# Supplementary material for: Structural insights into chaperone addiction of toxin-antitoxin systems
Source: Nat Commun. 2019 Feb 15;10:782. doi: 10.1038/s41467-019-08747-4 (PMC6377645; doi:10.1038/s41467-019-08747-4)
Supplement: Supplementary file 4 — Supplementary Data 1 [file 41467_2019_8747_MOESM4_ESM.zip]

Archive with 20 entries (16 files):
- HDXMS-Data/
- HDXMS-Data/Kinetics.pptx
- HDXMS-Data/SecB_alone/
- HDXMS-Data/SecB_alone/SecB_alone.pml
- HDXMS-Data/SecB_alone/SecB_alone_10_min.pdb
- HDXMS-Data/SecB_alone/SecB_alone_30_min.pdb
- HDXMS-Data/SecB_alone/SecB_alone_30_sec.pdb
- HDXMS-Data/SecB_alone/SecB_alone_5_min.pdb
- HDXMS-Data/SecB_C4/
- HDXMS-Data/SecB_C4/SecB_C4.pml
- HDXMS-Data/SecB_C4/SecB_C4_10_min.pdb
- HDXMS-Data/SecB_C4/SecB_C4_30_min.pdb
- HDXMS-Data/SecB_C4/SecB_C4_30_sec.pdb
- HDXMS-Data/SecB_C4/SecB_C4_5_min.pdb
- HDXMS-Data/SecB_HigA/
- HDXMS-Data/SecB_HigA/SecB_HigA.pml
- HDXMS-Data/SecB_HigA/SecB_HigA_10_min.pdb
- HDXMS-Data/SecB_HigA/SecB_HigA_30_min.pdb
- HDXMS-Data/SecB_HigA/SecB_HigA_30_sec.pdb
- HDXMS-Data/SecB_HigA/SecB_HigA_5_min.pdb
