# Supplementary material for: Structural insights into chaperone addiction of toxin-antitoxin systems
Source: Nat Commun. 2019 Feb 15;10:782. doi: 10.1038/s41467-019-08747-4 (PMC6377645; doi:10.1038/s41467-019-08747-4)
Supplement: Supplementary file 4 — Supplementary Data 1 [file 41467_2019_8747_MOESM4_ESM.zip › HDXMS-Data/SecB_alone/SecB_alone.pml]

alter /SecB//ABCD/3	properties["SecB_apo 30 sec"] = 0.294
alter /SecB//ABCD/4	properties["SecB_apo 30 sec"] = 0.294
alter /SecB//ABCD/5	properties["SecB_apo 30 sec"] = 0.292
alter /SecB//ABCD/6	properties["SecB_apo 30 sec"] = 0.292
alter /SecB//ABCD/7	properties["SecB_apo 30 sec"] = 0.292
alter /SecB//ABCD/8	properties["SecB_apo 30 sec"] = 0.292
alter /SecB//ABCD/9	properties["SecB_apo 30 sec"] = 0.292
alter /SecB//ABCD/10	properties["SecB_apo 30 sec"] = 0.292
alter /SecB//ABCD/11	properties["SecB_apo 30 sec"] = 0.292
alter /SecB//ABCD/12	properties["SecB_apo 30 sec"] = 0.292
alter /SecB//ABCD/13	properties["SecB_apo 30 sec"] = 0.412
alter /SecB//ABCD/14	properties["SecB_apo 30 sec"] = 0.412
alter /SecB//ABCD/15	properties["SecB_apo 30 sec"] = 0.412
alter /SecB//ABCD/16	properties["SecB_apo 30 sec"] = 0.412
alter /SecB//ABCD/17	properties["SecB_apo 30 sec"] = 0.412
alter /SecB//ABCD/18	properties["SecB_apo 30 sec"] = 0.412
alter /SecB//ABCD/21	properties["SecB_apo 30 sec"] = 0.131
alter /SecB//ABCD/22	properties["SecB_apo 30 sec"] = 0.131
alter /SecB//ABCD/23	properties["SecB_apo 30 sec"] = 0.131
alter /SecB//ABCD/24	properties["SecB_apo 30 sec"] = 0.131
alter /SecB//ABCD/25	properties["SecB_apo 30 sec"] = 0.131
alter /SecB//ABCD/26	properties["SecB_apo 30 sec"] = 0.131
alter /SecB//ABCD/27	properties["SecB_apo 30 sec"] = 0.131
alter /SecB//ABCD/32	properties["SecB_apo 30 sec"] = 0.269
alter /SecB//ABCD/33	properties["SecB_apo 30 sec"] = 0.269
alter /SecB//ABCD/34	properties["SecB_apo 30 sec"] = 0.269
alter /SecB//ABCD/35	properties["SecB_apo 30 sec"] = 0.269
alter /SecB//ABCD/36	properties["SecB_apo 30 sec"] = 0.269
alter /SecB//ABCD/37	properties["SecB_apo 30 sec"] = 0.360
alter /SecB//ABCD/38	properties["SecB_apo 30 sec"] = 0.360
alter /SecB//ABCD/39	properties["SecB_apo 30 sec"] = 0.360
alter /SecB//ABCD/40	properties["SecB_apo 30 sec"] = 0.360
alter /SecB//ABCD/41	properties["SecB_apo 30 sec"] = 0.360
alter /SecB//ABCD/42	properties["SecB_apo 30 sec"] = 0.360
alter /SecB//ABCD/43	properties["SecB_apo 30 sec"] = 0.360
alter /SecB//ABCD/44	properties["SecB_apo 30 sec"] = 0.360
alter /SecB//ABCD/45	properties["SecB_apo 30 sec"] = 0.360
alter /SecB//ABCD/46	properties["SecB_apo 30 sec"] = 0.360
alter /SecB//ABCD/47	properties["SecB_apo 30 sec"] = 0.360
alter /SecB//ABCD/48	properties["SecB_apo 30 sec"] = 0.263
alter /SecB//ABCD/49	properties["SecB_apo 30 sec"] = 0.263
alter /SecB//ABCD/50	properties["SecB_apo 30 sec"] = 0.263
alter /SecB//ABCD/51	properties["SecB_apo 30 sec"] = 0.263
alter /SecB//ABCD/52	properties["SecB_apo 30 sec"] = 0.133
alter /SecB//ABCD/53	properties["SecB_apo 30 sec"] = 0.133
alter /SecB//ABCD/54	properties["SecB_apo 30 sec"] = 0.133
alter /SecB//ABCD/55	properties["SecB_apo 30 sec"] = 0.133
alter /SecB//ABCD/56	properties["SecB_apo 30 sec"] = 0.133
alter /SecB//ABCD/57	properties["SecB_apo 30 sec"] = 0.133
alter /SecB//ABCD/58	properties["SecB_apo 30 sec"] = 0.272
alter /SecB//ABCD/59	properties["SecB_apo 30 sec"] = 0.393
alter /SecB//ABCD/60	properties["SecB_apo 30 sec"] = 0.393
alter /SecB//ABCD/61	properties["SecB_apo 30 sec"] = 0.393
alter /SecB//ABCD/62	properties["SecB_apo 30 sec"] = 0.393
alter /SecB//ABCD/63	properties["SecB_apo 30 sec"] = 0.393
alter /SecB//ABCD/64	properties["SecB_apo 30 sec"] = 0.393
alter /SecB//ABCD/65	properties["SecB_apo 30 sec"] = 0.393
alter /SecB//ABCD/66	properties["SecB_apo 30 sec"] = 0.393
alter /SecB//ABCD/67	properties["SecB_apo 30 sec"] = 0.304
alter /SecB//ABCD/68	properties["SecB_apo 30 sec"] = 0.008
alter /SecB//ABCD/69	properties["SecB_apo 30 sec"] = 0.021
alter /SecB//ABCD/70	properties["SecB_apo 30 sec"] = 0.021
alter /SecB//ABCD/71	properties["SecB_apo 30 sec"] = 0.021
alter /SecB//ABCD/72	properties["SecB_apo 30 sec"] = 0.021
alter /SecB//ABCD/73	properties["SecB_apo 30 sec"] = 0.021
alter /SecB//ABCD/74	properties["SecB_apo 30 sec"] = 0.015
alter /SecB//ABCD/75	properties["SecB_apo 30 sec"] = 0.015
alter /SecB//ABCD/76	properties["SecB_apo 30 sec"] = 0.260
alter /SecB//ABCD/77	properties["SecB_apo 30 sec"] = 0.260
alter /SecB//ABCD/78	properties["SecB_apo 30 sec"] = 0.260
alter /SecB//ABCD/79	properties["SecB_apo 30 sec"] = 0.260
alter /SecB//ABCD/80	properties["SecB_apo 30 sec"] = 0.260
alter /SecB//ABCD/81	properties["SecB_apo 30 sec"] = 0.260
alter /SecB//ABCD/82	properties["SecB_apo 30 sec"] = 0.260
alter /SecB//ABCD/83	properties["SecB_apo 30 sec"] = 0.260
alter /SecB//ABCD/84	properties["SecB_apo 30 sec"] = 0.260
alter /SecB//ABCD/85	properties["SecB_apo 30 sec"] = 0.260
alter /SecB//ABCD/86	properties["SecB_apo 30 sec"] = 0.229
alter /SecB//ABCD/87	properties["SecB_apo 30 sec"] = 0.229
alter /SecB//ABCD/88	properties["SecB_apo 30 sec"] = 0.229
alter /SecB//ABCD/89	properties["SecB_apo 30 sec"] = 0.229
alter /SecB//ABCD/90	properties["SecB_apo 30 sec"] = 0.229
alter /SecB//ABCD/91	properties["SecB_apo 30 sec"] = 0.229
alter /SecB//ABCD/92	properties["SecB_apo 30 sec"] = 0.229
alter /SecB//ABCD/93	properties["SecB_apo 30 sec"] = 0.229
alter /SecB//ABCD/94	properties["SecB_apo 30 sec"] = 0.229
alter /SecB//ABCD/95	properties["SecB_apo 30 sec"] = 0.229
alter /SecB//ABCD/96	properties["SecB_apo 30 sec"] = 0.229
alter /SecB//ABCD/97	properties["SecB_apo 30 sec"] = 0.229
alter /SecB//ABCD/98	properties["SecB_apo 30 sec"] = 0.059
alter /SecB//ABCD/99	properties["SecB_apo 30 sec"] = 0.045
alter /SecB//ABCD/100	properties["SecB_apo 30 sec"] = 0.045
alter /SecB//ABCD/101	properties["SecB_apo 30 sec"] = 0.045
alter /SecB//ABCD/102	properties["SecB_apo 30 sec"] = 0.021
alter /SecB//ABCD/103	properties["SecB_apo 30 sec"] = 0.021
alter /SecB//ABCD/104	properties["SecB_apo 30 sec"] = 0.021
alter /SecB//ABCD/105	properties["SecB_apo 30 sec"] = 0.021
alter /SecB//ABCD/106	properties["SecB_apo 30 sec"] = 0.012
alter /SecB//ABCD/107	properties["SecB_apo 30 sec"] = 0.012
alter /SecB//ABCD/108	properties["SecB_apo 30 sec"] = 0.012
alter /SecB//ABCD/110	properties["SecB_apo 30 sec"] = 0.259
alter /SecB//ABCD/111	properties["SecB_apo 30 sec"] = 0.259
alter /SecB//ABCD/112	properties["SecB_apo 30 sec"] = 0.259
alter /SecB//ABCD/113	properties["SecB_apo 30 sec"] = 0.259
alter /SecB//ABCD/114	properties["SecB_apo 30 sec"] = 0.186
alter /SecB//ABCD/115	properties["SecB_apo 30 sec"] = 0.186
alter /SecB//ABCD/116	properties["SecB_apo 30 sec"] = 0.186
alter /SecB//ABCD/117	properties["SecB_apo 30 sec"] = 0.186
alter /SecB//ABCD/118	properties["SecB_apo 30 sec"] = 0.186
alter /SecB//ABCD/119	properties["SecB_apo 30 sec"] = 0.186
alter /SecB//ABCD/120	properties["SecB_apo 30 sec"] = 0.186
alter /SecB//ABCD/121	properties["SecB_apo 30 sec"] = 0.186
alter /SecB//ABCD/122	properties["SecB_apo 30 sec"] = 0.186
alter /SecB//ABCD/123	properties["SecB_apo 30 sec"] = 0.203
alter /SecB//ABCD/124	properties["SecB_apo 30 sec"] = 0.021
alter /SecB//ABCD/125	properties["SecB_apo 30 sec"] = 0.021
alter /SecB//ABCD/126	properties["SecB_apo 30 sec"] = 0.021
alter /SecB//ABCD/127	properties["SecB_apo 30 sec"] = 0.021
alter /SecB//ABCD/128	properties["SecB_apo 30 sec"] = 0.058
alter /SecB//ABCD/129	properties["SecB_apo 30 sec"] = 0.063
alter /SecB//ABCD/130	properties["SecB_apo 30 sec"] = 0.063
alter /SecB//ABCD/131	properties["SecB_apo 30 sec"] = 0.063
alter /SecB//ABCD/132	properties["SecB_apo 30 sec"] = 0.063
alter /SecB//ABCD/133	properties["SecB_apo 30 sec"] = 0.063
alter /SecB//ABCD/134	properties["SecB_apo 30 sec"] = 0.063
alter /SecB//ABCD/135	properties["SecB_apo 30 sec"] = 0.063
alter /SecB//ABCD/136	properties["SecB_apo 30 sec"] = 0.046
alter /SecB//ABCD/137	properties["SecB_apo 30 sec"] = 0.020
alter /SecB//ABCD/138	properties["SecB_apo 30 sec"] = 0.020
alter /SecB//ABCD/139	properties["SecB_apo 30 sec"] = 0.020
alter /SecB//ABCD/140	properties["SecB_apo 30 sec"] = 0.019
alter /SecB//ABCD/141	properties["SecB_apo 30 sec"] = 0.019
alter /SecB//ABCD/142	properties["SecB_apo 30 sec"] = 0.019
alter /SecB//ABCD/143	properties["SecB_apo 30 sec"] = 0.019
alter /SecB//ABCD/144	properties["SecB_apo 30 sec"] = 0.173
alter /SecB//ABCD/145	properties["SecB_apo 30 sec"] = 0.019
alter /SecB//ABCD/146	properties["SecB_apo 30 sec"] = 0.019
alter /SecB//ABCD/147	properties["SecB_apo 30 sec"] = 0.019
alter /SecB//ABCD/148	properties["SecB_apo 30 sec"] = 0.019
alter /SecB//ABCD/149	properties["SecB_apo 30 sec"] = 0.019
alter /SecB//ABCD/150	properties["SecB_apo 30 sec"] = 0.019
alter /SecB//ABCD/151	properties["SecB_apo 30 sec"] = 0.022
alter /SecB//ABCD/152	properties["SecB_apo 30 sec"] = 0.022
alter /SecB//ABCD/153	properties["SecB_apo 30 sec"] = 0.151
alter /SecB//ABCD/154	properties["SecB_apo 30 sec"] = 0.211
alter /SecB//ABCD/155	properties["SecB_apo 30 sec"] = 0.194
alter /SecB//ABCD/156	properties["SecB_apo 30 sec"] = 0.194
alter /SecB//ABCD/157	properties["SecB_apo 30 sec"] = 0.194
alter /SecB//ABCD/158	properties["SecB_apo 30 sec"] = 0.194
alter /SecB//ABCD/159	properties["SecB_apo 30 sec"] = 0.211
alter /SecB//ABCD/160	properties["SecB_apo 30 sec"] = 0.173
alter /SecB//ABCD/161	properties["SecB_apo 30 sec"] = 0.481
alter /SecB//ABCD/162	properties["SecB_apo 30 sec"] = 0.516
alter /SecB//ABCD/163	properties["SecB_apo 30 sec"] = 0.516
alter /SecB//ABCD/164	properties["SecB_apo 30 sec"] = 0.516
alter /SecB//ABCD/165	properties["SecB_apo 30 sec"] = 0.516
alter /SecB//ABCD/166	properties["SecB_apo 30 sec"] = 0.516
alter /SecB//ABCD/167	properties["SecB_apo 30 sec"] = 0.516
alter /SecB//ABCD/168	properties["SecB_apo 30 sec"] = 0.516
alter /SecB//ABCD/169	properties["SecB_apo 30 sec"] = 0.516
alter /SecB//ABCD/170	properties["SecB_apo 30 sec"] = 0.516
alter /SecB//ABCD/171	properties["SecB_apo 30 sec"] = 0.516
alter /SecB//ABCD/172	properties["SecB_apo 30 sec"] = 0.516
alter /SecB//ABCD/173	properties["SecB_apo 30 sec"] = 0.516
alter /SecB//ABCD/174	properties["SecB_apo 30 sec"] = 0.576
alter /SecB//ABCD/175	properties["SecB_apo 30 sec"] = 0.576
alter /SecB//ABCD/176	properties["SecB_apo 30 sec"] = 0.576
alter /SecB//ABCD/177	properties["SecB_apo 30 sec"] = 0.576
alter /SecB//ABCD/178	properties["SecB_apo 30 sec"] = 0.576
alter /SecB//ABCD/179	properties["SecB_apo 30 sec"] = 0.576
alter /SecB//ABCD/180	properties["SecB_apo 30 sec"] = 0.576
alter /SecB//ABCD/181	properties["SecB_apo 30 sec"] = 0.576
alter /SecB//ABCD/3	properties["SecB_apo 5 min"] = 0.302
alter /SecB//ABCD/4	properties["SecB_apo 5 min"] = 0.302
alter /SecB//ABCD/5	properties["SecB_apo 5 min"] = 0.307
alter /SecB//ABCD/6	properties["SecB_apo 5 min"] = 0.307
alter /SecB//ABCD/7	properties["SecB_apo 5 min"] = 0.307
alter /SecB//ABCD/8	properties["SecB_apo 5 min"] = 0.307
alter /SecB//ABCD/9	properties["SecB_apo 5 min"] = 0.307
alter /SecB//ABCD/10	properties["SecB_apo 5 min"] = 0.307
alter /SecB//ABCD/11	properties["SecB_apo 5 min"] = 0.307
alter /SecB//ABCD/12	properties["SecB_apo 5 min"] = 0.307
alter /SecB//ABCD/13	properties["SecB_apo 5 min"] = 0.546
alter /SecB//ABCD/14	properties["SecB_apo 5 min"] = 0.546
alter /SecB//ABCD/15	properties["SecB_apo 5 min"] = 0.546
alter /SecB//ABCD/16	properties["SecB_apo 5 min"] = 0.546
alter /SecB//ABCD/17	properties["SecB_apo 5 min"] = 0.546
alter /SecB//ABCD/18	properties["SecB_apo 5 min"] = 0.546
alter /SecB//ABCD/21	properties["SecB_apo 5 min"] = 0.220
alter /SecB//ABCD/22	properties["SecB_apo 5 min"] = 0.220
alter /SecB//ABCD/23	properties["SecB_apo 5 min"] = 0.220
alter /SecB//ABCD/24	properties["SecB_apo 5 min"] = 0.220
alter /SecB//ABCD/25	properties["SecB_apo 5 min"] = 0.220
alter /SecB//ABCD/26	properties["SecB_apo 5 min"] = 0.220
alter /SecB//ABCD/27	properties["SecB_apo 5 min"] = 0.220
alter /SecB//ABCD/32	properties["SecB_apo 5 min"] = 0.297
alter /SecB//ABCD/33	properties["SecB_apo 5 min"] = 0.297
alter /SecB//ABCD/34	properties["SecB_apo 5 min"] = 0.297
alter /SecB//ABCD/35	properties["SecB_apo 5 min"] = 0.297
alter /SecB//ABCD/36	properties["SecB_apo 5 min"] = 0.297
alter /SecB//ABCD/37	properties["SecB_apo 5 min"] = 0.381
alter /SecB//ABCD/38	properties["SecB_apo 5 min"] = 0.381
alter /SecB//ABCD/39	properties["SecB_apo 5 min"] = 0.381
alter /SecB//ABCD/40	properties["SecB_apo 5 min"] = 0.381
alter /SecB//ABCD/41	properties["SecB_apo 5 min"] = 0.381
alter /SecB//ABCD/42	properties["SecB_apo 5 min"] = 0.381
alter /SecB//ABCD/43	properties["SecB_apo 5 min"] = 0.381
alter /SecB//ABCD/44	properties["SecB_apo 5 min"] = 0.381
alter /SecB//ABCD/45	properties["SecB_apo 5 min"] = 0.381
alter /SecB//ABCD/46	properties["SecB_apo 5 min"] = 0.381
alter /SecB//ABCD/47	properties["SecB_apo 5 min"] = 0.381
alter /SecB//ABCD/48	properties["SecB_apo 5 min"] = 0.385
alter /SecB//ABCD/49	properties["SecB_apo 5 min"] = 0.385
alter /SecB//ABCD/50	properties["SecB_apo 5 min"] = 0.385
alter /SecB//ABCD/51	properties["SecB_apo 5 min"] = 0.385
alter /SecB//ABCD/52	properties["SecB_apo 5 min"] = 0.255
alter /SecB//ABCD/53	properties["SecB_apo 5 min"] = 0.255
alter /SecB//ABCD/54	properties["SecB_apo 5 min"] = 0.255
alter /SecB//ABCD/55	properties["SecB_apo 5 min"] = 0.255
alter /SecB//ABCD/56	properties["SecB_apo 5 min"] = 0.255
alter /SecB//ABCD/57	properties["SecB_apo 5 min"] = 0.255
alter /SecB//ABCD/58	properties["SecB_apo 5 min"] = 0.327
alter /SecB//ABCD/59	properties["SecB_apo 5 min"] = 0.435
alter /SecB//ABCD/60	properties["SecB_apo 5 min"] = 0.435
alter /SecB//ABCD/61	properties["SecB_apo 5 min"] = 0.435
alter /SecB//ABCD/62	properties["SecB_apo 5 min"] = 0.435
alter /SecB//ABCD/63	properties["SecB_apo 5 min"] = 0.435
alter /SecB//ABCD/64	properties["SecB_apo 5 min"] = 0.435
alter /SecB//ABCD/65	properties["SecB_apo 5 min"] = 0.435
alter /SecB//ABCD/66	properties["SecB_apo 5 min"] = 0.435
alter /SecB//ABCD/67	properties["SecB_apo 5 min"] = 0.341
alter /SecB//ABCD/68	properties["SecB_apo 5 min"] = 0.028
alter /SecB//ABCD/69	properties["SecB_apo 5 min"] = 0.040
alter /SecB//ABCD/70	properties["SecB_apo 5 min"] = 0.040
alter /SecB//ABCD/71	properties["SecB_apo 5 min"] = 0.040
alter /SecB//ABCD/72	properties["SecB_apo 5 min"] = 0.040
alter /SecB//ABCD/73	properties["SecB_apo 5 min"] = 0.040
alter /SecB//ABCD/74	properties["SecB_apo 5 min"] = 0.028
alter /SecB//ABCD/75	properties["SecB_apo 5 min"] = 0.028
alter /SecB//ABCD/76	properties["SecB_apo 5 min"] = 0.258
alter /SecB//ABCD/77	properties["SecB_apo 5 min"] = 0.258
alter /SecB//ABCD/78	properties["SecB_apo 5 min"] = 0.258
alter /SecB//ABCD/79	properties["SecB_apo 5 min"] = 0.258
alter /SecB//ABCD/80	properties["SecB_apo 5 min"] = 0.258
alter /SecB//ABCD/81	properties["SecB_apo 5 min"] = 0.258
alter /SecB//ABCD/82	properties["SecB_apo 5 min"] = 0.258
alter /SecB//ABCD/83	properties["SecB_apo 5 min"] = 0.258
alter /SecB//ABCD/84	properties["SecB_apo 5 min"] = 0.258
alter /SecB//ABCD/85	properties["SecB_apo 5 min"] = 0.258
alter /SecB//ABCD/86	properties["SecB_apo 5 min"] = 0.223
alter /SecB//ABCD/87	properties["SecB_apo 5 min"] = 0.223
alter /SecB//ABCD/88	properties["SecB_apo 5 min"] = 0.223
alter /SecB//ABCD/89	properties["SecB_apo 5 min"] = 0.223
alter /SecB//ABCD/90	properties["SecB_apo 5 min"] = 0.223
alter /SecB//ABCD/91	properties["SecB_apo 5 min"] = 0.223
alter /SecB//ABCD/92	properties["SecB_apo 5 min"] = 0.223
alter /SecB//ABCD/93	properties["SecB_apo 5 min"] = 0.223
alter /SecB//ABCD/94	properties["SecB_apo 5 min"] = 0.223
alter /SecB//ABCD/95	properties["SecB_apo 5 min"] = 0.223
alter /SecB//ABCD/96	properties["SecB_apo 5 min"] = 0.223
alter /SecB//ABCD/97	properties["SecB_apo 5 min"] = 0.223
alter /SecB//ABCD/98	properties["SecB_apo 5 min"] = 0.057
alter /SecB//ABCD/99	properties["SecB_apo 5 min"] = 0.042
alter /SecB//ABCD/100	properties["SecB_apo 5 min"] = 0.042
alter /SecB//ABCD/101	properties["SecB_apo 5 min"] = 0.042
alter /SecB//ABCD/102	properties["SecB_apo 5 min"] = 0.019
alter /SecB//ABCD/103	properties["SecB_apo 5 min"] = 0.019
alter /SecB//ABCD/104	properties["SecB_apo 5 min"] = 0.019
alter /SecB//ABCD/105	properties["SecB_apo 5 min"] = 0.019
alter /SecB//ABCD/106	properties["SecB_apo 5 min"] = 0.011
alter /SecB//ABCD/107	properties["SecB_apo 5 min"] = 0.011
alter /SecB//ABCD/108	properties["SecB_apo 5 min"] = 0.011
alter /SecB//ABCD/110	properties["SecB_apo 5 min"] = 0.253
alter /SecB//ABCD/111	properties["SecB_apo 5 min"] = 0.253
alter /SecB//ABCD/112	properties["SecB_apo 5 min"] = 0.253
alter /SecB//ABCD/113	properties["SecB_apo 5 min"] = 0.253
alter /SecB//ABCD/114	properties["SecB_apo 5 min"] = 0.196
alter /SecB//ABCD/115	properties["SecB_apo 5 min"] = 0.196
alter /SecB//ABCD/116	properties["SecB_apo 5 min"] = 0.196
alter /SecB//ABCD/117	properties["SecB_apo 5 min"] = 0.196
alter /SecB//ABCD/118	properties["SecB_apo 5 min"] = 0.196
alter /SecB//ABCD/119	properties["SecB_apo 5 min"] = 0.196
alter /SecB//ABCD/120	properties["SecB_apo 5 min"] = 0.196
alter /SecB//ABCD/121	properties["SecB_apo 5 min"] = 0.196
alter /SecB//ABCD/122	properties["SecB_apo 5 min"] = 0.196
alter /SecB//ABCD/123	properties["SecB_apo 5 min"] = 0.211
alter /SecB//ABCD/124	properties["SecB_apo 5 min"] = 0.026
alter /SecB//ABCD/125	properties["SecB_apo 5 min"] = 0.026
alter /SecB//ABCD/126	properties["SecB_apo 5 min"] = 0.026
alter /SecB//ABCD/127	properties["SecB_apo 5 min"] = 0.026
alter /SecB//ABCD/128	properties["SecB_apo 5 min"] = 0.127
alter /SecB//ABCD/129	properties["SecB_apo 5 min"] = 0.139
alter /SecB//ABCD/130	properties["SecB_apo 5 min"] = 0.139
alter /SecB//ABCD/131	properties["SecB_apo 5 min"] = 0.148
alter /SecB//ABCD/132	properties["SecB_apo 5 min"] = 0.148
alter /SecB//ABCD/133	properties["SecB_apo 5 min"] = 0.148
alter /SecB//ABCD/134	properties["SecB_apo 5 min"] = 0.148
alter /SecB//ABCD/135	properties["SecB_apo 5 min"] = 0.148
alter /SecB//ABCD/136	properties["SecB_apo 5 min"] = 0.112
alter /SecB//ABCD/137	properties["SecB_apo 5 min"] = 0.022
alter /SecB//ABCD/138	properties["SecB_apo 5 min"] = 0.022
alter /SecB//ABCD/139	properties["SecB_apo 5 min"] = 0.022
alter /SecB//ABCD/140	properties["SecB_apo 5 min"] = 0.024
alter /SecB//ABCD/141	properties["SecB_apo 5 min"] = 0.024
alter /SecB//ABCD/142	properties["SecB_apo 5 min"] = 0.024
alter /SecB//ABCD/143	properties["SecB_apo 5 min"] = 0.024
alter /SecB//ABCD/144	properties["SecB_apo 5 min"] = 0.192
alter /SecB//ABCD/145	properties["SecB_apo 5 min"] = 0.017
alter /SecB//ABCD/146	properties["SecB_apo 5 min"] = 0.017
alter /SecB//ABCD/147	properties["SecB_apo 5 min"] = 0.017
alter /SecB//ABCD/148	properties["SecB_apo 5 min"] = 0.017
alter /SecB//ABCD/149	properties["SecB_apo 5 min"] = 0.017
alter /SecB//ABCD/150	properties["SecB_apo 5 min"] = 0.017
alter /SecB//ABCD/151	properties["SecB_apo 5 min"] = 0.020
alter /SecB//ABCD/152	properties["SecB_apo 5 min"] = 0.020
alter /SecB//ABCD/153	properties["SecB_apo 5 min"] = 0.247
alter /SecB//ABCD/154	properties["SecB_apo 5 min"] = 0.358
alter /SecB//ABCD/155	properties["SecB_apo 5 min"] = 0.332
alter /SecB//ABCD/156	properties["SecB_apo 5 min"] = 0.332
alter /SecB//ABCD/157	properties["SecB_apo 5 min"] = 0.332
alter /SecB//ABCD/158	properties["SecB_apo 5 min"] = 0.332
alter /SecB//ABCD/159	properties["SecB_apo 5 min"] = 0.358
alter /SecB//ABCD/160	properties["SecB_apo 5 min"] = 0.192
alter /SecB//ABCD/161	properties["SecB_apo 5 min"] = 0.493
alter /SecB//ABCD/162	properties["SecB_apo 5 min"] = 0.511
alter /SecB//ABCD/163	properties["SecB_apo 5 min"] = 0.511
alter /SecB//ABCD/164	properties["SecB_apo 5 min"] = 0.511
alter /SecB//ABCD/165	properties["SecB_apo 5 min"] = 0.511
alter /SecB//ABCD/166	properties["SecB_apo 5 min"] = 0.511
alter /SecB//ABCD/167	properties["SecB_apo 5 min"] = 0.511
alter /SecB//ABCD/168	properties["SecB_apo 5 min"] = 0.511
alter /SecB//ABCD/169	properties["SecB_apo 5 min"] = 0.511
alter /SecB//ABCD/170	properties["SecB_apo 5 min"] = 0.511
alter /SecB//ABCD/171	properties["SecB_apo 5 min"] = 0.511
alter /SecB//ABCD/172	properties["SecB_apo 5 min"] = 0.511
alter /SecB//ABCD/173	properties["SecB_apo 5 min"] = 0.511
alter /SecB//ABCD/174	properties["SecB_apo 5 min"] = 0.567
alter /SecB//ABCD/175	properties["SecB_apo 5 min"] = 0.567
alter /SecB//ABCD/176	properties["SecB_apo 5 min"] = 0.567
alter /SecB//ABCD/177	properties["SecB_apo 5 min"] = 0.567
alter /SecB//ABCD/178	properties["SecB_apo 5 min"] = 0.567
alter /SecB//ABCD/179	properties["SecB_apo 5 min"] = 0.567
alter /SecB//ABCD/180	properties["SecB_apo 5 min"] = 0.567
alter /SecB//ABCD/181	properties["SecB_apo 5 min"] = 0.567
alter /SecB//ABCD/3	properties["SecB_apo 10 min"] = 0.309
alter /SecB//ABCD/4	properties["SecB_apo 10 min"] = 0.309
alter /SecB//ABCD/5	properties["SecB_apo 10 min"] = 0.310
alter /SecB//ABCD/6	properties["SecB_apo 10 min"] = 0.310
alter /SecB//ABCD/7	properties["SecB_apo 10 min"] = 0.310
alter /SecB//ABCD/8	properties["SecB_apo 10 min"] = 0.310
alter /SecB//ABCD/9	properties["SecB_apo 10 min"] = 0.310
alter /SecB//ABCD/10	properties["SecB_apo 10 min"] = 0.310
alter /SecB//ABCD/11	properties["SecB_apo 10 min"] = 0.310
alter /SecB//ABCD/12	properties["SecB_apo 10 min"] = 0.310
alter /SecB//ABCD/13	properties["SecB_apo 10 min"] = 0.561
alter /SecB//ABCD/14	properties["SecB_apo 10 min"] = 0.561
alter /SecB//ABCD/15	properties["SecB_apo 10 min"] = 0.561
alter /SecB//ABCD/16	properties["SecB_apo 10 min"] = 0.561
alter /SecB//ABCD/17	properties["SecB_apo 10 min"] = 0.561
alter /SecB//ABCD/18	properties["SecB_apo 10 min"] = 0.561
alter /SecB//ABCD/21	properties["SecB_apo 10 min"] = 0.241
alter /SecB//ABCD/22	properties["SecB_apo 10 min"] = 0.241
alter /SecB//ABCD/23	properties["SecB_apo 10 min"] = 0.241
alter /SecB//ABCD/24	properties["SecB_apo 10 min"] = 0.241
alter /SecB//ABCD/25	properties["SecB_apo 10 min"] = 0.241
alter /SecB//ABCD/26	properties["SecB_apo 10 min"] = 0.241
alter /SecB//ABCD/27	properties["SecB_apo 10 min"] = 0.241
alter /SecB//ABCD/32	properties["SecB_apo 10 min"] = 0.307
alter /SecB//ABCD/33	properties["SecB_apo 10 min"] = 0.307
alter /SecB//ABCD/34	properties["SecB_apo 10 min"] = 0.307
alter /SecB//ABCD/35	properties["SecB_apo 10 min"] = 0.307
alter /SecB//ABCD/36	properties["SecB_apo 10 min"] = 0.307
alter /SecB//ABCD/37	properties["SecB_apo 10 min"] = 0.388
alter /SecB//ABCD/38	properties["SecB_apo 10 min"] = 0.388
alter /SecB//ABCD/39	properties["SecB_apo 10 min"] = 0.388
alter /SecB//ABCD/40	properties["SecB_apo 10 min"] = 0.388
alter /SecB//ABCD/41	properties["SecB_apo 10 min"] = 0.388
alter /SecB//ABCD/42	properties["SecB_apo 10 min"] = 0.388
alter /SecB//ABCD/43	properties["SecB_apo 10 min"] = 0.388
alter /SecB//ABCD/44	properties["SecB_apo 10 min"] = 0.388
alter /SecB//ABCD/45	properties["SecB_apo 10 min"] = 0.388
alter /SecB//ABCD/46	properties["SecB_apo 10 min"] = 0.388
alter /SecB//ABCD/47	properties["SecB_apo 10 min"] = 0.388
alter /SecB//ABCD/48	properties["SecB_apo 10 min"] = 0.400
alter /SecB//ABCD/49	properties["SecB_apo 10 min"] = 0.400
alter /SecB//ABCD/50	properties["SecB_apo 10 min"] = 0.400
alter /SecB//ABCD/51	properties["SecB_apo 10 min"] = 0.400
alter /SecB//ABCD/52	properties["SecB_apo 10 min"] = 0.299
alter /SecB//ABCD/53	properties["SecB_apo 10 min"] = 0.299
alter /SecB//ABCD/54	properties["SecB_apo 10 min"] = 0.299
alter /SecB//ABCD/55	properties["SecB_apo 10 min"] = 0.299
alter /SecB//ABCD/56	properties["SecB_apo 10 min"] = 0.299
alter /SecB//ABCD/57	properties["SecB_apo 10 min"] = 0.299
alter /SecB//ABCD/58	properties["SecB_apo 10 min"] = 0.354
alter /SecB//ABCD/59	properties["SecB_apo 10 min"] = 0.452
alter /SecB//ABCD/60	properties["SecB_apo 10 min"] = 0.452
alter /SecB//ABCD/61	properties["SecB_apo 10 min"] = 0.452
alter /SecB//ABCD/62	properties["SecB_apo 10 min"] = 0.452
alter /SecB//ABCD/63	properties["SecB_apo 10 min"] = 0.452
alter /SecB//ABCD/64	properties["SecB_apo 10 min"] = 0.452
alter /SecB//ABCD/65	properties["SecB_apo 10 min"] = 0.452
alter /SecB//ABCD/66	properties["SecB_apo 10 min"] = 0.452
alter /SecB//ABCD/67	properties["SecB_apo 10 min"] = 0.358
alter /SecB//ABCD/68	properties["SecB_apo 10 min"] = 0.044
alter /SecB//ABCD/69	properties["SecB_apo 10 min"] = 0.051
alter /SecB//ABCD/70	properties["SecB_apo 10 min"] = 0.051
alter /SecB//ABCD/71	properties["SecB_apo 10 min"] = 0.051
alter /SecB//ABCD/72	properties["SecB_apo 10 min"] = 0.051
alter /SecB//ABCD/73	properties["SecB_apo 10 min"] = 0.051
alter /SecB//ABCD/74	properties["SecB_apo 10 min"] = 0.039
alter /SecB//ABCD/75	properties["SecB_apo 10 min"] = 0.039
alter /SecB//ABCD/76	properties["SecB_apo 10 min"] = 0.261
alter /SecB//ABCD/77	properties["SecB_apo 10 min"] = 0.261
alter /SecB//ABCD/78	properties["SecB_apo 10 min"] = 0.261
alter /SecB//ABCD/79	properties["SecB_apo 10 min"] = 0.261
alter /SecB//ABCD/80	properties["SecB_apo 10 min"] = 0.261
alter /SecB//ABCD/81	properties["SecB_apo 10 min"] = 0.261
alter /SecB//ABCD/82	properties["SecB_apo 10 min"] = 0.261
alter /SecB//ABCD/83	properties["SecB_apo 10 min"] = 0.261
alter /SecB//ABCD/84	properties["SecB_apo 10 min"] = 0.261
alter /SecB//ABCD/85	properties["SecB_apo 10 min"] = 0.261
alter /SecB//ABCD/86	properties["SecB_apo 10 min"] = 0.225
alter /SecB//ABCD/87	properties["SecB_apo 10 min"] = 0.225
alter /SecB//ABCD/88	properties["SecB_apo 10 min"] = 0.225
alter /SecB//ABCD/89	properties["SecB_apo 10 min"] = 0.225
alter /SecB//ABCD/90	properties["SecB_apo 10 min"] = 0.225
alter /SecB//ABCD/91	properties["SecB_apo 10 min"] = 0.225
alter /SecB//ABCD/92	properties["SecB_apo 10 min"] = 0.225
alter /SecB//ABCD/93	properties["SecB_apo 10 min"] = 0.225
alter /SecB//ABCD/94	properties["SecB_apo 10 min"] = 0.225
alter /SecB//ABCD/95	properties["SecB_apo 10 min"] = 0.225
alter /SecB//ABCD/96	properties["SecB_apo 10 min"] = 0.225
alter /SecB//ABCD/97	properties["SecB_apo 10 min"] = 0.225
alter /SecB//ABCD/98	properties["SecB_apo 10 min"] = 0.062
alter /SecB//ABCD/99	properties["SecB_apo 10 min"] = 0.045
alter /SecB//ABCD/100	properties["SecB_apo 10 min"] = 0.045
alter /SecB//ABCD/101	properties["SecB_apo 10 min"] = 0.045
alter /SecB//ABCD/102	properties["SecB_apo 10 min"] = 0.022
alter /SecB//ABCD/103	properties["SecB_apo 10 min"] = 0.022
alter /SecB//ABCD/104	properties["SecB_apo 10 min"] = 0.022
alter /SecB//ABCD/105	properties["SecB_apo 10 min"] = 0.022
alter /SecB//ABCD/106	properties["SecB_apo 10 min"] = 0.013
alter /SecB//ABCD/107	properties["SecB_apo 10 min"] = 0.013
alter /SecB//ABCD/108	properties["SecB_apo 10 min"] = 0.013
alter /SecB//ABCD/110	properties["SecB_apo 10 min"] = 0.263
alter /SecB//ABCD/111	properties["SecB_apo 10 min"] = 0.263
alter /SecB//ABCD/112	properties["SecB_apo 10 min"] = 0.263
alter /SecB//ABCD/113	properties["SecB_apo 10 min"] = 0.263
alter /SecB//ABCD/114	properties["SecB_apo 10 min"] = 0.202
alter /SecB//ABCD/115	properties["SecB_apo 10 min"] = 0.202
alter /SecB//ABCD/116	properties["SecB_apo 10 min"] = 0.202
alter /SecB//ABCD/117	properties["SecB_apo 10 min"] = 0.202
alter /SecB//ABCD/118	properties["SecB_apo 10 min"] = 0.202
alter /SecB//ABCD/119	properties["SecB_apo 10 min"] = 0.202
alter /SecB//ABCD/120	properties["SecB_apo 10 min"] = 0.202
alter /SecB//ABCD/121	properties["SecB_apo 10 min"] = 0.202
alter /SecB//ABCD/122	properties["SecB_apo 10 min"] = 0.202
alter /SecB//ABCD/123	properties["SecB_apo 10 min"] = 0.220
alter /SecB//ABCD/124	properties["SecB_apo 10 min"] = 0.028
alter /SecB//ABCD/125	properties["SecB_apo 10 min"] = 0.028
alter /SecB//ABCD/126	properties["SecB_apo 10 min"] = 0.028
alter /SecB//ABCD/127	properties["SecB_apo 10 min"] = 0.028
alter /SecB//ABCD/128	properties["SecB_apo 10 min"] = 0.150
alter /SecB//ABCD/129	properties["SecB_apo 10 min"] = 0.163
alter /SecB//ABCD/130	properties["SecB_apo 10 min"] = 0.163
alter /SecB//ABCD/131	properties["SecB_apo 10 min"] = 0.179
alter /SecB//ABCD/132	properties["SecB_apo 10 min"] = 0.179
alter /SecB//ABCD/133	properties["SecB_apo 10 min"] = 0.179
alter /SecB//ABCD/134	properties["SecB_apo 10 min"] = 0.179
alter /SecB//ABCD/135	properties["SecB_apo 10 min"] = 0.179
alter /SecB//ABCD/136	properties["SecB_apo 10 min"] = 0.136
alter /SecB//ABCD/137	properties["SecB_apo 10 min"] = 0.021
alter /SecB//ABCD/138	properties["SecB_apo 10 min"] = 0.021
alter /SecB//ABCD/139	properties["SecB_apo 10 min"] = 0.021
alter /SecB//ABCD/140	properties["SecB_apo 10 min"] = 0.032
alter /SecB//ABCD/141	properties["SecB_apo 10 min"] = 0.032
alter /SecB//ABCD/142	properties["SecB_apo 10 min"] = 0.032
alter /SecB//ABCD/143	properties["SecB_apo 10 min"] = 0.032
alter /SecB//ABCD/144	properties["SecB_apo 10 min"] = 0.197
alter /SecB//ABCD/145	properties["SecB_apo 10 min"] = 0.020
alter /SecB//ABCD/146	properties["SecB_apo 10 min"] = 0.020
alter /SecB//ABCD/147	properties["SecB_apo 10 min"] = 0.020
alter /SecB//ABCD/148	properties["SecB_apo 10 min"] = 0.020
alter /SecB//ABCD/149	properties["SecB_apo 10 min"] = 0.020
alter /SecB//ABCD/150	properties["SecB_apo 10 min"] = 0.020
alter /SecB//ABCD/151	properties["SecB_apo 10 min"] = 0.019
alter /SecB//ABCD/152	properties["SecB_apo 10 min"] = 0.019
alter /SecB//ABCD/153	properties["SecB_apo 10 min"] = 0.266
alter /SecB//ABCD/154	properties["SecB_apo 10 min"] = 0.387
alter /SecB//ABCD/155	properties["SecB_apo 10 min"] = 0.353
alter /SecB//ABCD/156	properties["SecB_apo 10 min"] = 0.353
alter /SecB//ABCD/157	properties["SecB_apo 10 min"] = 0.353
alter /SecB//ABCD/158	properties["SecB_apo 10 min"] = 0.353
alter /SecB//ABCD/159	properties["SecB_apo 10 min"] = 0.387
alter /SecB//ABCD/160	properties["SecB_apo 10 min"] = 0.197
alter /SecB//ABCD/161	properties["SecB_apo 10 min"] = 0.502
alter /SecB//ABCD/162	properties["SecB_apo 10 min"] = 0.514
alter /SecB//ABCD/163	properties["SecB_apo 10 min"] = 0.514
alter /SecB//ABCD/164	properties["SecB_apo 10 min"] = 0.514
alter /SecB//ABCD/165	properties["SecB_apo 10 min"] = 0.514
alter /SecB//ABCD/166	properties["SecB_apo 10 min"] = 0.514
alter /SecB//ABCD/167	properties["SecB_apo 10 min"] = 0.514
alter /SecB//ABCD/168	properties["SecB_apo 10 min"] = 0.514
alter /SecB//ABCD/169	properties["SecB_apo 10 min"] = 0.514
alter /SecB//ABCD/170	properties["SecB_apo 10 min"] = 0.514
alter /SecB//ABCD/171	properties["SecB_apo 10 min"] = 0.514
alter /SecB//ABCD/172	properties["SecB_apo 10 min"] = 0.514
alter /SecB//ABCD/173	properties["SecB_apo 10 min"] = 0.514
alter /SecB//ABCD/174	properties["SecB_apo 10 min"] = 0.575
alter /SecB//ABCD/175	properties["SecB_apo 10 min"] = 0.575
alter /SecB//ABCD/176	properties["SecB_apo 10 min"] = 0.575
alter /SecB//ABCD/177	properties["SecB_apo 10 min"] = 0.575
alter /SecB//ABCD/178	properties["SecB_apo 10 min"] = 0.575
alter /SecB//ABCD/179	properties["SecB_apo 10 min"] = 0.575
alter /SecB//ABCD/180	properties["SecB_apo 10 min"] = 0.575
alter /SecB//ABCD/181	properties["SecB_apo 10 min"] = 0.575
alter /SecB//ABCD/3	properties["SecB_apo 30 min"] = 0.307
alter /SecB//ABCD/4	properties["SecB_apo 30 min"] = 0.307
alter /SecB//ABCD/5	properties["SecB_apo 30 min"] = 0.309
alter /SecB//ABCD/6	properties["SecB_apo 30 min"] = 0.309
alter /SecB//ABCD/7	properties["SecB_apo 30 min"] = 0.309
alter /SecB//ABCD/8	properties["SecB_apo 30 min"] = 0.309
alter /SecB//ABCD/9	properties["SecB_apo 30 min"] = 0.309
alter /SecB//ABCD/10	properties["SecB_apo 30 min"] = 0.309
alter /SecB//ABCD/11	properties["SecB_apo 30 min"] = 0.309
alter /SecB//ABCD/12	properties["SecB_apo 30 min"] = 0.309
alter /SecB//ABCD/13	properties["SecB_apo 30 min"] = 0.569
alter /SecB//ABCD/14	properties["SecB_apo 30 min"] = 0.569
alter /SecB//ABCD/15	properties["SecB_apo 30 min"] = 0.569
alter /SecB//ABCD/16	properties["SecB_apo 30 min"] = 0.569
alter /SecB//ABCD/17	properties["SecB_apo 30 min"] = 0.569
alter /SecB//ABCD/18	properties["SecB_apo 30 min"] = 0.569
alter /SecB//ABCD/21	properties["SecB_apo 30 min"] = 0.312
alter /SecB//ABCD/22	properties["SecB_apo 30 min"] = 0.312
alter /SecB//ABCD/23	properties["SecB_apo 30 min"] = 0.312
alter /SecB//ABCD/24	properties["SecB_apo 30 min"] = 0.312
alter /SecB//ABCD/25	properties["SecB_apo 30 min"] = 0.312
alter /SecB//ABCD/26	properties["SecB_apo 30 min"] = 0.312
alter /SecB//ABCD/27	properties["SecB_apo 30 min"] = 0.312
alter /SecB//ABCD/32	properties["SecB_apo 30 min"] = 0.314
alter /SecB//ABCD/33	properties["SecB_apo 30 min"] = 0.314
alter /SecB//ABCD/34	properties["SecB_apo 30 min"] = 0.314
alter /SecB//ABCD/35	properties["SecB_apo 30 min"] = 0.314
alter /SecB//ABCD/36	properties["SecB_apo 30 min"] = 0.314
alter /SecB//ABCD/37	properties["SecB_apo 30 min"] = 0.391
alter /SecB//ABCD/38	properties["SecB_apo 30 min"] = 0.391
alter /SecB//ABCD/39	properties["SecB_apo 30 min"] = 0.391
alter /SecB//ABCD/40	properties["SecB_apo 30 min"] = 0.391
alter /SecB//ABCD/41	properties["SecB_apo 30 min"] = 0.391
alter /SecB//ABCD/42	properties["SecB_apo 30 min"] = 0.391
alter /SecB//ABCD/43	properties["SecB_apo 30 min"] = 0.391
alter /SecB//ABCD/44	properties["SecB_apo 30 min"] = 0.391
alter /SecB//ABCD/45	properties["SecB_apo 30 min"] = 0.391
alter /SecB//ABCD/46	properties["SecB_apo 30 min"] = 0.391
alter /SecB//ABCD/47	properties["SecB_apo 30 min"] = 0.391
alter /SecB//ABCD/48	properties["SecB_apo 30 min"] = 0.405
alter /SecB//ABCD/49	properties["SecB_apo 30 min"] = 0.405
alter /SecB//ABCD/50	properties["SecB_apo 30 min"] = 0.405
alter /SecB//ABCD/51	properties["SecB_apo 30 min"] = 0.405
alter /SecB//ABCD/52	properties["SecB_apo 30 min"] = 0.372
alter /SecB//ABCD/53	properties["SecB_apo 30 min"] = 0.372
alter /SecB//ABCD/54	properties["SecB_apo 30 min"] = 0.372
alter /SecB//ABCD/55	properties["SecB_apo 30 min"] = 0.372
alter /SecB//ABCD/56	properties["SecB_apo 30 min"] = 0.372
alter /SecB//ABCD/57	properties["SecB_apo 30 min"] = 0.372
alter /SecB//ABCD/58	properties["SecB_apo 30 min"] = 0.393
alter /SecB//ABCD/59	properties["SecB_apo 30 min"] = 0.469
alter /SecB//ABCD/60	properties["SecB_apo 30 min"] = 0.469
alter /SecB//ABCD/61	properties["SecB_apo 30 min"] = 0.469
alter /SecB//ABCD/62	properties["SecB_apo 30 min"] = 0.469
alter /SecB//ABCD/63	properties["SecB_apo 30 min"] = 0.469
alter /SecB//ABCD/64	properties["SecB_apo 30 min"] = 0.469
alter /SecB//ABCD/65	properties["SecB_apo 30 min"] = 0.469
alter /SecB//ABCD/66	properties["SecB_apo 30 min"] = 0.469
alter /SecB//ABCD/67	properties["SecB_apo 30 min"] = 0.386
alter /SecB//ABCD/68	properties["SecB_apo 30 min"] = 0.088
alter /SecB//ABCD/69	properties["SecB_apo 30 min"] = 0.103
alter /SecB//ABCD/70	properties["SecB_apo 30 min"] = 0.103
alter /SecB//ABCD/71	properties["SecB_apo 30 min"] = 0.103
alter /SecB//ABCD/72	properties["SecB_apo 30 min"] = 0.103
alter /SecB//ABCD/73	properties["SecB_apo 30 min"] = 0.103
alter /SecB//ABCD/74	properties["SecB_apo 30 min"] = 0.070
alter /SecB//ABCD/75	properties["SecB_apo 30 min"] = 0.070
alter /SecB//ABCD/76	properties["SecB_apo 30 min"] = 0.258
alter /SecB//ABCD/77	properties["SecB_apo 30 min"] = 0.258
alter /SecB//ABCD/78	properties["SecB_apo 30 min"] = 0.258
alter /SecB//ABCD/79	properties["SecB_apo 30 min"] = 0.258
alter /SecB//ABCD/80	properties["SecB_apo 30 min"] = 0.258
alter /SecB//ABCD/81	properties["SecB_apo 30 min"] = 0.258
alter /SecB//ABCD/82	properties["SecB_apo 30 min"] = 0.258
alter /SecB//ABCD/83	properties["SecB_apo 30 min"] = 0.258
alter /SecB//ABCD/84	properties["SecB_apo 30 min"] = 0.258
alter /SecB//ABCD/85	properties["SecB_apo 30 min"] = 0.258
alter /SecB//ABCD/86	properties["SecB_apo 30 min"] = 0.227
alter /SecB//ABCD/87	properties["SecB_apo 30 min"] = 0.227
alter /SecB//ABCD/88	properties["SecB_apo 30 min"] = 0.227
alter /SecB//ABCD/89	properties["SecB_apo 30 min"] = 0.227
alter /SecB//ABCD/90	properties["SecB_apo 30 min"] = 0.227
alter /SecB//ABCD/91	properties["SecB_apo 30 min"] = 0.227
alter /SecB//ABCD/92	properties["SecB_apo 30 min"] = 0.227
alter /SecB//ABCD/93	properties["SecB_apo 30 min"] = 0.227
alter /SecB//ABCD/94	properties["SecB_apo 30 min"] = 0.227
alter /SecB//ABCD/95	properties["SecB_apo 30 min"] = 0.227
alter /SecB//ABCD/96	properties["SecB_apo 30 min"] = 0.227
alter /SecB//ABCD/97	properties["SecB_apo 30 min"] = 0.227
alter /SecB//ABCD/98	properties["SecB_apo 30 min"] = 0.067
alter /SecB//ABCD/99	properties["SecB_apo 30 min"] = 0.049
alter /SecB//ABCD/100	properties["SecB_apo 30 min"] = 0.049
alter /SecB//ABCD/101	properties["SecB_apo 30 min"] = 0.049
alter /SecB//ABCD/102	properties["SecB_apo 30 min"] = 0.018
alter /SecB//ABCD/103	properties["SecB_apo 30 min"] = 0.018
alter /SecB//ABCD/104	properties["SecB_apo 30 min"] = 0.018
alter /SecB//ABCD/105	properties["SecB_apo 30 min"] = 0.018
alter /SecB//ABCD/106	properties["SecB_apo 30 min"] = 0.011
alter /SecB//ABCD/107	properties["SecB_apo 30 min"] = 0.011
alter /SecB//ABCD/108	properties["SecB_apo 30 min"] = 0.011
alter /SecB//ABCD/110	properties["SecB_apo 30 min"] = 0.271
alter /SecB//ABCD/111	properties["SecB_apo 30 min"] = 0.271
alter /SecB//ABCD/112	properties["SecB_apo 30 min"] = 0.271
alter /SecB//ABCD/113	properties["SecB_apo 30 min"] = 0.271
alter /SecB//ABCD/114	properties["SecB_apo 30 min"] = 0.211
alter /SecB//ABCD/115	properties["SecB_apo 30 min"] = 0.211
alter /SecB//ABCD/116	properties["SecB_apo 30 min"] = 0.211
alter /SecB//ABCD/117	properties["SecB_apo 30 min"] = 0.211
alter /SecB//ABCD/118	properties["SecB_apo 30 min"] = 0.211
alter /SecB//ABCD/119	properties["SecB_apo 30 min"] = 0.211
alter /SecB//ABCD/120	properties["SecB_apo 30 min"] = 0.211
alter /SecB//ABCD/121	properties["SecB_apo 30 min"] = 0.211
alter /SecB//ABCD/122	properties["SecB_apo 30 min"] = 0.211
alter /SecB//ABCD/123	properties["SecB_apo 30 min"] = 0.228
alter /SecB//ABCD/124	properties["SecB_apo 30 min"] = 0.052
alter /SecB//ABCD/125	properties["SecB_apo 30 min"] = 0.052
alter /SecB//ABCD/126	properties["SecB_apo 30 min"] = 0.052
alter /SecB//ABCD/127	properties["SecB_apo 30 min"] = 0.052
alter /SecB//ABCD/128	properties["SecB_apo 30 min"] = 0.205
alter /SecB//ABCD/129	properties["SecB_apo 30 min"] = 0.223
alter /SecB//ABCD/130	properties["SecB_apo 30 min"] = 0.223
alter /SecB//ABCD/131	properties["SecB_apo 30 min"] = 0.250
alter /SecB//ABCD/132	properties["SecB_apo 30 min"] = 0.250
alter /SecB//ABCD/133	properties["SecB_apo 30 min"] = 0.250
alter /SecB//ABCD/134	properties["SecB_apo 30 min"] = 0.250
alter /SecB//ABCD/135	properties["SecB_apo 30 min"] = 0.250
alter /SecB//ABCD/136	properties["SecB_apo 30 min"] = 0.199
alter /SecB//ABCD/137	properties["SecB_apo 30 min"] = 0.024
alter /SecB//ABCD/138	properties["SecB_apo 30 min"] = 0.024
alter /SecB//ABCD/139	properties["SecB_apo 30 min"] = 0.024
alter /SecB//ABCD/140	properties["SecB_apo 30 min"] = 0.026
alter /SecB//ABCD/141	properties["SecB_apo 30 min"] = 0.026
alter /SecB//ABCD/142	properties["SecB_apo 30 min"] = 0.026
alter /SecB//ABCD/143	properties["SecB_apo 30 min"] = 0.026
alter /SecB//ABCD/144	properties["SecB_apo 30 min"] = 0.209
alter /SecB//ABCD/145	properties["SecB_apo 30 min"] = 0.019
alter /SecB//ABCD/146	properties["SecB_apo 30 min"] = 0.019
alter /SecB//ABCD/147	properties["SecB_apo 30 min"] = 0.019
alter /SecB//ABCD/148	properties["SecB_apo 30 min"] = 0.019
alter /SecB//ABCD/149	properties["SecB_apo 30 min"] = 0.019
alter /SecB//ABCD/150	properties["SecB_apo 30 min"] = 0.019
alter /SecB//ABCD/151	properties["SecB_apo 30 min"] = 0.020
alter /SecB//ABCD/152	properties["SecB_apo 30 min"] = 0.020
alter /SecB//ABCD/153	properties["SecB_apo 30 min"] = 0.301
alter /SecB//ABCD/154	properties["SecB_apo 30 min"] = 0.433
alter /SecB//ABCD/155	properties["SecB_apo 30 min"] = 0.411
alter /SecB//ABCD/156	properties["SecB_apo 30 min"] = 0.411
alter /SecB//ABCD/157	properties["SecB_apo 30 min"] = 0.411
alter /SecB//ABCD/158	properties["SecB_apo 30 min"] = 0.411
alter /SecB//ABCD/159	properties["SecB_apo 30 min"] = 0.433
alter /SecB//ABCD/160	properties["SecB_apo 30 min"] = 0.209
alter /SecB//ABCD/161	properties["SecB_apo 30 min"] = 0.508
alter /SecB//ABCD/162	properties["SecB_apo 30 min"] = 0.519
alter /SecB//ABCD/163	properties["SecB_apo 30 min"] = 0.519
alter /SecB//ABCD/164	properties["SecB_apo 30 min"] = 0.519
alter /SecB//ABCD/165	properties["SecB_apo 30 min"] = 0.519
alter /SecB//ABCD/166	properties["SecB_apo 30 min"] = 0.519
alter /SecB//ABCD/167	properties["SecB_apo 30 min"] = 0.519
alter /SecB//ABCD/168	properties["SecB_apo 30 min"] = 0.519
alter /SecB//ABCD/169	properties["SecB_apo 30 min"] = 0.519
alter /SecB//ABCD/170	properties["SecB_apo 30 min"] = 0.519
alter /SecB//ABCD/171	properties["SecB_apo 30 min"] = 0.519
alter /SecB//ABCD/172	properties["SecB_apo 30 min"] = 0.519
alter /SecB//ABCD/173	properties["SecB_apo 30 min"] = 0.519
alter /SecB//ABCD/174	properties["SecB_apo 30 min"] = 0.579
alter /SecB//ABCD/175	properties["SecB_apo 30 min"] = 0.579
alter /SecB//ABCD/176	properties["SecB_apo 30 min"] = 0.579
alter /SecB//ABCD/177	properties["SecB_apo 30 min"] = 0.579
alter /SecB//ABCD/178	properties["SecB_apo 30 min"] = 0.579
alter /SecB//ABCD/179	properties["SecB_apo 30 min"] = 0.579
alter /SecB//ABCD/180	properties["SecB_apo 30 min"] = 0.579
alter /SecB//ABCD/181	properties["SecB_apo 30 min"] = 0.579
