# Supplementary material for: Structural insights into chaperone addiction of toxin-antitoxin systems
Source: Nat Commun. 2019 Feb 15;10:782. doi: 10.1038/s41467-019-08747-4 (PMC6377645; doi:10.1038/s41467-019-08747-4)
Supplement: Supplementary file 4 — Supplementary Data 1 [file 41467_2019_8747_MOESM4_ESM.zip › HDXMS-Data/SecB_alone/SecB_alone_5_min.pdb]

HEADER    CHAPERONE                               10-JAN-17   5MTW              
TITLE     MYCOBACTERIUM TUBERCULOSIS RV1957 SECB-LIKE CHAPERONE IN COMPLEX WITH 
TITLE    2 A CHAD PEPTIDE FROM RV1956 HIGA1 ANTITOXIN                           
COMPND    MOL_ID: 1;                                                            
COMPND   2 MOLECULE: SECB-LIKE CHAPERONE RV1957;                                
COMPND   3 CHAIN: C, D, A, B;                                                   
COMPND   4 ENGINEERED: YES;                                                     
COMPND   5 MOL_ID: 2;                                                           
COMPND   6 MOLECULE: ANTITOXIN HIGA1;                                           
COMPND   7 CHAIN: E, F, G;                                                      
COMPND   8 FRAGMENT: UNP RESIDUES 104-116;                                      
COMPND   9 ENGINEERED: YES                                                      
SOURCE    MOL_ID: 1;                                                            
SOURCE   2 ORGANISM_SCIENTIFIC: MYCOBACTERIUM TUBERCULOSIS (STRAIN ATCC 25618 / 
SOURCE   3 H37RV);                                                              
SOURCE   4 ORGANISM_TAXID: 83332;                                               
SOURCE   5 GENE: SECBL, RV1957;                                                 
SOURCE   6 EXPRESSION_SYSTEM: ESCHERICHIA COLI;                                 
SOURCE   7 EXPRESSION_SYSTEM_TAXID: 562;                                        
SOURCE   8 MOL_ID: 2;                                                           
SOURCE   9 SYNTHETIC: YES;                                                      
SOURCE  10 ORGANISM_SCIENTIFIC: MYCOBACTERIUM TUBERCULOSIS H37RV;               
SOURCE  11 ORGANISM_TAXID: 83332                                                
KEYWDS    TOXIN-ANTITOXIN-CHAPERONE SYSTEM, COMPLEX, CHAPERONE                  
EXPDTA    X-RAY DIFFRACTION                                                     
AUTHOR    V.GUILLET,L.MOUREY                                                    
JRNL        AUTH   V.GUILLET,P.BORDES,C.BON,V.GERVAIS,S.JULIEN,S.DOS REIS,      
JRNL        AUTH 2 P.GENEVAUX,L.MOUREY                                          
JRNL        TITL   STRUCTURAL INSIGHT INTO CHAPERONE ADDICTION OF A             
JRNL        TITL 2 MYCOBACTERIAL ANTITOXIN                                      
JRNL        REF    TO BE PUBLISHED                                              
JRNL        REFN                                                                
REMARK   1                                                                      
REMARK   1 REFERENCE 1                                                          
REMARK   1  AUTH   P.BORDES,A.J.SALA,S.AYALA,P.TEXIER,N.SLAMA,A.M.CIRINESI,     
REMARK   1  AUTH 2 V.GUILLET,L.MOUREY,P.GENEVAUX                                
REMARK   1  TITL   CHAPERONE ADDICTION OF TOXIN-ANTITOXIN SYSTEMS.              
REMARK   1  REF    NAT COMMUN                    V.   7 13339 2016              
REMARK   1  REFN                   ESSN 2041-1723                               
REMARK   1  PMID   27827369                                                     
REMARK   1  DOI    10.1038/NCOMMS13339                                          
REMARK   2                                                                      
REMARK   2 RESOLUTION.    1.84 ANGSTROMS.                                       
REMARK   3                                                                      
REMARK   3 REFINEMENT.                                                          
REMARK   3   PROGRAM     : REFMAC 5.8.0049                                      
REMARK   3   AUTHORS     : MURSHUDOV,SKUBAK,LEBEDEV,PANNU,STEINER,              
REMARK   3               : NICHOLLS,WINN,LONG,VAGIN                             
REMARK   3                                                                      
REMARK   3    REFINEMENT TARGET : MAXIMUM LIKELIHOOD WITH PHASES                
REMARK   3                                                                      
REMARK   3  DATA USED IN REFINEMENT.                                            
REMARK   3   RESOLUTION RANGE HIGH (ANGSTROMS) : 1.84                           
REMARK   3   RESOLUTION RANGE LOW  (ANGSTROMS) : 64.09                          
REMARK   3   DATA CUTOFF            (SIGMA(F)) : NULL                           
REMARK   3   COMPLETENESS FOR RANGE        (%) : 99.9                           
REMARK   3   NUMBER OF REFLECTIONS             : 59790                          
REMARK   3                                                                      
REMARK   3  FIT TO DATA USED IN REFINEMENT.                                     
REMARK   3   CROSS-VALIDATION METHOD          : THROUGHOUT                      
REMARK   3   FREE R VALUE TEST SET SELECTION  : RANDOM                          
REMARK   3   R VALUE     (WORKING + TEST SET) : 0.214                           
REMARK   3   R VALUE            (WORKING SET) : 0.212                           
REMARK   3   FREE R VALUE                     : 0.265                           
REMARK   3   FREE R VALUE TEST SET SIZE   (%) : 5.400                           
REMARK   3   FREE R VALUE TEST SET COUNT      : 3397                            
REMARK   3                                                                      
REMARK   3  FIT IN THE HIGHEST RESOLUTION BIN.                                  
REMARK   3   TOTAL NUMBER OF BINS USED           : 20                           
REMARK   3   BIN RESOLUTION RANGE HIGH       (A) : 1.84                         
REMARK   3   BIN RESOLUTION RANGE LOW        (A) : 1.88                         
REMARK   3   REFLECTION IN BIN     (WORKING SET) : 4325                         
REMARK   3   BIN COMPLETENESS (WORKING+TEST) (%) : 99.89                        
REMARK   3   BIN R VALUE           (WORKING SET) : 0.3300                       
REMARK   3   BIN FREE R VALUE SET COUNT          : 275                          
REMARK   3   BIN FREE R VALUE                    : 0.3540                       
REMARK   3                                                                      
REMARK   3  NUMBER OF NON-HYDROGEN ATOMS USED IN REFINEMENT.                    
REMARK   3   PROTEIN ATOMS            : 4585                                    
REMARK   3   NUCLEIC ACID ATOMS       : 0                                       
REMARK   3   HETEROGEN ATOMS          : 11                                      
REMARK   3   SOLVENT ATOMS            : 49                                      
REMARK   3                                                                      
REMARK   3  B VALUES.                                                           
REMARK   3   FROM WILSON PLOT           (A**2) : NULL                           
REMARK   3   MEAN B VALUE      (OVERALL, A**2) : 33.91                          
REMARK   3   OVERALL ANISOTROPIC B VALUE.                                       
REMARK   3    B11 (A**2) : 0.00000                                              
REMARK   3    B22 (A**2) : 0.00000                                              
REMARK   3    B33 (A**2) : 0.01000                                              
REMARK   3    B12 (A**2) : 0.00000                                              
REMARK   3    B13 (A**2) : 0.00000                                              
REMARK   3    B23 (A**2) : 0.00000                                              
REMARK   3                                                                      
REMARK   3  ESTIMATED OVERALL COORDINATE ERROR.                                 
REMARK   3   ESU BASED ON R VALUE                            (A): 0.133         
REMARK   3   ESU BASED ON FREE R VALUE                       (A): 0.138         
REMARK   3   ESU BASED ON MAXIMUM LIKELIHOOD                 (A): 0.105         
REMARK   3   ESU FOR B VALUES BASED ON MAXIMUM LIKELIHOOD (A**2): 3.601         
REMARK   3                                                                      
REMARK   3 CORRELATION COEFFICIENTS.                                            
REMARK   3   CORRELATION COEFFICIENT FO-FC      : 0.945                         
REMARK   3   CORRELATION COEFFICIENT FO-FC FREE : 0.910                         
REMARK   3                                                                      
REMARK   3  RMS DEVIATIONS FROM IDEAL VALUES        COUNT    RMS    WEIGHT      
REMARK   3   BOND LENGTHS REFINED ATOMS        (A):  4701 ; 0.019 ; 0.019       
REMARK   3   BOND LENGTHS OTHERS               (A):  4416 ; 0.001 ; 0.020       
REMARK   3   BOND ANGLES REFINED ATOMS   (DEGREES):  6411 ; 1.941 ; 1.969       
REMARK   3   BOND ANGLES OTHERS          (DEGREES): 10061 ; 0.906 ; 3.000       
REMARK   3   TORSION ANGLES, PERIOD 1    (DEGREES):   573 ; 6.704 ; 5.000       
REMARK   3   TORSION ANGLES, PERIOD 2    (DEGREES):   229 ;31.586 ;22.489       
REMARK   3   TORSION ANGLES, PERIOD 3    (DEGREES):   694 ;15.050 ;15.000       
REMARK   3   TORSION ANGLES, PERIOD 4    (DEGREES):    50 ;16.412 ;15.000       
REMARK   3   CHIRAL-CENTER RESTRAINTS       (A**3):   745 ; 0.120 ; 0.200       
REMARK   3   GENERAL PLANES REFINED ATOMS      (A):  5296 ; 0.010 ; 0.021       
REMARK   3   GENERAL PLANES OTHERS             (A):  1106 ; 0.001 ; 0.020       
REMARK   3   NON-BONDED CONTACTS REFINED ATOMS (A):  NULL ;  NULL ;  NULL       
REMARK   3   NON-BONDED CONTACTS OTHERS        (A):  NULL ;  NULL ;  NULL       
REMARK   3   NON-BONDED TORSION REFINED ATOMS  (A):  NULL ;  NULL ;  NULL       
REMARK   3   NON-BONDED TORSION OTHERS         (A):  NULL ;  NULL ;  NULL       
REMARK   3   H-BOND (X...Y) REFINED ATOMS      (A):  NULL ;  NULL ;  NULL       
REMARK   3   H-BOND (X...Y) OTHERS             (A):  NULL ;  NULL ;  NULL       
REMARK   3   POTENTIAL METAL-ION REFINED ATOMS (A):  NULL ;  NULL ;  NULL       
REMARK   3   POTENTIAL METAL-ION OTHERS        (A):  NULL ;  NULL ;  NULL       
REMARK   3   SYMMETRY VDW REFINED ATOMS        (A):  NULL ;  NULL ;  NULL       
REMARK   3   SYMMETRY VDW OTHERS               (A):  NULL ;  NULL ;  NULL       
REMARK   3   SYMMETRY H-BOND REFINED ATOMS     (A):  NULL ;  NULL ;  NULL       
REMARK   3   SYMMETRY H-BOND OTHERS            (A):  NULL ;  NULL ;  NULL       
REMARK   3   SYMMETRY METAL-ION REFINED ATOMS  (A):  NULL ;  NULL ;  NULL       
REMARK   3   SYMMETRY METAL-ION OTHERS         (A):  NULL ;  NULL ;  NULL       
REMARK   3                                                                      
REMARK   3  ISOTROPIC THERMAL FACTOR RESTRAINTS.     COUNT   RMS    WEIGHT      
REMARK   3   MAIN-CHAIN BOND REFINED ATOMS  (A**2):  2331 ; 3.409 ; 3.282       
REMARK   3   MAIN-CHAIN BOND OTHER ATOMS    (A**2):  2330 ; 3.410 ; 3.281       
REMARK   3   MAIN-CHAIN ANGLE REFINED ATOMS (A**2):  2888 ; 4.574 ; 4.864       
REMARK   3   MAIN-CHAIN ANGLE OTHER ATOMS   (A**2):  2889 ; 4.573 ; 4.864       
REMARK   3   SIDE-CHAIN BOND REFINED ATOMS  (A**2):  2370 ; 3.743 ; 3.576       
REMARK   3   SIDE-CHAIN BOND OTHER ATOMS    (A**2):  2371 ; 3.742 ; 3.576       
REMARK   3   SIDE-CHAIN ANGLE REFINED ATOMS (A**2):  NULL ;  NULL ;  NULL       
REMARK   3   SIDE-CHAIN ANGLE OTHER ATOMS   (A**2):  3523 ; 5.633 ; 5.234       
REMARK   3   LONG RANGE B REFINED ATOMS     (A**2):  4907 ; 7.498 ;25.467       
REMARK   3   LONG RANGE B OTHER ATOMS       (A**2):  4903 ; 7.500 ;25.446       
REMARK   3                                                                      
REMARK   3 ANISOTROPIC THERMAL FACTOR RESTRAINTS.    COUNT   RMS   WEIGHT       
REMARK   3   RIGID-BOND RESTRAINTS          (A**2):  NULL ;  NULL ;  NULL       
REMARK   3   SPHERICITY; FREE ATOMS         (A**2):  NULL ;  NULL ;  NULL       
REMARK   3   SPHERICITY; BONDED ATOMS       (A**2):  NULL ;  NULL ;  NULL       
REMARK   3                                                                      
REMARK   3  NCS RESTRAINTS STATISTICS                                           
REMARK   3   NUMBER OF DIFFERENT NCS GROUPS : NULL                              
REMARK   3                                                                      
REMARK   3  TLS DETAILS                                                         
REMARK   3   NUMBER OF TLS GROUPS  : NULL                                       
REMARK   3                                                                      
REMARK   3  BULK SOLVENT MODELLING.                                             
REMARK   3   METHOD USED : MASK                                                 
REMARK   3   PARAMETERS FOR MASK CALCULATION                                    
REMARK   3   VDW PROBE RADIUS   : 1.20                                          
REMARK   3   ION PROBE RADIUS   : 0.80                                          
REMARK   3   SHRINKAGE RADIUS   : 0.80                                          
REMARK   3                                                                      
REMARK   3  OTHER REFINEMENT REMARKS: HYDROGENS HAVE BEEN ADDED IN THE RIDING   
REMARK   3  POSITIONS                                                           
REMARK   4                                                                      
REMARK   4 5MTW COMPLIES WITH FORMAT V. 3.30, 13-JUL-11                         
REMARK 100                                                                      
REMARK 100 THIS ENTRY HAS BEEN PROCESSED BY PDBE ON 11-JAN-17.                  
REMARK 100 THE DEPOSITION ID IS D_1200002974.                                   
REMARK 200                                                                      
REMARK 200 EXPERIMENTAL DETAILS                                                 
REMARK 200  EXPERIMENT TYPE                : X-RAY DIFFRACTION                  
REMARK 200  DATE OF DATA COLLECTION        : 24-SEP-16                          
REMARK 200  TEMPERATURE           (KELVIN) : 100                                
REMARK 200  PH                             : NULL                               
REMARK 200  NUMBER OF CRYSTALS USED        : 1                                  
REMARK 200                                                                      
REMARK 200  SYNCHROTRON              (Y/N) : Y                                  
REMARK 200  RADIATION SOURCE               : ESRF                               
REMARK 200  BEAMLINE                       : ID29                               
REMARK 200  X-RAY GENERATOR MODEL          : NULL                               
REMARK 200  MONOCHROMATIC OR LAUE    (M/L) : M                                  
REMARK 200  WAVELENGTH OR RANGE        (A) : 1.072522                           
REMARK 200  MONOCHROMATOR                  : NULL                               
REMARK 200  OPTICS                         : NULL                               
REMARK 200                                                                      
REMARK 200  DETECTOR TYPE                  : PIXEL                              
REMARK 200  DETECTOR MANUFACTURER          : DECTRIS PILATUS 6M-F               
REMARK 200  INTENSITY-INTEGRATION SOFTWARE : XDS AUTOPROC 1.1.7                 
REMARK 200  DATA SCALING SOFTWARE          : XSCALE AUTOPROC 1.1.7              
REMARK 200                                                                      
REMARK 200  NUMBER OF UNIQUE REFLECTIONS   : 63188                              
REMARK 200  RESOLUTION RANGE HIGH      (A) : 1.835                              
REMARK 200  RESOLUTION RANGE LOW       (A) : 64.090                             
REMARK 200  REJECTION CRITERIA  (SIGMA(I)) : NULL                               
REMARK 200                                                                      
REMARK 200 OVERALL.                                                             
REMARK 200  COMPLETENESS FOR RANGE     (%) : 99.9                               
REMARK 200  DATA REDUNDANCY                : 6.500                              
REMARK 200  R MERGE                    (I) : 0.09300                            
REMARK 200  R SYM                      (I) : NULL                               
REMARK 200  <I/SIGMA(I)> FOR THE DATA SET  : 13.7000                            
REMARK 200                                                                      
REMARK 200 IN THE HIGHEST RESOLUTION SHELL.                                     
REMARK 200  HIGHEST RESOLUTION SHELL, RANGE HIGH (A) : 1.84                     
REMARK 200  HIGHEST RESOLUTION SHELL, RANGE LOW  (A) : 1.87                     
REMARK 200  COMPLETENESS FOR SHELL     (%) : 99.6                               
REMARK 200  DATA REDUNDANCY IN SHELL       : 6.70                               
REMARK 200  R MERGE FOR SHELL          (I) : 0.79600                            
REMARK 200  R SYM FOR SHELL            (I) : NULL                               
REMARK 200  <I/SIGMA(I)> FOR SHELL         : 2.300                              
REMARK 200                                                                      
REMARK 200 DIFFRACTION PROTOCOL: SINGLE WAVELENGTH                              
REMARK 200 METHOD USED TO DETERMINE THE STRUCTURE: MOLECULAR REPLACEMENT        
REMARK 200 SOFTWARE USED: PHASER                                                
REMARK 200 STARTING MODEL: 1FX3                                                 
REMARK 200                                                                      
REMARK 200 REMARK: NULL                                                         
REMARK 280                                                                      
REMARK 280 CRYSTAL                                                              
REMARK 280 SOLVENT CONTENT, VS   (%): 40.43                                     
REMARK 280 MATTHEWS COEFFICIENT, VM (ANGSTROMS**3/DA): 2.06                     
REMARK 280                                                                      
REMARK 280 CRYSTALLIZATION CONDITIONS: 25-27 % PEG 1500, CALCIUM ACETATE 80     
REMARK 280  -240 MM, 10 % DMSO, 100 MM TRIS PH 8.0, VAPOR DIFFUSION, SITTING    
REMARK 280  DROP, TEMPERATURE 285K                                              
REMARK 290                                                                      
REMARK 290 CRYSTALLOGRAPHIC SYMMETRY                                            
REMARK 290 SYMMETRY OPERATORS FOR SPACE GROUP: P 21 21 21                       
REMARK 290                                                                      
REMARK 290      SYMOP   SYMMETRY                                                
REMARK 290     NNNMMM   OPERATOR                                                
REMARK 290       1555   X,Y,Z                                                   
REMARK 290       2555   -X+1/2,-Y,Z+1/2                                         
REMARK 290       3555   -X,Y+1/2,-Z+1/2                                         
REMARK 290       4555   X+1/2,-Y+1/2,-Z                                         
REMARK 290                                                                      
REMARK 290     WHERE NNN -> OPERATOR NUMBER                                     
REMARK 290           MMM -> TRANSLATION VECTOR                                  
REMARK 290                                                                      
REMARK 290 CRYSTALLOGRAPHIC SYMMETRY TRANSFORMATIONS                            
REMARK 290 THE FOLLOWING TRANSFORMATIONS OPERATE ON THE ATOM/HETATM             
REMARK 290 RECORDS IN THIS ENTRY TO PRODUCE CRYSTALLOGRAPHICALLY                
REMARK 290 RELATED MOLECULES.                                                   
REMARK 290   SMTRY1   1  1.000000  0.000000  0.000000        0.00000            
REMARK 290   SMTRY2   1  0.000000  1.000000  0.000000        0.00000            
REMARK 290   SMTRY3   1  0.000000  0.000000  1.000000        0.00000            
REMARK 290   SMTRY1   2 -1.000000  0.000000  0.000000       43.43000            
REMARK 290   SMTRY2   2  0.000000 -1.000000  0.000000        0.00000            
REMARK 290   SMTRY3   2  0.000000  0.000000  1.000000       45.67000            
REMARK 290   SMTRY1   3 -1.000000  0.000000  0.000000        0.00000            
REMARK 290   SMTRY2   3  0.000000  1.000000  0.000000       44.98000            
REMARK 290   SMTRY3   3  0.000000  0.000000 -1.000000       45.67000            
REMARK 290   SMTRY1   4  1.000000  0.000000  0.000000       43.43000            
REMARK 290   SMTRY2   4  0.000000 -1.000000  0.000000       44.98000            
REMARK 290   SMTRY3   4  0.000000  0.000000 -1.000000        0.00000            
REMARK 290                                                                      
REMARK 290 REMARK: NULL                                                         
REMARK 300                                                                      
REMARK 300 BIOMOLECULE: 1                                                       
REMARK 300 SEE REMARK 350 FOR THE AUTHOR PROVIDED AND/OR PROGRAM                
REMARK 300 GENERATED ASSEMBLY INFORMATION FOR THE STRUCTURE IN                  
REMARK 300 THIS ENTRY. THE REMARK MAY ALSO PROVIDE INFORMATION ON               
REMARK 300 BURIED SURFACE AREA.                                                 
REMARK 350                                                                      
REMARK 350 COORDINATES FOR A COMPLETE MULTIMER REPRESENTING THE KNOWN           
REMARK 350 BIOLOGICALLY SIGNIFICANT OLIGOMERIZATION STATE OF THE                
REMARK 350 MOLECULE CAN BE GENERATED BY APPLYING BIOMT TRANSFORMATIONS          
REMARK 350 GIVEN BELOW.  BOTH NON-CRYSTALLOGRAPHIC AND                          
REMARK 350 CRYSTALLOGRAPHIC OPERATIONS ARE GIVEN.                               
REMARK 350                                                                      
REMARK 350 BIOMOLECULE: 1                                                       
REMARK 350 AUTHOR DETERMINED BIOLOGICAL UNIT: HEPTAMERIC                        
REMARK 350 SOFTWARE DETERMINED QUATERNARY STRUCTURE: HEPTAMERIC                 
REMARK 350 SOFTWARE USED: PISA                                                  
REMARK 350 TOTAL BURIED SURFACE AREA: 12810 ANGSTROM**2                         
REMARK 350 SURFACE AREA OF THE COMPLEX: 26320 ANGSTROM**2                       
REMARK 350 CHANGE IN SOLVENT FREE ENERGY: -81.0 KCAL/MOL                        
REMARK 350 APPLY THE FOLLOWING TO CHAINS: C, D, A, B, E, F, G                   
REMARK 350   BIOMT1   1  1.000000  0.000000  0.000000        0.00000            
REMARK 350   BIOMT2   1  0.000000  1.000000  0.000000        0.00000            
REMARK 350   BIOMT3   1  0.000000  0.000000  1.000000        0.00000            
REMARK 465                                                                      
REMARK 465 MISSING RESIDUES                                                     
REMARK 465 THE FOLLOWING RESIDUES WERE NOT LOCATED IN THE                       
REMARK 465 EXPERIMENT. (M=MODEL NUMBER; RES=RESIDUE NAME; C=CHAIN               
REMARK 465 IDENTIFIER; SSSEQ=SEQUENCE NUMBER; I=INSERTION CODE.)                
REMARK 465                                                                      
REMARK 465   M RES C SSSEQI                                                     
REMARK 465     GLY C    -2                                                      
REMARK 465     SER C    -1                                                      
REMARK 465     HIS C     0                                                      
REMARK 465     MET C     1                                                      
REMARK 465     THR C     2                                                      
REMARK 465     ASP C     3                                                      
REMARK 465     ARG C     4                                                      
REMARK 465     THR C     5                                                      
REMARK 465     ASP C     6                                                      
REMARK 465     ALA C     7                                                      
REMARK 465     ASP C     8                                                      
REMARK 465     ASP C     9                                                      
REMARK 465     LEU C    10                                                      
REMARK 465     ASP C    11                                                      
REMARK 465     LEU C    12                                                      
REMARK 465     ALA C    82                                                      
REMARK 465     ASP C    83                                                      
REMARK 465     ASP C    84                                                      
REMARK 465     ASP C    85                                                      
REMARK 465     VAL C    86                                                      
REMARK 465     LYS C    87                                                      
REMARK 465     GLU C    88                                                      
REMARK 465     GLY C    89                                                      
REMARK 465     ASP C    90                                                      
REMARK 465     THR C    91                                                      
REMARK 465     LYS C    92                                                      
REMARK 465     ASP C    93                                                      
REMARK 465     GLU C    94                                                      
REMARK 465     GLN C   114                                                      
REMARK 465     GLU C   115                                                      
REMARK 465     GLY C   116                                                      
REMARK 465     PRO C   167                                                      
REMARK 465     VAL C   168                                                      
REMARK 465     SER C   169                                                      
REMARK 465     PRO C   170                                                      
REMARK 465     GLY C   171                                                      
REMARK 465     ALA C   172                                                      
REMARK 465     GLN C   173                                                      
REMARK 465     TRP C   174                                                      
REMARK 465     PRO C   175                                                      
REMARK 465     ALA C   176                                                      
REMARK 465     THR C   177                                                      
REMARK 465     ARG C   178                                                      
REMARK 465     GLY C   179                                                      
REMARK 465     THR C   180                                                      
REMARK 465     PRO C   181                                                      
REMARK 465     GLY D    -2                                                      
REMARK 465     SER D    -1                                                      
REMARK 465     HIS D     0                                                      
REMARK 465     MET D     1                                                      
REMARK 465     THR D     2                                                      
REMARK 465     ASP D     3                                                      
REMARK 465     ARG D     4                                                      
REMARK 465     THR D     5                                                      
REMARK 465     ASP D     6                                                      
REMARK 465     ALA D     7                                                      
REMARK 465     ASP D     8                                                      
REMARK 465     ASP D     9                                                      
REMARK 465     ALA D    81                                                      
REMARK 465     ALA D    82                                                      
REMARK 465     ASP D    83                                                      
REMARK 465     ASP D    84                                                      
REMARK 465     ASP D    85                                                      
REMARK 465     VAL D    86                                                      
REMARK 465     LYS D    87                                                      
REMARK 465     GLU D    88                                                      
REMARK 465     GLY D    89                                                      
REMARK 465     ASP D    90                                                      
REMARK 465     THR D    91                                                      
REMARK 465     LYS D    92                                                      
REMARK 465     ASP D    93                                                      
REMARK 465     GLU D    94                                                      
REMARK 465     THR D    95                                                      
REMARK 465     GLN D   114                                                      
REMARK 465     GLU D   115                                                      
REMARK 465     SER D   163                                                      
REMARK 465     ARG D   164                                                      
REMARK 465     PRO D   165                                                      
REMARK 465     MET D   166                                                      
REMARK 465     PRO D   167                                                      
REMARK 465     VAL D   168                                                      
REMARK 465     SER D   169                                                      
REMARK 465     PRO D   170                                                      
REMARK 465     GLY D   171                                                      
REMARK 465     ALA D   172                                                      
REMARK 465     GLN D   173                                                      
REMARK 465     TRP D   174                                                      
REMARK 465     PRO D   175                                                      
REMARK 465     ALA D   176                                                      
REMARK 465     THR D   177                                                      
REMARK 465     ARG D   178                                                      
REMARK 465     GLY D   179                                                      
REMARK 465     THR D   180                                                      
REMARK 465     PRO D   181                                                      
REMARK 465     GLY A    -2                                                      
REMARK 465     SER A    -1                                                      
REMARK 465     HIS A     0                                                      
REMARK 465     MET A     1                                                      
REMARK 465     THR A     2                                                      
REMARK 465     ASP A     3                                                      
REMARK 465     ARG A     4                                                      
REMARK 465     THR A     5                                                      
REMARK 465     ASP A     6                                                      
REMARK 465     ALA A     7                                                      
REMARK 465     ASP A     8                                                      
REMARK 465     PRO A    43                                                      
REMARK 465     ALA A    44                                                      
REMARK 465     ALA A    82                                                      
REMARK 465     ASP A    83                                                      
REMARK 465     ASP A    84                                                      
REMARK 465     ASP A    85                                                      
REMARK 465     VAL A    86                                                      
REMARK 465     LYS A    87                                                      
REMARK 465     GLU A    88                                                      
REMARK 465     GLY A    89                                                      
REMARK 465     ASP A    90                                                      
REMARK 465     THR A    91                                                      
REMARK 465     LYS A    92                                                      
REMARK 465     ASP A    93                                                      
REMARK 465     GLU A    94                                                      
REMARK 465     THR A    95                                                      
REMARK 465     GLN A    96                                                      
REMARK 465     ARG A   164                                                      
REMARK 465     PRO A   165                                                      
REMARK 465     MET A   166                                                      
REMARK 465     PRO A   167                                                      
REMARK 465     VAL A   168                                                      
REMARK 465     SER A   169                                                      
REMARK 465     PRO A   170                                                      
REMARK 465     GLY A   171                                                      
REMARK 465     ALA A   172                                                      
REMARK 465     GLN A   173                                                      
REMARK 465     TRP A   174                                                      
REMARK 465     PRO A   175                                                      
REMARK 465     ALA A   176                                                      
REMARK 465     THR A   177                                                      
REMARK 465     ARG A   178                                                      
REMARK 465     GLY A   179                                                      
REMARK 465     THR A   180                                                      
REMARK 465     PRO A   181                                                      
REMARK 465     GLY B    -2                                                      
REMARK 465     SER B    -1                                                      
REMARK 465     HIS B     0                                                      
REMARK 465     MET B     1                                                      
REMARK 465     THR B     2                                                      
REMARK 465     ASP B     3                                                      
REMARK 465     ARG B     4                                                      
REMARK 465     THR B     5                                                      
REMARK 465     PRO B    43                                                      
REMARK 465     ALA B    44                                                      
REMARK 465     GLN B    45                                                      
REMARK 465     GLY B    46                                                      
REMARK 465     ALA B    81                                                      
REMARK 465     ALA B    82                                                      
REMARK 465     ASP B    83                                                      
REMARK 465     ASP B    84                                                      
REMARK 465     ASP B    85                                                      
REMARK 465     VAL B    86                                                      
REMARK 465     LYS B    87                                                      
REMARK 465     GLU B    88                                                      
REMARK 465     GLY B    89                                                      
REMARK 465     ASP B    90                                                      
REMARK 465     THR B    91                                                      
REMARK 465     LYS B    92                                                      
REMARK 465     ASP B    93                                                      
REMARK 465     GLU B    94                                                      
REMARK 465     THR B    95                                                      
REMARK 465     GLN B    96                                                      
REMARK 465     ARG B   164                                                      
REMARK 465     PRO B   165                                                      
REMARK 465     MET B   166                                                      
REMARK 465     PRO B   167                                                      
REMARK 465     VAL B   168                                                      
REMARK 465     SER B   169                                                      
REMARK 465     PRO B   170                                                      
REMARK 465     GLY B   171                                                      
REMARK 465     ALA B   172                                                      
REMARK 465     GLN B   173                                                      
REMARK 465     TRP B   174                                                      
REMARK 465     PRO B   175                                                      
REMARK 465     ALA B   176                                                      
REMARK 465     THR B   177                                                      
REMARK 465     ARG B   178                                                      
REMARK 465     GLY B   179                                                      
REMARK 465     THR B   180                                                      
REMARK 465     PRO B   181                                                      
REMARK 465     GLY E   116                                                      
REMARK 465     GLY F   116                                                      
REMARK 465     GLY G   116                                                      
REMARK 470                                                                      
REMARK 470 MISSING ATOM                                                         
REMARK 470 THE FOLLOWING RESIDUES HAVE MISSING ATOMS (M=MODEL NUMBER;           
REMARK 470 RES=RESIDUE NAME; C=CHAIN IDENTIFIER; SSEQ=SEQUENCE NUMBER;          
REMARK 470 I=INSERTION CODE):                                                   
REMARK 470   M RES CSSEQI  ATOMS                                                
REMARK 470     GLN C  13    CG   CD   OE1  NE2                                  
REMARK 470     ARG C  14    CG   CD   NE   CZ   NH1  NH2                        
REMARK 470     ARG C  39    CG   CD   NE   CZ   NH1  NH2                        
REMARK 470     THR C  95    OG1  CG2                                            
REMARK 470     HIS C 112    CG   ND1  CD2  CE1  NE2                             
REMARK 470     LEU C 113    CG   CD1  CD2                                       
REMARK 470     ARG C 134    CG   CD   NE   CZ   NH1  NH2                        
REMARK 470     MET C 166    CG   SD   CE                                        
REMARK 470     LEU D  10    CG   CD1  CD2                                       
REMARK 470     GLN D  13    CG   CD   OE1  NE2                                  
REMARK 470     ARG D  14    CG   CD   NE   CZ   NH1  NH2                        
REMARK 470     GLN D  80    CG   CD   OE1  NE2                                  
REMARK 470     GLN D  96    CG   CD   OE1  NE2                                  
REMARK 470     ASP A   9    CG   OD1  OD2                                       
REMARK 470     LEU A  10    CG   CD1  CD2                                       
REMARK 470     ARG A  39    CG   CD   NE   CZ   NH1  NH2                        
REMARK 470     LYS A  42    CG   CD   CE   NZ                                   
REMARK 470     GLN A  45    CG   CD   OE1  NE2                                  
REMARK 470     ASP A  97    CG   OD1  OD2                                       
REMARK 470     ASP B   6    CG   OD1  OD2                                       
REMARK 470     ASP B   8    CG   OD1  OD2                                       
REMARK 470     ASP B   9    CG   OD1  OD2                                       
REMARK 470     LYS B  42    CG   CD   CE   NZ                                   
REMARK 470     GLN B  80    CG   CD   OE1  NE2                                  
REMARK 470     GLU B 122    CG   CD   OE1  OE2                                  
REMARK 470     ARG G 115    CG   CD   NE   CZ   NH1  NH2                        
REMARK 500                                                                      
REMARK 500 GEOMETRY AND STEREOCHEMISTRY                                         
REMARK 500 SUBTOPIC: CLOSE CONTACTS IN SAME ASYMMETRIC UNIT                     
REMARK 500                                                                      
REMARK 500 THE FOLLOWING ATOMS ARE IN CLOSE CONTACT.                            
REMARK 500                                                                      
REMARK 500  ATM1  RES C  SSEQI   ATM2  RES C  SSEQI           DISTANCE          
REMARK 500   OD1  ASP D   147     O    HOH D   301              2.07            
REMARK 500   NE   ARG A    26     OD2  ASP A   110              2.14            
REMARK 500   O    GLY A   116     O    HOH A   301              2.17            
REMARK 500                                                                      
REMARK 500 REMARK: NULL                                                         
REMARK 500                                                                      
REMARK 500 GEOMETRY AND STEREOCHEMISTRY                                         
REMARK 500 SUBTOPIC: CLOSE CONTACTS                                             
REMARK 500                                                                      
REMARK 500 THE FOLLOWING ATOMS THAT ARE RELATED BY CRYSTALLOGRAPHIC             
REMARK 500 SYMMETRY ARE IN CLOSE CONTACT.  AN ATOM LOCATED WITHIN 0.15          
REMARK 500 ANGSTROMS OF A SYMMETRY RELATED ATOM IS ASSUMED TO BE ON A           
REMARK 500 SPECIAL POSITION AND IS, THEREFORE, LISTED IN REMARK 375             
REMARK 500 INSTEAD OF REMARK 500.  ATOMS WITH NON-BLANK ALTERNATE               
REMARK 500 LOCATION INDICATORS ARE NOT INCLUDED IN THE CALCULATIONS.            
REMARK 500                                                                      
REMARK 500 DISTANCE CUTOFF:                                                     
REMARK 500 2.2 ANGSTROMS FOR CONTACTS NOT INVOLVING HYDROGEN ATOMS              
REMARK 500 1.6 ANGSTROMS FOR CONTACTS INVOLVING HYDROGEN ATOMS                  
REMARK 500                                                                      
REMARK 500  ATM1  RES C  SSEQI   ATM2  RES C  SSEQI  SSYMOP   DISTANCE          
REMARK 500   OE2  GLU G   104     O    HOH A   301     2575     2.17            
REMARK 500                                                                      
REMARK 500 REMARK: NULL                                                         
REMARK 500                                                                      
REMARK 500 GEOMETRY AND STEREOCHEMISTRY                                         
REMARK 500 SUBTOPIC: COVALENT BOND LENGTHS                                      
REMARK 500                                                                      
REMARK 500 THE STEREOCHEMICAL PARAMETERS OF THE FOLLOWING RESIDUES              
REMARK 500 HAVE VALUES WHICH DEVIATE FROM EXPECTED VALUES BY MORE               
REMARK 500 THAN 6*RMSD (M=MODEL NUMBER; RES=RESIDUE NAME; C=CHAIN               
REMARK 500 IDENTIFIER; SSEQ=SEQUENCE NUMBER; I=INSERTION CODE).                 
REMARK 500                                                                      
REMARK 500 STANDARD TABLE:                                                      
REMARK 500 FORMAT: (10X,I3,1X,2(A3,1X,A1,I4,A1,1X,A4,3X),1X,F6.3)               
REMARK 500                                                                      
REMARK 500 EXPECTED VALUES PROTEIN: ENGH AND HUBER, 1999                        
REMARK 500 EXPECTED VALUES NUCLEIC ACID: CLOWNEY ET AL 1996                     
REMARK 500                                                                      
REMARK 500  M RES CSSEQI ATM1   RES CSSEQI ATM2   DEVIATION                     
REMARK 500    GLU C 160   CD    GLU C 160   OE1     0.079                       
REMARK 500    SER D  72   CB    SER D  72   OG     -0.093                       
REMARK 500                                                                      
REMARK 500 REMARK: NULL                                                         
REMARK 500                                                                      
REMARK 500 GEOMETRY AND STEREOCHEMISTRY                                         
REMARK 500 SUBTOPIC: COVALENT BOND ANGLES                                       
REMARK 500                                                                      
REMARK 500 THE STEREOCHEMICAL PARAMETERS OF THE FOLLOWING RESIDUES              
REMARK 500 HAVE VALUES WHICH DEVIATE FROM EXPECTED VALUES BY MORE               
REMARK 500 THAN 6*RMSD (M=MODEL NUMBER; RES=RESIDUE NAME; C=CHAIN               
REMARK 500 IDENTIFIER; SSEQ=SEQUENCE NUMBER; I=INSERTION CODE).                 
REMARK 500                                                                      
REMARK 500 STANDARD TABLE:                                                      
REMARK 500 FORMAT: (10X,I3,1X,A3,1X,A1,I4,A1,3(1X,A4,2X),12X,F5.1)              
REMARK 500                                                                      
REMARK 500 EXPECTED VALUES PROTEIN: ENGH AND HUBER, 1999                        
REMARK 500 EXPECTED VALUES NUCLEIC ACID: CLOWNEY ET AL 1996                     
REMARK 500                                                                      
REMARK 500  M RES CSSEQI ATM1   ATM2   ATM3                                     
REMARK 500    ASP C  27   CB  -  CG  -  OD1 ANGL. DEV. =   6.5 DEGREES          
REMARK 500    ARG C  32   NE  -  CZ  -  NH1 ANGL. DEV. =   4.4 DEGREES          
REMARK 500    ASP C  60   CB  -  CG  -  OD1 ANGL. DEV. =   7.2 DEGREES          
REMARK 500    ASP C  60   CB  -  CG  -  OD2 ANGL. DEV. =  -6.3 DEGREES          
REMARK 500    ARG D  32   NE  -  CZ  -  NH1 ANGL. DEV. =   3.7 DEGREES          
REMARK 500    ARG D 151   NE  -  CZ  -  NH1 ANGL. DEV. =   3.2 DEGREES          
REMARK 500    ARG A 151   NE  -  CZ  -  NH2 ANGL. DEV. =  -3.2 DEGREES          
REMARK 500    PRO B  41   C   -  N   -  CD  ANGL. DEV. =  13.1 DEGREES          
REMARK 500                                                                      
REMARK 500 REMARK: NULL                                                         
REMARK 500                                                                      
REMARK 500 GEOMETRY AND STEREOCHEMISTRY                                         
REMARK 500 SUBTOPIC: TORSION ANGLES                                             
REMARK 500                                                                      
REMARK 500 TORSION ANGLES OUTSIDE THE EXPECTED RAMACHANDRAN REGIONS:            
REMARK 500 (M=MODEL NUMBER; RES=RESIDUE NAME; C=CHAIN IDENTIFIER;               
REMARK 500 SSEQ=SEQUENCE NUMBER; I=INSERTION CODE).                             
REMARK 500                                                                      
REMARK 500 STANDARD TABLE:                                                      
REMARK 500 FORMAT:(10X,I3,1X,A3,1X,A1,I4,A1,4X,F7.2,3X,F7.2)                    
REMARK 500                                                                      
REMARK 500 EXPECTED VALUES: GJ KLEYWEGT AND TA JONES (1996). PHI/PSI-           
REMARK 500 CHOLOGY: RAMACHANDRAN REVISITED. STRUCTURE 4, 1395 - 1400            
REMARK 500                                                                      
REMARK 500  M RES CSSEQI        PSI       PHI                                   
REMARK 500    ASP C  60       75.96   -154.83                                   
REMARK 500    SER C  65       44.68    -98.89                                   
REMARK 500    THR C 131      -84.25   -111.80                                   
REMARK 500    ALA D  44        6.00     57.61                                   
REMARK 500    ASP D  60       74.12   -150.54                                   
REMARK 500    THR D 131      -83.69   -114.64                                   
REMARK 500    SER A  65       57.55    -96.81                                   
REMARK 500    THR A 131      -84.17   -118.35                                   
REMARK 500    ASP B  60       80.62   -161.79                                   
REMARK 500    PRO B  61       27.80    -76.24                                   
REMARK 500    GLN B 114      179.11    -47.43                                   
REMARK 500    THR B 131      -90.60   -114.77                                   
REMARK 500                                                                      
REMARK 500 REMARK: NULL                                                         
REMARK 620                                                                      
REMARK 620 METAL COORDINATION                                                   
REMARK 620 (M=MODEL NUMBER; RES=RESIDUE NAME; C=CHAIN IDENTIFIER;               
REMARK 620 SSEQ=SEQUENCE NUMBER; I=INSERTION CODE):                             
REMARK 620                                                                      
REMARK 620 COORDINATION ANGLES FOR:  M RES CSSEQI METAL                         
REMARK 620                              CA D 201  CA                            
REMARK 620 N RES CSSEQI ATOM                                                    
REMARK 620 1 SER D  65   O                                                      
REMARK 620 2 SER D  65   OG   73.6                                              
REMARK 620 3 ASP D 110   OD1  73.9 146.6                                        
REMARK 620 4 TYR D 111   O    82.1  91.0  92.3                                  
REMARK 620 N                    1     2     3                                   
REMARK 620                                                                      
REMARK 620 COORDINATION ANGLES FOR:  M RES CSSEQI METAL                         
REMARK 620                              CA A 201  CA                            
REMARK 620 N RES CSSEQI ATOM                                                    
REMARK 620 1 SER A  65   O                                                      
REMARK 620 2 SER A  65   OG   69.8                                              
REMARK 620 3 TYR A 111   O    79.9  96.3                                        
REMARK 620 N                    1     2                                         
REMARK 620                                                                      
REMARK 620 COORDINATION ANGLES FOR:  M RES CSSEQI METAL                         
REMARK 620                              CA B 202  CA                            
REMARK 620 N RES CSSEQI ATOM                                                    
REMARK 620 1 SER B  65   O                                                      
REMARK 620 2 SER B  65   OG   76.2                                              
REMARK 620 3 ASP B 110   OD1  68.9 142.3                                        
REMARK 620 4 TYR B 111   O    80.6  90.1  98.0                                  
REMARK 620 N                    1     2     3                                   
REMARK 800                                                                      
REMARK 800 SITE                                                                 
REMARK 800 SITE_IDENTIFIER: AC1                                                 
REMARK 800 EVIDENCE_CODE: SOFTWARE                                              
REMARK 800 SITE_DESCRIPTION: binding site for residue DMS C 201                 
REMARK 800                                                                      
REMARK 800 SITE_IDENTIFIER: AC2                                                 
REMARK 800 EVIDENCE_CODE: SOFTWARE                                              
REMARK 800 SITE_DESCRIPTION: binding site for residue CA D 201                  
REMARK 800                                                                      
REMARK 800 SITE_IDENTIFIER: AC3                                                 
REMARK 800 EVIDENCE_CODE: SOFTWARE                                              
REMARK 800 SITE_DESCRIPTION: binding site for residue CA A 201                  
REMARK 800                                                                      
REMARK 800 SITE_IDENTIFIER: AC4                                                 
REMARK 800 EVIDENCE_CODE: SOFTWARE                                              
REMARK 800 SITE_DESCRIPTION: binding site for residue DMS B 201                 
REMARK 800                                                                      
REMARK 800 SITE_IDENTIFIER: AC5                                                 
REMARK 800 EVIDENCE_CODE: SOFTWARE                                              
REMARK 800 SITE_DESCRIPTION: binding site for residue CA B 202                  
DBREF  5MTW C    1   181  UNP    P95257   SECBL_MYCTU      1    181             
DBREF  5MTW D    1   181  UNP    P95257   SECBL_MYCTU      1    181             
DBREF  5MTW A    1   181  UNP    P95257   SECBL_MYCTU      1    181             
DBREF  5MTW B    1   181  UNP    P95257   SECBL_MYCTU      1    181             
DBREF  5MTW E  104   116  UNP    P9WJA7   HIGA1_MYCTU    104    116             
DBREF  5MTW F  104   116  UNP    P9WJA7   HIGA1_MYCTU    104    116             
DBREF  5MTW G  104   116  UNP    P9WJA7   HIGA1_MYCTU    104    116             
SEQADV 5MTW GLY C   -2  UNP  P95257              EXPRESSION TAG                 
SEQADV 5MTW SER C   -1  UNP  P95257              EXPRESSION TAG                 
SEQADV 5MTW HIS C    0  UNP  P95257              EXPRESSION TAG                 
SEQADV 5MTW GLY D   -2  UNP  P95257              EXPRESSION TAG                 
SEQADV 5MTW SER D   -1  UNP  P95257              EXPRESSION TAG                 
SEQADV 5MTW HIS D    0  UNP  P95257              EXPRESSION TAG                 
SEQADV 5MTW GLY A   -2  UNP  P95257              EXPRESSION TAG                 
SEQADV 5MTW SER A   -1  UNP  P95257              EXPRESSION TAG                 
SEQADV 5MTW HIS A    0  UNP  P95257              EXPRESSION TAG                 
SEQADV 5MTW GLY B   -2  UNP  P95257              EXPRESSION TAG                 
SEQADV 5MTW SER B   -1  UNP  P95257              EXPRESSION TAG                 
SEQADV 5MTW HIS B    0  UNP  P95257              EXPRESSION TAG                 
SEQRES   1 C  184  GLY SER HIS MET THR ASP ARG THR ASP ALA ASP ASP LEU          
SEQRES   2 C  184  ASP LEU GLN ARG VAL GLY ALA ARG LEU ALA ALA ARG ALA          
SEQRES   3 C  184  GLN ILE ARG ASP ILE ARG LEU LEU ARG THR GLN ALA ALA          
SEQRES   4 C  184  VAL HIS ARG ALA PRO LYS PRO ALA GLN GLY LEU THR TYR          
SEQRES   5 C  184  ASP LEU GLU PHE GLU PRO ALA VAL ASP ALA ASP PRO ALA          
SEQRES   6 C  184  THR ILE SER ALA PHE VAL VAL ARG ILE SER CYS HIS LEU          
SEQRES   7 C  184  ARG ILE GLN ASN GLN ALA ALA ASP ASP ASP VAL LYS GLU          
SEQRES   8 C  184  GLY ASP THR LYS ASP GLU THR GLN ASP VAL ALA THR ALA          
SEQRES   9 C  184  ASP PHE GLU PHE ALA ALA LEU PHE ASP TYR HIS LEU GLN          
SEQRES  10 C  184  GLU GLY GLU ASP ASP PRO THR GLU GLU GLU LEU THR ALA          
SEQRES  11 C  184  TYR ALA ALA THR THR GLY ARG PHE ALA LEU TYR PRO TYR          
SEQRES  12 C  184  ILE ARG GLU TYR VAL TYR ASP LEU THR GLY ARG LEU ALA          
SEQRES  13 C  184  LEU PRO PRO LEU THR LEU GLU ILE LEU SER ARG PRO MET          
SEQRES  14 C  184  PRO VAL SER PRO GLY ALA GLN TRP PRO ALA THR ARG GLY          
SEQRES  15 C  184  THR PRO                                                      
SEQRES   1 D  184  GLY SER HIS MET THR ASP ARG THR ASP ALA ASP ASP LEU          
SEQRES   2 D  184  ASP LEU GLN ARG VAL GLY ALA ARG LEU ALA ALA ARG ALA          
SEQRES   3 D  184  GLN ILE ARG ASP ILE ARG LEU LEU ARG THR GLN ALA ALA          
SEQRES   4 D  184  VAL HIS ARG ALA PRO LYS PRO ALA GLN GLY LEU THR TYR          
SEQRES   5 D  184  ASP LEU GLU PHE GLU PRO ALA VAL ASP ALA ASP PRO ALA          
SEQRES   6 D  184  THR ILE SER ALA PHE VAL VAL ARG ILE SER CYS HIS LEU          
SEQRES   7 D  184  ARG ILE GLN ASN GLN ALA ALA ASP ASP ASP VAL LYS GLU          
SEQRES   8 D  184  GLY ASP THR LYS ASP GLU THR GLN ASP VAL ALA THR ALA          
SEQRES   9 D  184  ASP PHE GLU PHE ALA ALA LEU PHE ASP TYR HIS LEU GLN          
SEQRES  10 D  184  GLU GLY GLU ASP ASP PRO THR GLU GLU GLU LEU THR ALA          
SEQRES  11 D  184  TYR ALA ALA THR THR GLY ARG PHE ALA LEU TYR PRO TYR          
SEQRES  12 D  184  ILE ARG GLU TYR VAL TYR ASP LEU THR GLY ARG LEU ALA          
SEQRES  13 D  184  LEU PRO PRO LEU THR LEU GLU ILE LEU SER ARG PRO MET          
SEQRES  14 D  184  PRO VAL SER PRO GLY ALA GLN TRP PRO ALA THR ARG GLY          
SEQRES  15 D  184  THR PRO                                                      
SEQRES   1 A  184  GLY SER HIS MET THR ASP ARG THR ASP ALA ASP ASP LEU          
SEQRES   2 A  184  ASP LEU GLN ARG VAL GLY ALA ARG LEU ALA ALA ARG ALA          
SEQRES   3 A  184  GLN ILE ARG ASP ILE ARG LEU LEU ARG THR GLN ALA ALA          
SEQRES   4 A  184  VAL HIS ARG ALA PRO LYS PRO ALA GLN GLY LEU THR TYR          
SEQRES   5 A  184  ASP LEU GLU PHE GLU PRO ALA VAL ASP ALA ASP PRO ALA          
SEQRES   6 A  184  THR ILE SER ALA PHE VAL VAL ARG ILE SER CYS HIS LEU          
SEQRES   7 A  184  ARG ILE GLN ASN GLN ALA ALA ASP ASP ASP VAL LYS GLU          
SEQRES   8 A  184  GLY ASP THR LYS ASP GLU THR GLN ASP VAL ALA THR ALA          
SEQRES   9 A  184  ASP PHE GLU PHE ALA ALA LEU PHE ASP TYR HIS LEU GLN          
SEQRES  10 A  184  GLU GLY GLU ASP ASP PRO THR GLU GLU GLU LEU THR ALA          
SEQRES  11 A  184  TYR ALA ALA THR THR GLY ARG PHE ALA LEU TYR PRO TYR          
SEQRES  12 A  184  ILE ARG GLU TYR VAL TYR ASP LEU THR GLY ARG LEU ALA          
SEQRES  13 A  184  LEU PRO PRO LEU THR LEU GLU ILE LEU SER ARG PRO MET          
SEQRES  14 A  184  PRO VAL SER PRO GLY ALA GLN TRP PRO ALA THR ARG GLY          
SEQRES  15 A  184  THR PRO                                                      
SEQRES   1 B  184  GLY SER HIS MET THR ASP ARG THR ASP ALA ASP ASP LEU          
SEQRES   2 B  184  ASP LEU GLN ARG VAL GLY ALA ARG LEU ALA ALA ARG ALA          
SEQRES   3 B  184  GLN ILE ARG ASP ILE ARG LEU LEU ARG THR GLN ALA ALA          
SEQRES   4 B  184  VAL HIS ARG ALA PRO LYS PRO ALA GLN GLY LEU THR TYR          
SEQRES   5 B  184  ASP LEU GLU PHE GLU PRO ALA VAL ASP ALA ASP PRO ALA          
SEQRES   6 B  184  THR ILE SER ALA PHE VAL VAL ARG ILE SER CYS HIS LEU          
SEQRES   7 B  184  ARG ILE GLN ASN GLN ALA ALA ASP ASP ASP VAL LYS GLU          
SEQRES   8 B  184  GLY ASP THR LYS ASP GLU THR GLN ASP VAL ALA THR ALA          
SEQRES   9 B  184  ASP PHE GLU PHE ALA ALA LEU PHE ASP TYR HIS LEU GLN          
SEQRES  10 B  184  GLU GLY GLU ASP ASP PRO THR GLU GLU GLU LEU THR ALA          
SEQRES  11 B  184  TYR ALA ALA THR THR GLY ARG PHE ALA LEU TYR PRO TYR          
SEQRES  12 B  184  ILE ARG GLU TYR VAL TYR ASP LEU THR GLY ARG LEU ALA          
SEQRES  13 B  184  LEU PRO PRO LEU THR LEU GLU ILE LEU SER ARG PRO MET          
SEQRES  14 B  184  PRO VAL SER PRO GLY ALA GLN TRP PRO ALA THR ARG GLY          
SEQRES  15 B  184  THR PRO                                                      
SEQRES   1 E   13  GLU VAL PRO THR TRP HIS ARG LEU SER SER TYR ARG GLY          
SEQRES   1 F   13  GLU VAL PRO THR TRP HIS ARG LEU SER SER TYR ARG GLY          
SEQRES   1 G   13  GLU VAL PRO THR TRP HIS ARG LEU SER SER TYR ARG GLY          
HET    DMS  C 201       4                                                       
HET     CA  D 201       1                                                       
HET     CA  A 201       1                                                       
HET    DMS  B 201       4                                                       
HET     CA  B 202       1                                                       
HETNAM     DMS DIMETHYL SULFOXIDE                                               
HETNAM      CA CALCIUM ION                                                      
FORMUL   8  DMS    2(C2 H6 O S)                                                 
FORMUL   9   CA    3(CA 2+)                                                     
FORMUL  13  HOH   *49(H2 O)                                                     
HELIX    1 AA1 GLY C   16  ARG C   22  1                                   7    
HELIX    2 AA2 THR C  121  LEU C  152  1                                  32    
HELIX    3 AA3 ASP D   11  ARG D   22  1                                  12    
HELIX    4 AA4 THR D  121  THR D  131  1                                  11    
HELIX    5 AA5 THR D  131  LEU D  152  1                                  22    
HELIX    6 AA6 LEU A   10  ARG A   22  1                                  13    
HELIX    7 AA7 THR A  121  THR A  131  1                                  11    
HELIX    8 AA8 THR A  131  LEU A  152  1                                  22    
HELIX    9 AA9 ASP B    8  GLY B   16  1                                   9    
HELIX   10 AB1 GLY B   16  ARG B   22  1                                   7    
HELIX   11 AB2 THR B  121  THR B  131  1                                  11    
HELIX   12 AB3 THR B  131  LEU B  152  1                                  22    
SHEET    1 AA1 9 LEU D  47  ASP D  60  0                                        
SHEET    2 AA1 9 ILE D  64  ASN D  79 -1  O  GLN D  78   N  THR D  48           
SHEET    3 AA1 9 ASP D  97  TYR D 111 -1  O  ALA D 101   N  LEU D  75           
SHEET    4 AA1 9 ALA D  23  VAL D  37 -1  N  LEU D  31   O  GLU D 104           
SHEET    5 AA1 9 ALA C  23  VAL C  37 -1  N  ALA C  35   O  THR D  33           
SHEET    6 AA1 9 GLN C  96  TYR C 111 -1  O  ASP C 110   N  GLN C  24           
SHEET    7 AA1 9 ALA C  66  ASN C  79 -1  N  LEU C  75   O  ALA C 101           
SHEET    8 AA1 9 LEU C  47  ALA C  59 -1  N  THR C  48   O  GLN C  78           
SHEET    9 AA1 9 TYR E 114  ARG E 115  1  O  ARG E 115   N  LEU C  47           
SHEET    1 AA2 8 LEU A  47  ALA A  59  0                                        
SHEET    2 AA2 8 ALA A  66  ASN A  79 -1  O  GLN A  78   N  THR A  48           
SHEET    3 AA2 8 ALA A  99  TYR A 111 -1  O  PHE A 109   N  PHE A  67           
SHEET    4 AA2 8 ALA A  23  VAL A  37 -1  N  ARG A  26   O  LEU A 108           
SHEET    5 AA2 8 ALA B  23  VAL B  37 -1  O  THR B  33   N  ALA A  35           
SHEET    6 AA2 8 ALA B  99  TYR B 111 -1  O  ASP B 110   N  GLN B  24           
SHEET    7 AA2 8 ALA B  66  GLN B  78 -1  N  PHE B  67   O  PHE B 109           
SHEET    8 AA2 8 THR B  48  ASP B  58 -1  N  THR B  48   O  GLN B  78           
LINK         O   SER D  65                CA    CA D 201     1555   1555  2.48  
LINK         OG  SER D  65                CA    CA D 201     1555   1555  2.29  
LINK         OD1 ASP D 110                CA    CA D 201     1555   1555  2.33  
LINK         O   TYR D 111                CA    CA D 201     1555   1555  2.23  
LINK         O   SER A  65                CA    CA A 201     1555   1555  2.70  
LINK         OG  SER A  65                CA    CA A 201     1555   1555  2.25  
LINK         O   TYR A 111                CA    CA A 201     1555   1555  2.65  
LINK         O   SER B  65                CA    CA B 202     1555   1555  2.57  
LINK         OG  SER B  65                CA    CA B 202     1555   1555  2.53  
LINK         OD1 ASP B 110                CA    CA B 202     1555   1555  2.56  
LINK         O   TYR B 111                CA    CA B 202     1555   1555  2.49  
SITE     1 AC1  3 TYR C 146  GLY B 150  ARG B 151                               
SITE     1 AC2  3 SER D  65  ASP D 110  TYR D 111                               
SITE     1 AC3  2 SER A  65  TYR A 111                                          
SITE     1 AC4  3 GLY C 150  ARG C 151  THR B 158                               
SITE     1 AC5  3 SER B  65  ASP B 110  TYR B 111                               
CRYST1   86.860   89.960   91.340  90.00  90.00  90.00 P 21 21 21   16          
ORIGX1      1.000000  0.000000  0.000000        0.00000                         
ORIGX2      0.000000  1.000000  0.000000        0.00000                         
ORIGX3      0.000000  0.000000  1.000000        0.00000                         
SCALE1      0.011513  0.000000  0.000000        0.00000                         
SCALE2      0.000000  0.011116  0.000000        0.00000                         
SCALE3      0.000000  0.000000  0.010948        0.00000                         
ATOM      1  N   GLN C  13      29.168  85.201 186.582  1.00 0.546           N  
ATOM      2  CA  GLN C  13      27.898  84.423 186.679  1.00 0.546           C  
ATOM      3  C   GLN C  13      28.158  82.929 187.021  1.00 0.546           C  
ATOM      4  O   GLN C  13      27.973  82.531 188.167  1.00 0.546           O  
ATOM      5  CB  GLN C  13      27.052  84.590 185.398  1.00 0.546           C  
ATOM      6  N   ARG C  14      28.570  82.103 186.055  1.00 0.546           N  
ATOM      7  CA  ARG C  14      28.889  80.689 186.349  1.00 0.546           C  
ATOM      8  C   ARG C  14      30.119  80.606 187.291  1.00 0.546           C  
ATOM      9  O   ARG C  14      30.101  79.845 188.252  1.00 0.546           O  
ATOM     10  CB  ARG C  14      29.112  79.855 185.057  1.00 0.546           C  
ATOM     11  N   VAL C  15      31.159  81.408 187.029  1.00 0.546           N  
ATOM     12  CA  VAL C  15      32.434  81.248 187.729  1.00 0.546           C  
ATOM     13  C   VAL C  15      32.214  81.476 189.219  1.00 0.546           C  
ATOM     14  O   VAL C  15      32.941  80.932 190.058  1.00 0.546           O  
ATOM     15  CB  VAL C  15      33.566  82.184 187.194  1.00 0.546           C  
ATOM     16  CG1 VAL C  15      34.811  82.111 188.076  1.00 0.546           C  
ATOM     17  CG2 VAL C  15      33.973  81.840 185.762  1.00 0.546           C  
ATOM     18  N   GLY C  16      31.217  82.281 189.552  1.00 0.546           N  
ATOM     19  CA  GLY C  16      30.979  82.682 190.926  1.00 0.546           C  
ATOM     20  C   GLY C  16      29.677  82.152 191.498  1.00 0.546           C  
ATOM     21  O   GLY C  16      29.306  82.561 192.607  1.00 0.546           O  
ATOM     22  N   ALA C  17      28.987  81.256 190.768  1.00 0.546           N  
ATOM     23  CA  ALA C  17      27.704  80.639 191.245  1.00 0.546           C  
ATOM     24  C   ALA C  17      27.876  79.823 192.516  1.00 0.546           C  
ATOM     25  O   ALA C  17      27.033  79.853 193.439  1.00 0.546           O  
ATOM     26  CB  ALA C  17      27.097  79.750 190.175  1.00 0.546           C  
ATOM     27  N   ARG C  18      28.993  79.109 192.584  1.00 0.546           N  
ATOM     28  CA  ARG C  18      29.271  78.278 193.740  1.00 0.546           C  
ATOM     29  C   ARG C  18      29.416  79.118 195.052  1.00 0.546           C  
ATOM     30  O   ARG C  18      28.813  78.805 196.107  1.00 0.546           O  
ATOM     31  CB  ARG C  18      30.531  77.445 193.464  1.00 0.546           C  
ATOM     32  CG  ARG C  18      30.856  76.450 194.580  1.00 0.546           C  
ATOM     33  CD  ARG C  18      32.257  75.828 194.497  1.00 0.546           C  
ATOM     34  NE  ARG C  18      32.617  75.360 195.838  0.50 0.546           N  
ATOM     35  CZ  ARG C  18      33.614  75.819 196.596  0.50 0.546           C  
ATOM     36  NH1 ARG C  18      34.482  76.739 196.172  0.50 0.546           N  
ATOM     37  NH2 ARG C  18      33.754  75.313 197.814  0.50 0.546           N  
ATOM     38  N   LEU C  19      30.228  80.173 194.978  1.00 -1              N  
ATOM     39  CA  LEU C  19      30.365  81.095 196.089  1.00 -1              C  
ATOM     40  C   LEU C  19      29.073  81.905 196.359  1.00 -1              C  
ATOM     41  O   LEU C  19      28.745  82.174 197.516  1.00 -1              O  
ATOM     42  CB  LEU C  19      31.557  82.002 195.855  1.00 -1              C  
ATOM     43  CG  LEU C  19      31.943  82.953 196.953  1.00 -1              C  
ATOM     44  CD1 LEU C  19      32.324  82.240 198.224  1.00 -1              C  
ATOM     45  CD2 LEU C  19      33.090  83.773 196.416  1.00 -1              C  
ATOM     46  N   ALA C  20      28.309  82.213 195.314  1.00 -1              N  
ATOM     47  CA  ALA C  20      27.021  82.849 195.481  1.00 -1              C  
ATOM     48  C   ALA C  20      25.999  82.041 196.281  1.00 -1              C  
ATOM     49  O   ALA C  20      25.101  82.646 196.833  1.00 -1              O  
ATOM     50  CB  ALA C  20      26.440  83.236 194.135  1.00 -1              C  
ATOM     51  N   ALA C  21      26.107  80.711 196.360  1.00 0.220           N  
ATOM     52  CA  ALA C  21      25.101  79.911 197.122  1.00 0.220           C  
ATOM     53  C   ALA C  21      25.498  79.785 198.574  1.00 0.220           C  
ATOM     54  O   ALA C  21      24.674  79.404 199.399  1.00 0.220           O  
ATOM     55  CB  ALA C  21      24.923  78.519 196.523  1.00 0.220           C  
ATOM     56  N   ARG C  22      26.770  80.078 198.872  1.00 0.220           N  
ATOM     57  CA  ARG C  22      27.332  79.891 200.180  1.00 0.220           C  
ATOM     58  C   ARG C  22      27.762  81.157 200.926  1.00 0.220           C  
ATOM     59  O   ARG C  22      28.098  81.071 202.097  1.00 0.220           O  
ATOM     60  CB  ARG C  22      28.490  78.872 200.103  1.00 0.220           C  
ATOM     61  CG  ARG C  22      27.971  77.429 200.336  1.00 0.220           C  
ATOM     62  CD  ARG C  22      28.921  76.320 199.886  1.00 0.220           C  
ATOM     63  NE  ARG C  22      28.179  75.177 199.328  1.00 0.220           N  
ATOM     64  CZ  ARG C  22      27.723  75.097 198.076  1.00 0.220           C  
ATOM     65  NH1 ARG C  22      27.922  76.077 197.199  1.00 0.220           N  
ATOM     66  NH2 ARG C  22      27.067  74.021 197.692  1.00 0.220           N  
ATOM     67  N   ALA C  23      27.700  82.310 200.253  1.00 0.220           N  
ATOM     68  CA  ALA C  23      28.157  83.589 200.800  1.00 0.220           C  
ATOM     69  C   ALA C  23      27.010  84.422 201.344  1.00 0.220           C  
ATOM     70  O   ALA C  23      25.943  84.517 200.724  1.00 0.220           O  
ATOM     71  CB  ALA C  23      28.933  84.376 199.753  1.00 0.220           C  
ATOM     72  N   GLN C  24      27.241  85.035 202.501  1.00 0.220           N  
ATOM     73  CA  GLN C  24      26.251  85.896 203.124  1.00 0.220           C  
ATOM     74  C   GLN C  24      26.851  87.309 203.367  1.00 0.220           C  
ATOM     75  O   GLN C  24      28.003  87.452 203.797  1.00 0.220           O  
ATOM     76  CB  GLN C  24      25.706  85.250 204.383  1.00 0.220           C  
ATOM     77  CG  GLN C  24      24.508  85.993 204.987  1.00 0.220           C  
ATOM     78  CD  GLN C  24      23.402  86.247 203.986  1.00 0.220           C  
ATOM     79  OE1 GLN C  24      23.370  87.260 203.283  1.00 0.220           O  
ATOM     80  NE2 GLN C  24      22.511  85.283 203.875  1.00 0.220           N  
ATOM     81  N   ILE C  25      26.105  88.342 202.990  1.00 0.220           N  
ATOM     82  CA  ILE C  25      26.527  89.751 203.285  1.00 0.220           C  
ATOM     83  C   ILE C  25      26.361  90.070 204.788  1.00 0.220           C  
ATOM     84  O   ILE C  25      25.377  89.654 205.393  1.00 0.220           O  
ATOM     85  CB  ILE C  25      25.782  90.790 202.408  1.00 0.220           C  
ATOM     86  CG1 ILE C  25      26.484  92.173 202.464  1.00 0.220           C  
ATOM     87  CG2 ILE C  25      24.331  90.872 202.815  1.00 0.220           C  
ATOM     88  CD1 ILE C  25      26.136  93.047 201.265  1.00 0.220           C  
ATOM     89  N   ARG C  26      27.323  90.799 205.386  1.00 0.220           N  
ATOM     90  CA  ARG C  26      27.269  91.080 206.843  0.70 0.220           C  
ATOM     91  C   ARG C  26      27.159  92.547 207.120  1.00 0.220           C  
ATOM     92  O   ARG C  26      26.382  92.929 207.921  1.00 0.220           O  
ATOM     93  CB  ARG C  26      28.434  90.518 207.577  0.70 0.220           C  
ATOM     94  CG  ARG C  26      28.464  89.027 207.582  0.70 0.220           C  
ATOM     95  CD  ARG C  26      27.120  88.436 207.973  0.70 0.220           C  
ATOM     96  NE  ARG C  26      27.201  86.995 207.915  0.70 0.220           N  
ATOM     97  CZ  ARG C  26      26.275  86.167 208.336  0.70 0.220           C  
ATOM     98  NH1 ARG C  26      25.125  86.617 208.819  0.70 0.220           N  
ATOM     99  NH2 ARG C  26      26.517  84.886 208.263  0.70 0.220           N  
ATOM    100  N   ASP C  27      27.892  93.400 206.376  1.00 0.220           N  
ATOM    101  CA  ASP C  27      27.938  94.823 206.690  1.00 0.220           C  
ATOM    102  C   ASP C  27      28.529  95.615 205.502  1.00 0.220           C  
ATOM    103  O   ASP C  27      29.108  95.065 204.615  1.00 0.220           O  
ATOM    104  CB  ASP C  27      28.753  94.999 207.929  1.00 0.220           C  
ATOM    105  CG  ASP C  27      28.468  96.312 208.711  1.00 0.220           C  
ATOM    106  OD1 ASP C  27      27.552  97.098 208.456  1.00 0.220           O  
ATOM    107  OD2 ASP C  27      29.236  96.495 209.665  1.00 0.220           O  
ATOM    108  N   ILE C  28      28.359  96.913 205.570  1.00 -1              N  
ATOM    109  CA  ILE C  28      28.820  97.870 204.563  1.00 -1              C  
ATOM    110  C   ILE C  28      29.397  99.064 205.310  1.00 -1              C  
ATOM    111  O   ILE C  28      28.920  99.470 206.370  1.00 -1              O  
ATOM    112  CB  ILE C  28      27.653  98.285 203.650  1.00 -1              C  
ATOM    113  CG1 ILE C  28      27.353  97.080 202.673  1.00 -1              C  
ATOM    114  CG2 ILE C  28      28.075  99.485 202.821  1.00 -1              C  
ATOM    115  CD1 ILE C  28      25.944  96.918 202.280  1.00 -1              C  
ATOM    116  N   ARG C  29      30.503  99.563 204.834  1.00 -1              N  
ATOM    117  CA  ARG C  29      31.009 100.786 205.414  1.00 -1              C  
ATOM    118  C   ARG C  29      31.713 101.653 204.311  1.00 -1              C  
ATOM    119  O   ARG C  29      32.250 101.146 203.330  1.00 -1              O  
ATOM    120  CB  ARG C  29      31.947 100.501 206.616  1.00 -1              C  
ATOM    121  CG  ARG C  29      33.323  99.941 206.208  1.00 -1              C  
ATOM    122  CD  ARG C  29      34.315  99.811 207.394  1.00 -1              C  
ATOM    123  NE  ARG C  29      35.532  99.067 207.044  1.00 -1              N  
ATOM    124  CZ  ARG C  29      36.670  99.012 207.743  1.00 -1              C  
ATOM    125  NH1 ARG C  29      36.816  99.666 208.863  1.00 -1              N  
ATOM    126  NH2 ARG C  29      37.678  98.272 207.285  1.00 -1              N  
ATOM    127  N   LEU C  30      31.736 102.936 204.591  1.00 -1              N  
ATOM    128  CA  LEU C  30      32.610 103.848 203.925  1.00 -1              C  
ATOM    129  C   LEU C  30      34.040 103.656 204.499  1.00 -1              C  
ATOM    130  O   LEU C  30      34.210 103.765 205.697  1.00 -1              O  
ATOM    131  CB  LEU C  30      32.051 105.268 204.086  1.00 -1              C  
ATOM    132  CG  LEU C  30      32.915 106.400 203.442  1.00 -1              C  
ATOM    133  CD1 LEU C  30      32.730 106.467 201.918  1.00 -1              C  
ATOM    134  CD2 LEU C  30      32.564 107.716 204.067  1.00 -1              C  
ATOM    135  N   LEU C  31      35.054 103.489 203.651  1.00 -1              N  
ATOM    136  CA  LEU C  31      36.463 103.384 204.092  1.00 -1              C  
ATOM    137  C   LEU C  31      37.156 104.706 204.146  1.00 -1              C  
ATOM    138  O   LEU C  31      37.935 104.955 205.030  1.00 -1              O  
ATOM    139  CB  LEU C  31      37.277 102.459 203.126  1.00 -1              C  
ATOM    140  CG  LEU C  31      36.941 100.943 203.150  1.00 -1              C  
ATOM    141  CD1 LEU C  31      37.757 100.081 202.149  1.00 -1              C  
ATOM    142  CD2 LEU C  31      37.153 100.369 204.552  1.00 -1              C  
ATOM    143  N   ARG C  32      36.928 105.543 203.111  1.00 0.297           N  
ATOM    144  CA  ARG C  32      37.549 106.769 202.954  1.00 0.297           C  
ATOM    145  C   ARG C  32      36.775 107.631 201.986  1.00 0.297           C  
ATOM    146  O   ARG C  32      36.166 107.145 201.045  1.00 0.297           O  
ATOM    147  CB  ARG C  32      38.990 106.673 202.394  1.00 0.297           C  
ATOM    148  CG  ARG C  32      39.105 105.791 201.131  1.00 0.297           C  
ATOM    149  CD  ARG C  32      40.565 105.790 200.583  1.00 0.297           C  
ATOM    150  NE  ARG C  32      40.616 105.054 199.320  1.00 0.297           N  
ATOM    151  CZ  ARG C  32      40.233 105.501 198.103  1.00 0.297           C  
ATOM    152  NH1 ARG C  32      39.706 106.699 197.867  1.00 0.297           N  
ATOM    153  NH2 ARG C  32      40.310 104.692 197.085  1.00 0.297           N  
ATOM    154  N   THR C  33      37.020 108.910 202.153  1.00 0.297           N  
ATOM    155  CA  THR C  33      36.491 109.969 201.250  1.00 0.297           C  
ATOM    156  C   THR C  33      37.345 111.262 201.168  1.00 0.297           C  
ATOM    157  O   THR C  33      38.013 111.633 202.086  1.00 0.297           O  
ATOM    158  CB  THR C  33      35.019 110.278 201.608  1.00 0.297           C  
ATOM    159  OG1 THR C  33      34.530 111.191 200.628  1.00 0.297           O  
ATOM    160  CG2 THR C  33      34.851 110.781 202.984  1.00 0.297           C  
ATOM    161  N   GLN C  34      37.296 111.952 200.039  1.00 0.297           N  
ATOM    162  CA  GLN C  34      37.993 113.204 199.876  1.00 0.297           C  
ATOM    163  C   GLN C  34      37.216 113.956 198.781  1.00 0.297           C  
ATOM    164  O   GLN C  34      36.925 113.381 197.757  1.00 0.297           O  
ATOM    165  CB  GLN C  34      39.426 112.967 199.403  1.00 0.297           C  
ATOM    166  CG  GLN C  34      40.225 114.239 199.282  1.00 0.297           C  
ATOM    167  CD  GLN C  34      41.697 113.928 198.954  1.00 0.297           C  
ATOM    168  OE1 GLN C  34      42.422 113.425 199.793  1.00 0.297           O  
ATOM    169  NE2 GLN C  34      42.126 114.236 197.748  1.00 0.297           N  
ATOM    170  N   ALA C  35      36.803 115.146 199.076  1.00 0.297           N  
ATOM    171  CA  ALA C  35      36.090 115.959 198.076  1.00 0.297           C  
ATOM    172  C   ALA C  35      36.227 117.458 198.294  1.00 0.297           C  
ATOM    173  O   ALA C  35      36.482 117.909 199.397  1.00 0.297           O  
ATOM    174  CB  ALA C  35      34.621 115.574 198.180  1.00 0.297           C  
ATOM    175  N   ALA C  36      36.017 118.237 197.217  1.00 0.297           N  
ATOM    176  CA  ALA C  36      36.135 119.690 197.254  1.00 0.297           C  
ATOM    177  C   ALA C  36      35.361 120.270 196.095  1.00 0.297           C  
ATOM    178  O   ALA C  36      35.285 119.623 195.019  1.00 0.297           O  
ATOM    179  CB  ALA C  36      37.577 120.194 197.166  1.00 0.297           C  
ATOM    180  N   VAL C  37      34.755 121.407 196.385  1.00 0.381           N  
ATOM    181  CA  VAL C  37      34.140 122.228 195.345  1.00 0.381           C  
ATOM    182  C   VAL C  37      35.164 123.287 194.954  1.00 0.381           C  
ATOM    183  O   VAL C  37      35.741 123.947 195.785  1.00 0.381           O  
ATOM    184  CB  VAL C  37      32.743 122.782 195.719  1.00 0.381           C  
ATOM    185  CG1 VAL C  37      32.707 123.244 197.128  1.00 0.381           C  
ATOM    186  CG2 VAL C  37      32.282 123.892 194.772  1.00 0.381           C  
ATOM    187  N   HIS C  38      35.394 123.409 193.658  1.00 0.381           N  
ATOM    188  CA  HIS C  38      36.415 124.333 193.123  1.00 0.381           C  
ATOM    189  C   HIS C  38      35.905 125.673 192.530  1.00 0.381           C  
ATOM    190  O   HIS C  38      36.710 126.588 192.433  1.00 0.381           O  
ATOM    191  CB  HIS C  38      37.187 123.642 192.038  1.00 0.381           C  
ATOM    192  CG  HIS C  38      37.646 122.265 192.391  1.00 0.381           C  
ATOM    193  ND1 HIS C  38      38.596 122.033 193.342  1.00 0.381           N  
ATOM    194  CD2 HIS C  38      37.388 121.066 191.834  1.00 0.381           C  
ATOM    195  CE1 HIS C  38      38.839 120.746 193.431  1.00 0.381           C  
ATOM    196  NE2 HIS C  38      38.131 120.136 192.515  1.00 0.381           N  
ATOM    197  N   ARG C  39      34.615 125.780 192.159  1.00 0.381           N  
ATOM    198  CA  ARG C  39      34.069 126.846 191.275  1.00 0.381           C  
ATOM    199  C   ARG C  39      32.546 126.718 191.321  1.00 0.381           C  
ATOM    200  O   ARG C  39      32.004 125.654 191.737  1.00 0.381           O  
ATOM    201  CB  ARG C  39      34.587 126.693 189.801  1.00 0.381           C  
ATOM    202  N   ALA C  40      31.832 127.758 190.884  1.00 0.381           N  
ATOM    203  CA  ALA C  40      30.364 127.679 190.748  1.00 0.381           C  
ATOM    204  C   ALA C  40      29.882 126.696 189.624  1.00 0.381           C  
ATOM    205  O   ALA C  40      30.458 126.639 188.546  1.00 0.381           O  
ATOM    206  CB  ALA C  40      29.787 129.100 190.509  1.00 0.381           C  
ATOM    207  N   PRO C  41      28.794 125.930 189.855  1.00 0.381           N  
ATOM    208  CA  PRO C  41      28.254 125.159 188.764  1.00 0.381           C  
ATOM    209  C   PRO C  41      27.505 126.112 187.809  1.00 0.381           C  
ATOM    210  O   PRO C  41      27.173 127.196 188.237  1.00 0.381           O  
ATOM    211  CB  PRO C  41      27.286 124.181 189.470  1.00 0.381           C  
ATOM    212  CG  PRO C  41      26.882 124.893 190.718  1.00 0.381           C  
ATOM    213  CD  PRO C  41      28.090 125.677 191.125  1.00 0.381           C  
ATOM    214  N   LYS C  42      27.269 125.713 186.547  1.00 0.381           N  
ATOM    215  CA  LYS C  42      26.528 126.530 185.543  1.00 0.381           C  
ATOM    216  C   LYS C  42      25.578 125.662 184.749  1.00 0.381           C  
ATOM    217  O   LYS C  42      25.867 125.298 183.612  1.00 0.381           O  
ATOM    218  CB  LYS C  42      27.503 127.164 184.580  1.00 0.381           C  
ATOM    219  CG  LYS C  42      28.356 128.209 185.246  1.00 0.381           C  
ATOM    220  CD  LYS C  42      29.639 128.461 184.468  1.00 0.381           C  
ATOM    221  CE  LYS C  42      30.287 129.736 184.941  1.00 0.381           C  
ATOM    222  NZ  LYS C  42      31.674 129.773 184.395  1.00 0.381           N  
ATOM    223  N   PRO C  43      24.465 125.250 185.376  1.00 0.381           N  
ATOM    224  CA  PRO C  43      23.525 124.323 184.716  1.00 0.381           C  
ATOM    225  C   PRO C  43      23.165 124.780 183.284  1.00 0.381           C  
ATOM    226  O   PRO C  43      23.227 123.981 182.317  1.00 0.381           O  
ATOM    227  CB  PRO C  43      22.308 124.339 185.646  1.00 0.381           C  
ATOM    228  CG  PRO C  43      22.831 124.761 186.990  1.00 0.381           C  
ATOM    229  CD  PRO C  43      24.121 125.510 186.792  1.00 0.381           C  
ATOM    230  N   ALA C  44      22.856 126.075 183.162  1.00 0.381           N  
ATOM    231  CA  ALA C  44      22.445 126.677 181.899  1.00 0.381           C  
ATOM    232  C   ALA C  44      23.525 126.591 180.817  1.00 0.381           C  
ATOM    233  O   ALA C  44      23.206 126.402 179.658  1.00 0.381           O  
ATOM    234  CB  ALA C  44      22.028 128.114 182.135  1.00 0.381           C  
ATOM    235  N   GLN C  45      24.800 126.710 181.176  1.00 0.381           N  
ATOM    236  CA  GLN C  45      25.872 126.450 180.201  1.00 0.381           C  
ATOM    237  C   GLN C  45      25.864 124.957 179.853  1.00 0.381           C  
ATOM    238  O   GLN C  45      26.102 124.568 178.720  1.00 0.381           O  
ATOM    239  CB  GLN C  45      27.246 126.826 180.751  1.00 0.381           C  
ATOM    240  CG  GLN C  45      28.081 127.699 179.832  0.50 0.381           C  
ATOM    241  CD  GLN C  45      27.684 129.157 179.915  0.50 0.381           C  
ATOM    242  OE1 GLN C  45      27.481 129.705 181.001  0.50 0.381           O  
ATOM    243  NE2 GLN C  45      27.571 129.793 178.770  0.50 0.381           N  
ATOM    244  N   GLY C  46      25.584 124.127 180.852  1.00 0.381           N  
ATOM    245  CA  GLY C  46      25.591 122.682 180.694  1.00 0.381           C  
ATOM    246  C   GLY C  46      26.481 122.082 181.774  1.00 0.381           C  
ATOM    247  O   GLY C  46      27.712 122.284 181.774  1.00 0.381           O  
ATOM    248  N   LEU C  47      25.867 121.347 182.703  1.00 0.381           N  
ATOM    249  CA  LEU C  47      26.635 120.692 183.779  1.00 0.381           C  
ATOM    250  C   LEU C  47      26.680 119.167 183.568  1.00 0.381           C  
ATOM    251  O   LEU C  47      25.681 118.514 183.162  1.00 0.381           O  
ATOM    252  CB  LEU C  47      26.181 121.264 185.141  1.00 0.381           C  
ATOM    253  CG  LEU C  47      26.260 120.523 186.428  1.00 0.381           C  
ATOM    254  CD1 LEU C  47      25.879 121.347 187.647  1.00 0.381           C  
ATOM    255  CD2 LEU C  47      25.214 119.474 186.218  1.00 0.381           C  
ATOM    256  N   THR C  48      27.872 118.603 183.711  1.00 0.385           N  
ATOM    257  CA  THR C  48      27.999 117.182 183.510  1.00 0.385           C  
ATOM    258  C   THR C  48      28.916 116.461 184.563  1.00 0.385           C  
ATOM    259  O   THR C  48      29.428 117.071 185.449  1.00 0.385           O  
ATOM    260  CB  THR C  48      28.457 116.854 182.064  1.00 0.385           C  
ATOM    261  OG1 THR C  48      28.143 115.483 181.783  1.00 0.385           O  
ATOM    262  CG2 THR C  48      29.962 117.129 181.882  1.00 0.385           C  
ATOM    263  N   TYR C  49      29.084 115.161 184.418  1.00 0.385           N  
ATOM    264  CA  TYR C  49      29.937 114.411 185.331  1.00 0.385           C  
ATOM    265  C   TYR C  49      30.554 113.196 184.741  1.00 0.385           C  
ATOM    266  O   TYR C  49      30.007 112.624 183.849  1.00 0.385           O  
ATOM    267  CB  TYR C  49      29.113 114.066 186.573  1.00 0.385           C  
ATOM    268  CG  TYR C  49      28.105 112.995 186.341  1.00 0.385           C  
ATOM    269  CD1 TYR C  49      26.881 113.283 185.812  1.00 0.385           C  
ATOM    270  CD2 TYR C  49      28.406 111.661 186.669  1.00 0.385           C  
ATOM    271  CE1 TYR C  49      25.980 112.284 185.561  1.00 0.385           C  
ATOM    272  CE2 TYR C  49      27.490 110.651 186.483  1.00 0.385           C  
ATOM    273  CZ  TYR C  49      26.274 110.975 185.942  1.00 0.385           C  
ATOM    274  OH  TYR C  49      25.352 110.016 185.754  1.00 0.385           O  
ATOM    275  N   ASP C  50      31.672 112.811 185.308  1.00 0.385           N  
ATOM    276  CA  ASP C  50      32.370 111.564 185.010  1.00 0.385           C  
ATOM    277  C   ASP C  50      32.470 110.776 186.304  1.00 0.385           C  
ATOM    278  O   ASP C  50      32.684 111.377 187.375  1.00 0.385           O  
ATOM    279  CB  ASP C  50      33.828 111.786 184.590  1.00 0.385           C  
ATOM    280  CG  ASP C  50      33.978 112.577 183.350  1.00 0.385           C  
ATOM    281  OD1 ASP C  50      33.011 112.737 182.592  1.00 0.385           O  
ATOM    282  OD2 ASP C  50      35.100 113.044 183.122  1.00 0.385           O  
ATOM    283  N   LEU C  51      32.285 109.466 186.222  1.00 0.385           N  
ATOM    284  CA  LEU C  51      32.360 108.565 187.415  1.00 0.385           C  
ATOM    285  C   LEU C  51      33.062 107.241 187.062  1.00 0.385           C  
ATOM    286  O   LEU C  51      32.532 106.438 186.328  1.00 0.385           O  
ATOM    287  CB  LEU C  51      30.982 108.296 188.001  1.00 0.385           C  
ATOM    288  CG  LEU C  51      30.953 107.485 189.312  1.00 0.385           C  
ATOM    289  CD1 LEU C  51      31.873 107.986 190.399  1.00 0.385           C  
ATOM    290  CD2 LEU C  51      29.531 107.331 189.879  1.00 0.385           C  
ATOM    291  N   GLU C  52      34.253 107.050 187.596  1.00 0.255           N  
ATOM    292  CA  GLU C  52      35.115 105.911 187.310  1.00 0.255           C  
ATOM    293  C   GLU C  52      34.951 105.058 188.585  1.00 0.255           C  
ATOM    294  O   GLU C  52      34.985 105.625 189.688  1.00 0.255           O  
ATOM    295  CB  GLU C  52      36.568 106.344 187.209  1.00 0.255           C  
ATOM    296  CG  GLU C  52      37.494 105.172 186.933  1.00 0.255           C  
ATOM    297  CD  GLU C  52      38.968 105.528 186.964  1.00 0.255           C  
ATOM    298  OE1 GLU C  52      39.295 106.681 187.337  1.00 0.255           O  
ATOM    299  OE2 GLU C  52      39.796 104.650 186.602  1.00 0.255           O  
ATOM    300  N   PHE C  53      34.750 103.750 188.424  1.00 0.255           N  
ATOM    301  CA  PHE C  53      34.705 102.804 189.539  1.00 0.255           C  
ATOM    302  C   PHE C  53      35.900 101.858 189.431  1.00 0.255           C  
ATOM    303  O   PHE C  53      36.298 101.498 188.327  1.00 0.255           O  
ATOM    304  CB  PHE C  53      33.492 101.938 189.432  1.00 0.255           C  
ATOM    305  CG  PHE C  53      32.180 102.680 189.426  1.00 0.255           C  
ATOM    306  CD1 PHE C  53      31.682 103.248 188.251  1.00 0.255           C  
ATOM    307  CD2 PHE C  53      31.436 102.800 190.576  1.00 0.255           C  
ATOM    308  CE1 PHE C  53      30.447 103.901 188.219  1.00 0.255           C  
ATOM    309  CE2 PHE C  53      30.186 103.466 190.570  1.00 0.255           C  
ATOM    310  CZ  PHE C  53      29.693 104.019 189.378  1.00 0.255           C  
ATOM    311  N   GLU C  54      36.447 101.391 190.541  1.00 0.255           N  
ATOM    312  CA  GLU C  54      37.474 100.344 190.470  1.00 0.255           C  
ATOM    313  C   GLU C  54      37.158  99.317 191.595  1.00 0.255           C  
ATOM    314  O   GLU C  54      37.255  99.652 192.769  1.00 0.255           O  
ATOM    315  CB  GLU C  54      38.879 100.969 190.561  1.00 0.255           C  
ATOM    316  CG  GLU C  54      40.082 100.133 190.092  1.00 0.255           C  
ATOM    317  CD  GLU C  54      39.874  99.393 188.774  1.00 0.255           C  
ATOM    318  OE1 GLU C  54      39.668 100.028 187.702  1.00 0.255           O  
ATOM    319  OE2 GLU C  54      39.945  98.145 188.818  1.00 0.255           O  
ATOM    320  N   PRO C  55      36.705  98.114 191.222  1.00 0.255           N  
ATOM    321  CA  PRO C  55      36.442  97.053 192.185  1.00 0.255           C  
ATOM    322  C   PRO C  55      37.680  96.252 192.667  1.00 0.255           C  
ATOM    323  O   PRO C  55      38.680  96.158 191.983  1.00 0.255           O  
ATOM    324  CB  PRO C  55      35.414  96.155 191.470  1.00 0.255           C  
ATOM    325  CG  PRO C  55      35.327  96.649 190.093  1.00 0.255           C  
ATOM    326  CD  PRO C  55      36.352  97.693 189.846  1.00 0.255           C  
ATOM    327  N   ALA C  56      37.619  95.692 193.874  1.00 0.255           N  
ATOM    328  CA  ALA C  56      38.718  94.935 194.381  1.00 0.255           C  
ATOM    329  C   ALA C  56      38.117  93.985 195.386  1.00 0.255           C  
ATOM    330  O   ALA C  56      36.994  94.203 195.868  1.00 0.255           O  
ATOM    331  CB  ALA C  56      39.759  95.868 194.963  1.00 0.255           C  
ATOM    332  N   VAL C  57      38.777  92.870 195.641  1.00 0.255           N  
ATOM    333  CA  VAL C  57      38.276  91.944 196.688  1.00 0.255           C  
ATOM    334  C   VAL C  57      39.493  91.626 197.624  1.00 0.255           C  
ATOM    335  O   VAL C  57      40.631  91.577 197.185  1.00 0.255           O  
ATOM    336  CB  VAL C  57      37.522  90.740 196.092  1.00 0.255           C  
ATOM    337  CG1 VAL C  57      38.404  89.891 195.200  1.00 0.255           C  
ATOM    338  CG2 VAL C  57      36.901  89.846 197.179  1.00 0.255           C  
ATOM    339  N   ASP C  58      39.251  91.542 198.916  1.00 0.327           N  
ATOM    340  CA  ASP C  58      40.322  91.153 199.876  1.00 0.327           C  
ATOM    341  C   ASP C  58      39.830  89.903 200.524  1.00 0.327           C  
ATOM    342  O   ASP C  58      38.694  89.852 201.092  1.00 0.327           O  
ATOM    343  CB  ASP C  58      40.583  92.206 200.976  1.00 0.327           C  
ATOM    344  CG  ASP C  58      40.878  93.573 200.452  1.00 0.327           C  
ATOM    345  OD1 ASP C  58      41.774  93.697 199.589  1.00 0.327           O  
ATOM    346  OD2 ASP C  58      40.217  94.549 200.927  1.00 0.327           O  
ATOM    347  N   ALA C  59      40.641  88.853 200.427  1.00 0.435           N  
ATOM    348  CA  ALA C  59      40.305  87.574 200.964  1.00 0.435           C  
ATOM    349  C   ALA C  59      41.536  86.822 201.396  1.00 0.435           C  
ATOM    350  O   ALA C  59      42.633  87.157 201.016  1.00 0.435           O  
ATOM    351  CB  ALA C  59      39.538  86.799 199.919  1.00 0.435           C  
ATOM    352  N   ASP C  60      41.371  85.848 202.248  1.00 0.435           N  
ATOM    353  CA  ASP C  60      42.500  84.950 202.563  1.00 0.435           C  
ATOM    354  C   ASP C  60      41.826  83.693 203.004  1.00 0.435           C  
ATOM    355  O   ASP C  60      41.697  83.473 204.175  1.00 0.435           O  
ATOM    356  CB  ASP C  60      43.347  85.502 203.701  1.00 0.435           C  
ATOM    357  CG  ASP C  60      44.549  84.537 204.115  1.00 0.435           C  
ATOM    358  OD1 ASP C  60      44.836  83.399 203.546  1.00 0.435           O  
ATOM    359  OD2 ASP C  60      45.187  84.979 205.084  1.00 0.435           O  
ATOM    360  N   PRO C  61      41.304  82.942 202.037  1.00 0.435           N  
ATOM    361  CA  PRO C  61      40.330  81.899 202.333  1.00 0.435           C  
ATOM    362  C   PRO C  61      40.843  80.693 203.110  1.00 0.435           C  
ATOM    363  O   PRO C  61      40.035  79.968 203.702  1.00 0.435           O  
ATOM    364  CB  PRO C  61      39.779  81.490 200.952  1.00 0.435           C  
ATOM    365  CG  PRO C  61      40.559  82.235 199.931  1.00 0.435           C  
ATOM    366  CD  PRO C  61      41.427  83.239 200.606  1.00 0.435           C  
ATOM    367  N   ALA C  62      42.154  80.485 203.165  1.00 0.435           N  
ATOM    368  CA  ALA C  62      42.686  79.401 203.980  1.00 0.435           C  
ATOM    369  C   ALA C  62      42.658  79.726 205.487  1.00 0.435           C  
ATOM    370  O   ALA C  62      42.670  78.825 206.305  1.00 0.435           O  
ATOM    371  CB  ALA C  62      44.083  79.024 203.515  1.00 0.435           C  
ATOM    372  N   THR C  63      42.598  81.002 205.851  1.00 0.435           N  
ATOM    373  CA  THR C  63      42.639  81.400 207.272  1.00 0.435           C  
ATOM    374  C   THR C  63      41.313  81.837 207.816  1.00 0.435           C  
ATOM    375  O   THR C  63      41.060  81.682 208.993  1.00 0.435           O  
ATOM    376  CB  THR C  63      43.426  82.666 207.495  1.00 0.435           C  
ATOM    377  OG1 THR C  63      44.297  82.863 206.400  1.00 0.435           O  
ATOM    378  CG2 THR C  63      44.146  82.628 208.810  1.00 0.435           C  
ATOM    379  N   ILE C  64      40.541  82.534 206.986  1.00 0.435           N  
ATOM    380  CA  ILE C  64      39.227  82.975 207.398  1.00 0.435           C  
ATOM    381  C   ILE C  64      38.278  82.864 206.256  1.00 0.435           C  
ATOM    382  O   ILE C  64      38.647  83.020 205.051  1.00 0.435           O  
ATOM    383  CB  ILE C  64      39.160  84.396 208.001  1.00 0.435           C  
ATOM    384  CG1 ILE C  64      39.765  85.459 207.092  1.00 0.435           C  
ATOM    385  CG2 ILE C  64      39.737  84.428 209.413  1.00 0.435           C  
ATOM    386  CD1 ILE C  64      39.429  86.870 207.574  1.00 0.435           C  
ATOM    387  N   SER C  65      37.052  82.570 206.635  1.00 0.435           N  
ATOM    388  CA  SER C  65      36.038  82.340 205.642  1.00 0.435           C  
ATOM    389  C   SER C  65      35.233  83.673 205.522  1.00 0.435           C  
ATOM    390  O   SER C  65      34.015  83.678 205.599  1.00 0.435           O  
ATOM    391  CB  SER C  65      35.170  81.144 206.073  1.00 0.435           C  
ATOM    392  OG  SER C  65      34.462  81.464 207.244  1.00 0.435           O  
ATOM    393  N   ALA C  66      35.941  84.801 205.469  1.00 0.435           N  
ATOM    394  CA  ALA C  66      35.289  86.119 205.289  1.00 0.435           C  
ATOM    395  C   ALA C  66      36.065  86.839 204.173  1.00 0.435           C  
ATOM    396  O   ALA C  66      37.270  86.649 204.028  1.00 0.435           O  
ATOM    397  CB  ALA C  66      35.254  86.926 206.571  1.00 0.435           C  
ATOM    398  N   PHE C  67      35.342  87.635 203.374  1.00 0.341           N  
ATOM    399  CA  PHE C  67      35.979  88.518 202.421  1.00 0.341           C  
ATOM    400  C   PHE C  67      35.341  89.877 202.303  1.00 0.341           C  
ATOM    401  O   PHE C  67      34.158  90.074 202.593  1.00 0.341           O  
ATOM    402  CB  PHE C  67      36.078  87.881 201.052  1.00 0.341           C  
ATOM    403  CG  PHE C  67      34.767  87.481 200.452  1.00 0.341           C  
ATOM    404  CD1 PHE C  67      34.156  86.326 200.816  1.00 0.341           C  
ATOM    405  CD2 PHE C  67      34.159  88.283 199.493  1.00 0.341           C  
ATOM    406  CE1 PHE C  67      32.926  85.927 200.258  1.00 0.341           C  
ATOM    407  CE2 PHE C  67      32.954  87.889 198.912  1.00 0.341           C  
ATOM    408  CZ  PHE C  67      32.345  86.718 199.305  1.00 0.341           C  
ATOM    409  N   VAL C  68      36.126  90.798 201.773  1.00 0.028           N  
ATOM    410  CA  VAL C  68      35.641  92.169 201.599  1.00 0.028           C  
ATOM    411  C   VAL C  68      35.654  92.602 200.148  1.00 0.028           C  
ATOM    412  O   VAL C  68      36.679  92.502 199.486  1.00 0.028           O  
ATOM    413  CB  VAL C  68      36.564  93.141 202.370  1.00 0.028           C  
ATOM    414  CG1 VAL C  68      36.110  94.613 202.172  1.00 0.028           C  
ATOM    415  CG2 VAL C  68      36.508  92.798 203.830  1.00 0.028           C  
ATOM    416  N   VAL C  69      34.528  93.083 199.660  1.00 0.040           N  
ATOM    417  CA  VAL C  69      34.423  93.705 198.325  1.00 0.040           C  
ATOM    418  C   VAL C  69      34.518  95.195 198.490  1.00 0.040           C  
ATOM    419  O   VAL C  69      33.758  95.798 199.311  1.00 0.040           O  
ATOM    420  CB  VAL C  69      33.101  93.355 197.599  1.00 0.040           C  
ATOM    421  CG1 VAL C  69      33.038  94.071 196.234  1.00 0.040           C  
ATOM    422  CG2 VAL C  69      33.064  91.851 197.428  1.00 0.040           C  
ATOM    423  N   ARG C  70      35.452  95.808 197.747  1.00 0.040           N  
ATOM    424  CA  ARG C  70      35.689  97.239 197.803  1.00 0.040           C  
ATOM    425  C   ARG C  70      35.445  97.826 196.413  1.00 0.040           C  
ATOM    426  O   ARG C  70      35.840  97.232 195.375  1.00 0.040           O  
ATOM    427  CB  ARG C  70      37.153  97.582 198.244  1.00 0.040           C  
ATOM    428  CG  ARG C  70      37.532  97.271 199.646  1.00 0.040           C  
ATOM    429  CD  ARG C  70      38.933  97.805 199.983  1.00 0.040           C  
ATOM    430  NE  ARG C  70      39.955  96.879 199.520  1.00 0.040           N  
ATOM    431  CZ  ARG C  70      40.830  97.118 198.534  1.00 0.040           C  
ATOM    432  NH1 ARG C  70      40.863  98.300 197.910  1.00 0.040           N  
ATOM    433  NH2 ARG C  70      41.685  96.143 198.184  1.00 0.040           N  
ATOM    434  N   ILE C  71      34.779  98.957 196.385  1.00 0.040           N  
ATOM    435  CA  ILE C  71      34.688  99.757 195.153  1.00 0.040           C  
ATOM    436  C   ILE C  71      35.187 101.163 195.435  1.00 0.040           C  
ATOM    437  O   ILE C  71      34.670 101.867 196.338  1.00 0.040           O  
ATOM    438  CB  ILE C  71      33.268  99.758 194.526  1.00 0.040           C  
ATOM    439  CG1 ILE C  71      32.895  98.283 194.244  1.00 0.040           C  
ATOM    440  CG2 ILE C  71      33.256 100.608 193.249  1.00 0.040           C  
ATOM    441  CD1 ILE C  71      31.482  98.077 193.845  1.00 0.040           C  
ATOM    442  N   SER C  72      36.271 101.465 194.727  1.00 0.040           N  
ATOM    443  CA  SER C  72      36.911 102.802 194.679  1.00 0.040           C  
ATOM    444  C   SER C  72      36.240 103.642 193.574  1.00 0.040           C  
ATOM    445  O   SER C  72      35.948 103.110 192.494  1.00 0.040           O  
ATOM    446  CB  SER C  72      38.436 102.646 194.423  1.00 0.040           C  
ATOM    447  OG  SER C  72      39.060 103.903 194.465  1.00 0.040           O  
ATOM    448  N   CYS C  73      35.851 104.877 193.891  1.00 0.040           N  
ATOM    449  CA  CYS C  73      35.147 105.741 192.955  1.00 0.040           C  
ATOM    450  C   CYS C  73      35.883 107.084 192.784  1.00 0.040           C  
ATOM    451  O   CYS C  73      36.412 107.680 193.784  1.00 0.040           O  
ATOM    452  CB  CYS C  73      33.735 106.018 193.426  1.00 0.040           C  
ATOM    453  SG  CYS C  73      32.823 104.550 193.871  1.00 0.040           S  
ATOM    454  N   HIS C  74      35.812 107.615 191.572  1.00 0.028           N  
ATOM    455  CA  HIS C  74      36.349 108.969 191.264  1.00 0.028           C  
ATOM    456  C   HIS C  74      35.234 109.746 190.502  1.00 0.028           C  
ATOM    457  O   HIS C  74      34.777 109.343 189.438  1.00 0.028           O  
ATOM    458  CB  HIS C  74      37.709 108.955 190.501  1.00 0.028           C  
ATOM    459  CG  HIS C  74      38.309 110.339 190.417  1.00 0.028           C  
ATOM    460  ND1 HIS C  74      38.987 110.922 191.471  1.00 0.028           N  
ATOM    461  CD2 HIS C  74      38.225 111.298 189.460  1.00 0.028           C  
ATOM    462  CE1 HIS C  74      39.342 112.152 191.150  1.00 0.028           C  
ATOM    463  NE2 HIS C  74      38.883 112.406 189.938  1.00 0.028           N  
ATOM    464  N   LEU C  75      34.726 110.766 191.139  1.00 0.028           N  
ATOM    465  CA  LEU C  75      33.670 111.607 190.633  1.00 0.028           C  
ATOM    466  C   LEU C  75      34.242 112.968 190.261  1.00 0.028           C  
ATOM    467  O   LEU C  75      34.947 113.670 191.064  1.00 0.028           O  
ATOM    468  CB  LEU C  75      32.579 111.769 191.688  1.00 0.028           C  
ATOM    469  CG  LEU C  75      31.510 112.798 191.351  1.00 0.028           C  
ATOM    470  CD1 LEU C  75      30.658 112.238 190.286  1.00 0.028           C  
ATOM    471  CD2 LEU C  75      30.656 113.196 192.551  1.00 0.028           C  
ATOM    472  N   ARG C  76      33.909 113.392 189.060  1.00 0.258           N  
ATOM    473  CA  ARG C  76      34.337 114.696 188.558  1.00 0.258           C  
ATOM    474  C   ARG C  76      33.085 115.340 188.016  1.00 0.258           C  
ATOM    475  O   ARG C  76      32.432 114.794 187.133  1.00 0.258           O  
ATOM    476  CB  ARG C  76      35.357 114.557 187.422  1.00 0.258           C  
ATOM    477  CG  ARG C  76      36.811 114.427 187.813  1.00 0.258           C  
ATOM    478  CD  ARG C  76      37.739 114.432 186.550  1.00 0.258           C  
ATOM    479  NE  ARG C  76      38.851 115.406 186.597  0.50 0.258           N  
ATOM    480  CZ  ARG C  76      39.942 115.332 187.375  0.50 0.258           C  
ATOM    481  NH1 ARG C  76      40.102 114.363 188.234  0.50 0.258           N  
ATOM    482  NH2 ARG C  76      40.895 116.242 187.292  0.50 0.258           N  
ATOM    483  N   ILE C  77      32.719 116.442 188.627  1.00 0.258           N  
ATOM    484  CA  ILE C  77      31.604 117.285 188.176  1.00 0.258           C  
ATOM    485  C   ILE C  77      32.170 118.501 187.454  1.00 0.258           C  
ATOM    486  O   ILE C  77      33.061 119.157 187.953  1.00 0.258           O  
ATOM    487  CB  ILE C  77      30.717 117.707 189.355  1.00 0.258           C  
ATOM    488  CG1 ILE C  77      30.035 116.444 189.924  1.00 0.258           C  
ATOM    489  CG2 ILE C  77      29.658 118.702 188.927  1.00 0.258           C  
ATOM    490  CD1 ILE C  77      29.210 116.728 191.140  1.00 0.258           C  
ATOM    491  N   GLN C  78      31.605 118.772 186.286  1.00 0.258           N  
ATOM    492  CA  GLN C  78      32.160 119.725 185.353  1.00 0.258           C  
ATOM    493  C   GLN C  78      31.094 120.575 184.677  1.00 0.258           C  
ATOM    494  O   GLN C  78      30.039 120.061 184.307  1.00 0.258           O  
ATOM    495  CB  GLN C  78      32.841 118.960 184.245  1.00 0.258           C  
ATOM    496  CG  GLN C  78      34.012 118.113 184.674  1.00 0.258           C  
ATOM    497  CD  GLN C  78      34.728 117.558 183.479  1.00 0.258           C  
ATOM    498  OE1 GLN C  78      34.109 116.919 182.666  1.00 0.258           O  
ATOM    499  NE2 GLN C  78      36.003 117.855 183.337  1.00 0.258           N  
ATOM    500  N   ASN C  79      31.438 121.852 184.514  1.00 0.258           N  
ATOM    501  CA  ASN C  79      30.811 122.829 183.528  1.00 0.258           C  
ATOM    502  C   ASN C  79      31.219 122.542 182.069  1.00 0.258           C  
ATOM    503  O   ASN C  79      32.389 122.463 181.747  1.00 0.258           O  
ATOM    504  CB  ASN C  79      31.211 124.309 183.863  1.00 0.258           C  
ATOM    505  CG  ASN C  79      30.588 124.795 185.176  1.00 0.258           C  
ATOM    506  OD1 ASN C  79      29.531 124.303 185.546  1.00 0.258           O  
ATOM    507  ND2 ASN C  79      31.256 125.716 185.909  1.00 0.258           N  
ATOM    508  N   GLN C  80      30.232 122.406 181.202  1.00 0.258           N  
ATOM    509  CA  GLN C  80      30.455 122.191 179.753  1.00 0.258           C  
ATOM    510  C   GLN C  80      30.511 123.558 179.019  1.00 0.258           C  
ATOM    511  O   GLN C  80      29.896 124.533 179.466  1.00 0.258           O  
ATOM    512  CB  GLN C  80      29.279 121.360 179.199  0.50 0.258           C  
ATOM    513  CG  GLN C  80      29.632 120.190 178.301  0.50 0.258           C  
ATOM    514  CD  GLN C  80      28.455 119.239 178.121  0.50 0.258           C  
ATOM    515  OE1 GLN C  80      27.312 119.584 178.407  0.50 0.258           O  
ATOM    516  NE2 GLN C  80      28.733 118.037 177.655  0.50 0.258           N  
ATOM    517  N   ALA C  81      31.264 123.627 177.923  1.00 0.258           N  
ATOM    518  CA  ALA C  81      30.960 124.549 176.816  1.00 0.258           C  
ATOM    519  C   ALA C  81      31.127 126.019 177.160  1.00 0.258           C  
ATOM    520  O   ALA C  81      31.859 126.361 178.069  1.00 0.258           O  
ATOM    521  CB  ALA C  81      29.538 124.293 176.310  1.00 0.258           C  
ATOM    522  N   THR C  95      35.142 122.674 179.174  1.00 0.223           N  
ATOM    523  CA  THR C  95      35.072 121.544 180.109  1.00 0.223           C  
ATOM    524  C   THR C  95      35.901 121.865 181.329  1.00 0.223           C  
ATOM    525  O   THR C  95      37.073 121.485 181.386  1.00 0.223           O  
ATOM    526  CB  THR C  95      35.596 120.236 179.473  1.00 0.223           C  
ATOM    527  N   GLN C  96      35.273 122.543 182.300  1.00 0.223           N  
ATOM    528  CA  GLN C  96      35.915 123.083 183.528  1.00 0.223           C  
ATOM    529  C   GLN C  96      35.386 122.309 184.808  1.00 0.223           C  
ATOM    530  O   GLN C  96      34.170 122.079 184.960  1.00 0.223           O  
ATOM    531  CB  GLN C  96      35.649 124.608 183.654  1.00 0.223           C  
ATOM    532  CG  GLN C  96      36.436 125.581 182.706  0.50 0.223           C  
ATOM    533  CD  GLN C  96      37.911 125.851 183.079  0.50 0.223           C  
ATOM    534  OE1 GLN C  96      38.223 126.588 184.005  0.50 0.223           O  
ATOM    535  NE2 GLN C  96      38.817 125.279 182.317  0.50 0.223           N  
ATOM    536  N   ASP C  97      36.284 121.932 185.712  1.00 0.223           N  
ATOM    537  CA  ASP C  97      35.897 121.087 186.875  1.00 0.223           C  
ATOM    538  C   ASP C  97      35.286 121.948 187.964  1.00 0.223           C  
ATOM    539  O   ASP C  97      35.851 122.909 188.380  1.00 0.223           O  
ATOM    540  CB  ASP C  97      37.100 120.364 187.472  1.00 0.223           C  
ATOM    541  CG  ASP C  97      37.709 119.309 186.551  1.00 0.223           C  
ATOM    542  OD1 ASP C  97      37.008 118.692 185.750  1.00 0.223           O  
ATOM    543  OD2 ASP C  97      38.917 119.046 186.704  1.00 0.223           O  
ATOM    544  N   VAL C  98      34.116 121.560 188.447  1.00 0.057           N  
ATOM    545  CA  VAL C  98      33.401 122.291 189.503  1.00 0.057           C  
ATOM    546  C   VAL C  98      33.572 121.638 190.907  1.00 0.057           C  
ATOM    547  O   VAL C  98      33.601 122.309 191.909  1.00 0.057           O  
ATOM    548  CB  VAL C  98      31.927 122.225 189.137  1.00 0.057           C  
ATOM    549  CG1 VAL C  98      31.069 122.510 190.284  1.00 0.057           C  
ATOM    550  CG2 VAL C  98      31.632 123.181 187.994  1.00 0.057           C  
ATOM    551  N   ALA C  99      33.718 120.327 190.917  1.00 0.042           N  
ATOM    552  CA  ALA C  99      34.001 119.553 192.126  1.00 0.042           C  
ATOM    553  C   ALA C  99      34.519 118.196 191.768  1.00 0.042           C  
ATOM    554  O   ALA C  99      34.209 117.680 190.696  1.00 0.042           O  
ATOM    555  CB  ALA C  99      32.752 119.390 192.881  1.00 0.042           C  
ATOM    556  N   THR C 100      35.227 117.576 192.715  1.00 0.042           N  
ATOM    557  CA  THR C 100      35.793 116.295 192.552  1.00 0.042           C  
ATOM    558  C   THR C 100      35.724 115.539 193.888  1.00 0.042           C  
ATOM    559  O   THR C 100      35.779 116.121 194.969  1.00 0.042           O  
ATOM    560  CB  THR C 100      37.321 116.328 192.140  1.00 0.042           C  
ATOM    561  OG1 THR C 100      38.062 116.972 193.155  1.00 0.042           O  
ATOM    562  CG2 THR C 100      37.510 117.086 190.934  1.00 0.042           C  
ATOM    563  N   ALA C 101      35.529 114.258 193.762  1.00 0.042           N  
ATOM    564  CA  ALA C 101      35.518 113.372 194.914  1.00 0.042           C  
ATOM    565  C   ALA C 101      36.140 112.045 194.607  1.00 0.042           C  
ATOM    566  O   ALA C 101      35.886 111.440 193.549  1.00 0.042           O  
ATOM    567  CB  ALA C 101      34.112 113.142 195.320  1.00 0.042           C  
ATOM    568  N   ASP C 102      36.807 111.523 195.600  1.00 0.019           N  
ATOM    569  CA  ASP C 102      37.399 110.193 195.530  1.00 0.019           C  
ATOM    570  C   ASP C 102      37.064 109.494 196.852  1.00 0.019           C  
ATOM    571  O   ASP C 102      37.379 110.011 197.931  1.00 0.019           O  
ATOM    572  CB  ASP C 102      38.910 110.285 195.301  1.00 0.019           C  
ATOM    573  CG  ASP C 102      39.619 108.919 195.449  1.00 0.019           C  
ATOM    574  OD1 ASP C 102      39.195 107.842 194.878  1.00 0.019           O  
ATOM    575  OD2 ASP C 102      40.640 108.928 196.151  1.00 0.019           O  
ATOM    576  N   PHE C 103      36.311 108.420 196.750  1.00 0.019           N  
ATOM    577  CA  PHE C 103      35.890 107.695 197.911  1.00 0.019           C  
ATOM    578  C   PHE C 103      35.849 106.182 197.670  1.00 0.019           C  
ATOM    579  O   PHE C 103      35.776 105.718 196.523  1.00 0.019           O  
ATOM    580  CB  PHE C 103      34.535 108.267 198.390  1.00 0.019           C  
ATOM    581  CG  PHE C 103      33.430 108.130 197.395  1.00 0.019           C  
ATOM    582  CD1 PHE C 103      33.266 109.055 196.395  1.00 0.019           C  
ATOM    583  CD2 PHE C 103      32.614 107.054 197.420  1.00 0.019           C  
ATOM    584  CE1 PHE C 103      32.223 108.952 195.431  1.00 0.019           C  
ATOM    585  CE2 PHE C 103      31.586 106.886 196.490  1.00 0.019           C  
ATOM    586  CZ  PHE C 103      31.375 107.854 195.490  1.00 0.019           C  
ATOM    587  N   GLU C 104      35.767 105.403 198.742  1.00 0.019           N  
ATOM    588  CA  GLU C 104      35.706 103.981 198.579  1.00 0.019           C  
ATOM    589  C   GLU C 104      34.820 103.288 199.633  1.00 0.019           C  
ATOM    590  O   GLU C 104      34.897 103.661 200.798  1.00 0.019           O  
ATOM    591  CB  GLU C 104      37.124 103.417 198.759  1.00 0.019           C  
ATOM    592  CG  GLU C 104      37.234 101.954 198.435  1.00 0.019           C  
ATOM    593  CD  GLU C 104      38.676 101.438 198.604  1.00 0.019           C  
ATOM    594  OE1 GLU C 104      39.492 102.091 199.252  1.00 0.019           O  
ATOM    595  OE2 GLU C 104      38.989 100.374 198.020  1.00 0.019           O  
ATOM    596  N   PHE C 105      33.891 102.467 199.163  1.00 0.019           N  
ATOM    597  CA  PHE C 105      33.007 101.704 199.974  1.00 0.019           C  
ATOM    598  C   PHE C 105      33.500 100.242 200.078  1.00 0.019           C  
ATOM    599  O   PHE C 105      34.177  99.688 199.174  1.00 0.019           O  
ATOM    600  CB  PHE C 105      31.549 101.768 199.416  1.00 0.019           C  
ATOM    601  CG  PHE C 105      30.770 103.004 199.900  1.00 0.019           C  
ATOM    602  CD1 PHE C 105      30.071 102.961 201.099  1.00 0.019           C  
ATOM    603  CD2 PHE C 105      30.766 104.221 199.180  1.00 0.019           C  
ATOM    604  CE1 PHE C 105      29.387 104.106 201.599  1.00 0.019           C  
ATOM    605  CE2 PHE C 105      30.097 105.343 199.658  1.00 0.019           C  
ATOM    606  CZ  PHE C 105      29.346 105.260 200.824  1.00 0.019           C  
ATOM    607  N   ALA C 106      33.128  99.613 201.185  1.00 0.011           N  
ATOM    608  CA  ALA C 106      33.410  98.248 201.436  1.00 0.011           C  
ATOM    609  C   ALA C 106      32.206  97.506 201.904  1.00 0.011           C  
ATOM    610  O   ALA C 106      31.487  98.070 202.717  1.00 0.011           O  
ATOM    611  CB  ALA C 106      34.373  98.146 202.566  1.00 0.011           C  
ATOM    612  N   ALA C 107      32.049  96.292 201.390  1.00 0.011           N  
ATOM    613  CA  ALA C 107      31.095  95.292 201.807  1.00 0.011           C  
ATOM    614  C   ALA C 107      31.785  93.971 202.355  1.00 0.011           C  
ATOM    615  O   ALA C 107      32.683  93.356 201.729  1.00 0.011           O  
ATOM    616  CB  ALA C 107      30.087  95.005 200.682  1.00 0.011           C  
ATOM    617  N   LEU C 108      31.323  93.558 203.522  1.00 0.011           N  
ATOM    618  CA  LEU C 108      31.879  92.410 204.279  1.00 0.011           C  
ATOM    619  C   LEU C 108      30.938  91.194 204.059  1.00 0.011           C  
ATOM    620  O   LEU C 108      29.743  91.328 204.210  1.00 0.011           O  
ATOM    621  CB  LEU C 108      31.889  92.734 205.758  1.00 0.011           C  
ATOM    622  CG  LEU C 108      32.379  91.609 206.723  1.00 0.011           C  
ATOM    623  CD1 LEU C 108      33.783  91.161 206.314  1.00 0.011           C  
ATOM    624  CD2 LEU C 108      32.351  92.043 208.172  1.00 0.011           C  
ATOM    625  N   PHE C 109      31.494  90.069 203.631  1.00 -1              N  
ATOM    626  CA  PHE C 109      30.741  88.876 203.436  1.00 -1              C  
ATOM    627  C   PHE C 109      31.447  87.771 204.183  1.00 -1              C  
ATOM    628  O   PHE C 109      32.686  87.804 204.360  1.00 -1              O  
ATOM    629  CB  PHE C 109      30.746  88.422 201.986  1.00 -1              C  
ATOM    630  CG  PHE C 109      30.126  89.389 201.040  1.00 -1              C  
ATOM    631  CD1 PHE C 109      30.855  90.462 200.592  1.00 -1              C  
ATOM    632  CD2 PHE C 109      28.828  89.216 200.585  1.00 -1              C  
ATOM    633  CE1 PHE C 109      30.318  91.355 199.689  1.00 -1              C  
ATOM    634  CE2 PHE C 109      28.289  90.071 199.673  1.00 -1              C  
ATOM    635  CZ  PHE C 109      29.020  91.195 199.243  1.00 -1              C  
ATOM    636  N   ASP C 110      30.686  86.772 204.550  1.00 0.253           N  
ATOM    637  CA  ASP C 110      31.338  85.546 204.918  1.00 0.253           C  
ATOM    638  C   ASP C 110      30.613  84.340 204.260  1.00 0.253           C  
ATOM    639  O   ASP C 110      29.584  84.504 203.532  1.00 0.253           O  
ATOM    640  CB  ASP C 110      31.610  85.483 206.411  1.00 0.253           C  
ATOM    641  CG  ASP C 110      30.367  85.643 207.255  1.00 0.253           C  
ATOM    642  OD1 ASP C 110      29.302  85.175 206.830  1.00 0.253           O  
ATOM    643  OD2 ASP C 110      30.490  86.219 208.370  1.00 0.253           O  
ATOM    644  N   TYR C 111      31.228  83.168 204.388  1.00 0.253           N  
ATOM    645  CA  TYR C 111      30.633  81.931 203.836  1.00 0.253           C  
ATOM    646  C   TYR C 111      30.939  80.678 204.687  1.00 0.253           C  
ATOM    647  O   TYR C 111      31.804  80.692 205.553  1.00 0.253           O  
ATOM    648  CB  TYR C 111      31.126  81.725 202.421  1.00 0.253           C  
ATOM    649  CG  TYR C 111      32.624  81.565 202.349  1.00 0.253           C  
ATOM    650  CD1 TYR C 111      33.241  80.303 202.547  1.00 0.253           C  
ATOM    651  CD2 TYR C 111      33.438  82.663 202.140  1.00 0.253           C  
ATOM    652  CE1 TYR C 111      34.621  80.172 202.518  1.00 0.253           C  
ATOM    653  CE2 TYR C 111      34.803  82.542 202.081  1.00 0.253           C  
ATOM    654  CZ  TYR C 111      35.390  81.316 202.288  1.00 0.253           C  
ATOM    655  OH  TYR C 111      36.732  81.259 202.174  1.00 0.253           O  
ATOM    656  N   HIS C 112      30.183  79.613 204.410  1.00 0.253           N  
ATOM    657  CA  HIS C 112      30.233  78.290 205.101  1.00 0.253           C  
ATOM    658  C   HIS C 112      30.551  77.248 204.034  1.00 0.253           C  
ATOM    659  O   HIS C 112      29.813  77.154 203.061  1.00 0.253           O  
ATOM    660  CB  HIS C 112      28.858  77.963 205.726  1.00 0.253           C  
ATOM    661  N   LEU C 113      31.653  76.516 204.158  1.00 0.253           N  
ATOM    662  CA  LEU C 113      32.133  75.670 203.030  1.00 0.253           C  
ATOM    663  C   LEU C 113      31.349  74.347 202.941  1.00 0.253           C  
ATOM    664  O   LEU C 113      31.153  73.646 203.933  1.00 0.253           O  
ATOM    665  CB  LEU C 113      33.660  75.415 203.082  1.00 0.253           C  
ATOM    666  N   GLU C 117      34.934  70.192 201.843  1.00 0.196           N  
ATOM    667  CA  GLU C 117      34.449  71.122 200.839  1.00 0.196           C  
ATOM    668  C   GLU C 117      35.527  72.189 200.617  1.00 0.196           C  
ATOM    669  O   GLU C 117      36.237  72.585 201.524  1.00 0.196           O  
ATOM    670  CB  GLU C 117      33.075  71.709 201.217  0.50 0.196           C  
ATOM    671  CG  GLU C 117      32.716  72.986 200.474  0.50 0.196           C  
ATOM    672  CD  GLU C 117      31.406  72.909 199.741  0.50 0.196           C  
ATOM    673  OE1 GLU C 117      31.439  72.532 198.553  0.50 0.196           O  
ATOM    674  OE2 GLU C 117      30.367  73.260 200.324  0.50 0.196           O  
ATOM    675  N   ASP C 118      35.633  72.631 199.381  1.00 0.196           N  
ATOM    676  CA  ASP C 118      36.817  73.294 198.860  1.00 0.196           C  
ATOM    677  C   ASP C 118      36.846  74.867 198.978  1.00 0.196           C  
ATOM    678  O   ASP C 118      35.883  75.524 198.587  1.00 0.196           O  
ATOM    679  CB  ASP C 118      36.851  72.870 197.395  1.00 0.196           C  
ATOM    680  CG  ASP C 118      38.131  73.170 196.735  1.00 0.196           C  
ATOM    681  OD1 ASP C 118      38.403  74.377 196.581  1.00 0.196           O  
ATOM    682  OD2 ASP C 118      38.838  72.203 196.355  1.00 0.196           O  
ATOM    683  N   ASP C 119      37.951  75.454 199.470  1.00 0.196           N  
ATOM    684  CA  ASP C 119      38.112  76.929 199.524  1.00 0.196           C  
ATOM    685  C   ASP C 119      37.777  77.658 198.184  1.00 0.196           C  
ATOM    686  O   ASP C 119      38.104  77.187 197.092  1.00 0.196           O  
ATOM    687  CB  ASP C 119      39.552  77.318 199.895  1.00 0.196           C  
ATOM    688  CG  ASP C 119      39.855  77.145 201.353  1.00 0.196           C  
ATOM    689  OD1 ASP C 119      38.957  76.821 202.108  1.00 0.196           O  
ATOM    690  OD2 ASP C 119      41.005  77.355 201.773  1.00 0.196           O  
ATOM    691  N   PRO C 120      37.134  78.828 198.273  1.00 0.196           N  
ATOM    692  CA  PRO C 120      36.963  79.640 197.067  1.00 0.196           C  
ATOM    693  C   PRO C 120      38.314  80.111 196.462  1.00 0.196           C  
ATOM    694  O   PRO C 120      39.242  80.487 197.202  1.00 0.196           O  
ATOM    695  CB  PRO C 120      36.150  80.830 197.561  1.00 0.196           C  
ATOM    696  CG  PRO C 120      35.424  80.329 198.779  1.00 0.196           C  
ATOM    697  CD  PRO C 120      36.262  79.246 199.381  1.00 0.196           C  
ATOM    698  N   THR C 121      38.427  80.083 195.136  1.00 0.196           N  
ATOM    699  CA  THR C 121      39.634  80.582 194.448  1.00 0.196           C  
ATOM    700  C   THR C 121      39.512  82.089 194.070  1.00 0.196           C  
ATOM    701  O   THR C 121      38.403  82.652 194.113  1.00 0.196           O  
ATOM    702  CB  THR C 121      39.863  79.789 193.163  1.00 0.196           C  
ATOM    703  OG1 THR C 121      38.755  80.005 192.284  1.00 0.196           O  
ATOM    704  CG2 THR C 121      40.017  78.296 193.463  1.00 0.196           C  
ATOM    705  N   GLU C 122      40.649  82.699 193.709  1.00 0.196           N  
ATOM    706  CA  GLU C 122      40.734  84.083 193.269  1.00 0.196           C  
ATOM    707  C   GLU C 122      39.772  84.432 192.135  1.00 0.196           C  
ATOM    708  O   GLU C 122      39.224  85.528 192.120  1.00 0.196           O  
ATOM    709  CB  GLU C 122      42.183  84.461 192.944  1.00 0.196           C  
ATOM    710  CG  GLU C 122      42.378  85.723 192.106  1.00 0.196           C  
ATOM    711  CD  GLU C 122      43.846  86.087 191.960  1.00 0.196           C  
ATOM    712  OE1 GLU C 122      44.697  85.173 192.056  1.00 0.196           O  
ATOM    713  OE2 GLU C 122      44.152  87.283 191.758  1.00 0.196           O  
ATOM    714  N   GLU C 123      39.503  83.481 191.237  1.00 0.211           N  
ATOM    715  CA  GLU C 123      38.540  83.683 190.140  1.00 0.211           C  
ATOM    716  C   GLU C 123      37.125  83.754 190.653  1.00 0.211           C  
ATOM    717  O   GLU C 123      36.328  84.558 190.163  1.00 0.211           O  
ATOM    718  CB  GLU C 123      38.614  82.545 189.102  1.00 0.211           C  
ATOM    719  CG  GLU C 123      39.908  82.520 188.305  1.00 0.211           C  
ATOM    720  CD  GLU C 123      41.125  82.119 189.148  1.00 0.211           C  
ATOM    721  OE1 GLU C 123      40.987  81.204 190.001  1.00 0.211           O  
ATOM    722  OE2 GLU C 123      42.208  82.732 188.980  1.00 0.211           O  
ATOM    723  N   GLU C 124      36.785  82.842 191.566  1.00 0.026           N  
ATOM    724  CA  GLU C 124      35.466  82.769 192.140  1.00 0.026           C  
ATOM    725  C   GLU C 124      35.135  84.091 192.940  1.00 0.026           C  
ATOM    726  O   GLU C 124      34.096  84.679 192.766  1.00 0.026           O  
ATOM    727  CB  GLU C 124      35.336  81.528 193.027  1.00 0.026           C  
ATOM    728  CG  GLU C 124      35.411  80.175 192.310  1.00 0.026           C  
ATOM    729  CD  GLU C 124      34.998  78.977 193.191  1.00 0.026           C  
ATOM    730  OE1 GLU C 124      35.452  78.840 194.338  1.00 0.026           O  
ATOM    731  OE2 GLU C 124      34.201  78.134 192.743  1.00 0.026           O  
ATOM    732  N   LEU C 125      36.071  84.522 193.779  1.00 0.026           N  
ATOM    733  CA  LEU C 125      35.972  85.734 194.542  1.00 0.026           C  
ATOM    734  C   LEU C 125      35.807  86.946 193.631  1.00 0.026           C  
ATOM    735  O   LEU C 125      34.911  87.779 193.865  1.00 0.026           O  
ATOM    736  CB  LEU C 125      37.199  85.863 195.430  1.00 0.026           C  
ATOM    737  CG  LEU C 125      37.153  84.823 196.549  1.00 0.026           C  
ATOM    738  CD1 LEU C 125      38.565  84.467 197.071  1.00 0.026           C  
ATOM    739  CD2 LEU C 125      36.281  85.351 197.659  1.00 0.026           C  
ATOM    740  N   THR C 126      36.655  87.038 192.594  1.00 0.026           N  
ATOM    741  CA  THR C 126      36.623  88.139 191.587  1.00 0.026           C  
ATOM    742  C   THR C 126      35.285  88.171 190.851  1.00 0.026           C  
ATOM    743  O   THR C 126      34.666  89.191 190.783  1.00 0.026           O  
ATOM    744  CB  THR C 126      37.823  88.051 190.622  1.00 0.026           C  
ATOM    745  OG1 THR C 126      39.005  88.347 191.372  1.00 0.026           O  
ATOM    746  CG2 THR C 126      37.741  89.055 189.514  1.00 0.026           C  
ATOM    747  N   ALA C 127      34.766  87.033 190.422  1.00 0.026           N  
ATOM    748  CA  ALA C 127      33.502  87.038 189.677  1.00 0.026           C  
ATOM    749  C   ALA C 127      32.336  87.500 190.591  1.00 0.026           C  
ATOM    750  O   ALA C 127      31.403  88.218 190.154  1.00 0.026           O  
ATOM    751  CB  ALA C 127      33.208  85.652 189.136  1.00 0.026           C  
ATOM    752  N   TYR C 128      32.386  87.028 191.843  1.00 0.127           N  
ATOM    753  CA  TYR C 128      31.313  87.299 192.805  1.00 0.127           C  
ATOM    754  C   TYR C 128      31.294  88.763 193.124  1.00 0.127           C  
ATOM    755  O   TYR C 128      30.228  89.304 193.202  1.00 0.127           O  
ATOM    756  CB  TYR C 128      31.454  86.491 194.091  1.00 0.127           C  
ATOM    757  CG  TYR C 128      30.321  86.682 195.121  1.00 0.127           C  
ATOM    758  CD1 TYR C 128      29.098  86.021 194.989  1.00 0.127           C  
ATOM    759  CD2 TYR C 128      30.472  87.555 196.184  1.00 0.127           C  
ATOM    760  CE1 TYR C 128      28.085  86.166 195.931  1.00 0.127           C  
ATOM    761  CE2 TYR C 128      29.468  87.741 197.127  1.00 0.127           C  
ATOM    762  CZ  TYR C 128      28.280  87.037 197.018  1.00 0.127           C  
ATOM    763  OH  TYR C 128      27.299  87.222 197.960  1.00 0.127           O  
ATOM    764  N   ALA C 129      32.489  89.368 193.281  1.00 0.139           N  
ATOM    765  CA  ALA C 129      32.704  90.790 193.559  1.00 0.139           C  
ATOM    766  C   ALA C 129      32.203  91.635 192.423  1.00 0.139           C  
ATOM    767  O   ALA C 129      31.570  92.689 192.633  1.00 0.139           O  
ATOM    768  CB  ALA C 129      34.177  91.135 193.811  1.00 0.139           C  
ATOM    769  N   ALA C 130      32.490  91.157 191.216  1.00 0.139           N  
ATOM    770  CA  ALA C 130      32.077  91.853 189.994  1.00 0.139           C  
ATOM    771  C   ALA C 130      30.589  91.847 189.753  1.00 0.139           C  
ATOM    772  O   ALA C 130      30.080  92.622 188.947  1.00 0.139           O  
ATOM    773  CB  ALA C 130      32.805  91.242 188.778  1.00 0.139           C  
ATOM    774  N   THR C 131      29.876  90.924 190.356  1.00 0.148           N  
ATOM    775  CA  THR C 131      28.458  90.813 190.147  1.00 0.148           C  
ATOM    776  C   THR C 131      27.689  91.186 191.414  1.00 0.148           C  
ATOM    777  O   THR C 131      27.290  92.328 191.557  1.00 0.148           O  
ATOM    778  CB  THR C 131      28.116  89.399 189.680  1.00 0.148           C  
ATOM    779  OG1 THR C 131      28.577  88.459 190.638  1.00 0.148           O  
ATOM    780  CG2 THR C 131      28.824  89.080 188.293  1.00 0.148           C  
ATOM    781  N   THR C 132      27.514  90.242 192.335  1.00 0.148           N  
ATOM    782  CA  THR C 132      26.720  90.483 193.529  1.00 0.148           C  
ATOM    783  C   THR C 132      27.359  91.615 194.324  1.00 0.148           C  
ATOM    784  O   THR C 132      26.675  92.490 194.763  1.00 0.148           O  
ATOM    785  CB  THR C 132      26.582  89.226 194.389  1.00 0.148           C  
ATOM    786  OG1 THR C 132      25.921  88.184 193.631  1.00 0.148           O  
ATOM    787  CG2 THR C 132      25.807  89.525 195.622  1.00 0.148           C  
ATOM    788  N   GLY C 133      28.680  91.572 194.490  1.00 0.148           N  
ATOM    789  CA  GLY C 133      29.395  92.608 195.242  1.00 0.148           C  
ATOM    790  C   GLY C 133      29.142  94.016 194.764  1.00 0.148           C  
ATOM    791  O   GLY C 133      28.727  94.901 195.515  1.00 0.148           O  
ATOM    792  N   ARG C 134      29.366  94.213 193.479  1.00 0.148           N  
ATOM    793  CA  ARG C 134      29.209  95.478 192.807  1.00 0.148           C  
ATOM    794  C   ARG C 134      27.773  96.043 192.898  1.00 0.148           C  
ATOM    795  O   ARG C 134      27.517  97.263 193.122  1.00 0.148           O  
ATOM    796  CB  ARG C 134      29.545  95.267 191.305  1.00 0.148           C  
ATOM    797  N   PHE C 135      26.822  95.159 192.642  1.00 0.148           N  
ATOM    798  CA  PHE C 135      25.426  95.599 192.665  1.00 0.148           C  
ATOM    799  C   PHE C 135      24.824  95.782 194.081  1.00 0.148           C  
ATOM    800  O   PHE C 135      23.815  96.477 194.247  1.00 0.148           O  
ATOM    801  CB  PHE C 135      24.582  94.685 191.768  1.00 0.148           C  
ATOM    802  CG  PHE C 135      24.823  94.982 190.296  1.00 0.148           C  
ATOM    803  CD1 PHE C 135      24.073  95.941 189.650  1.00 0.148           C  
ATOM    804  CD2 PHE C 135      25.844  94.360 189.594  1.00 0.148           C  
ATOM    805  CE1 PHE C 135      24.302  96.244 188.312  1.00 0.148           C  
ATOM    806  CE2 PHE C 135      26.083  94.668 188.257  1.00 0.148           C  
ATOM    807  CZ  PHE C 135      25.304  95.614 187.621  1.00 0.148           C  
ATOM    808  N   ALA C 136      25.408  95.125 195.076  1.00 0.112           N  
ATOM    809  CA  ALA C 136      25.044  95.407 196.468  1.00 0.112           C  
ATOM    810  C   ALA C 136      25.488  96.826 196.922  1.00 0.112           C  
ATOM    811  O   ALA C 136      24.833  97.547 197.748  1.00 0.112           O  
ATOM    812  CB  ALA C 136      25.699  94.370 197.357  1.00 0.112           C  
ATOM    813  N   LEU C 137      26.658  97.174 196.455  1.00 0.022           N  
ATOM    814  CA  LEU C 137      27.344  98.397 196.875  1.00 0.022           C  
ATOM    815  C   LEU C 137      26.848  99.614 196.086  1.00 0.022           C  
ATOM    816  O   LEU C 137      26.843 100.724 196.586  1.00 0.022           O  
ATOM    817  CB  LEU C 137      28.863  98.278 196.695  1.00 0.022           C  
ATOM    818  CG  LEU C 137      29.619  97.531 197.827  1.00 0.022           C  
ATOM    819  CD1 LEU C 137      31.085  97.263 197.449  1.00 0.022           C  
ATOM    820  CD2 LEU C 137      29.494  98.419 199.069  1.00 0.022           C  
ATOM    821  N   TYR C 138      26.444  99.420 194.836  1.00 0.022           N  
ATOM    822  CA  TYR C 138      26.058 100.525 194.007  1.00 0.022           C  
ATOM    823  C   TYR C 138      25.034 101.463 194.646  1.00 0.022           C  
ATOM    824  O   TYR C 138      25.202 102.666 194.561  1.00 0.022           O  
ATOM    825  CB  TYR C 138      25.614 100.078 192.574  1.00 0.022           C  
ATOM    826  CG  TYR C 138      25.292 101.255 191.700  1.00 0.022           C  
ATOM    827  CD1 TYR C 138      26.294 101.975 191.089  1.00 0.022           C  
ATOM    828  CD2 TYR C 138      23.999 101.639 191.469  1.00 0.022           C  
ATOM    829  CE1 TYR C 138      26.007 103.053 190.298  1.00 0.022           C  
ATOM    830  CE2 TYR C 138      23.698 102.735 190.677  1.00 0.022           C  
ATOM    831  CZ  TYR C 138      24.718 103.441 190.088  1.00 0.022           C  
ATOM    832  OH  TYR C 138      24.536 104.451 189.219  1.00 0.022           O  
ATOM    833  N   PRO C 139      24.004 100.913 195.349  1.00 0.022           N  
ATOM    834  CA  PRO C 139      23.011 101.871 195.920  1.00 0.022           C  
ATOM    835  C   PRO C 139      23.602 102.777 197.034  1.00 0.022           C  
ATOM    836  O   PRO C 139      23.220 103.914 197.189  1.00 0.022           O  
ATOM    837  CB  PRO C 139      21.922 100.946 196.468  1.00 0.022           C  
ATOM    838  CG  PRO C 139      21.982  99.770 195.583  1.00 0.022           C  
ATOM    839  CD  PRO C 139      23.438  99.567 195.208  1.00 0.022           C  
ATOM    840  N   TYR C 140      24.641 102.288 197.717  1.00 0.024           N  
ATOM    841  CA  TYR C 140      25.269 103.056 198.735  1.00 0.024           C  
ATOM    842  C   TYR C 140      26.123 104.155 198.161  1.00 0.024           C  
ATOM    843  O   TYR C 140      26.302 105.282 198.725  1.00 0.024           O  
ATOM    844  CB  TYR C 140      26.180 102.182 199.594  1.00 0.024           C  
ATOM    845  CG  TYR C 140      25.372 101.226 200.434  1.00 0.024           C  
ATOM    846  CD1 TYR C 140      24.924 100.025 199.889  1.00 0.024           C  
ATOM    847  CD2 TYR C 140      25.065 101.513 201.758  1.00 0.024           C  
ATOM    848  CE1 TYR C 140      24.158  99.114 200.642  1.00 0.024           C  
ATOM    849  CE2 TYR C 140      24.318 100.609 202.527  1.00 0.024           C  
ATOM    850  CZ  TYR C 140      23.870  99.412 201.970  1.00 0.024           C  
ATOM    851  OH  TYR C 140      23.143  98.515 202.773  1.00 0.024           O  
ATOM    852  N   ILE C 141      26.635 103.835 196.998  1.00 0.024           N  
ATOM    853  CA  ILE C 141      27.478 104.768 196.253  1.00 0.024           C  
ATOM    854  C   ILE C 141      26.609 105.896 195.711  1.00 0.024           C  
ATOM    855  O   ILE C 141      26.941 107.001 195.803  1.00 0.024           O  
ATOM    856  CB  ILE C 141      28.266 104.105 195.089  1.00 0.024           C  
ATOM    857  CG1 ILE C 141      29.457 103.287 195.651  1.00 0.024           C  
ATOM    858  CG2 ILE C 141      28.780 105.162 194.120  1.00 0.024           C  
ATOM    859  CD1 ILE C 141      30.036 102.216 194.699  1.00 0.024           C  
ATOM    860  N   ARG C 142      25.469 105.540 195.171  1.00 0.024           N  
ATOM    861  CA  ARG C 142      24.538 106.531 194.648  1.00 0.024           C  
ATOM    862  C   ARG C 142      23.999 107.470 195.760  1.00 0.024           C  
ATOM    863  O   ARG C 142      23.877 108.678 195.585  1.00 0.024           O  
ATOM    864  CB  ARG C 142      23.361 105.759 194.007  1.00 0.024           C  
ATOM    865  CG  ARG C 142      22.199 106.624 193.568  1.00 0.024           C  
ATOM    866  CD  ARG C 142      21.278 105.740 192.659  1.00 0.024           C  
ATOM    867  NE  ARG C 142      20.034 106.428 192.211  1.00 0.024           N  
ATOM    868  CZ  ARG C 142      18.903 106.470 192.889  1.00 0.024           C  
ATOM    869  NH1 ARG C 142      18.791 105.931 194.100  1.00 0.024           N  
ATOM    870  NH2 ARG C 142      17.858 107.076 192.393  1.00 0.024           N  
ATOM    871  N   GLU C 143      23.676 106.891 196.916  1.00 0.024           N  
ATOM    872  CA  GLU C 143      23.169 107.684 198.018  1.00 0.024           C  
ATOM    873  C   GLU C 143      24.262 108.656 198.518  1.00 0.024           C  
ATOM    874  O   GLU C 143      23.993 109.790 198.875  1.00 0.024           O  
ATOM    875  CB  GLU C 143      22.651 106.844 199.174  1.00 0.024           C  
ATOM    876  CG  GLU C 143      22.042 107.681 200.305  1.00 0.024           C  
ATOM    877  CD  GLU C 143      23.072 108.238 201.291  1.00 0.024           C  
ATOM    878  OE1 GLU C 143      24.172 107.670 201.403  1.00 0.024           O  
ATOM    879  OE2 GLU C 143      22.806 109.266 201.980  1.00 0.024           O  
ATOM    880  N   TYR C 144      25.504 108.191 198.518  1.00 0.192           N  
ATOM    881  CA  TYR C 144      26.569 109.017 198.978  1.00 0.192           C  
ATOM    882  C   TYR C 144      26.827 110.228 198.054  1.00 0.192           C  
ATOM    883  O   TYR C 144      27.121 111.336 198.521  1.00 0.192           O  
ATOM    884  CB  TYR C 144      27.865 108.125 199.204  1.00 0.192           C  
ATOM    885  CG  TYR C 144      28.925 108.937 199.805  1.00 0.192           C  
ATOM    886  CD1 TYR C 144      28.790 109.444 201.105  1.00 0.192           C  
ATOM    887  CD2 TYR C 144      30.072 109.250 199.113  1.00 0.192           C  
ATOM    888  CE1 TYR C 144      29.764 110.266 201.675  1.00 0.192           C  
ATOM    889  CE2 TYR C 144      31.036 110.048 199.665  1.00 0.192           C  
ATOM    890  CZ  TYR C 144      30.875 110.565 200.952  1.00 0.192           C  
ATOM    891  OH  TYR C 144      31.881 111.445 201.421  1.00 0.192           O  
ATOM    892  N   VAL C 145      26.752 109.994 196.737  1.00 0.017           N  
ATOM    893  CA  VAL C 145      26.910 111.033 195.782  1.00 0.017           C  
ATOM    894  C   VAL C 145      25.813 112.097 195.929  1.00 0.017           C  
ATOM    895  O   VAL C 145      26.063 113.253 195.844  1.00 0.017           O  
ATOM    896  CB  VAL C 145      27.091 110.492 194.376  1.00 0.017           C  
ATOM    897  CG1 VAL C 145      27.052 111.583 193.336  1.00 0.017           C  
ATOM    898  CG2 VAL C 145      28.449 109.763 194.240  1.00 0.017           C  
ATOM    899  N   TYR C 146      24.600 111.620 196.200  1.00 0.017           N  
ATOM    900  CA  TYR C 146      23.455 112.489 196.321  1.00 0.017           C  
ATOM    901  C   TYR C 146      23.645 113.345 197.584  1.00 0.017           C  
ATOM    902  O   TYR C 146      23.393 114.533 197.593  1.00 0.017           O  
ATOM    903  CB  TYR C 146      22.158 111.661 196.402  1.00 0.017           C  
ATOM    904  CG  TYR C 146      20.966 112.490 196.756  1.00 0.017           C  
ATOM    905  CD1 TYR C 146      20.295 113.238 195.808  1.00 0.017           C  
ATOM    906  CD2 TYR C 146      20.492 112.522 198.051  1.00 0.017           C  
ATOM    907  CE1 TYR C 146      19.174 113.940 196.146  1.00 0.017           C  
ATOM    908  CE2 TYR C 146      19.377 113.246 198.404  1.00 0.017           C  
ATOM    909  CZ  TYR C 146      18.714 113.968 197.444  1.00 0.017           C  
ATOM    910  OH  TYR C 146      17.574 114.717 197.797  1.00 0.017           O  
ATOM    911  N   ASP C 147      24.108 112.710 198.658  1.00 0.017           N  
ATOM    912  CA  ASP C 147      24.269 113.409 199.951  1.00 0.017           C  
ATOM    913  C   ASP C 147      25.395 114.451 199.849  1.00 0.017           C  
ATOM    914  O   ASP C 147      25.241 115.586 200.271  1.00 0.017           O  
ATOM    915  CB  ASP C 147      24.495 112.439 201.058  1.00 0.017           C  
ATOM    916  CG  ASP C 147      24.906 113.111 202.402  1.00 0.017           C  
ATOM    917  OD1 ASP C 147      26.079 113.417 202.561  1.00 0.017           O  
ATOM    918  OD2 ASP C 147      24.082 113.396 203.264  1.00 0.017           O  
ATOM    919  N   LEU C 148      26.511 114.025 199.249  1.00 0.017           N  
ATOM    920  CA  LEU C 148      27.649 114.901 199.121  1.00 0.017           C  
ATOM    921  C   LEU C 148      27.420 116.082 198.285  1.00 0.017           C  
ATOM    922  O   LEU C 148      27.803 117.261 198.649  1.00 0.017           O  
ATOM    923  CB  LEU C 148      28.802 114.056 198.552  1.00 0.017           C  
ATOM    924  CG  LEU C 148      30.204 114.613 198.509  1.00 0.017           C  
ATOM    925  CD1 LEU C 148      30.770 115.203 199.831  1.00 0.017           C  
ATOM    926  CD2 LEU C 148      31.080 113.442 197.996  1.00 0.017           C  
ATOM    927  N   THR C 149      26.827 115.881 197.121  1.00 0.017           N  
ATOM    928  CA  THR C 149      26.612 117.002 196.279  1.00 0.017           C  
ATOM    929  C   THR C 149      25.696 117.994 196.918  1.00 0.017           C  
ATOM    930  O   THR C 149      25.890 119.159 196.755  1.00 0.017           O  
ATOM    931  CB  THR C 149      26.151 116.593 194.858  1.00 0.017           C  
ATOM    932  OG1 THR C 149      25.020 115.742 194.965  1.00 0.017           O  
ATOM    933  CG2 THR C 149      27.254 115.865 194.173  1.00 0.017           C  
ATOM    934  N   GLY C 150      24.684 117.513 197.682  1.00 0.017           N  
ATOM    935  CA  GLY C 150      23.780 118.400 198.445  1.00 0.017           C  
ATOM    936  C   GLY C 150      24.589 119.218 199.476  1.00 0.017           C  
ATOM    937  O   GLY C 150      24.391 120.402 199.679  1.00 0.017           O  
ATOM    938  N   ARG C 151      25.527 118.540 200.161  1.00 0.020           N  
ATOM    939  CA  ARG C 151      26.247 119.198 201.248  1.00 0.020           C  
ATOM    940  C   ARG C 151      27.170 120.306 200.660  1.00 0.020           C  
ATOM    941  O   ARG C 151      27.468 121.265 201.353  1.00 0.020           O  
ATOM    942  CB  ARG C 151      27.081 118.178 202.009  1.00 0.020           C  
ATOM    943  CG  ARG C 151      26.218 117.335 202.972  1.00 0.020           C  
ATOM    944  CD  ARG C 151      27.099 116.375 203.778  1.00 0.020           C  
ATOM    945  NE  ARG C 151      26.285 115.434 204.477  1.00 0.020           N  
ATOM    946  CZ  ARG C 151      25.702 115.626 205.648  1.00 0.020           C  
ATOM    947  NH1 ARG C 151      25.796 116.746 206.266  1.00 0.020           N  
ATOM    948  NH2 ARG C 151      24.933 114.662 206.191  1.00 0.020           N  
ATOM    949  N   LEU C 152      27.746 120.032 199.488  1.00 0.020           N  
ATOM    950  CA  LEU C 152      28.619 121.031 198.819  1.00 0.020           C  
ATOM    951  C   LEU C 152      27.800 122.169 198.164  1.00 0.020           C  
ATOM    952  O   LEU C 152      28.363 123.073 197.662  1.00 0.020           O  
ATOM    953  CB  LEU C 152      29.451 120.381 197.710  1.00 0.020           C  
ATOM    954  CG  LEU C 152      30.332 119.285 198.205  1.00 0.020           C  
ATOM    955  CD1 LEU C 152      30.950 118.376 197.080  1.00 0.020           C  
ATOM    956  CD2 LEU C 152      31.470 119.843 199.089  1.00 0.020           C  
ATOM    957  N   ALA C 153      26.463 122.071 198.204  1.00 0.247           N  
ATOM    958  CA  ALA C 153      25.569 123.082 197.693  1.00 0.247           C  
ATOM    959  C   ALA C 153      25.541 123.089 196.172  1.00 0.247           C  
ATOM    960  O   ALA C 153      25.194 124.093 195.573  1.00 0.247           O  
ATOM    961  CB  ALA C 153      25.890 124.492 198.262  1.00 0.247           C  
ATOM    962  N   LEU C 154      25.863 121.931 195.577  1.00 0.358           N  
ATOM    963  CA  LEU C 154      25.771 121.737 194.169  1.00 0.358           C  
ATOM    964  C   LEU C 154      24.331 121.280 193.851  1.00 0.358           C  
ATOM    965  O   LEU C 154      23.650 120.756 194.723  1.00 0.358           O  
ATOM    966  CB  LEU C 154      26.761 120.693 193.689  1.00 0.358           C  
ATOM    967  CG  LEU C 154      28.197 121.058 193.999  1.00 0.358           C  
ATOM    968  CD1 LEU C 154      29.158 119.958 193.613  1.00 0.358           C  
ATOM    969  CD2 LEU C 154      28.554 122.340 193.269  1.00 0.358           C  
ATOM    970  N   PRO C 155      23.922 121.399 192.598  1.00 0.332           N  
ATOM    971  CA  PRO C 155      22.660 120.726 192.208  1.00 0.332           C  
ATOM    972  C   PRO C 155      22.837 119.271 192.598  1.00 0.332           C  
ATOM    973  O   PRO C 155      23.854 118.654 192.258  1.00 0.332           O  
ATOM    974  CB  PRO C 155      22.644 120.882 190.695  1.00 0.332           C  
ATOM    975  CG  PRO C 155      23.336 122.208 190.552  1.00 0.332           C  
ATOM    976  CD  PRO C 155      24.519 122.099 191.435  1.00 0.332           C  
ATOM    977  N   PRO C 156      21.844 118.699 193.257  1.00 0.332           N  
ATOM    978  CA  PRO C 156      21.966 117.285 193.684  1.00 0.332           C  
ATOM    979  C   PRO C 156      22.085 116.314 192.502  1.00 0.332           C  
ATOM    980  O   PRO C 156      21.312 116.383 191.560  1.00 0.332           O  
ATOM    981  CB  PRO C 156      20.709 117.072 194.535  1.00 0.332           C  
ATOM    982  CG  PRO C 156      20.397 118.433 195.056  1.00 0.332           C  
ATOM    983  CD  PRO C 156      20.651 119.347 193.856  1.00 0.332           C  
ATOM    984  N   LEU C 157      23.179 115.538 192.503  1.00 0.332           N  
ATOM    985  CA  LEU C 157      23.414 114.543 191.517  1.00 0.332           C  
ATOM    986  C   LEU C 157      22.825 113.203 191.960  1.00 0.332           C  
ATOM    987  O   LEU C 157      23.254 112.624 192.984  1.00 0.332           O  
ATOM    988  CB  LEU C 157      24.898 114.284 191.332  1.00 0.332           C  
ATOM    989  CG  LEU C 157      25.231 113.188 190.324  1.00 0.332           C  
ATOM    990  CD1 LEU C 157      24.479 113.493 189.035  1.00 0.332           C  
ATOM    991  CD2 LEU C 157      26.685 113.264 190.018  1.00 0.332           C  
ATOM    992  N   THR C 158      21.852 112.729 191.187  1.00 0.332           N  
ATOM    993  CA  THR C 158      21.296 111.392 191.423  1.00 0.332           C  
ATOM    994  C   THR C 158      21.744 110.422 190.316  1.00 0.332           C  
ATOM    995  O   THR C 158      21.301 110.533 189.175  1.00 0.332           O  
ATOM    996  CB  THR C 158      19.732 111.459 191.541  1.00 0.332           C  
ATOM    997  OG1 THR C 158      19.400 112.296 192.630  1.00 0.332           O  
ATOM    998  CG2 THR C 158      19.154 110.138 191.785  1.00 0.332           C  
ATOM    999  N   LEU C 159      22.653 109.508 190.637  1.00 0.358           N  
ATOM   1000  CA  LEU C 159      23.140 108.576 189.632  1.00 0.358           C  
ATOM   1001  C   LEU C 159      21.968 107.744 189.079  1.00 0.358           C  
ATOM   1002  O   LEU C 159      20.902 107.563 189.751  1.00 0.358           O  
ATOM   1003  CB  LEU C 159      24.250 107.689 190.196  1.00 0.358           C  
ATOM   1004  CG  LEU C 159      25.442 108.411 190.753  1.00 0.358           C  
ATOM   1005  CD1 LEU C 159      26.431 107.305 191.255  1.00 0.358           C  
ATOM   1006  CD2 LEU C 159      26.036 109.344 189.655  1.00 0.358           C  
ATOM   1007  N   GLU C 160      22.177 107.278 187.869  1.00 0.192           N  
ATOM   1008  CA  GLU C 160      21.236 106.383 187.204  1.00 0.192           C  
ATOM   1009  C   GLU C 160      21.117 105.026 187.937  1.00 0.192           C  
ATOM   1010  O   GLU C 160      22.073 104.503 188.566  1.00 0.192           O  
ATOM   1011  CB  GLU C 160      21.657 106.119 185.753  1.00 0.192           C  
ATOM   1012  CG  GLU C 160      22.227 107.346 185.057  1.00 0.192           C  
ATOM   1013  CD  GLU C 160      23.799 107.460 185.139  1.00 0.192           C  
ATOM   1014  OE1 GLU C 160      24.493 107.578 186.269  1.00 0.192           O  
ATOM   1015  OE2 GLU C 160      24.344 107.443 183.991  1.00 0.192           O  
ATOM   1016  N   ILE C 161      19.928 104.472 187.889  1.00 0.493           N  
ATOM   1017  CA  ILE C 161      19.728 103.105 188.332  1.00 0.493           C  
ATOM   1018  C   ILE C 161      20.457 102.113 187.370  1.00 0.493           C  
ATOM   1019  O   ILE C 161      20.178 102.074 186.201  1.00 0.493           O  
ATOM   1020  CB  ILE C 161      18.198 102.789 188.437  1.00 0.493           C  
ATOM   1021  CG1 ILE C 161      17.525 103.798 189.367  1.00 0.493           C  
ATOM   1022  CG2 ILE C 161      18.029 101.402 188.959  1.00 0.493           C  
ATOM   1023  CD1 ILE C 161      18.071 103.788 190.807  1.00 0.493           C  
ATOM   1024  N   LEU C 162      21.459 101.382 187.838  1.00 0.511           N  
ATOM   1025  CA  LEU C 162      22.185 100.469 186.949  1.00 0.511           C  
ATOM   1026  C   LEU C 162      21.419  99.177 186.739  1.00 0.511           C  
ATOM   1027  O   LEU C 162      21.036  98.556 187.731  1.00 0.511           O  
ATOM   1028  CB  LEU C 162      23.604 100.195 187.492  1.00 0.511           C  
ATOM   1029  CG  LEU C 162      24.445 101.475 187.301  1.00 0.511           C  
ATOM   1030  CD1 LEU C 162      25.947 101.253 187.494  1.00 0.511           C  
ATOM   1031  CD2 LEU C 162      24.172 102.187 185.954  1.00 0.511           C  
ATOM   1032  N   SER C 163      21.184  98.808 185.455  1.00 0.511           N  
ATOM   1033  CA  SER C 163      20.668  97.474 185.054  1.00 0.511           C  
ATOM   1034  C   SER C 163      21.585  96.305 185.429  1.00 0.511           C  
ATOM   1035  O   SER C 163      22.761  96.354 185.203  1.00 0.511           O  
ATOM   1036  CB  SER C 163      20.501  97.376 183.522  1.00 0.511           C  
ATOM   1037  OG  SER C 163      19.180  97.631 183.093  1.00 0.511           O  
ATOM   1038  N   ARG C 164      21.007  95.214 185.893  1.00 0.511           N  
ATOM   1039  CA  ARG C 164      21.727  93.970 186.062  1.00 0.511           C  
ATOM   1040  C   ARG C 164      21.083  92.814 185.286  1.00 0.511           C  
ATOM   1041  O   ARG C 164      19.899  92.630 185.393  1.00 0.511           O  
ATOM   1042  CB  ARG C 164      21.661  93.656 187.522  1.00 0.511           C  
ATOM   1043  CG  ARG C 164      22.536  92.514 187.916  1.00 0.511           C  
ATOM   1044  CD  ARG C 164      22.249  92.273 189.350  1.00 0.511           C  
ATOM   1045  NE  ARG C 164      23.084  91.222 189.901  1.00 0.511           N  
ATOM   1046  CZ  ARG C 164      23.139  90.986 191.199  1.00 0.511           C  
ATOM   1047  NH1 ARG C 164      22.406  91.743 192.045  1.00 0.511           N  
ATOM   1048  NH2 ARG C 164      23.919  90.020 191.646  1.00 0.511           N  
ATOM   1049  N   PRO C 165      21.851  92.007 184.533  1.00 0.511           N  
ATOM   1050  CA  PRO C 165      21.206  90.752 184.033  1.00 0.511           C  
ATOM   1051  C   PRO C 165      20.606  89.878 185.172  1.00 0.511           C  
ATOM   1052  O   PRO C 165      21.344  89.426 186.047  1.00 0.511           O  
ATOM   1053  CB  PRO C 165      22.351  90.015 183.326  1.00 0.511           C  
ATOM   1054  CG  PRO C 165      23.620  90.657 183.808  1.00 0.511           C  
ATOM   1055  CD  PRO C 165      23.282  92.079 184.183  1.00 0.511           C  
ATOM   1056  N   MET C 166      19.284  89.663 185.158  1.00 0.511           N  
ATOM   1057  CA  MET C 166      18.520  89.112 186.307  1.00 0.511           C  
ATOM   1058  C   MET C 166      19.329  88.194 187.219  1.00 0.511           C  
ATOM   1059  O   MET C 166      19.675  87.070 186.848  1.00 0.511           O  
ATOM   1060  CB  MET C 166      17.260  88.372 185.817  1.00 0.511           C  
TER    1061      MET C 166                                                      
ATOM   1062  N   LEU D  10      32.856 136.971 226.337  1.00 0.307           N  
ATOM   1063  CA  LEU D  10      32.399 138.290 226.829  1.00 0.307           C  
ATOM   1064  C   LEU D  10      32.981 139.403 225.946  1.00 0.307           C  
ATOM   1065  O   LEU D  10      32.255 140.208 225.351  1.00 0.307           O  
ATOM   1066  CB  LEU D  10      32.823 138.468 228.289  1.00 0.307           C  
ATOM   1067  N   ASP D  11      34.303 139.423 225.850  1.00 0.307           N  
ATOM   1068  CA  ASP D  11      35.011 140.495 225.166  1.00 0.307           C  
ATOM   1069  C   ASP D  11      34.658 140.637 223.666  1.00 0.307           C  
ATOM   1070  O   ASP D  11      34.172 141.701 223.190  1.00 0.307           O  
ATOM   1071  CB  ASP D  11      36.511 140.256 225.314  1.00 0.307           C  
ATOM   1072  CG  ASP D  11      37.294 141.514 225.200  1.00 0.307           C  
ATOM   1073  OD1 ASP D  11      36.761 142.534 224.691  1.00 0.307           O  
ATOM   1074  OD2 ASP D  11      38.453 141.480 225.631  1.00 0.307           O  
ATOM   1075  N   LEU D  12      34.927 139.562 222.927  1.00 0.307           N  
ATOM   1076  CA  LEU D  12      34.605 139.501 221.506  1.00 0.307           C  
ATOM   1077  C   LEU D  12      33.107 139.646 221.288  1.00 0.307           C  
ATOM   1078  O   LEU D  12      32.721 140.319 220.346  1.00 0.307           O  
ATOM   1079  CB  LEU D  12      35.148 138.240 220.859  1.00 0.307           C  
ATOM   1080  CG  LEU D  12      36.673 138.059 220.825  1.00 0.307           C  
ATOM   1081  CD1 LEU D  12      37.037 136.842 219.972  1.00 0.307           C  
ATOM   1082  CD2 LEU D  12      37.413 139.293 220.322  1.00 0.307           C  
ATOM   1083  N   GLN D  13      32.253 139.106 222.165  1.00 0.546           N  
ATOM   1084  CA  GLN D  13      30.790 139.371 222.017  1.00 0.546           C  
ATOM   1085  C   GLN D  13      30.572 140.897 221.862  1.00 0.546           C  
ATOM   1086  O   GLN D  13      29.955 141.333 220.899  1.00 0.546           O  
ATOM   1087  CB  GLN D  13      29.947 138.764 223.156  1.00 0.546           C  
ATOM   1088  N   ARG D  14      31.174 141.692 222.752  1.00 0.546           N  
ATOM   1089  CA  ARG D  14      31.125 143.179 222.684  1.00 0.546           C  
ATOM   1090  C   ARG D  14      31.652 143.785 221.331  1.00 0.546           C  
ATOM   1091  O   ARG D  14      30.954 144.592 220.670  1.00 0.546           O  
ATOM   1092  CB  ARG D  14      31.857 143.785 223.922  1.00 0.546           C  
ATOM   1093  N   VAL D  15      32.848 143.363 220.910  1.00 0.546           N  
ATOM   1094  CA  VAL D  15      33.475 143.884 219.682  1.00 0.546           C  
ATOM   1095  C   VAL D  15      32.605 143.511 218.449  1.00 0.546           C  
ATOM   1096  O   VAL D  15      32.367 144.320 217.543  1.00 0.546           O  
ATOM   1097  CB  VAL D  15      34.926 143.370 219.552  1.00 0.546           C  
ATOM   1098  CG1 VAL D  15      35.626 143.982 218.340  1.00 0.546           C  
ATOM   1099  CG2 VAL D  15      35.713 143.643 220.838  1.00 0.546           C  
ATOM   1100  N   GLY D  16      32.057 142.306 218.468  1.00 0.546           N  
ATOM   1101  CA  GLY D  16      31.220 141.829 217.376  1.00 0.546           C  
ATOM   1102  C   GLY D  16      29.798 142.361 217.329  1.00 0.546           C  
ATOM   1103  O   GLY D  16      29.130 142.201 216.300  1.00 0.546           O  
ATOM   1104  N   ALA D  17      29.332 143.034 218.393  1.00 0.546           N  
ATOM   1105  CA  ALA D  17      27.874 143.290 218.568  1.00 0.546           C  
ATOM   1106  C   ALA D  17      27.281 144.256 217.566  1.00 0.546           C  
ATOM   1107  O   ALA D  17      26.137 144.073 217.158  1.00 0.546           O  
ATOM   1108  CB  ALA D  17      27.565 143.764 219.990  1.00 0.546           C  
ATOM   1109  N   ARG D  18      28.037 145.264 217.143  1.00 0.546           N  
ATOM   1110  CA  ARG D  18      27.537 146.207 216.124  1.00 0.546           C  
ATOM   1111  C   ARG D  18      27.268 145.504 214.767  1.00 0.546           C  
ATOM   1112  O   ARG D  18      26.278 145.799 214.057  1.00 0.546           O  
ATOM   1113  CB  ARG D  18      28.498 147.381 215.899  0.60 0.546           C  
ATOM   1114  CG  ARG D  18      27.912 148.494 215.020  0.60 0.546           C  
ATOM   1115  CD  ARG D  18      28.943 149.508 214.578  0.60 0.546           C  
ATOM   1116  NE  ARG D  18      29.795 148.972 213.522  0.60 0.546           N  
ATOM   1117  CZ  ARG D  18      29.954 149.484 212.303  0.60 0.546           C  
ATOM   1118  NH1 ARG D  18      29.352 150.595 211.906  0.60 0.546           N  
ATOM   1119  NH2 ARG D  18      30.763 148.881 211.464  0.60 0.546           N  
ATOM   1120  N   LEU D  19      28.167 144.607 214.394  1.00 -1              N  
ATOM   1121  CA  LEU D  19      27.977 143.786 213.175  1.00 -1              C  
ATOM   1122  C   LEU D  19      26.887 142.725 213.430  1.00 -1              C  
ATOM   1123  O   LEU D  19      25.952 142.600 212.634  1.00 -1              O  
ATOM   1124  CB  LEU D  19      29.315 143.166 212.713  1.00 -1              C  
ATOM   1125  CG  LEU D  19      29.347 142.213 211.520  1.00 -1              C  
ATOM   1126  CD1 LEU D  19      28.742 142.822 210.249  1.00 -1              C  
ATOM   1127  CD2 LEU D  19      30.809 141.778 211.302  1.00 -1              C  
ATOM   1128  N   ALA D  20      26.983 142.018 214.559  1.00 -1              N  
ATOM   1129  CA  ALA D  20      25.937 141.112 214.990  1.00 -1              C  
ATOM   1130  C   ALA D  20      24.536 141.701 214.941  1.00 -1              C  
ATOM   1131  O   ALA D  20      23.617 141.014 214.551  1.00 -1              O  
ATOM   1132  CB  ALA D  20      26.224 140.546 216.383  1.00 -1              C  
ATOM   1133  N   ALA D  21      24.336 142.968 215.272  1.00 0.220           N  
ATOM   1134  CA  ALA D  21      22.970 143.470 215.204  1.00 0.220           C  
ATOM   1135  C   ALA D  21      22.493 143.699 213.751  1.00 0.220           C  
ATOM   1136  O   ALA D  21      21.303 143.744 213.509  1.00 0.220           O  
ATOM   1137  CB  ALA D  21      22.789 144.717 216.084  1.00 0.220           C  
ATOM   1138  N   ARG D  22      23.395 143.790 212.772  1.00 0.220           N  
ATOM   1139  CA  ARG D  22      22.982 144.079 211.368  1.00 0.220           C  
ATOM   1140  C   ARG D  22      23.136 142.931 210.346  1.00 0.220           C  
ATOM   1141  O   ARG D  22      22.828 143.130 209.164  1.00 0.220           O  
ATOM   1142  CB  ARG D  22      23.744 145.292 210.835  1.00 0.220           C  
ATOM   1143  CG  ARG D  22      23.141 146.633 211.231  1.00 0.220           C  
ATOM   1144  CD  ARG D  22      24.194 147.729 211.154  1.00 0.220           C  
ATOM   1145  NE  ARG D  22      23.890 148.906 211.977  1.00 0.220           N  
ATOM   1146  CZ  ARG D  22      24.322 149.130 213.215  0.50 0.220           C  
ATOM   1147  NH1 ARG D  22      25.062 148.248 213.858  0.50 0.220           N  
ATOM   1148  NH2 ARG D  22      23.981 150.251 213.829  0.50 0.220           N  
ATOM   1149  N   ALA D  23      23.604 141.761 210.801  1.00 0.220           N  
ATOM   1150  CA  ALA D  23      23.918 140.627 209.925  1.00 0.220           C  
ATOM   1151  C   ALA D  23      22.968 139.453 210.039  1.00 0.220           C  
ATOM   1152  O   ALA D  23      22.513 139.082 211.128  1.00 0.220           O  
ATOM   1153  CB  ALA D  23      25.331 140.175 210.155  1.00 0.220           C  
ATOM   1154  N   GLN D  24      22.699 138.849 208.900  1.00 0.220           N  
ATOM   1155  CA  GLN D  24      21.829 137.700 208.834  1.00 0.220           C  
ATOM   1156  C   GLN D  24      22.466 136.556 208.037  1.00 0.220           C  
ATOM   1157  O   GLN D  24      22.993 136.756 206.948  1.00 0.220           O  
ATOM   1158  CB  GLN D  24      20.470 138.052 208.233  1.00 0.220           C  
ATOM   1159  CG  GLN D  24      19.485 136.883 208.429  1.00 0.220           C  
ATOM   1160  CD  GLN D  24      18.020 137.257 208.402  1.00 0.220           C  
ATOM   1161  OE1 GLN D  24      17.597 138.108 207.623  1.00 0.220           O  
ATOM   1162  NE2 GLN D  24      17.236 136.602 209.238  1.00 0.220           N  
ATOM   1163  N   ILE D  25      22.395 135.350 208.602  1.00 0.220           N  
ATOM   1164  CA  ILE D  25      22.853 134.126 207.939  1.00 0.220           C  
ATOM   1165  C   ILE D  25      21.955 133.750 206.751  1.00 0.220           C  
ATOM   1166  O   ILE D  25      20.772 133.843 206.819  1.00 0.220           O  
ATOM   1167  CB  ILE D  25      22.995 132.945 208.935  1.00 0.220           C  
ATOM   1168  CG1 ILE D  25      23.948 131.870 208.344  1.00 0.220           C  
ATOM   1169  CG2 ILE D  25      21.632 132.455 209.432  1.00 0.220           C  
ATOM   1170  CD1 ILE D  25      24.508 131.003 209.473  1.00 0.220           C  
ATOM   1171  N   ARG D  26      22.566 133.419 205.634  1.00 0.220           N  
ATOM   1172  CA AARG D  26      21.859 133.110 204.406  0.50 0.220           C  
ATOM   1173  CA BARG D  26      21.868 133.106 204.405  0.50 0.220           C  
ATOM   1174  C   ARG D  26      21.967 131.618 204.043  1.00 0.220           C  
ATOM   1175  O   ARG D  26      21.051 131.076 203.506  1.00 0.220           O  
ATOM   1176  CB AARG D  26      22.426 133.954 203.232  0.50 0.220           C  
ATOM   1177  CB BARG D  26      22.464 133.931 203.243  0.50 0.220           C  
ATOM   1178  CG AARG D  26      21.995 135.422 203.226  0.50 0.220           C  
ATOM   1179  CG BARG D  26      21.954 135.362 203.182  0.50 0.220           C  
ATOM   1180  CD AARG D  26      20.479 135.596 203.058  0.50 0.220           C  
ATOM   1181  CD BARG D  26      20.428 135.409 203.259  0.50 0.220           C  
ATOM   1182  NE AARG D  26      19.970 136.736 203.827  0.50 0.220           N  
ATOM   1183  NE BARG D  26      19.917 136.754 203.011  0.50 0.220           N  
ATOM   1184  CZ AARG D  26      19.851 137.991 203.375  0.50 0.220           C  
ATOM   1185  CZ BARG D  26      19.138 137.442 203.841  0.50 0.220           C  
ATOM   1186  NH1AARG D  26      20.163 138.313 202.131  0.50 36.00           N  
ATOM   1187  NH1BARG D  26      18.746 136.925 204.998  0.50 53.04           N  
ATOM   1188  NH2AARG D  26      19.393 138.938 204.184  0.50 41.53           N  
ATOM   1189  NH2BARG D  26      18.747 138.666 203.500  0.50 57.06           N  
ATOM   1190  N   ASP D  27      23.134 130.987 204.296  1.00 0.220           N  
ATOM   1191  CA  ASP D  27      23.347 129.605 203.893  1.00 0.220           C  
ATOM   1192  C   ASP D  27      24.660 129.059 204.525  1.00 0.220           C  
ATOM   1193  O   ASP D  27      25.524 129.829 204.972  1.00 0.220           O  
ATOM   1194  CB  ASP D  27      23.468 129.547 202.373  1.00 0.220           C  
ATOM   1195  CG  ASP D  27      23.042 128.154 201.779  1.00 0.220           C  
ATOM   1196  OD1 ASP D  27      22.639 127.219 202.506  1.00 0.220           O  
ATOM   1197  OD2 ASP D  27      23.096 128.028 200.561  1.00 0.220           O  
ATOM   1198  N   ILE D  28      24.712 127.738 204.602  1.00 -1              N  
ATOM   1199  CA  ILE D  28      25.828 126.949 205.174  1.00 -1              C  
ATOM   1200  C   ILE D  28      26.156 125.884 204.164  1.00 -1              C  
ATOM   1201  O   ILE D  28      25.266 125.317 203.511  1.00 -1              O  
ATOM   1202  CB  ILE D  28      25.456 126.388 206.569  1.00 -1              C  
ATOM   1203  CG1 ILE D  28      25.378 127.556 207.531  1.00 -1              C  
ATOM   1204  CG2 ILE D  28      26.540 125.436 207.057  1.00 -1              C  
ATOM   1205  CD1 ILE D  28      24.854 127.233 208.943  1.00 -1              C  
ATOM   1206  N   ARG D  29      27.433 125.696 203.871  1.00 -1              N  
ATOM   1207  CA  ARG D  29      27.782 124.547 203.011  1.00 -1              C  
ATOM   1208  C   ARG D  29      29.146 123.968 203.383  1.00 -1              C  
ATOM   1209  O   ARG D  29      29.934 124.632 204.045  1.00 -1              O  
ATOM   1210  CB  ARG D  29      27.823 124.863 201.511  1.00 -1              C  
ATOM   1211  CG  ARG D  29      28.877 125.871 201.090  1.00 -1              C  
ATOM   1212  CD  ARG D  29      29.058 125.949 199.586  1.00 -1              C  
ATOM   1213  NE  ARG D  29      30.105 126.882 199.255  1.00 -1              N  
ATOM   1214  CZ  ARG D  29      30.554 127.148 198.035  1.00 -1              C  
ATOM   1215  NH1 ARG D  29      30.002 126.579 196.976  1.00 -1              N  
ATOM   1216  NH2 ARG D  29      31.515 128.043 197.885  1.00 -1              N  
ATOM   1217  N   LEU D  30      29.327 122.710 202.971  1.00 -1              N  
ATOM   1218  CA  LEU D  30      30.582 122.022 203.141  1.00 -1              C  
ATOM   1219  C   LEU D  30      31.393 122.512 201.983  1.00 -1              C  
ATOM   1220  O   LEU D  30      30.865 122.603 200.862  1.00 -1              O  
ATOM   1221  CB  LEU D  30      30.337 120.494 203.068  1.00 -1              C  
ATOM   1222  CG  LEU D  30      31.536 119.630 203.119  1.00 -1              C  
ATOM   1223  CD1 LEU D  30      32.082 119.587 204.563  1.00 -1              C  
ATOM   1224  CD2 LEU D  30      31.215 118.235 202.621  1.00 -1              C  
ATOM   1225  N   LEU D  31      32.663 122.845 202.216  1.00 -1              N  
ATOM   1226  CA  LEU D  31      33.601 123.219 201.103  1.00 -1              C  
ATOM   1227  C   LEU D  31      34.526 122.085 200.680  1.00 -1              C  
ATOM   1228  O   LEU D  31      34.931 121.973 199.521  1.00 -1              O  
ATOM   1229  CB  LEU D  31      34.506 124.369 201.608  1.00 -1              C  
ATOM   1230  CG  LEU D  31      33.903 125.793 201.755  1.00 -1              C  
ATOM   1231  CD1 LEU D  31      35.056 126.750 202.030  1.00 -1              C  
ATOM   1232  CD2 LEU D  31      33.178 126.263 200.471  1.00 -1              C  
ATOM   1233  N   ARG D  32      34.980 121.331 201.681  1.00 0.297           N  
ATOM   1234  CA  ARG D  32      35.916 120.221 201.439  1.00 0.297           C  
ATOM   1235  C   ARG D  32      35.915 119.235 202.602  1.00 0.297           C  
ATOM   1236  O   ARG D  32      35.570 119.601 203.718  1.00 0.297           O  
ATOM   1237  CB  ARG D  32      37.348 120.741 201.244  1.00 0.297           C  
ATOM   1238  CG  ARG D  32      37.886 121.438 202.455  1.00 0.297           C  
ATOM   1239  CD  ARG D  32      39.344 121.898 202.318  1.00 0.297           C  
ATOM   1240  NE  ARG D  32      39.771 122.628 203.519  1.00 0.297           N  
ATOM   1241  CZ  ARG D  32      40.145 122.093 204.720  1.00 0.297           C  
ATOM   1242  NH1 ARG D  32      40.077 120.793 205.011  1.00 0.297           N  
ATOM   1243  NH2 ARG D  32      40.541 122.894 205.692  1.00 0.297           N  
ATOM   1244  N   THR D  33      36.338 118.005 202.315  1.00 0.297           N  
ATOM   1245  CA  THR D  33      36.379 116.981 203.315  1.00 0.297           C  
ATOM   1246  C   THR D  33      37.405 115.955 202.930  1.00 0.297           C  
ATOM   1247  O   THR D  33      37.683 115.779 201.750  1.00 0.297           O  
ATOM   1248  CB  THR D  33      34.979 116.375 203.649  1.00 0.297           C  
ATOM   1249  OG1 THR D  33      35.139 115.549 204.797  1.00 0.297           O  
ATOM   1250  CG2 THR D  33      34.434 115.544 202.556  1.00 0.297           C  
ATOM   1251  N   GLN D  34      38.032 115.399 203.950  1.00 0.297           N  
ATOM   1252  CA  GLN D  34      39.008 114.332 203.796  1.00 0.297           C  
ATOM   1253  C   GLN D  34      38.866 113.453 205.060  1.00 0.297           C  
ATOM   1254  O   GLN D  34      38.943 113.977 206.157  1.00 0.297           O  
ATOM   1255  CB  GLN D  34      40.430 114.897 203.663  1.00 0.297           C  
ATOM   1256  CG  GLN D  34      41.405 113.810 203.257  1.00 0.297           C  
ATOM   1257  CD  GLN D  34      42.851 114.274 202.976  1.00 0.297           C  
ATOM   1258  OE1 GLN D  34      43.088 115.234 202.266  1.00 0.297           O  
ATOM   1259  NE2 GLN D  34      43.796 113.494 203.425  1.00 0.297           N  
ATOM   1260  N   ALA D  35      38.538 112.187 204.897  1.00 0.297           N  
ATOM   1261  CA  ALA D  35      38.338 111.276 206.096  1.00 0.297           C  
ATOM   1262  C   ALA D  35      38.624 109.830 205.774  1.00 0.297           C  
ATOM   1263  O   ALA D  35      38.495 109.362 204.640  1.00 0.297           O  
ATOM   1264  CB  ALA D  35      36.928 111.373 206.609  1.00 0.297           C  
ATOM   1265  N   ALA D  36      39.074 109.118 206.790  1.00 0.297           N  
ATOM   1266  CA  ALA D  36      39.414 107.699 206.570  1.00 0.297           C  
ATOM   1267  C   ALA D  36      39.239 107.002 207.928  1.00 0.297           C  
ATOM   1268  O   ALA D  36      39.411 107.651 208.968  1.00 0.297           O  
ATOM   1269  CB  ALA D  36      40.858 107.590 206.025  1.00 0.297           C  
ATOM   1270  N   VAL D  37      38.893 105.718 207.867  1.00 0.381           N  
ATOM   1271  CA  VAL D  37      38.897 104.841 209.022  1.00 0.381           C  
ATOM   1272  C   VAL D  37      40.219 104.116 208.865  1.00 0.381           C  
ATOM   1273  O   VAL D  37      40.465 103.498 207.862  1.00 0.381           O  
ATOM   1274  CB  VAL D  37      37.600 103.969 209.164  1.00 0.381           C  
ATOM   1275  CG1 VAL D  37      37.268 103.103 207.957  1.00 0.381           C  
ATOM   1276  CG2 VAL D  37      37.671 103.068 210.393  1.00 0.381           C  
ATOM   1277  N   HIS D  38      41.146 104.314 209.792  1.00 0.381           N  
ATOM   1278  CA  HIS D  38      42.479 103.700 209.629  1.00 0.381           C  
ATOM   1279  C   HIS D  38      42.562 102.321 210.318  1.00 0.381           C  
ATOM   1280  O   HIS D  38      43.305 101.506 209.905  1.00 0.381           O  
ATOM   1281  CB  HIS D  38      43.552 104.563 210.246  1.00 0.381           C  
ATOM   1282  CG  HIS D  38      43.484 105.991 209.842  1.00 0.381           C  
ATOM   1283  ND1 HIS D  38      43.772 106.405 208.565  1.00 0.381           N  
ATOM   1284  CD2 HIS D  38      43.210 107.107 210.552  1.00 0.381           C  
ATOM   1285  CE1 HIS D  38      43.679 107.715 208.494  1.00 0.381           C  
ATOM   1286  NE2 HIS D  38      43.350 108.165 209.693  1.00 0.381           N  
ATOM   1287  N   ARG D  39      41.841 102.111 211.404  1.00 0.381           N  
ATOM   1288  CA  ARG D  39      41.890 100.827 212.142  1.00 0.381           C  
ATOM   1289  C   ARG D  39      40.492 100.649 212.733  1.00 0.381           C  
ATOM   1290  O   ARG D  39      40.052 101.433 213.550  1.00 0.381           O  
ATOM   1291  CB  ARG D  39      42.941 100.797 213.265  1.00 0.381           C  
ATOM   1292  CG  ARG D  39      44.285 101.377 212.933  1.00 0.381           C  
ATOM   1293  CD  ARG D  39      45.171 101.574 214.175  1.00 0.381           C  
ATOM   1294  NE  ARG D  39      45.830 100.327 214.510  0.50 0.381           N  
ATOM   1295  CZ  ARG D  39      47.018  99.973 214.060  0.50 0.381           C  
ATOM   1296  NH1 ARG D  39      47.711 100.800 213.276  0.50 0.381           N  
ATOM   1297  NH2 ARG D  39      47.529  98.808 214.420  0.50 0.381           N  
ATOM   1298  N   ALA D  40      39.798  99.609 212.322  1.00 0.381           N  
ATOM   1299  CA  ALA D  40      38.431  99.331 212.807  1.00 0.381           C  
ATOM   1300  C   ALA D  40      38.400  99.304 214.367  1.00 0.381           C  
ATOM   1301  O   ALA D  40      39.279  98.703 214.990  1.00 0.381           O  
ATOM   1302  CB  ALA D  40      37.951  97.993 212.231  1.00 0.381           C  
ATOM   1303  N   PRO D  41      37.402  99.957 214.994  1.00 0.381           N  
ATOM   1304  CA  PRO D  41      37.348  99.944 216.444  1.00 0.381           C  
ATOM   1305  C   PRO D  41      36.912  98.534 216.939  1.00 0.381           C  
ATOM   1306  O   PRO D  41      36.111  97.887 216.286  1.00 0.381           O  
ATOM   1307  CB  PRO D  41      36.273 101.010 216.729  1.00 0.381           C  
ATOM   1308  CG  PRO D  41      35.340 100.898 215.603  1.00 0.381           C  
ATOM   1309  CD  PRO D  41      36.233 100.659 214.417  1.00 0.381           C  
ATOM   1310  N   LYS D  42      37.480  98.021 218.019  1.00 0.381           N  
ATOM   1311  CA  LYS D  42      36.928  96.812 218.632  1.00 0.381           C  
ATOM   1312  C   LYS D  42      35.468  97.071 219.031  1.00 0.381           C  
ATOM   1313  O   LYS D  42      35.172  98.085 219.619  1.00 0.381           O  
ATOM   1314  CB  LYS D  42      37.719  96.425 219.872  1.00 0.381           C  
ATOM   1315  CG  LYS D  42      38.623  95.241 219.626  1.00 0.381           C  
ATOM   1316  CD  LYS D  42      39.288  94.851 220.929  1.00 0.381           C  
ATOM   1317  CE  LYS D  42      40.564  94.096 220.663  1.00 0.381           C  
ATOM   1318  NZ  LYS D  42      41.397  94.145 221.876  1.00 0.381           N  
ATOM   1319  N   PRO D  43      34.561  96.131 218.749  1.00 0.381           N  
ATOM   1320  CA  PRO D  43      33.166  96.483 219.078  1.00 0.381           C  
ATOM   1321  C   PRO D  43      32.931  96.909 220.559  1.00 0.381           C  
ATOM   1322  O   PRO D  43      33.475  96.287 221.489  1.00 0.381           O  
ATOM   1323  CB  PRO D  43      32.389  95.210 218.742  1.00 0.381           C  
ATOM   1324  CG  PRO D  43      33.265  94.391 217.841  1.00 0.381           C  
ATOM   1325  CD  PRO D  43      34.677  94.917 217.918  1.00 0.381           C  
ATOM   1326  N   ALA D  44      32.175  97.996 220.737  1.00 0.381           N  
ATOM   1327  CA  ALA D  44      31.728  98.550 222.042  1.00 0.381           C  
ATOM   1328  C   ALA D  44      32.782  98.945 223.098  1.00 0.381           C  
ATOM   1329  O   ALA D  44      32.404  99.275 224.226  1.00 0.381           O  
ATOM   1330  CB  ALA D  44      30.711  97.616 222.672  1.00 0.381           C  
ATOM   1331  N   GLN D  45      34.069  98.888 222.754  1.00 0.381           N  
ATOM   1332  CA  GLN D  45      35.125  99.423 223.620  1.00 0.381           C  
ATOM   1333  C   GLN D  45      35.118 100.934 223.414  1.00 0.381           C  
ATOM   1334  O   GLN D  45      35.070 101.398 222.288  1.00 0.381           O  
ATOM   1335  CB  GLN D  45      36.498  98.824 223.286  0.40 0.381           C  
ATOM   1336  CG  GLN D  45      36.929  97.670 224.187  0.40 0.381           C  
ATOM   1337  CD  GLN D  45      36.150  96.375 223.969  0.40 0.381           C  
ATOM   1338  OE1 GLN D  45      36.676  95.418 223.388  0.40 0.381           O  
ATOM   1339  NE2 GLN D  45      34.907  96.332 224.441  0.40 0.381           N  
ATOM   1340  N   GLY D  46      35.129 101.703 224.497  1.00 0.381           N  
ATOM   1341  CA  GLY D  46      35.001 103.167 224.412  1.00 0.381           C  
ATOM   1342  C   GLY D  46      35.895 103.877 223.396  1.00 0.381           C  
ATOM   1343  O   GLY D  46      37.100 103.566 223.266  1.00 0.381           O  
ATOM   1344  N   LEU D  47      35.293 104.831 222.680  1.00 0.381           N  
ATOM   1345  CA  LEU D  47      36.014 105.740 221.751  1.00 0.381           C  
ATOM   1346  C   LEU D  47      36.159 107.160 222.321  1.00 0.381           C  
ATOM   1347  O   LEU D  47      35.224 107.696 222.885  1.00 0.381           O  
ATOM   1348  CB  LEU D  47      35.269 105.816 220.425  1.00 0.381           C  
ATOM   1349  CG  LEU D  47      35.340 104.564 219.553  1.00 0.381           C  
ATOM   1350  CD1 LEU D  47      34.535 104.842 218.306  1.00 0.381           C  
ATOM   1351  CD2 LEU D  47      36.779 104.184 219.251  1.00 0.381           C  
ATOM   1352  N   THR D  48      37.340 107.754 222.185  1.00 0.385           N  
ATOM   1353  CA  THR D  48      37.505 109.159 222.523  1.00 0.385           C  
ATOM   1354  C   THR D  48      37.736 110.006 221.243  1.00 0.385           C  
ATOM   1355  O   THR D  48      38.164 109.441 220.219  1.00 0.385           O  
ATOM   1356  CB  THR D  48      38.640 109.318 223.536  1.00 0.385           C  
ATOM   1357  OG1 THR D  48      38.529 110.602 224.141  1.00 0.385           O  
ATOM   1358  CG2 THR D  48      40.025 109.154 222.895  1.00 0.385           C  
ATOM   1359  N   TYR D  49      37.468 111.329 221.324  1.00 0.385           N  
ATOM   1360  CA  TYR D  49      37.703 112.277 220.212  1.00 0.385           C  
ATOM   1361  C   TYR D  49      38.422 113.559 220.610  1.00 0.385           C  
ATOM   1362  O   TYR D  49      38.251 114.050 221.716  1.00 0.385           O  
ATOM   1363  CB  TYR D  49      36.388 112.652 219.512  1.00 0.385           C  
ATOM   1364  CG  TYR D  49      35.502 113.773 220.096  1.00 0.385           C  
ATOM   1365  CD1 TYR D  49      35.630 115.087 219.674  1.00 0.385           C  
ATOM   1366  CD2 TYR D  49      34.465 113.501 220.973  1.00 0.385           C  
ATOM   1367  CE1 TYR D  49      34.787 116.109 220.153  1.00 0.385           C  
ATOM   1368  CE2 TYR D  49      33.645 114.514 221.459  1.00 0.385           C  
ATOM   1369  CZ  TYR D  49      33.808 115.812 221.054  1.00 0.385           C  
ATOM   1370  OH  TYR D  49      32.998 116.827 221.524  1.00 0.385           O  
ATOM   1371  N   ASP D  50      39.170 114.113 219.653  1.00 0.385           N  
ATOM   1372  CA  ASP D  50      39.751 115.434 219.756  1.00 0.385           C  
ATOM   1373  C   ASP D  50      39.295 116.214 218.495  1.00 0.385           C  
ATOM   1374  O   ASP D  50      39.351 115.672 217.391  1.00 0.385           O  
ATOM   1375  CB  ASP D  50      41.249 115.290 219.827  1.00 0.385           C  
ATOM   1376  CG  ASP D  50      41.964 116.588 219.630  1.00 0.385           C  
ATOM   1377  OD1 ASP D  50      41.539 117.612 220.204  1.00 0.385           O  
ATOM   1378  OD2 ASP D  50      42.977 116.592 218.907  1.00 0.385           O  
ATOM   1379  N   LEU D  51      38.679 117.368 218.691  1.00 0.385           N  
ATOM   1380  CA  LEU D  51      38.232 118.212 217.567  1.00 0.385           C  
ATOM   1381  C   LEU D  51      38.997 119.529 217.691  1.00 0.385           C  
ATOM   1382  O   LEU D  51      39.047 120.120 218.757  1.00 0.385           O  
ATOM   1383  CB  LEU D  51      36.733 118.450 217.623  1.00 0.385           C  
ATOM   1384  CG  LEU D  51      36.114 119.295 216.477  1.00 0.385           C  
ATOM   1385  CD1 LEU D  51      36.504 118.766 215.109  1.00 0.385           C  
ATOM   1386  CD2 LEU D  51      34.598 119.378 216.564  1.00 0.385           C  
ATOM   1387  N   GLU D  52      39.694 119.926 216.655  1.00 0.255           N  
ATOM   1388  CA  GLU D  52      40.351 121.243 216.613  1.00 0.255           C  
ATOM   1389  C   GLU D  52      39.616 122.027 215.544  1.00 0.255           C  
ATOM   1390  O   GLU D  52      39.400 121.530 214.418  1.00 0.255           O  
ATOM   1391  CB  GLU D  52      41.840 121.174 216.293  1.00 0.255           C  
ATOM   1392  CG  GLU D  52      42.796 121.324 217.507  1.00 0.255           C  
ATOM   1393  CD  GLU D  52      42.630 122.608 218.374  1.00 0.255           C  
ATOM   1394  OE1 GLU D  52      42.439 123.748 217.852  1.00 0.255           O  
ATOM   1395  OE2 GLU D  52      42.695 122.483 219.625  1.00 0.255           O  
ATOM   1396  N   PHE D  53      39.199 123.221 215.881  1.00 0.255           N  
ATOM   1397  CA  PHE D  53      38.610 124.114 214.854  1.00 0.255           C  
ATOM   1398  C   PHE D  53      39.342 125.452 214.750  1.00 0.255           C  
ATOM   1399  O   PHE D  53      40.056 125.861 215.663  1.00 0.255           O  
ATOM   1400  CB  PHE D  53      37.077 124.289 214.940  1.00 0.255           C  
ATOM   1401  CG  PHE D  53      36.485 124.170 216.310  1.00 0.255           C  
ATOM   1402  CD1 PHE D  53      36.671 123.032 217.092  1.00 0.255           C  
ATOM   1403  CD2 PHE D  53      35.634 125.167 216.790  1.00 0.255           C  
ATOM   1404  CE1 PHE D  53      36.081 122.927 218.343  1.00 0.255           C  
ATOM   1405  CE2 PHE D  53      35.036 125.061 218.040  1.00 0.255           C  
ATOM   1406  CZ  PHE D  53      35.263 123.941 218.818  1.00 0.255           C  
ATOM   1407  N   GLU D  54      39.203 126.107 213.606  1.00 0.255           N  
ATOM   1408  CA  GLU D  54      39.797 127.456 213.427  1.00 0.255           C  
ATOM   1409  C   GLU D  54      38.889 128.244 212.521  1.00 0.255           C  
ATOM   1410  O   GLU D  54      38.642 127.789 211.416  1.00 0.255           O  
ATOM   1411  CB  GLU D  54      41.206 127.412 212.820  0.50 0.255           C  
ATOM   1412  CG  GLU D  54      42.342 127.662 213.816  0.50 0.255           C  
ATOM   1413  CD  GLU D  54      42.400 129.092 214.333  0.50 0.255           C  
ATOM   1414  OE1 GLU D  54      42.739 130.004 213.540  0.50 0.255           O  
ATOM   1415  OE2 GLU D  54      42.110 129.304 215.536  0.50 0.255           O  
ATOM   1416  N   PRO D  55      38.460 129.428 212.964  1.00 0.255           N  
ATOM   1417  CA  PRO D  55      37.546 130.231 212.135  1.00 0.255           C  
ATOM   1418  C   PRO D  55      38.427 131.090 211.218  1.00 0.255           C  
ATOM   1419  O   PRO D  55      39.562 131.419 211.561  1.00 0.255           O  
ATOM   1420  CB  PRO D  55      36.770 131.043 213.172  1.00 0.255           C  
ATOM   1421  CG  PRO D  55      37.556 130.926 214.472  1.00 0.255           C  
ATOM   1422  CD  PRO D  55      38.845 130.197 214.175  1.00 0.255           C  
ATOM   1423  N   ALA D  56      37.928 131.409 210.051  1.00 0.255           N  
ATOM   1424  CA  ALA D  56      38.552 132.338 209.150  1.00 0.255           C  
ATOM   1425  C   ALA D  56      37.369 133.128 208.559  1.00 0.255           C  
ATOM   1426  O   ALA D  56      36.215 132.668 208.599  1.00 0.255           O  
ATOM   1427  CB  ALA D  56      39.306 131.589 208.087  1.00 0.255           C  
ATOM   1428  N   VAL D  57      37.624 134.331 208.083  1.00 0.255           N  
ATOM   1429  CA  VAL D  57      36.568 135.124 207.475  1.00 0.255           C  
ATOM   1430  C   VAL D  57      37.026 135.726 206.152  1.00 0.255           C  
ATOM   1431  O   VAL D  57      38.113 136.226 206.052  1.00 0.255           O  
ATOM   1432  CB  VAL D  57      35.991 136.214 208.449  1.00 0.255           C  
ATOM   1433  CG1 VAL D  57      37.062 137.073 209.014  1.00 0.255           C  
ATOM   1434  CG2 VAL D  57      34.922 137.059 207.757  1.00 0.255           C  
ATOM   1435  N   ASP D  58      36.194 135.602 205.125  1.00 0.327           N  
ATOM   1436  CA  ASP D  58      36.406 136.268 203.835  1.00 0.327           C  
ATOM   1437  C   ASP D  58      35.419 137.431 203.650  1.00 0.327           C  
ATOM   1438  O   ASP D  58      34.151 137.277 203.680  1.00 0.327           O  
ATOM   1439  CB  ASP D  58      36.226 135.286 202.679  1.00 0.327           C  
ATOM   1440  CG  ASP D  58      37.119 133.997 202.782  1.00 0.327           C  
ATOM   1441  OD1 ASP D  58      38.311 134.140 203.145  1.00 0.327           O  
ATOM   1442  OD2 ASP D  58      36.604 132.864 202.481  1.00 0.327           O  
ATOM   1443  N   ALA D  59      35.969 138.616 203.399  1.00 0.435           N  
ATOM   1444  CA  ALA D  59      35.201 139.859 203.376  1.00 0.435           C  
ATOM   1445  C   ALA D  59      35.885 140.941 202.551  1.00 0.435           C  
ATOM   1446  O   ALA D  59      37.098 140.938 202.433  1.00 0.435           O  
ATOM   1447  CB  ALA D  59      34.945 140.352 204.773  1.00 0.435           C  
ATOM   1448  N   ASP D  60      35.090 141.804 201.925  1.00 0.435           N  
ATOM   1449  CA  ASP D  60      35.646 142.973 201.183  1.00 0.435           C  
ATOM   1450  C   ASP D  60      34.583 144.041 201.264  1.00 0.435           C  
ATOM   1451  O   ASP D  60      33.799 144.205 200.346  1.00 0.435           O  
ATOM   1452  CB  ASP D  60      35.953 142.609 199.787  1.00 0.435           C  
ATOM   1453  CG  ASP D  60      36.684 143.709 199.014  1.00 0.435           C  
ATOM   1454  OD1 ASP D  60      36.963 144.787 199.534  1.00 0.435           O  
ATOM   1455  OD2 ASP D  60      36.937 143.470 197.834  1.00 0.435           O  
ATOM   1456  N   PRO D  61      34.441 144.656 202.440  1.00 0.435           N  
ATOM   1457  CA  PRO D  61      33.335 145.559 202.628  1.00 0.435           C  
ATOM   1458  C   PRO D  61      33.240 146.730 201.591  1.00 0.435           C  
ATOM   1459  O   PRO D  61      32.163 147.112 201.244  1.00 0.435           O  
ATOM   1460  CB  PRO D  61      33.558 146.083 204.044  1.00 0.435           C  
ATOM   1461  CG  PRO D  61      34.606 145.205 204.668  1.00 0.435           C  
ATOM   1462  CD  PRO D  61      35.364 144.629 203.583  1.00 0.435           C  
ATOM   1463  N   ALA D  62      34.331 147.263 201.078  1.00 0.435           N  
ATOM   1464  CA  ALA D  62      34.193 148.253 199.985  1.00 0.435           C  
ATOM   1465  C   ALA D  62      33.510 147.735 198.661  1.00 0.435           C  
ATOM   1466  O   ALA D  62      33.065 148.527 197.874  1.00 0.435           O  
ATOM   1467  CB  ALA D  62      35.535 148.883 199.685  1.00 0.435           C  
ATOM   1468  N   THR D  63      33.457 146.429 198.435  1.00 0.435           N  
ATOM   1469  CA  THR D  63      32.942 145.789 197.212  1.00 0.435           C  
ATOM   1470  C   THR D  63      31.558 145.127 197.485  1.00 0.435           C  
ATOM   1471  O   THR D  63      30.642 145.164 196.681  1.00 0.435           O  
ATOM   1472  CB  THR D  63      33.918 144.654 196.827  1.00 0.435           C  
ATOM   1473  OG1 THR D  63      35.216 145.189 196.597  1.00 0.435           O  
ATOM   1474  CG2 THR D  63      33.514 143.904 195.613  1.00 0.435           C  
ATOM   1475  N   ILE D  64      31.421 144.504 198.651  1.00 0.435           N  
ATOM   1476  CA  ILE D  64      30.236 143.678 198.909  1.00 0.435           C  
ATOM   1477  C   ILE D  64      29.890 143.717 200.379  1.00 0.435           C  
ATOM   1478  O   ILE D  64      30.765 143.522 201.253  1.00 0.435           O  
ATOM   1479  CB  ILE D  64      30.416 142.228 198.333  1.00 0.435           C  
ATOM   1480  CG1 ILE D  64      29.144 141.380 198.462  1.00 0.435           C  
ATOM   1481  CG2 ILE D  64      31.583 141.496 198.983  1.00 0.435           C  
ATOM   1482  CD1 ILE D  64      29.348 139.924 198.043  1.00 0.435           C  
ATOM   1483  N   SER D  65      28.624 143.957 200.660  1.00 0.435           N  
ATOM   1484  CA  SER D  65      28.146 144.015 202.027  1.00 0.435           C  
ATOM   1485  C   SER D  65      27.640 142.571 202.439  1.00 0.435           C  
ATOM   1486  O   SER D  65      26.473 142.286 202.686  1.00 0.435           O  
ATOM   1487  CB  SER D  65      27.087 145.104 202.232  1.00 0.435           C  
ATOM   1488  OG  SER D  65      25.927 144.822 201.478  1.00 0.435           O  
ATOM   1489  N   ALA D  66      28.589 141.657 202.492  1.00 0.435           N  
ATOM   1490  CA  ALA D  66      28.344 140.247 202.857  1.00 0.435           C  
ATOM   1491  C   ALA D  66      29.711 139.654 203.081  1.00 0.435           C  
ATOM   1492  O   ALA D  66      30.687 140.195 202.598  1.00 0.435           O  
ATOM   1493  CB  ALA D  66      27.656 139.462 201.786  1.00 0.435           C  
ATOM   1494  N   PHE D  67      29.754 138.534 203.767  1.00 0.341           N  
ATOM   1495  CA  PHE D  67      31.065 137.897 204.133  1.00 0.341           C  
ATOM   1496  C   PHE D  67      30.802 136.422 204.380  1.00 0.341           C  
ATOM   1497  O   PHE D  67      29.679 136.029 204.609  1.00 0.341           O  
ATOM   1498  CB  PHE D  67      31.707 138.546 205.374  1.00 0.341           C  
ATOM   1499  CG  PHE D  67      30.836 138.593 206.632  1.00 0.341           C  
ATOM   1500  CD1 PHE D  67      29.978 139.685 206.865  1.00 0.341           C  
ATOM   1501  CD2 PHE D  67      30.938 137.608 207.604  1.00 0.341           C  
ATOM   1502  CE1 PHE D  67      29.168 139.707 207.952  1.00 0.341           C  
ATOM   1503  CE2 PHE D  67      30.197 137.633 208.722  1.00 0.341           C  
ATOM   1504  CZ  PHE D  67      29.280 138.683 208.914  1.00 0.341           C  
ATOM   1505  N   VAL D  68      31.848 135.649 204.327  1.00 0.028           N  
ATOM   1506  CA  VAL D  68      31.771 134.225 204.564  1.00 0.028           C  
ATOM   1507  C   VAL D  68      32.660 133.854 205.754  1.00 0.028           C  
ATOM   1508  O   VAL D  68      33.831 134.185 205.771  1.00 0.028           O  
ATOM   1509  CB  VAL D  68      32.238 133.452 203.331  1.00 0.028           C  
ATOM   1510  CG1 VAL D  68      32.208 131.925 203.516  1.00 0.028           C  
ATOM   1511  CG2 VAL D  68      31.445 133.880 202.128  1.00 0.028           C  
ATOM   1512  N   VAL D  69      32.058 133.226 206.741  1.00 0.040           N  
ATOM   1513  CA  VAL D  69      32.789 132.610 207.835  1.00 0.040           C  
ATOM   1514  C   VAL D  69      33.103 131.145 207.476  1.00 0.040           C  
ATOM   1515  O   VAL D  69      32.196 130.422 207.096  1.00 0.040           O  
ATOM   1516  CB  VAL D  69      32.030 132.723 209.125  1.00 0.040           C  
ATOM   1517  CG1 VAL D  69      32.754 131.967 210.271  1.00 0.040           C  
ATOM   1518  CG2 VAL D  69      31.832 134.204 209.454  1.00 0.040           C  
ATOM   1519  N   ARG D  70      34.381 130.762 207.506  1.00 0.040           N  
ATOM   1520  CA  ARG D  70      34.781 129.361 207.240  1.00 0.040           C  
ATOM   1521  C   ARG D  70      35.279 128.756 208.531  1.00 0.040           C  
ATOM   1522  O   ARG D  70      36.008 129.445 209.275  1.00 0.040           O  
ATOM   1523  CB  ARG D  70      35.887 129.244 206.216  1.00 0.040           C  
ATOM   1524  CG  ARG D  70      35.427 129.548 204.839  1.00 0.040           C  
ATOM   1525  CD  ARG D  70      36.466 129.536 203.760  1.00 0.040           C  
ATOM   1526  NE  ARG D  70      37.364 130.674 203.766  1.00 0.040           N  
ATOM   1527  CZ  ARG D  70      38.638 130.624 204.120  1.00 0.040           C  
ATOM   1528  NH1 ARG D  70      39.203 129.492 204.600  1.00 0.040           N  
ATOM   1529  NH2 ARG D  70      39.350 131.731 204.062  1.00 0.040           N  
ATOM   1530  N   ILE D  71      34.792 127.572 208.914  1.00 0.040           N  
ATOM   1531  CA  ILE D  71      35.400 126.876 210.082  1.00 0.040           C  
ATOM   1532  C   ILE D  71      36.036 125.599 209.538  1.00 0.040           C  
ATOM   1533  O   ILE D  71      35.330 124.719 208.988  1.00 0.040           O  
ATOM   1534  CB  ILE D  71      34.403 126.547 211.195  1.00 0.040           C  
ATOM   1535  CG1 ILE D  71      33.658 127.788 211.664  1.00 0.040           C  
ATOM   1536  CG2 ILE D  71      35.052 125.849 212.398  1.00 0.040           C  
ATOM   1537  CD1 ILE D  71      34.394 128.699 212.599  1.00 0.040           C  
ATOM   1538  N   SER D  72      37.348 125.539 209.652  1.00 0.040           N  
ATOM   1539  CA  SER D  72      38.043 124.319 209.396  1.00 0.040           C  
ATOM   1540  C   SER D  72      38.255 123.462 210.655  1.00 0.040           C  
ATOM   1541  O   SER D  72      38.515 123.977 211.754  1.00 0.040           O  
ATOM   1542  CB  SER D  72      39.357 124.614 208.722  1.00 0.040           C  
ATOM   1543  OG  SER D  72      40.063 125.301 209.608  1.00 0.040           O  
ATOM   1544  N   CYS D  73      38.154 122.154 210.446  1.00 0.040           N  
ATOM   1545  CA  CYS D  73      37.985 121.164 211.542  1.00 0.040           C  
ATOM   1546  C   CYS D  73      38.971 120.031 211.325  1.00 0.040           C  
ATOM   1547  O   CYS D  73      39.136 119.492 210.208  1.00 0.040           O  
ATOM   1548  CB  CYS D  73      36.572 120.608 211.571  1.00 0.040           C  
ATOM   1549  SG  CYS D  73      35.307 121.857 211.895  1.00 0.040           S  
ATOM   1550  N   HIS D  74      39.569 119.614 212.403  1.00 0.028           N  
ATOM   1551  CA  HIS D  74      40.424 118.433 212.357  1.00 0.028           C  
ATOM   1552  C   HIS D  74      39.907 117.544 213.505  1.00 0.028           C  
ATOM   1553  O   HIS D  74      39.807 117.976 214.630  1.00 0.028           O  
ATOM   1554  CB  HIS D  74      41.932 118.723 212.518  0.40 0.028           C  
ATOM   1555  CG  HIS D  74      42.772 117.463 212.538  0.40 0.028           C  
ATOM   1556  ND1 HIS D  74      42.869 116.616 211.456  0.40 0.028           N  
ATOM   1557  CD2 HIS D  74      43.535 116.900 213.507  0.40 0.028           C  
ATOM   1558  CE1 HIS D  74      43.654 115.598 211.748  0.40 0.028           C  
ATOM   1559  NE2 HIS D  74      44.062 115.739 212.992  0.40 0.028           N  
ATOM   1560  N   LEU D  75      39.475 116.376 213.126  1.00 0.028           N  
ATOM   1561  CA  LEU D  75      38.831 115.417 214.009  1.00 0.028           C  
ATOM   1562  C   LEU D  75      39.706 114.177 214.072  1.00 0.028           C  
ATOM   1563  O   LEU D  75      40.028 113.629 213.065  1.00 0.028           O  
ATOM   1564  CB  LEU D  75      37.424 115.023 213.538  1.00 0.028           C  
ATOM   1565  CG  LEU D  75      36.672 113.956 214.348  1.00 0.028           C  
ATOM   1566  CD1 LEU D  75      36.347 114.395 215.749  1.00 0.028           C  
ATOM   1567  CD2 LEU D  75      35.387 113.531 213.593  1.00 0.028           C  
ATOM   1568  N   ARG D  76      40.049 113.773 215.295  1.00 0.258           N  
ATOM   1569  CA  ARG D  76      40.814 112.575 215.574  1.00 0.258           C  
ATOM   1570  C   ARG D  76      39.948 111.695 216.522  1.00 0.258           C  
ATOM   1571  O   ARG D  76      39.478 112.134 217.560  1.00 0.258           O  
ATOM   1572  CB  ARG D  76      42.160 112.880 216.254  0.50 0.258           C  
ATOM   1573  CG  ARG D  76      43.252 113.461 215.399  0.50 0.258           C  
ATOM   1574  CD  ARG D  76      44.654 113.047 215.892  0.50 0.258           C  
ATOM   1575  NE  ARG D  76      45.694 113.554 214.999  0.50 0.258           N  
ATOM   1576  CZ  ARG D  76      46.217 112.882 213.971  0.50 0.258           C  
ATOM   1577  NH1 ARG D  76      45.815 111.656 213.686  0.50 0.258           N  
ATOM   1578  NH2 ARG D  76      47.149 113.443 213.215  0.50 0.258           N  
ATOM   1579  N   ILE D  77      39.740 110.459 216.124  1.00 0.258           N  
ATOM   1580  CA  ILE D  77      39.027 109.501 216.965  1.00 0.258           C  
ATOM   1581  C   ILE D  77      39.974 108.382 217.316  1.00 0.258           C  
ATOM   1582  O   ILE D  77      40.671 107.850 216.424  1.00 0.258           O  
ATOM   1583  CB  ILE D  77      37.753 108.969 216.270  1.00 0.258           C  
ATOM   1584  CG1 ILE D  77      36.793 110.116 216.035  1.00 0.258           C  
ATOM   1585  CG2 ILE D  77      37.078 107.884 217.106  1.00 0.258           C  
ATOM   1586  CD1 ILE D  77      35.638 109.808 215.098  1.00 0.258           C  
ATOM   1587  N   GLN D  78      39.989 108.004 218.607  1.00 0.258           N  
ATOM   1588  CA  GLN D  78      40.790 106.859 219.080  1.00 0.258           C  
ATOM   1589  C   GLN D  78      40.022 105.949 220.034  1.00 0.258           C  
ATOM   1590  O   GLN D  78      38.966 106.319 220.516  1.00 0.258           O  
ATOM   1591  CB  GLN D  78      42.053 107.315 219.770  1.00 0.258           C  
ATOM   1592  CG  GLN D  78      43.103 107.794 218.805  1.00 0.258           C  
ATOM   1593  CD  GLN D  78      44.172 108.641 219.456  1.00 0.258           C  
ATOM   1594  OE1 GLN D  78      44.374 109.795 219.079  1.00 0.258           O  
ATOM   1595  NE2 GLN D  78      44.855 108.082 220.424  1.00 0.258           N  
ATOM   1596  N   ASN D  79      40.523 104.728 220.259  0.30 0.258           N  
ATOM   1597  CA  ASN D  79      40.024 103.913 221.377  0.30 0.258           C  
ATOM   1598  C   ASN D  79      40.510 104.481 222.724  0.30 0.258           C  
ATOM   1599  O   ASN D  79      41.623 105.007 222.822  0.30 0.258           O  
ATOM   1600  CB  ASN D  79      40.472 102.463 221.231  0.30 0.258           C  
ATOM   1601  CG  ASN D  79      40.136 101.886 219.875  0.30 0.258           C  
ATOM   1602  OD1 ASN D  79      38.965 101.597 219.558  0.30 0.258           O  
ATOM   1603  ND2 ASN D  79      41.164 101.699 219.063  0.30 0.258           N  
ATOM   1604  N   GLN D  80      39.667 104.389 223.748  0.30 0.258           N  
ATOM   1605  CA  GLN D  80      40.074 104.696 225.138  0.30 0.258           C  
ATOM   1606  C   GLN D  80      40.833 103.537 225.748  0.30 0.258           C  
ATOM   1607  O   GLN D  80      41.168 102.575 225.056  0.30 0.258           O  
ATOM   1608  CB  GLN D  80      38.851 104.999 226.001  0.30 0.258           C  
ATOM   1609  N   GLN D  96      47.967 105.085 216.472  1.00 0.223           N  
ATOM   1610  CA  GLN D  96      46.851 104.589 217.284  1.00 0.223           C  
ATOM   1611  C   GLN D  96      45.487 105.220 216.935  1.00 0.223           C  
ATOM   1612  O   GLN D  96      44.504 104.979 217.630  1.00 0.223           O  
ATOM   1613  CB  GLN D  96      47.144 104.805 218.769  1.00 0.223           C  
ATOM   1614  N   ASP D  97      45.409 106.039 215.885  1.00 0.223           N  
ATOM   1615  CA  ASP D  97      44.104 106.606 215.471  1.00 0.223           C  
ATOM   1616  C   ASP D  97      43.219 105.570 214.815  1.00 0.223           C  
ATOM   1617  O   ASP D  97      43.686 104.780 214.038  1.00 0.223           O  
ATOM   1618  CB  ASP D  97      44.285 107.781 214.578  1.00 0.223           C  
ATOM   1619  CG  ASP D  97      44.941 108.936 215.293  1.00 0.223           C  
ATOM   1620  OD1 ASP D  97      44.449 109.377 216.382  1.00 0.223           O  
ATOM   1621  OD2 ASP D  97      45.964 109.387 214.757  1.00 0.223           O  
ATOM   1622  N   VAL D  98      41.959 105.548 215.217  1.00 0.057           N  
ATOM   1623  CA  VAL D  98      40.930 104.683 214.678  1.00 0.057           C  
ATOM   1624  C   VAL D  98      40.417 105.345 213.370  1.00 0.057           C  
ATOM   1625  O   VAL D  98      40.396 104.722 212.314  1.00 0.057           O  
ATOM   1626  CB  VAL D  98      39.786 104.565 215.700  1.00 0.057           C  
ATOM   1627  CG1 VAL D  98      38.493 104.214 214.997  1.00 0.057           C  
ATOM   1628  CG2 VAL D  98      40.186 103.549 216.766  1.00 0.057           C  
ATOM   1629  N   ALA D  99      40.135 106.632 213.470  1.00 0.042           N  
ATOM   1630  CA  ALA D  99      39.676 107.470 212.300  1.00 0.042           C  
ATOM   1631  C   ALA D  99      40.076 108.929 212.381  1.00 0.042           C  
ATOM   1632  O   ALA D  99      40.242 109.513 213.478  1.00 0.042           O  
ATOM   1633  CB  ALA D  99      38.184 107.383 212.236  1.00 0.042           C  
ATOM   1634  N   THR D 100      40.174 109.563 211.222  1.00 0.042           N  
ATOM   1635  CA  THR D 100      40.455 110.971 211.151  1.00 0.042           C  
ATOM   1636  C   THR D 100      39.631 111.651 210.082  1.00 0.042           C  
ATOM   1637  O   THR D 100      39.165 111.021 209.109  1.00 0.042           O  
ATOM   1638  CB  THR D 100      41.961 111.325 210.933  1.00 0.042           C  
ATOM   1639  OG1 THR D 100      42.401 110.780 209.684  1.00 0.042           O  
ATOM   1640  CG2 THR D 100      42.790 110.772 212.042  1.00 0.042           C  
ATOM   1641  N   ALA D 101      39.420 112.943 210.294  1.00 0.042           N  
ATOM   1642  CA  ALA D 101      38.763 113.769 209.269  1.00 0.042           C  
ATOM   1643  C   ALA D 101      39.252 115.197 209.339  1.00 0.042           C  
ATOM   1644  O   ALA D 101      39.433 115.766 210.428  1.00 0.042           O  
ATOM   1645  CB  ALA D 101      37.272 113.775 209.506  1.00 0.042           C  
ATOM   1646  N   ASP D 102      39.355 115.799 208.186  1.00 0.019           N  
ATOM   1647  CA  ASP D 102      39.753 117.198 208.012  1.00 0.019           C  
ATOM   1648  C   ASP D 102      38.696 117.761 207.087  1.00 0.019           C  
ATOM   1649  O   ASP D 102      38.573 117.251 206.025  1.00 0.019           O  
ATOM   1650  CB  ASP D 102      41.074 117.251 207.239  1.00 0.019           C  
ATOM   1651  CG  ASP D 102      42.279 117.202 208.096  1.00 0.019           C  
ATOM   1652  OD1 ASP D 102      42.175 117.400 209.316  1.00 0.019           O  
ATOM   1653  OD2 ASP D 102      43.387 116.983 207.545  1.00 0.019           O  
ATOM   1654  N   PHE D 103      37.945 118.783 207.492  1.00 0.019           N  
ATOM   1655  CA  PHE D 103      36.898 119.341 206.600  1.00 0.019           C  
ATOM   1656  C   PHE D 103      36.675 120.799 206.961  1.00 0.019           C  
ATOM   1657  O   PHE D 103      37.120 121.267 207.993  1.00 0.019           O  
ATOM   1658  CB  PHE D 103      35.615 118.479 206.762  1.00 0.019           C  
ATOM   1659  CG  PHE D 103      35.119 118.388 208.176  1.00 0.019           C  
ATOM   1660  CD1 PHE D 103      35.596 117.387 209.065  1.00 0.019           C  
ATOM   1661  CD2 PHE D 103      34.172 119.261 208.653  1.00 0.019           C  
ATOM   1662  CE1 PHE D 103      35.136 117.325 210.386  1.00 0.019           C  
ATOM   1663  CE2 PHE D 103      33.725 119.209 210.007  1.00 0.019           C  
ATOM   1664  CZ  PHE D 103      34.210 118.247 210.867  1.00 0.019           C  
ATOM   1665  N   GLU D 104      36.006 121.520 206.082  1.00 0.019           N  
ATOM   1666  CA  GLU D 104      35.760 122.915 206.245  1.00 0.019           C  
ATOM   1667  C   GLU D 104      34.301 123.199 205.815  1.00 0.019           C  
ATOM   1668  O   GLU D 104      33.866 122.752 204.726  1.00 0.019           O  
ATOM   1669  CB  GLU D 104      36.695 123.751 205.384  1.00 0.019           C  
ATOM   1670  CG  GLU D 104      36.726 125.223 205.732  1.00 0.019           C  
ATOM   1671  CD  GLU D 104      37.697 125.964 204.868  1.00 0.019           C  
ATOM   1672  OE1 GLU D 104      38.216 125.400 203.872  1.00 0.019           O  
ATOM   1673  OE2 GLU D 104      38.004 127.081 205.207  1.00 0.019           O  
ATOM   1674  N   PHE D 105      33.619 123.949 206.691  1.00 0.019           N  
ATOM   1675  CA  PHE D 105      32.326 124.517 206.467  1.00 0.019           C  
ATOM   1676  C   PHE D 105      32.402 126.018 206.191  1.00 0.019           C  
ATOM   1677  O   PHE D 105      33.273 126.746 206.672  1.00 0.019           O  
ATOM   1678  CB  PHE D 105      31.376 124.252 207.626  1.00 0.019           C  
ATOM   1679  CG  PHE D 105      30.754 122.898 207.569  1.00 0.019           C  
ATOM   1680  CD1 PHE D 105      31.412 121.780 208.051  1.00 0.019           C  
ATOM   1681  CD2 PHE D 105      29.517 122.734 206.969  1.00 0.019           C  
ATOM   1682  CE1 PHE D 105      30.802 120.535 207.980  1.00 0.019           C  
ATOM   1683  CE2 PHE D 105      28.915 121.480 206.835  1.00 0.019           C  
ATOM   1684  CZ  PHE D 105      29.566 120.387 207.346  1.00 0.019           C  
ATOM   1685  N   ALA D 106      31.456 126.478 205.417  1.00 0.011           N  
ATOM   1686  CA  ALA D 106      31.303 127.926 205.133  1.00 0.011           C  
ATOM   1687  C   ALA D 106      29.882 128.374 205.524  1.00 0.011           C  
ATOM   1688  O   ALA D 106      28.941 127.667 205.231  1.00 0.011           O  
ATOM   1689  CB  ALA D 106      31.506 128.239 203.688  1.00 0.011           C  
ATOM   1690  N   ALA D 107      29.782 129.540 206.158  1.00 0.011           N  
ATOM   1691  CA  ALA D 107      28.541 130.236 206.384  1.00 0.011           C  
ATOM   1692  C   ALA D 107      28.594 131.608 205.655  1.00 0.011           C  
ATOM   1693  O   ALA D 107      29.553 132.363 205.810  1.00 0.011           O  
ATOM   1694  CB  ALA D 107      28.310 130.404 207.895  1.00 0.011           C  
ATOM   1695  N   LEU D 108      27.570 131.893 204.849  1.00 0.011           N  
ATOM   1696  CA  LEU D 108      27.473 133.086 204.092  1.00 0.011           C  
ATOM   1697  C   LEU D 108      26.529 133.999 204.891  1.00 0.011           C  
ATOM   1698  O   LEU D 108      25.368 133.625 205.175  1.00 0.011           O  
ATOM   1699  CB  LEU D 108      26.899 132.842 202.689  1.00 0.011           C  
ATOM   1700  CG  LEU D 108      26.640 134.122 201.854  1.00 0.011           C  
ATOM   1701  CD1 LEU D 108      27.969 134.779 201.563  1.00 0.011           C  
ATOM   1702  CD2 LEU D 108      25.929 133.710 200.570  1.00 0.011           C  
ATOM   1703  N   PHE D 109      27.057 135.150 205.301  1.00 -1              N  
ATOM   1704  CA  PHE D 109      26.252 136.208 206.021  1.00 -1              C  
ATOM   1705  C   PHE D 109      26.107 137.435 205.101  1.00 -1              C  
ATOM   1706  O   PHE D 109      27.042 137.794 204.409  1.00 -1              O  
ATOM   1707  CB  PHE D 109      26.911 136.682 207.320  1.00 -1              C  
ATOM   1708  CG  PHE D 109      27.083 135.586 208.351  1.00 -1              C  
ATOM   1709  CD1 PHE D 109      28.123 134.697 208.250  1.00 -1              C  
ATOM   1710  CD2 PHE D 109      26.170 135.433 209.372  1.00 -1              C  
ATOM   1711  CE1 PHE D 109      28.268 133.672 209.169  1.00 -1              C  
ATOM   1712  CE2 PHE D 109      26.311 134.441 210.330  1.00 -1              C  
ATOM   1713  CZ  PHE D 109      27.334 133.535 210.199  1.00 -1              C  
ATOM   1714  N   ASP D 110      24.944 138.070 205.188  1.00 0.253           N  
ATOM   1715  CA  ASP D 110      24.623 139.272 204.486  1.00 0.253           C  
ATOM   1716  C   ASP D 110      24.389 140.327 205.538  1.00 0.253           C  
ATOM   1717  O   ASP D 110      23.850 140.055 206.608  1.00 0.253           O  
ATOM   1718  CB  ASP D 110      23.378 139.032 203.692  1.00 0.253           C  
ATOM   1719  CG  ASP D 110      23.033 140.181 202.774  1.00 0.253           C  
ATOM   1720  OD1 ASP D 110      23.844 141.077 202.574  1.00 0.253           O  
ATOM   1721  OD2 ASP D 110      21.952 140.122 202.210  1.00 0.253           O  
ATOM   1722  N   TYR D 111      24.866 141.531 205.260  1.00 0.253           N  
ATOM   1723  CA  TYR D 111      24.590 142.646 206.127  1.00 0.253           C  
ATOM   1724  C   TYR D 111      24.092 143.870 205.345  1.00 0.253           C  
ATOM   1725  O   TYR D 111      24.281 143.956 204.109  1.00 0.253           O  
ATOM   1726  CB  TYR D 111      25.781 142.932 207.052  1.00 0.253           C  
ATOM   1727  CG  TYR D 111      27.049 143.522 206.410  1.00 0.253           C  
ATOM   1728  CD1 TYR D 111      27.164 144.900 206.210  1.00 0.253           C  
ATOM   1729  CD2 TYR D 111      28.112 142.706 206.037  1.00 0.253           C  
ATOM   1730  CE1 TYR D 111      28.267 145.433 205.653  1.00 0.253           C  
ATOM   1731  CE2 TYR D 111      29.238 143.234 205.442  1.00 0.253           C  
ATOM   1732  CZ  TYR D 111      29.324 144.615 205.274  1.00 0.253           C  
ATOM   1733  OH  TYR D 111      30.466 145.176 204.747  1.00 0.253           O  
ATOM   1734  N   HIS D 112      23.390 144.701 206.122  1.00 0.253           N  
ATOM   1735  CA  HIS D 112      22.742 145.971 205.768  1.00 0.253           C  
ATOM   1736  C   HIS D 112      23.389 147.098 206.599  1.00 0.253           C  
ATOM   1737  O   HIS D 112      23.437 147.017 207.845  1.00 0.253           O  
ATOM   1738  CB  HIS D 112      21.267 145.885 206.181  1.00 0.253           C  
ATOM   1739  CG  HIS D 112      20.378 146.898 205.531  1.00 0.253           C  
ATOM   1740  ND1 HIS D 112      20.706 148.237 205.423  1.00 0.253           N  
ATOM   1741  CD2 HIS D 112      19.142 146.769 204.988  1.00 0.253           C  
ATOM   1742  CE1 HIS D 112      19.725 148.880 204.817  1.00 0.253           C  
ATOM   1743  NE2 HIS D 112      18.767 148.012 204.537  1.00 0.253           N  
ATOM   1744  N   LEU D 113      23.843 148.129 205.906  1.00 0.253           N  
ATOM   1745  CA  LEU D 113      24.368 149.391 206.516  1.00 0.253           C  
ATOM   1746  C   LEU D 113      23.485 150.615 206.191  1.00 0.253           C  
ATOM   1747  O   LEU D 113      23.125 150.813 205.020  1.00 0.253           O  
ATOM   1748  CB  LEU D 113      25.792 149.651 206.004  1.00 0.253           C  
ATOM   1749  CG  LEU D 113      26.976 149.469 206.971  1.00 0.253           C  
ATOM   1750  CD1 LEU D 113      26.773 148.380 208.018  1.00 0.253           C  
ATOM   1751  CD2 LEU D 113      28.280 149.303 206.200  1.00 0.253           C  
ATOM   1752  N   GLY D 116      24.527 156.577 207.274  0.50 0.196           N  
ATOM   1753  CA  GLY D 116      25.940 156.955 207.245  0.50 0.196           C  
ATOM   1754  C   GLY D 116      26.891 156.125 208.103  0.50 0.196           C  
ATOM   1755  O   GLY D 116      27.941 156.608 208.530  0.50 0.196           O  
ATOM   1756  N   GLU D 117      26.541 154.858 208.321  1.00 0.196           N  
ATOM   1757  CA  GLU D 117      27.277 153.965 209.225  1.00 0.196           C  
ATOM   1758  C   GLU D 117      28.539 153.537 208.531  1.00 0.196           C  
ATOM   1759  O   GLU D 117      28.582 153.529 207.311  1.00 0.196           O  
ATOM   1760  CB  GLU D 117      26.452 152.740 209.537  0.40 0.196           C  
ATOM   1761  CG  GLU D 117      25.103 153.040 210.134  0.40 0.196           C  
ATOM   1762  CD  GLU D 117      24.287 151.792 210.245  0.40 0.196           C  
ATOM   1763  OE1 GLU D 117      23.722 151.347 209.227  0.40 0.196           O  
ATOM   1764  OE2 GLU D 117      24.240 151.250 211.352  0.40 0.196           O  
ATOM   1765  N   ASP D 118      29.573 153.181 209.276  1.00 0.196           N  
ATOM   1766  CA  ASP D 118      30.842 152.780 208.642  1.00 0.196           C  
ATOM   1767  C   ASP D 118      30.832 151.266 208.272  1.00 0.196           C  
ATOM   1768  O   ASP D 118      30.076 150.475 208.860  1.00 0.196           O  
ATOM   1769  CB  ASP D 118      32.040 153.089 209.562  1.00 0.196           C  
ATOM   1770  CG  ASP D 118      31.884 154.417 210.328  1.00 0.196           C  
ATOM   1771  OD1 ASP D 118      30.831 155.087 210.229  1.00 0.196           O  
ATOM   1772  OD2 ASP D 118      32.823 154.800 211.045  1.00 0.196           O  
ATOM   1773  N   ASP D 119      31.687 150.888 207.315  1.00 0.196           N  
ATOM   1774  CA  ASP D 119      31.988 149.484 207.018  1.00 0.196           C  
ATOM   1775  C   ASP D 119      32.346 148.779 208.320  1.00 0.196           C  
ATOM   1776  O   ASP D 119      32.766 149.419 209.271  1.00 0.196           O  
ATOM   1777  CB  ASP D 119      33.170 149.365 206.052  1.00 0.196           C  
ATOM   1778  CG  ASP D 119      32.846 149.854 204.643  1.00 0.196           C  
ATOM   1779  OD1 ASP D 119      31.667 150.077 204.309  1.00 0.196           O  
ATOM   1780  OD2 ASP D 119      33.776 149.995 203.842  1.00 0.196           O  
ATOM   1781  N   PRO D 120      32.128 147.463 208.404  1.00 0.196           N  
ATOM   1782  CA  PRO D 120      32.714 146.777 209.573  1.00 0.196           C  
ATOM   1783  C   PRO D 120      34.208 146.693 209.382  1.00 0.196           C  
ATOM   1784  O   PRO D 120      34.650 146.509 208.275  1.00 0.196           O  
ATOM   1785  CB  PRO D 120      32.090 145.372 209.526  1.00 0.196           C  
ATOM   1786  CG  PRO D 120      31.632 145.212 208.134  1.00 0.196           C  
ATOM   1787  CD  PRO D 120      31.241 146.575 207.644  1.00 0.196           C  
ATOM   1788  N   THR D 121      34.975 146.837 210.451  1.00 0.196           N  
ATOM   1789  CA  THR D 121      36.432 146.699 210.368  1.00 0.196           C  
ATOM   1790  C   THR D 121      36.845 145.242 210.476  1.00 0.196           C  
ATOM   1791  O   THR D 121      36.050 144.388 210.913  1.00 0.196           O  
ATOM   1792  CB  THR D 121      37.068 147.425 211.561  1.00 0.196           C  
ATOM   1793  OG1 THR D 121      36.588 146.818 212.777  1.00 0.196           O  
ATOM   1794  CG2 THR D 121      36.696 148.938 211.563  1.00 0.196           C  
ATOM   1795  N   GLU D 122      38.103 144.956 210.153  1.00 0.196           N  
ATOM   1796  CA  GLU D 122      38.610 143.576 210.204  1.00 0.196           C  
ATOM   1797  C   GLU D 122      38.505 143.023 211.644  1.00 0.196           C  
ATOM   1798  O   GLU D 122      38.332 141.812 211.818  1.00 0.196           O  
ATOM   1799  CB  GLU D 122      40.017 143.421 209.567  0.70 0.196           C  
ATOM   1800  CG  GLU D 122      41.189 143.173 210.525  0.70 0.196           C  
ATOM   1801  CD  GLU D 122      41.819 144.454 211.036  0.70 0.196           C  
ATOM   1802  OE1 GLU D 122      41.070 145.414 211.318  0.70 0.196           O  
ATOM   1803  OE2 GLU D 122      43.058 144.512 211.159  0.70 0.196           O  
ATOM   1804  N   GLU D 123      38.528 143.891 212.667  1.00 0.211           N  
ATOM   1805  CA  GLU D 123      38.325 143.427 214.083  1.00 0.211           C  
ATOM   1806  C   GLU D 123      36.883 142.994 214.396  1.00 0.211           C  
ATOM   1807  O   GLU D 123      36.641 142.102 215.199  1.00 0.211           O  
ATOM   1808  CB  GLU D 123      38.696 144.522 215.092  0.60 0.211           C  
ATOM   1809  CG  GLU D 123      40.182 144.805 215.138  0.60 0.211           C  
ATOM   1810  CD  GLU D 123      40.640 145.789 214.066  0.60 0.211           C  
ATOM   1811  OE1 GLU D 123      39.805 146.350 213.328  0.60 0.211           O  
ATOM   1812  OE2 GLU D 123      41.852 146.000 213.960  0.60 0.211           O  
ATOM   1813  N   GLU D 124      35.923 143.713 213.839  1.00 0.026           N  
ATOM   1814  CA  GLU D 124      34.507 143.384 214.063  1.00 0.026           C  
ATOM   1815  C   GLU D 124      34.203 142.067 213.356  1.00 0.026           C  
ATOM   1816  O   GLU D 124      33.511 141.241 213.903  1.00 0.026           O  
ATOM   1817  CB  GLU D 124      33.589 144.496 213.588  1.00 0.026           C  
ATOM   1818  CG  GLU D 124      33.657 145.750 214.467  1.00 0.026           C  
ATOM   1819  CD  GLU D 124      32.743 146.870 213.976  1.00 0.026           C  
ATOM   1820  OE1 GLU D 124      32.909 147.338 212.821  1.00 0.026           O  
ATOM   1821  OE2 GLU D 124      31.836 147.279 214.745  1.00 0.026           O  
ATOM   1822  N   LEU D 125      34.788 141.867 212.175  1.00 0.026           N  
ATOM   1823  CA  LEU D 125      34.527 140.662 211.370  1.00 0.026           C  
ATOM   1824  C   LEU D 125      35.143 139.451 212.075  1.00 0.026           C  
ATOM   1825  O   LEU D 125      34.427 138.507 212.462  1.00 0.026           O  
ATOM   1826  CB  LEU D 125      35.080 140.857 209.939  1.00 0.026           C  
ATOM   1827  CG  LEU D 125      34.389 141.896 209.049  1.00 0.026           C  
ATOM   1828  CD1 LEU D 125      35.395 142.364 207.963  1.00 0.026           C  
ATOM   1829  CD2 LEU D 125      33.103 141.360 208.401  1.00 0.026           C  
ATOM   1830  N   THR D 126      36.454 139.515 212.345  1.00 0.026           N  
ATOM   1831  CA  THR D 126      37.133 138.414 213.029  1.00 0.026           C  
ATOM   1832  C   THR D 126      36.420 138.136 214.346  1.00 0.026           C  
ATOM   1833  O   THR D 126      36.124 136.955 214.700  1.00 0.026           O  
ATOM   1834  CB ATHR D 126      38.602 138.757 213.313  0.50 0.026           C  
ATOM   1835  CB BTHR D 126      38.664 138.630 213.185  0.50 0.026           C  
ATOM   1836  OG1ATHR D 126      39.101 139.523 212.216  0.50 32.72           O  
ATOM   1837  OG1BTHR D 126      38.938 139.886 213.791  0.50 33.94           O  
ATOM   1838  CG2ATHR D 126      39.443 137.487 213.529  0.50 36.02           C  
ATOM   1839  CG2BTHR D 126      39.354 138.604 211.827  0.50 37.29           C  
ATOM   1840  N   ALA D 127      36.032 139.196 215.034  1.00 0.026           N  
ATOM   1841  CA  ALA D 127      35.296 139.001 216.321  1.00 0.026           C  
ATOM   1842  C   ALA D 127      33.964 138.229 216.179  1.00 0.026           C  
ATOM   1843  O   ALA D 127      33.668 137.283 216.953  1.00 0.026           O  
ATOM   1844  CB  ALA D 127      35.050 140.325 217.041  1.00 0.026           C  
ATOM   1845  N   TYR D 128      33.137 138.694 215.256  1.00 0.127           N  
ATOM   1846  CA  TYR D 128      31.924 137.973 214.858  1.00 0.127           C  
ATOM   1847  C   TYR D 128      32.165 136.508 214.414  1.00 0.127           C  
ATOM   1848  O   TYR D 128      31.498 135.600 214.830  1.00 0.127           O  
ATOM   1849  CB  TYR D 128      31.261 138.764 213.724  1.00 0.127           C  
ATOM   1850  CG  TYR D 128      29.881 138.251 213.337  1.00 0.127           C  
ATOM   1851  CD1 TYR D 128      28.755 138.702 213.989  1.00 0.127           C  
ATOM   1852  CD2 TYR D 128      29.723 137.310 212.333  1.00 0.127           C  
ATOM   1853  CE1 TYR D 128      27.488 138.267 213.633  1.00 0.127           C  
ATOM   1854  CE2 TYR D 128      28.476 136.893 211.949  1.00 0.127           C  
ATOM   1855  CZ  TYR D 128      27.355 137.366 212.615  1.00 0.127           C  
ATOM   1856  OH  TYR D 128      26.089 136.964 212.260  1.00 0.127           O  
ATOM   1857  N   ALA D 129      33.199 136.289 213.624  1.00 0.139           N  
ATOM   1858  CA  ALA D 129      33.472 135.004 213.085  1.00 0.139           C  
ATOM   1859  C   ALA D 129      33.779 133.976 214.250  1.00 0.139           C  
ATOM   1860  O   ALA D 129      33.091 132.930 214.397  1.00 0.139           O  
ATOM   1861  CB  ALA D 129      34.592 135.101 212.076  1.00 0.139           C  
ATOM   1862  N   ALA D 130      34.693 134.344 215.145  1.00 0.139           N  
ATOM   1863  CA  ALA D 130      35.047 133.477 216.305  1.00 0.139           C  
ATOM   1864  C   ALA D 130      33.965 133.390 217.359  1.00 0.139           C  
ATOM   1865  O   ALA D 130      34.048 132.567 218.259  1.00 0.139           O  
ATOM   1866  CB  ALA D 130      36.375 133.904 216.937  1.00 0.139           C  
ATOM   1867  N   THR D 131      32.930 134.203 217.261  1.00 0.148           N  
ATOM   1868  CA  THR D 131      31.806 134.084 218.172  1.00 0.148           C  
ATOM   1869  C   THR D 131      30.480 133.668 217.531  1.00 0.148           C  
ATOM   1870  O   THR D 131      30.154 132.464 217.527  1.00 0.148           O  
ATOM   1871  CB  THR D 131      31.666 135.333 219.109  1.00 0.148           C  
ATOM   1872  OG1 THR D 131      31.565 136.533 218.344  1.00 0.148           O  
ATOM   1873  CG2 THR D 131      32.887 135.441 219.983  1.00 0.148           C  
ATOM   1874  N   THR D 132      29.718 134.595 216.970  1.00 0.148           N  
ATOM   1875  CA  THR D 132      28.431 134.268 216.371  1.00 0.148           C  
ATOM   1876  C   THR D 132      28.598 133.303 215.169  1.00 0.148           C  
ATOM   1877  O   THR D 132      27.759 132.444 214.922  1.00 0.148           O  
ATOM   1878  CB  THR D 132      27.699 135.564 215.966  1.00 0.148           C  
ATOM   1879  OG1 THR D 132      27.582 136.427 217.107  1.00 0.148           O  
ATOM   1880  CG2 THR D 132      26.288 135.356 215.382  1.00 0.148           C  
ATOM   1881  N   GLY D 133      29.649 133.497 214.384  1.00 0.148           N  
ATOM   1882  CA  GLY D 133      29.859 132.679 213.208  1.00 0.148           C  
ATOM   1883  C   GLY D 133      30.055 131.204 213.603  1.00 0.148           C  
ATOM   1884  O   GLY D 133      29.357 130.316 213.102  1.00 0.148           O  
ATOM   1885  N   ARG D 134      30.965 130.981 214.554  1.00 0.148           N  
ATOM   1886  CA  ARG D 134      31.267 129.661 215.100  1.00 0.148           C  
ATOM   1887  C   ARG D 134      30.042 129.030 215.686  1.00 0.148           C  
ATOM   1888  O   ARG D 134      29.716 127.880 215.428  1.00 0.148           O  
ATOM   1889  CB  ARG D 134      32.413 129.741 216.147  1.00 0.148           C  
ATOM   1890  CG  ARG D 134      32.723 128.373 216.774  0.50 0.148           C  
ATOM   1891  CD  ARG D 134      33.601 128.491 218.014  0.50 0.148           C  
ATOM   1892  NE  ARG D 134      32.931 129.320 218.984  0.50 0.148           N  
ATOM   1893  CZ  ARG D 134      33.529 129.912 220.000  0.50 0.148           C  
ATOM   1894  NH1 ARG D 134      34.829 129.759 220.191  0.50 0.148           N  
ATOM   1895  NH2 ARG D 134      32.823 130.674 220.801  0.50 0.148           N  
ATOM   1896  N   PHE D 135      29.315 129.813 216.464  1.00 0.148           N  
ATOM   1897  CA  PHE D 135      28.111 129.332 217.089  1.00 0.148           C  
ATOM   1898  C   PHE D 135      26.954 128.925 216.108  1.00 0.148           C  
ATOM   1899  O   PHE D 135      26.250 127.937 216.331  1.00 0.148           O  
ATOM   1900  CB  PHE D 135      27.651 130.448 218.049  1.00 0.148           C  
ATOM   1901  CG  PHE D 135      26.607 130.034 219.025  1.00 0.148           C  
ATOM   1902  CD1 PHE D 135      26.930 129.180 220.087  1.00 0.148           C  
ATOM   1903  CD2 PHE D 135      25.288 130.518 218.908  1.00 0.148           C  
ATOM   1904  CE1 PHE D 135      25.964 128.809 220.999  1.00 0.148           C  
ATOM   1905  CE2 PHE D 135      24.328 130.153 219.840  1.00 0.148           C  
ATOM   1906  CZ  PHE D 135      24.661 129.275 220.861  1.00 0.148           C  
ATOM   1907  N   ALA D 136      26.740 129.695 215.034  1.00 0.112           N  
ATOM   1908  CA  ALA D 136      25.783 129.322 214.010  1.00 0.112           C  
ATOM   1909  C   ALA D 136      26.247 128.054 213.212  1.00 0.112           C  
ATOM   1910  O   ALA D 136      25.411 127.242 212.791  1.00 0.112           O  
ATOM   1911  CB  ALA D 136      25.552 130.498 213.072  1.00 0.112           C  
ATOM   1912  N   LEU D 137      27.572 127.868 213.049  1.00 0.022           N  
ATOM   1913  CA  LEU D 137      28.083 126.742 212.265  1.00 0.022           C  
ATOM   1914  C   LEU D 137      28.129 125.430 213.057  1.00 0.022           C  
ATOM   1915  O   LEU D 137      27.944 124.334 212.491  1.00 0.022           O  
ATOM   1916  CB  LEU D 137      29.467 127.005 211.702  1.00 0.022           C  
ATOM   1917  CG  LEU D 137      29.412 127.703 210.347  1.00 0.022           C  
ATOM   1918  CD1 LEU D 137      30.799 128.119 209.938  1.00 0.022           C  
ATOM   1919  CD2 LEU D 137      28.744 126.802 209.309  1.00 0.022           C  
ATOM   1920  N   TYR D 138      28.350 125.548 214.363  1.00 0.022           N  
ATOM   1921  CA  TYR D 138      28.639 124.391 215.196  1.00 0.022           C  
ATOM   1922  C   TYR D 138      27.548 123.262 215.151  1.00 0.022           C  
ATOM   1923  O   TYR D 138      27.910 122.128 214.993  1.00 0.022           O  
ATOM   1924  CB  TYR D 138      29.009 124.798 216.634  1.00 0.022           C  
ATOM   1925  CG  TYR D 138      29.616 123.697 217.446  1.00 0.022           C  
ATOM   1926  CD1 TYR D 138      30.943 123.380 217.341  1.00 0.022           C  
ATOM   1927  CD2 TYR D 138      28.835 122.983 218.288  1.00 0.022           C  
ATOM   1928  CE1 TYR D 138      31.474 122.357 218.118  1.00 0.022           C  
ATOM   1929  CE2 TYR D 138      29.332 121.966 219.031  1.00 0.022           C  
ATOM   1930  CZ  TYR D 138      30.646 121.643 218.947  1.00 0.022           C  
ATOM   1931  OH  TYR D 138      31.083 120.623 219.746  1.00 0.022           O  
ATOM   1932  N   PRO D 139      26.224 123.590 215.192  1.00 0.022           N  
ATOM   1933  CA  PRO D 139      25.287 122.533 215.030  1.00 0.022           C  
ATOM   1934  C   PRO D 139      25.369 121.715 213.709  1.00 0.022           C  
ATOM   1935  O   PRO D 139      24.950 120.550 213.702  1.00 0.022           O  
ATOM   1936  CB  PRO D 139      23.887 123.260 215.134  1.00 0.022           C  
ATOM   1937  CG  PRO D 139      24.192 124.432 216.106  1.00 0.022           C  
ATOM   1938  CD  PRO D 139      25.570 124.834 215.687  1.00 0.022           C  
ATOM   1939  N   TYR D 140      25.829 122.359 212.629  1.00 0.024           N  
ATOM   1940  CA  TYR D 140      25.926 121.753 211.317  1.00 0.024           C  
ATOM   1941  C   TYR D 140      27.210 120.910 211.272  1.00 0.024           C  
ATOM   1942  O   TYR D 140      27.247 119.863 210.666  1.00 0.024           O  
ATOM   1943  CB  TYR D 140      25.954 122.832 210.240  1.00 0.024           C  
ATOM   1944  CG  TYR D 140      24.560 123.411 210.066  1.00 0.024           C  
ATOM   1945  CD1 TYR D 140      23.629 122.798 209.238  1.00 0.024           C  
ATOM   1946  CD2 TYR D 140      24.147 124.432 210.860  1.00 0.024           C  
ATOM   1947  CE1 TYR D 140      22.335 123.325 209.152  1.00 0.024           C  
ATOM   1948  CE2 TYR D 140      22.846 124.949 210.782  1.00 0.024           C  
ATOM   1949  CZ  TYR D 140      21.948 124.338 209.937  1.00 0.024           C  
ATOM   1950  OH  TYR D 140      20.687 124.845 209.833  1.00 0.024           O  
ATOM   1951  N   ILE D 141      28.248 121.351 211.979  1.00 0.024           N  
ATOM   1952  CA  ILE D 141      29.426 120.571 212.154  1.00 0.024           C  
ATOM   1953  C   ILE D 141      29.129 119.291 212.957  1.00 0.024           C  
ATOM   1954  O   ILE D 141      29.626 118.210 212.616  1.00 0.024           O  
ATOM   1955  CB  ILE D 141      30.590 121.362 212.815  1.00 0.024           C  
ATOM   1956  CG1 ILE D 141      31.057 122.434 211.848  1.00 0.024           C  
ATOM   1957  CG2 ILE D 141      31.714 120.421 213.232  1.00 0.024           C  
ATOM   1958  CD1 ILE D 141      31.893 123.460 212.522  1.00 0.024           C  
ATOM   1959  N   ARG D 142      28.268 119.421 213.966  1.00 0.024           N  
ATOM   1960  CA  ARG D 142      27.859 118.284 214.758  1.00 0.024           C  
ATOM   1961  C   ARG D 142      27.112 117.242 213.850  1.00 0.024           C  
ATOM   1962  O   ARG D 142      27.467 116.056 213.854  1.00 0.024           O  
ATOM   1963  CB  ARG D 142      26.957 118.671 215.942  1.00 0.024           C  
ATOM   1964  CG  ARG D 142      26.373 117.469 216.592  1.00 0.024           C  
ATOM   1965  CD  ARG D 142      25.446 117.751 217.772  1.00 0.024           C  
ATOM   1966  NE  ARG D 142      26.137 118.447 218.865  1.00 0.024           N  
ATOM   1967  CZ  ARG D 142      25.932 119.734 219.207  1.00 0.024           C  
ATOM   1968  NH1 ARG D 142      25.188 120.534 218.488  1.00 0.024           N  
ATOM   1969  NH2 ARG D 142      26.555 120.246 220.235  1.00 0.024           N  
ATOM   1970  N   GLU D 143      26.127 117.697 213.089  1.00 0.024           N  
ATOM   1971  CA  GLU D 143      25.367 116.765 212.241  1.00 0.024           C  
ATOM   1972  C   GLU D 143      26.302 116.099 211.180  1.00 0.024           C  
ATOM   1973  O   GLU D 143      26.203 114.900 210.914  1.00 0.024           O  
ATOM   1974  CB  GLU D 143      24.133 117.472 211.606  1.00 0.024           C  
ATOM   1975  CG  GLU D 143      23.320 116.514 210.730  1.00 0.024           C  
ATOM   1976  CD  GLU D 143      23.794 116.323 209.281  1.00 0.024           C  
ATOM   1977  OE1 GLU D 143      24.371 117.303 208.772  1.00 0.024           O  
ATOM   1978  OE2 GLU D 143      23.538 115.198 208.652  1.00 0.024           O  
ATOM   1979  N   TYR D 144      27.260 116.868 210.592  1.00 0.192           N  
ATOM   1980  CA  TYR D 144      28.148 116.248 209.662  1.00 0.192           C  
ATOM   1981  C   TYR D 144      29.051 115.109 210.313  1.00 0.192           C  
ATOM   1982  O   TYR D 144      29.306 114.073 209.704  1.00 0.192           O  
ATOM   1983  CB  TYR D 144      28.994 117.305 208.954  1.00 0.192           C  
ATOM   1984  CG  TYR D 144      29.917 116.738 207.994  1.00 0.192           C  
ATOM   1985  CD1 TYR D 144      29.451 116.164 206.822  1.00 0.192           C  
ATOM   1986  CD2 TYR D 144      31.319 116.705 208.243  1.00 0.192           C  
ATOM   1987  CE1 TYR D 144      30.317 115.589 205.871  1.00 0.192           C  
ATOM   1988  CE2 TYR D 144      32.150 116.092 207.307  1.00 0.192           C  
ATOM   1989  CZ  TYR D 144      31.647 115.577 206.133  1.00 0.192           C  
ATOM   1990  OH  TYR D 144      32.457 114.978 205.217  1.00 0.192           O  
ATOM   1991  N   VAL D 145      29.582 115.361 211.473  1.00 0.017           N  
ATOM   1992  CA  VAL D 145      30.455 114.438 212.147  1.00 0.017           C  
ATOM   1993  C   VAL D 145      29.656 113.148 212.482  1.00 0.017           C  
ATOM   1994  O   VAL D 145      30.141 112.037 212.310  1.00 0.017           O  
ATOM   1995  CB  VAL D 145      31.007 115.089 213.390  1.00 0.017           C  
ATOM   1996  CG1 VAL D 145      31.632 114.043 214.331  1.00 0.017           C  
ATOM   1997  CG2 VAL D 145      31.952 116.245 212.984  1.00 0.017           C  
ATOM   1998  N   TYR D 146      28.389 113.343 212.920  1.00 0.017           N  
ATOM   1999  CA  TYR D 146      27.487 112.239 213.226  1.00 0.017           C  
ATOM   2000  C   TYR D 146      27.242 111.376 212.019  1.00 0.017           C  
ATOM   2001  O   TYR D 146      27.359 110.127 212.091  1.00 0.017           O  
ATOM   2002  CB  TYR D 146      26.192 112.822 213.748  1.00 0.017           C  
ATOM   2003  CG  TYR D 146      25.102 111.885 214.115  1.00 0.017           C  
ATOM   2004  CD1 TYR D 146      24.263 111.396 213.138  1.00 0.017           C  
ATOM   2005  CD2 TYR D 146      24.823 111.551 215.482  1.00 0.017           C  
ATOM   2006  CE1 TYR D 146      23.204 110.544 213.444  1.00 0.017           C  
ATOM   2007  CE2 TYR D 146      23.750 110.672 215.789  1.00 0.017           C  
ATOM   2008  CZ  TYR D 146      22.950 110.178 214.752  1.00 0.017           C  
ATOM   2009  OH  TYR D 146      21.816 109.355 214.983  1.00 0.017           O  
ATOM   2010  N   ASP D 147      26.925 112.052 210.913  1.00 0.017           N  
ATOM   2011  CA  ASP D 147      26.631 111.355 209.648  1.00 0.017           C  
ATOM   2012  C   ASP D 147      27.882 110.573 209.208  1.00 0.017           C  
ATOM   2013  O   ASP D 147      27.828 109.390 208.876  1.00 0.017           O  
ATOM   2014  CB  ASP D 147      26.315 112.356 208.547  1.00 0.017           C  
ATOM   2015  CG  ASP D 147      26.053 111.670 207.195  1.00 0.017           C  
ATOM   2016  OD1 ASP D 147      25.084 110.948 207.112  1.00 0.017           O  
ATOM   2017  OD2 ASP D 147      26.868 111.719 206.297  1.00 0.017           O  
ATOM   2018  N   LEU D 148      28.982 111.282 209.196  1.00 0.017           N  
ATOM   2019  CA  LEU D 148      30.257 110.709 208.660  1.00 0.017           C  
ATOM   2020  C   LEU D 148      30.827 109.551 209.519  1.00 0.017           C  
ATOM   2021  O   LEU D 148      31.209 108.474 209.043  1.00 0.017           O  
ATOM   2022  CB  LEU D 148      31.312 111.830 208.627  1.00 0.017           C  
ATOM   2023  CG  LEU D 148      32.683 111.271 208.307  1.00 0.017           C  
ATOM   2024  CD1 LEU D 148      32.670 110.918 206.811  1.00 0.017           C  
ATOM   2025  CD2 LEU D 148      33.801 112.284 208.588  1.00 0.017           C  
ATOM   2026  N   THR D 149      30.881 109.759 210.827  1.00 0.017           N  
ATOM   2027  CA  THR D 149      31.238 108.626 211.703  1.00 0.017           C  
ATOM   2028  C   THR D 149      30.278 107.423 211.527  1.00 0.017           C  
ATOM   2029  O   THR D 149      30.732 106.297 211.558  1.00 0.017           O  
ATOM   2030  CB  THR D 149      31.343 108.960 213.196  1.00 0.017           C  
ATOM   2031  OG1 THR D 149      30.100 109.553 213.717  1.00 0.017           O  
ATOM   2032  CG2 THR D 149      32.522 109.816 213.461  1.00 0.017           C  
ATOM   2033  N   GLY D 150      28.965 107.664 211.429  1.00 0.017           N  
ATOM   2034  CA  GLY D 150      28.091 106.559 211.174  1.00 0.017           C  
ATOM   2035  C   GLY D 150      28.390 105.777 209.856  1.00 0.017           C  
ATOM   2036  O   GLY D 150      28.368 104.529 209.820  1.00 0.017           O  
ATOM   2037  N   ARG D 151      28.686 106.503 208.766  1.00 0.020           N  
ATOM   2038  CA  ARG D 151      29.032 105.877 207.465  1.00 0.020           C  
ATOM   2039  C   ARG D 151      30.279 105.078 207.549  1.00 0.020           C  
ATOM   2040  O   ARG D 151      30.416 104.145 206.791  1.00 0.020           O  
ATOM   2041  CB  ARG D 151      29.293 106.952 206.418  1.00 0.020           C  
ATOM   2042  CG  ARG D 151      28.004 107.686 206.065  1.00 0.020           C  
ATOM   2043  CD  ARG D 151      28.322 108.726 204.983  1.00 0.020           C  
ATOM   2044  NE  ARG D 151      27.151 109.536 204.562  1.00 0.020           N  
ATOM   2045  CZ  ARG D 151      26.181 109.168 203.702  1.00 0.020           C  
ATOM   2046  NH1 ARG D 151      26.114 107.986 203.157  1.00 0.020           N  
ATOM   2047  NH2 ARG D 151      25.190 110.016 203.420  1.00 0.020           N  
ATOM   2048  N   LEU D 152      31.237 105.544 208.365  1.00 0.020           N  
ATOM   2049  CA  LEU D 152      32.509 104.800 208.595  1.00 0.020           C  
ATOM   2050  C   LEU D 152      32.325 103.501 209.489  1.00 0.020           C  
ATOM   2051  O   LEU D 152      33.282 102.776 209.782  1.00 0.020           O  
ATOM   2052  CB  LEU D 152      33.568 105.702 209.219  1.00 0.020           C  
ATOM   2053  CG  LEU D 152      34.084 106.890 208.416  1.00 0.020           C  
ATOM   2054  CD1 LEU D 152      35.024 107.712 209.272  1.00 0.020           C  
ATOM   2055  CD2 LEU D 152      34.807 106.492 207.129  1.00 0.020           C  
ATOM   2056  N   ALA D 153      31.082 103.219 209.841  1.00 0.247           N  
ATOM   2057  CA  ALA D 153      30.734 102.096 210.688  1.00 0.247           C  
ATOM   2058  C   ALA D 153      31.279 102.192 212.096  1.00 0.247           C  
ATOM   2059  O   ALA D 153      31.627 101.205 212.712  1.00 0.247           O  
ATOM   2060  CB  ALA D 153      30.991 100.721 210.032  1.00 0.247           C  
ATOM   2061  N   LEU D 154      31.249 103.404 212.611  1.00 0.358           N  
ATOM   2062  CA  LEU D 154      31.627 103.677 213.964  1.00 0.358           C  
ATOM   2063  C   LEU D 154      30.337 103.969 214.634  1.00 0.358           C  
ATOM   2064  O   LEU D 154      29.394 104.435 213.973  1.00 0.358           O  
ATOM   2065  CB  LEU D 154      32.582 104.856 214.085  1.00 0.358           C  
ATOM   2066  CG  LEU D 154      33.960 104.851 213.443  1.00 0.358           C  
ATOM   2067  CD1 LEU D 154      34.565 106.246 213.655  1.00 0.358           C  
ATOM   2068  CD2 LEU D 154      34.831 103.775 214.055  1.00 0.358           C  
ATOM   2069  N   PRO D 155      30.271 103.790 215.978  1.00 0.332           N  
ATOM   2070  CA  PRO D 155      29.087 104.331 216.688  1.00 0.332           C  
ATOM   2071  C   PRO D 155      28.901 105.812 216.364  1.00 0.332           C  
ATOM   2072  O   PRO D 155      29.828 106.550 216.514  1.00 0.332           O  
ATOM   2073  CB  PRO D 155      29.453 104.168 218.182  1.00 0.332           C  
ATOM   2074  CG  PRO D 155      30.522 103.163 218.205  1.00 0.332           C  
ATOM   2075  CD  PRO D 155      31.322 103.345 216.906  1.00 0.332           C  
ATOM   2076  N   PRO D 156      27.709 106.261 215.929  1.00 0.332           N  
ATOM   2077  CA  PRO D 156      27.707 107.687 215.533  1.00 0.332           C  
ATOM   2078  C   PRO D 156      28.106 108.655 216.702  1.00 0.332           C  
ATOM   2079  O   PRO D 156      27.626 108.501 217.799  1.00 0.332           O  
ATOM   2080  CB  PRO D 156      26.290 107.902 215.039  1.00 0.332           C  
ATOM   2081  CG  PRO D 156      25.754 106.576 214.680  1.00 0.332           C  
ATOM   2082  CD  PRO D 156      26.482 105.559 215.495  1.00 0.332           C  
ATOM   2083  N   LEU D 157      29.072 109.521 216.481  1.00 0.332           N  
ATOM   2084  CA  LEU D 157      29.521 110.478 217.454  1.00 0.332           C  
ATOM   2085  C   LEU D 157      28.655 111.733 217.456  1.00 0.332           C  
ATOM   2086  O   LEU D 157      28.346 112.310 216.390  1.00 0.332           O  
ATOM   2087  CB  LEU D 157      30.956 110.914 217.173  1.00 0.332           C  
ATOM   2088  CG  LEU D 157      31.666 111.934 218.084  1.00 0.332           C  
ATOM   2089  CD1 LEU D 157      32.022 111.386 219.463  1.00 0.332           C  
ATOM   2090  CD2 LEU D 157      32.958 112.342 217.386  1.00 0.332           C  
ATOM   2091  N   THR D 158      28.298 112.170 218.681  1.00 0.332           N  
ATOM   2092  CA  THR D 158      27.512 113.357 218.852  1.00 0.332           C  
ATOM   2093  C   THR D 158      28.502 114.315 219.604  1.00 0.332           C  
ATOM   2094  O   THR D 158      28.817 114.084 220.757  1.00 0.332           O  
ATOM   2095  CB  THR D 158      26.223 113.114 219.635  1.00 0.332           C  
ATOM   2096  OG1 THR D 158      25.352 112.226 218.935  1.00 0.332           O  
ATOM   2097  CG2 THR D 158      25.367 114.504 219.863  1.00 0.332           C  
ATOM   2098  N   LEU D 159      29.010 115.339 218.923  1.00 0.358           N  
ATOM   2099  CA  LEU D 159      29.900 116.344 219.482  1.00 0.358           C  
ATOM   2100  C   LEU D 159      29.245 117.054 220.698  1.00 0.358           C  
ATOM   2101  O   LEU D 159      28.074 117.336 220.720  1.00 0.358           O  
ATOM   2102  CB  LEU D 159      30.200 117.412 218.485  1.00 0.358           C  
ATOM   2103  CG  LEU D 159      31.047 117.099 217.290  1.00 0.358           C  
ATOM   2104  CD1 LEU D 159      31.395 118.356 216.493  1.00 0.358           C  
ATOM   2105  CD2 LEU D 159      32.316 116.382 217.679  1.00 0.358           C  
ATOM   2106  N   GLU D 160      30.038 117.353 221.673  1.00 0.192           N  
ATOM   2107  CA  GLU D 160      29.571 118.100 222.828  1.00 0.192           C  
ATOM   2108  C   GLU D 160      29.042 119.528 222.538  1.00 0.192           C  
ATOM   2109  O   GLU D 160      29.437 120.153 221.595  1.00 0.192           O  
ATOM   2110  CB  GLU D 160      30.733 118.180 223.847  1.00 0.192           C  
ATOM   2111  CG  GLU D 160      31.158 116.801 224.376  1.00 0.192           C  
ATOM   2112  CD  GLU D 160      32.177 116.842 225.513  1.00 0.192           C  
ATOM   2113  OE1 GLU D 160      32.881 117.880 225.680  1.00 0.192           O  
ATOM   2114  OE2 GLU D 160      32.262 115.814 226.239  1.00 0.192           O  
ATOM   2115  N   ILE D 161      28.288 120.074 223.492  1.00 0.493           N  
ATOM   2116  CA  ILE D 161      27.686 121.398 223.412  1.00 0.493           C  
ATOM   2117  C   ILE D 161      28.822 122.385 223.383  1.00 0.493           C  
ATOM   2118  O   ILE D 161      29.830 122.218 224.076  1.00 0.493           O  
ATOM   2119  CB  ILE D 161      26.717 121.714 224.594  1.00 0.493           C  
ATOM   2120  CG1 ILE D 161      25.493 120.824 224.542  1.00 0.493           C  
ATOM   2121  CG2 ILE D 161      26.226 123.185 224.610  1.00 0.493           C  
ATOM   2122  CD1 ILE D 161      24.514 121.190 223.457  1.00 0.493           C  
ATOM   2123  N   LEU D 162      28.668 123.408 222.559  1.00 0.511           N  
ATOM   2124  CA  LEU D 162      29.674 124.480 222.505  1.00 0.511           C  
ATOM   2125  C   LEU D 162      29.416 125.519 223.634  1.00 0.511           C  
ATOM   2126  O   LEU D 162      28.269 125.984 223.755  1.00 0.511           O  
ATOM   2127  CB  LEU D 162      29.607 125.126 221.132  1.00 0.511           C  
ATOM   2128  CG  LEU D 162      30.542 126.311 220.960  1.00 0.511           C  
ATOM   2129  CD1 LEU D 162      31.943 125.908 221.363  1.00 0.511           C  
ATOM   2130  CD2 LEU D 162      30.484 126.835 219.536  1.00 0.511           C  
TER    2131      LEU D 162                                                      
ATOM   2132  N   ASP A   9       9.893  79.928 192.104  1.00 0.307           N  
ATOM   2133  CA  ASP A   9      11.149  80.664 191.745  1.00 0.307           C  
ATOM   2134  C   ASP A   9      11.475  80.476 190.254  1.00 0.307           C  
ATOM   2135  O   ASP A   9      11.319  81.418 189.472  1.00 0.307           O  
ATOM   2136  CB  ASP A   9      12.333  80.250 192.647  1.00 0.307           C  
ATOM   2137  N   LEU A  10      11.888  79.260 189.877  1.00 0.307           N  
ATOM   2138  CA  LEU A  10      12.294  78.911 188.488  1.00 0.307           C  
ATOM   2139  C   LEU A  10      11.135  78.897 187.474  1.00 0.307           C  
ATOM   2140  O   LEU A  10      11.336  79.173 186.298  1.00 0.307           O  
ATOM   2141  CB  LEU A  10      13.022  77.556 188.455  1.00 0.307           C  
ATOM   2142  N   ASP A  11       9.934  78.563 187.939  1.00 0.307           N  
ATOM   2143  CA  ASP A  11       8.749  78.532 187.086  1.00 0.307           C  
ATOM   2144  C   ASP A  11       8.222  79.969 186.827  1.00 0.307           C  
ATOM   2145  O   ASP A  11       7.883  80.316 185.687  1.00 0.307           O  
ATOM   2146  CB  ASP A  11       7.680  77.606 187.693  1.00 0.307           C  
ATOM   2147  CG  ASP A  11       6.286  77.950 187.236  1.00 0.307           C  
ATOM   2148  OD1 ASP A  11       5.834  79.084 187.525  1.00 0.307           O  
ATOM   2149  OD2 ASP A  11       5.634  77.097 186.591  1.00 0.307           O  
ATOM   2150  N   LEU A  12       8.155  80.803 187.870  1.00 0.307           N  
ATOM   2151  CA  LEU A  12       7.931  82.252 187.683  1.00 0.307           C  
ATOM   2152  C   LEU A  12       9.047  82.897 186.847  1.00 0.307           C  
ATOM   2153  O   LEU A  12       8.789  83.733 185.964  1.00 0.307           O  
ATOM   2154  CB  LEU A  12       7.748  82.972 189.031  1.00 0.307           C  
ATOM   2155  CG  LEU A  12       6.375  82.803 189.702  1.00 0.307           C  
ATOM   2156  CD1 LEU A  12       6.307  83.586 191.002  1.00 0.307           C  
ATOM   2157  CD2 LEU A  12       5.241  83.227 188.773  1.00 0.307           C  
ATOM   2158  N   GLN A  13      10.279  82.479 187.084  1.00 0.546           N  
ATOM   2159  CA  GLN A  13      11.401  82.961 186.303  1.00 0.546           C  
ATOM   2160  C   GLN A  13      11.107  82.655 184.837  1.00 0.546           C  
ATOM   2161  O   GLN A  13      11.213  83.529 184.002  1.00 0.546           O  
ATOM   2162  CB  GLN A  13      12.727  82.343 186.808  1.00 0.546           C  
ATOM   2163  CG  GLN A  13      13.855  82.218 185.787  1.00 0.546           C  
ATOM   2164  CD  GLN A  13      14.638  83.505 185.586  1.00 0.546           C  
ATOM   2165  OE1 GLN A  13      15.219  84.032 186.527  1.00 0.546           O  
ATOM   2166  NE2 GLN A  13      14.678  84.003 184.350  1.00 0.546           N  
ATOM   2167  N   ARG A  14      10.699  81.421 184.539  1.00 0.546           N  
ATOM   2168  CA  ARG A  14      10.378  80.987 183.165  1.00 0.546           C  
ATOM   2169  C   ARG A  14       9.402  81.942 182.471  1.00 0.546           C  
ATOM   2170  O   ARG A  14       9.679  82.492 181.411  1.00 0.546           O  
ATOM   2171  CB  ARG A  14       9.774  79.562 183.184  1.00 0.546           C  
ATOM   2172  CG  ARG A  14      10.368  78.564 182.188  1.00 0.546           C  
ATOM   2173  CD  ARG A  14       9.955  77.133 182.562  1.00 0.546           C  
ATOM   2174  NE  ARG A  14      10.530  76.100 181.686  1.00 0.546           N  
ATOM   2175  CZ  ARG A  14      11.711  75.507 181.854  1.00 0.546           C  
ATOM   2176  NH1 ARG A  14      12.496  75.836 182.862  1.00 0.546           N  
ATOM   2177  NH2 ARG A  14      12.117  74.583 180.995  1.00 0.546           N  
ATOM   2178  N   VAL A  15       8.267  82.114 183.115  1.00 0.546           N  
ATOM   2179  CA  VAL A  15       7.136  82.924 182.665  1.00 0.546           C  
ATOM   2180  C   VAL A  15       7.481  84.424 182.447  1.00 0.546           C  
ATOM   2181  O   VAL A  15       6.866  85.068 181.601  1.00 0.546           O  
ATOM   2182  CB  VAL A  15       5.980  82.780 183.672  1.00 0.546           C  
ATOM   2183  CG1 VAL A  15       4.800  83.690 183.334  1.00 0.546           C  
ATOM   2184  CG2 VAL A  15       5.537  81.317 183.743  1.00 0.546           C  
ATOM   2185  N   GLY A  16       8.467  84.971 183.180  1.00 0.546           N  
ATOM   2186  CA  GLY A  16       8.783  86.415 183.059  1.00 0.546           C  
ATOM   2187  C   GLY A  16      10.033  86.628 182.249  1.00 0.546           C  
ATOM   2188  O   GLY A  16      10.470  87.746 182.087  1.00 0.546           O  
ATOM   2189  N   ALA A  17      10.562  85.551 181.690  1.00 0.546           N  
ATOM   2190  CA  ALA A  17      11.835  85.572 180.951  1.00 0.546           C  
ATOM   2191  C   ALA A  17      11.857  86.350 179.611  1.00 0.546           C  
ATOM   2192  O   ALA A  17      12.884  86.979 179.271  1.00 0.546           O  
ATOM   2193  CB  ALA A  17      12.380  84.166 180.792  1.00 0.546           C  
ATOM   2194  N   ARG A  18      10.762  86.388 178.867  1.00 0.546           N  
ATOM   2195  CA  ARG A  18      10.754  87.260 177.674  1.00 0.546           C  
ATOM   2196  C   ARG A  18      10.832  88.785 178.069  1.00 0.546           C  
ATOM   2197  O   ARG A  18      11.542  89.628 177.446  1.00 0.546           O  
ATOM   2198  CB  ARG A  18       9.493  87.040 176.862  1.00 0.546           C  
ATOM   2199  CG  ARG A  18       9.492  87.839 175.565  1.00 0.546           C  
ATOM   2200  CD  ARG A  18       8.264  87.419 174.800  1.00 0.546           C  
ATOM   2201  NE  ARG A  18       7.028  87.968 175.374  1.00 0.546           N  
ATOM   2202  CZ  ARG A  18       6.228  88.849 174.794  1.00 0.546           C  
ATOM   2203  NH1 ARG A  18       6.514  89.377 173.622  1.00 0.546           N  
ATOM   2204  NH2 ARG A  18       5.122  89.208 175.393  1.00 0.546           N  
ATOM   2205  N   LEU A  19      10.058  89.127 179.092  1.00 -1              N  
ATOM   2206  CA  LEU A  19      10.188  90.431 179.729  1.00 -1              C  
ATOM   2207  C   LEU A  19      11.615  90.732 180.172  1.00 -1              C  
ATOM   2208  O   LEU A  19      12.096  91.832 179.918  1.00 -1              O  
ATOM   2209  CB  LEU A  19       9.193  90.603 180.883  1.00 -1              C  
ATOM   2210  CG  LEU A  19       7.985  91.425 180.533  1.00 -1              C  
ATOM   2211  CD1 LEU A  19       7.189  90.740 179.432  1.00 -1              C  
ATOM   2212  CD2 LEU A  19       7.127  91.624 181.767  1.00 -1              C  
ATOM   2213  N   ALA A  20      12.313  89.792 180.798  1.00 -1              N  
ATOM   2214  CA  ALA A  20      13.732  90.065 181.231  1.00 -1              C  
ATOM   2215  C   ALA A  20      14.562  90.502 180.058  1.00 -1              C  
ATOM   2216  O   ALA A  20      15.438  91.306 180.192  1.00 -1              O  
ATOM   2217  CB  ALA A  20      14.387  88.866 181.954  1.00 -1              C  
ATOM   2218  N   ALA A  21      14.231  90.010 178.869  1.00 0.220           N  
ATOM   2219  CA  ALA A  21      15.039  90.290 177.693  1.00 0.220           C  
ATOM   2220  C   ALA A  21      14.658  91.588 177.026  1.00 0.220           C  
ATOM   2221  O   ALA A  21      15.426  92.129 176.313  1.00 0.220           O  
ATOM   2222  CB  ALA A  21      14.868  89.166 176.669  1.00 0.220           C  
ATOM   2223  N   ARG A  22      13.440  92.044 177.181  1.00 0.220           N  
ATOM   2224  CA  ARG A  22      12.972  93.241 176.484  1.00 0.220           C  
ATOM   2225  C   ARG A  22      12.988  94.519 177.380  1.00 0.220           C  
ATOM   2226  O   ARG A  22      12.915  95.608 176.870  1.00 0.220           O  
ATOM   2227  CB  ARG A  22      11.517  92.981 175.991  1.00 0.220           C  
ATOM   2228  CG  ARG A  22      11.443  91.777 175.013  1.00 0.220           C  
ATOM   2229  CD  ARG A  22      12.223  91.974 173.716  1.00 0.220           C  
ATOM   2230  NE  ARG A  22      11.826  90.878 172.797  1.00 0.220           N  
ATOM   2231  CZ  ARG A  22      12.409  89.696 172.701  1.00 0.220           C  
ATOM   2232  NH1 ARG A  22      13.496  89.407 173.405  1.00 0.220           N  
ATOM   2233  NH2 ARG A  22      11.918  88.779 171.857  1.00 0.220           N  
ATOM   2234  N   ALA A  23      13.027  94.316 178.682  1.00 0.220           N  
ATOM   2235  CA  ALA A  23      12.759  95.385 179.675  1.00 0.220           C  
ATOM   2236  C   ALA A  23      14.061  95.908 180.250  1.00 0.220           C  
ATOM   2237  O   ALA A  23      15.001  95.157 180.418  1.00 0.220           O  
ATOM   2238  CB  ALA A  23      11.914  94.882 180.821  1.00 0.220           C  
ATOM   2239  N   GLN A  24      14.056  97.186 180.607  1.00 0.220           N  
ATOM   2240  CA  GLN A  24      15.185  97.766 181.324  1.00 0.220           C  
ATOM   2241  C   GLN A  24      14.675  98.737 182.362  1.00 0.220           C  
ATOM   2242  O   GLN A  24      13.774  99.533 182.077  1.00 0.220           O  
ATOM   2243  CB  GLN A  24      16.111  98.506 180.377  1.00 0.220           C  
ATOM   2244  CG  GLN A  24      17.522  98.510 180.945  1.00 0.220           C  
ATOM   2245  CD  GLN A  24      18.510  99.192 180.040  1.00 0.220           C  
ATOM   2246  OE1 GLN A  24      18.157  99.685 178.965  1.00 0.220           O  
ATOM   2247  NE2 GLN A  24      19.751  99.252 180.480  1.00 0.220           N  
ATOM   2248  N   ILE A  25      15.317  98.699 183.507  1.00 0.220           N  
ATOM   2249  CA  ILE A  25      15.008  99.626 184.619  1.00 0.220           C  
ATOM   2250  C   ILE A  25      15.332 101.032 184.270  1.00 0.220           C  
ATOM   2251  O   ILE A  25      16.329 101.295 183.603  1.00 0.220           O  
ATOM   2252  CB  ILE A  25      15.637  99.158 185.978  1.00 0.220           C  
ATOM   2253  CG1 ILE A  25      15.014  99.971 187.123  1.00 0.220           C  
ATOM   2254  CG2 ILE A  25      17.171  99.242 185.970  1.00 0.220           C  
ATOM   2255  CD1 ILE A  25      14.888  99.171 188.410  1.00 0.220           C  
ATOM   2256  N   ARG A  26      14.418 101.946 184.632  1.00 0.220           N  
ATOM   2257  CA  ARG A  26      14.623 103.350 184.382  1.00 0.220           C  
ATOM   2258  C   ARG A  26      14.860 104.155 185.672  1.00 0.220           C  
ATOM   2259  O   ARG A  26      15.640 105.006 185.656  1.00 0.220           O  
ATOM   2260  CB  ARG A  26      13.466 103.977 183.635  0.40 0.220           C  
ATOM   2261  CG  ARG A  26      13.443 103.557 182.218  0.40 0.220           C  
ATOM   2262  CD  ARG A  26      14.688 104.011 181.457  0.40 0.220           C  
ATOM   2263  NE  ARG A  26      14.698 103.506 180.090  0.40 0.220           N  
ATOM   2264  CZ  ARG A  26      15.707 102.840 179.552  0.40 0.220           C  
ATOM   2265  NH1 ARG A  26      16.774 102.582 180.273  0.40 0.220           N  
ATOM   2266  NH2 ARG A  26      15.637 102.422 178.293  0.40 0.220           N  
ATOM   2267  N   ASP A  27      14.135 103.871 186.742  1.00 0.220           N  
ATOM   2268  CA  ASP A  27      14.199 104.671 187.948  1.00 0.220           C  
ATOM   2269  C   ASP A  27      13.535 103.907 189.090  1.00 0.220           C  
ATOM   2270  O   ASP A  27      12.825 102.932 188.860  1.00 0.220           O  
ATOM   2271  CB  ASP A  27      13.474 106.025 187.781  1.00 0.220           C  
ATOM   2272  CG  ASP A  27      14.010 107.114 188.752  1.00 0.220           C  
ATOM   2273  OD1 ASP A  27      14.977 106.806 189.497  1.00 0.220           O  
ATOM   2274  OD2 ASP A  27      13.389 108.222 188.842  1.00 0.220           O  
ATOM   2275  N   ILE A  28      13.798 104.348 190.308  1.00 -1              N  
ATOM   2276  CA  ILE A  28      13.124 103.782 191.487  1.00 -1              C  
ATOM   2277  C   ILE A  28      12.640 104.994 192.319  1.00 -1              C  
ATOM   2278  O   ILE A  28      13.230 106.068 192.281  1.00 -1              O  
ATOM   2279  CB  ILE A  28      14.132 102.864 192.232  1.00 -1              C  
ATOM   2280  CG1 ILE A  28      14.249 101.528 191.489  1.00 -1              C  
ATOM   2281  CG2 ILE A  28      13.707 102.504 193.636  1.00 -1              C  
ATOM   2282  CD1 ILE A  28      15.569 100.811 191.641  1.00 -1              C  
ATOM   2283  N   ARG A  29      11.602 104.820 193.100  1.00 -1              N  
ATOM   2284  CA  ARG A  29      11.303 105.773 194.137  1.00 -1              C  
ATOM   2285  C   ARG A  29      10.628 105.051 195.279  1.00 -1              C  
ATOM   2286  O   ARG A  29       9.921 104.003 195.113  1.00 -1              O  
ATOM   2287  CB  ARG A  29      10.402 106.873 193.620  1.00 -1              C  
ATOM   2288  CG  ARG A  29       8.960 106.439 193.379  1.00 -1              C  
ATOM   2289  CD  ARG A  29       8.183 107.515 192.602  1.00 -1              C  
ATOM   2290  NE  ARG A  29       6.880 107.026 192.126  1.00 -1              N  
ATOM   2291  CZ  ARG A  29       5.804 107.793 191.963  1.00 -1              C  
ATOM   2292  NH1 ARG A  29       5.878 109.071 192.267  1.00 -1              N  
ATOM   2293  NH2 ARG A  29       4.643 107.286 191.508  1.00 -1              N  
ATOM   2294  N   LEU A  30      10.829 105.632 196.445  1.00 -1              N  
ATOM   2295  CA  LEU A  30      10.092 105.284 197.604  1.00 -1              C  
ATOM   2296  C   LEU A  30       8.709 105.887 197.444  1.00 -1              C  
ATOM   2297  O   LEU A  30       8.602 107.017 197.120  1.00 -1              O  
ATOM   2298  CB  LEU A  30      10.807 105.847 198.868  1.00 -1              C  
ATOM   2299  CG  LEU A  30      10.043 105.732 200.201  1.00 -1              C  
ATOM   2300  CD1 LEU A  30      10.068 104.279 200.642  1.00 -1              C  
ATOM   2301  CD2 LEU A  30      10.674 106.586 201.300  1.00 -1              C  
ATOM   2302  N   LEU A  31       7.643 105.105 197.617  1.00 -1              N  
ATOM   2303  CA  LEU A  31       6.267 105.623 197.530  1.00 -1              C  
ATOM   2304  C   LEU A  31       5.678 106.032 198.899  1.00 -1              C  
ATOM   2305  O   LEU A  31       4.883 106.962 198.980  1.00 -1              O  
ATOM   2306  CB  LEU A  31       5.371 104.569 196.915  1.00 -1              C  
ATOM   2307  CG  LEU A  31       5.460 104.279 195.385  1.00 -1              C  
ATOM   2308  CD1 LEU A  31       4.379 103.280 195.002  1.00 -1              C  
ATOM   2309  CD2 LEU A  31       5.308 105.533 194.533  1.00 -1              C  
ATOM   2310  N   ARG A  32       6.035 105.289 199.945  1.00 0.297           N  
ATOM   2311  CA  ARG A  32       5.519 105.586 201.273  1.00 0.297           C  
ATOM   2312  C   ARG A  32       6.341 104.870 202.269  1.00 0.297           C  
ATOM   2313  O   ARG A  32       6.852 103.838 201.989  1.00 0.297           O  
ATOM   2314  CB  ARG A  32       4.041 105.106 201.471  1.00 0.297           C  
ATOM   2315  CG  ARG A  32       3.741 103.677 201.070  1.00 0.297           C  
ATOM   2316  CD  ARG A  32       2.283 103.206 201.421  1.00 0.297           C  
ATOM   2317  NE  ARG A  32       2.088 101.793 201.020  1.00 0.297           N  
ATOM   2318  CZ  ARG A  32       2.543 100.735 201.701  1.00 0.297           C  
ATOM   2319  NH1 ARG A  32       3.160 100.863 202.897  1.00 0.297           N  
ATOM   2320  NH2 ARG A  32       2.358  99.520 201.223  1.00 0.297           N  
ATOM   2321  N   THR A  33       6.390 105.408 203.484  1.00 0.297           N  
ATOM   2322  CA  THR A  33       7.092 104.727 204.567  1.00 0.297           C  
ATOM   2323  C   THR A  33       6.442 105.046 205.928  1.00 0.297           C  
ATOM   2324  O   THR A  33       5.754 106.023 206.036  1.00 0.297           O  
ATOM   2325  CB  THR A  33       8.625 105.098 204.581  1.00 0.297           C  
ATOM   2326  OG1 THR A  33       9.230 104.251 205.509  1.00 0.297           O  
ATOM   2327  CG2 THR A  33       8.834 106.488 205.050  1.00 0.297           C  
ATOM   2328  N   GLN A  34       6.558 104.136 206.881  1.00 0.297           N  
ATOM   2329  CA  GLN A  34       6.131 104.350 208.263  1.00 0.297           C  
ATOM   2330  C   GLN A  34       7.021 103.503 209.135  1.00 0.297           C  
ATOM   2331  O   GLN A  34       7.295 102.362 208.801  1.00 0.297           O  
ATOM   2332  CB  GLN A  34       4.690 103.923 208.401  1.00 0.297           C  
ATOM   2333  CG  GLN A  34       4.019 104.281 209.685  1.00 0.297           C  
ATOM   2334  CD  GLN A  34       2.593 103.770 209.650  1.00 0.297           C  
ATOM   2335  OE1 GLN A  34       1.785 104.278 208.916  1.00 0.297           O  
ATOM   2336  NE2 GLN A  34       2.337 102.705 210.345  1.00 0.297           N  
ATOM   2337  N   ALA A  35       7.589 104.100 210.173  1.00 0.297           N  
ATOM   2338  CA  ALA A  35       8.493 103.356 211.041  1.00 0.297           C  
ATOM   2339  C   ALA A  35       8.532 103.971 212.434  1.00 0.297           C  
ATOM   2340  O   ALA A  35       8.415 105.144 212.556  1.00 0.297           O  
ATOM   2341  CB  ALA A  35       9.911 103.340 210.433  1.00 0.297           C  
ATOM   2342  N   ALA A  36       8.700 103.148 213.465  1.00 0.297           N  
ATOM   2343  CA  ALA A  36       8.823 103.625 214.835  1.00 0.297           C  
ATOM   2344  C   ALA A  36       9.757 102.628 215.512  1.00 0.297           C  
ATOM   2345  O   ALA A  36       9.836 101.442 215.155  1.00 0.297           O  
ATOM   2346  CB  ALA A  36       7.463 103.630 215.543  1.00 0.297           C  
ATOM   2347  N   VAL A  37      10.503 103.135 216.479  1.00 0.381           N  
ATOM   2348  CA  VAL A  37      11.248 102.274 217.402  1.00 0.381           C  
ATOM   2349  C   VAL A  37      10.372 102.124 218.666  1.00 0.381           C  
ATOM   2350  O   VAL A  37       9.813 103.110 219.133  1.00 0.381           O  
ATOM   2351  CB  VAL A  37      12.671 102.811 217.689  1.00 0.381           C  
ATOM   2352  CG1 VAL A  37      12.646 104.169 218.374  1.00 0.381           C  
ATOM   2353  CG2 VAL A  37      13.429 101.821 218.558  1.00 0.381           C  
ATOM   2354  N   HIS A  38      10.198 100.895 219.160  1.00 0.381           N  
ATOM   2355  CA  HIS A  38       9.268 100.611 220.284  1.00 0.381           C  
ATOM   2356  C   HIS A  38       9.982 100.405 221.618  1.00 0.381           C  
ATOM   2357  O   HIS A  38       9.494 100.847 222.639  1.00 0.381           O  
ATOM   2358  CB  HIS A  38       8.402  99.369 219.990  1.00 0.381           C  
ATOM   2359  CG  HIS A  38       7.655  99.446 218.701  1.00 0.381           C  
ATOM   2360  ND1 HIS A  38       6.860 100.519 218.364  1.00 0.381           N  
ATOM   2361  CD2 HIS A  38       7.590  98.591 217.658  1.00 0.381           C  
ATOM   2362  CE1 HIS A  38       6.341 100.324 217.166  1.00 0.381           C  
ATOM   2363  NE2 HIS A  38       6.779  99.166 216.712  1.00 0.381           N  
ATOM   2364  N   ARG A  39      11.133  99.729 221.588  1.00 0.381           N  
ATOM   2365  CA  ARG A  39      11.798  99.207 222.782  1.00 0.381           C  
ATOM   2366  C   ARG A  39      13.269  99.116 222.452  1.00 0.381           C  
ATOM   2367  O   ARG A  39      13.653  99.048 221.254  1.00 0.381           O  
ATOM   2368  CB  ARG A  39      11.268  97.806 223.148  1.00 0.381           C  
ATOM   2369  N   ALA A  40      14.118  99.137 223.478  1.00 0.381           N  
ATOM   2370  CA  ALA A  40      15.556  99.272 223.213  1.00 0.381           C  
ATOM   2371  C   ALA A  40      16.118  97.947 222.709  1.00 0.381           C  
ATOM   2372  O   ALA A  40      15.641  96.884 223.092  1.00 0.381           O  
ATOM   2373  CB  ALA A  40      16.331  99.775 224.439  1.00 0.381           C  
ATOM   2374  N   PRO A  41      17.141  98.003 221.845  1.00 0.381           N  
ATOM   2375  CA  PRO A  41      17.850  96.768 221.537  1.00 0.381           C  
ATOM   2376  C   PRO A  41      18.689  96.300 222.756  1.00 0.381           C  
ATOM   2377  O   PRO A  41      19.452  97.092 223.281  1.00 0.381           O  
ATOM   2378  CB  PRO A  41      18.724  97.165 220.338  1.00 0.381           C  
ATOM   2379  CG  PRO A  41      18.913  98.651 220.448  1.00 0.381           C  
ATOM   2380  CD  PRO A  41      17.850  99.200 221.343  1.00 0.381           C  
ATOM   2381  N   LYS A  42      18.509  95.054 223.209  1.00 0.381           N  
ATOM   2382  CA  LYS A  42      19.234  94.507 224.377  1.00 0.381           C  
ATOM   2383  C   LYS A  42      20.716  94.420 224.084  1.00 0.381           C  
ATOM   2384  O   LYS A  42      21.105  94.133 222.953  1.00 0.381           O  
ATOM   2385  CB  LYS A  42      18.713  93.117 224.768  1.00 0.381           C  
ATOM   2386  N   GLN A  45      23.322  89.698 223.499  1.00 0.381           N  
ATOM   2387  CA  GLN A  45      22.030  89.039 223.353  1.00 0.381           C  
ATOM   2388  C   GLN A  45      21.727  88.750 221.892  1.00 0.381           C  
ATOM   2389  O   GLN A  45      21.240  87.677 221.570  1.00 0.381           O  
ATOM   2390  CB  GLN A  45      20.917  89.887 223.975  1.00 0.381           C  
ATOM   2391  N   GLY A  46      22.023  89.711 221.016  1.00 0.381           N  
ATOM   2392  CA  GLY A  46      21.890  89.539 219.566  1.00 0.381           C  
ATOM   2393  C   GLY A  46      20.513  89.928 219.049  1.00 0.381           C  
ATOM   2394  O   GLY A  46      19.517  89.916 219.785  1.00 0.381           O  
ATOM   2395  N   LEU A  47      20.455  90.291 217.774  1.00 0.381           N  
ATOM   2396  CA  LEU A  47      19.206  90.776 217.177  1.00 0.381           C  
ATOM   2397  C   LEU A  47      18.746  89.929 216.024  1.00 0.381           C  
ATOM   2398  O   LEU A  47      19.489  89.145 215.443  1.00 0.381           O  
ATOM   2399  CB  LEU A  47      19.340  92.214 216.672  1.00 0.381           C  
ATOM   2400  CG  LEU A  47      19.569  93.239 217.773  1.00 0.381           C  
ATOM   2401  CD1 LEU A  47      20.415  94.406 217.259  1.00 0.381           C  
ATOM   2402  CD2 LEU A  47      18.245  93.707 218.339  1.00 0.381           C  
ATOM   2403  N   THR A  48      17.502  90.119 215.664  1.00 0.385           N  
ATOM   2404  CA  THR A  48      17.006  89.414 214.499  1.00 0.385           C  
ATOM   2405  C   THR A  48      15.947  90.236 213.736  1.00 0.385           C  
ATOM   2406  O   THR A  48      15.444  91.237 214.263  1.00 0.385           O  
ATOM   2407  CB  THR A  48      16.502  88.014 214.948  1.00 0.385           C  
ATOM   2408  OG1 THR A  48      16.482  87.150 213.806  1.00 0.385           O  
ATOM   2409  CG2 THR A  48      15.145  88.085 215.627  1.00 0.385           C  
ATOM   2410  N   TYR A  49      15.598  89.806 212.530  1.00 0.385           N  
ATOM   2411  CA  TYR A  49      14.658  90.557 211.731  1.00 0.385           C  
ATOM   2412  C   TYR A  49      13.838  89.645 210.901  1.00 0.385           C  
ATOM   2413  O   TYR A  49      14.287  88.589 210.523  1.00 0.385           O  
ATOM   2414  CB  TYR A  49      15.354  91.606 210.817  1.00 0.385           C  
ATOM   2415  CG  TYR A  49      15.980  91.052 209.538  1.00 0.385           C  
ATOM   2416  CD1 TYR A  49      17.241  90.462 209.513  1.00 0.385           C  
ATOM   2417  CD2 TYR A  49      15.284  91.136 208.346  1.00 0.385           C  
ATOM   2418  CE1 TYR A  49      17.760  89.973 208.329  1.00 0.385           C  
ATOM   2419  CE2 TYR A  49      15.778  90.643 207.175  1.00 0.385           C  
ATOM   2420  CZ  TYR A  49      16.999  90.050 207.162  1.00 0.385           C  
ATOM   2421  OH  TYR A  49      17.423  89.601 205.937  1.00 0.385           O  
ATOM   2422  N   ASP A  50      12.669  90.155 210.534  1.00 0.385           N  
ATOM   2423  CA  ASP A  50      11.757  89.487 209.673  1.00 0.385           C  
ATOM   2424  C   ASP A  50      11.330  90.484 208.618  1.00 0.385           C  
ATOM   2425  O   ASP A  50      10.972  91.561 208.976  1.00 0.385           O  
ATOM   2426  CB  ASP A  50      10.581  89.049 210.502  1.00 0.385           C  
ATOM   2427  CG  ASP A  50       9.872  87.898 209.889  1.00 0.385           C  
ATOM   2428  OD1 ASP A  50      10.520  86.850 209.717  1.00 0.385           O  
ATOM   2429  OD2 ASP A  50       8.673  88.030 209.579  1.00 0.385           O  
ATOM   2430  N   LEU A  51      11.438  90.126 207.338  1.00 0.385           N  
ATOM   2431  CA  LEU A  51      10.993  90.957 206.213  1.00 0.385           C  
ATOM   2432  C   LEU A  51      10.001  90.218 205.258  1.00 0.385           C  
ATOM   2433  O   LEU A  51      10.356  89.303 204.579  1.00 0.385           O  
ATOM   2434  CB  LEU A  51      12.199  91.469 205.410  1.00 0.385           C  
ATOM   2435  CG  LEU A  51      11.921  92.534 204.331  1.00 0.385           C  
ATOM   2436  CD1 LEU A  51      11.253  93.749 204.939  1.00 0.385           C  
ATOM   2437  CD2 LEU A  51      13.171  92.980 203.616  1.00 0.385           C  
ATOM   2438  N   GLU A  52       8.760  90.621 205.239  1.00 0.255           N  
ATOM   2439  CA  GLU A  52       7.770  90.042 204.330  1.00 0.255           C  
ATOM   2440  C   GLU A  52       7.607  91.093 203.204  1.00 0.255           C  
ATOM   2441  O   GLU A  52       7.627  92.275 203.471  1.00 0.255           O  
ATOM   2442  CB  GLU A  52       6.474  89.836 205.123  1.00 0.255           C  
ATOM   2443  CG  GLU A  52       5.200  89.758 204.313  1.00 0.255           C  
ATOM   2444  CD  GLU A  52       3.958  89.402 205.129  1.00 0.255           C  
ATOM   2445  OE1 GLU A  52       4.006  89.283 206.379  1.00 0.255           O  
ATOM   2446  OE2 GLU A  52       2.901  89.250 204.498  1.00 0.255           O  
ATOM   2447  N   PHE A  53       7.426  90.651 201.969  1.00 0.255           N  
ATOM   2448  CA  PHE A  53       7.295  91.521 200.784  1.00 0.255           C  
ATOM   2449  C   PHE A  53       6.046  91.077 199.997  1.00 0.255           C  
ATOM   2450  O   PHE A  53       5.717  89.910 200.000  1.00 0.255           O  
ATOM   2451  CB  PHE A  53       8.545  91.391 199.892  1.00 0.255           C  
ATOM   2452  CG  PHE A  53       8.585  90.085 199.097  1.00 0.255           C  
ATOM   2453  CD1 PHE A  53       7.918  89.971 197.858  1.00 0.255           C  
ATOM   2454  CD2 PHE A  53       9.238  88.951 199.601  1.00 0.255           C  
ATOM   2455  CE1 PHE A  53       7.917  88.764 197.138  1.00 0.255           C  
ATOM   2456  CE2 PHE A  53       9.234  87.749 198.881  1.00 0.255           C  
ATOM   2457  CZ  PHE A  53       8.576  87.657 197.649  1.00 0.255           C  
ATOM   2458  N   GLU A  54       5.344  91.988 199.346  1.00 0.255           N  
ATOM   2459  CA  GLU A  54       4.312  91.605 198.359  1.00 0.255           C  
ATOM   2460  C   GLU A  54       4.578  92.397 197.078  1.00 0.255           C  
ATOM   2461  O   GLU A  54       4.676  93.582 197.127  1.00 0.255           O  
ATOM   2462  CB  GLU A  54       2.881  91.884 198.826  1.00 0.255           C  
ATOM   2463  CG  GLU A  54       1.843  90.843 198.353  1.00 0.255           C  
ATOM   2464  CD  GLU A  54       2.080  89.477 199.003  1.00 0.255           C  
ATOM   2465  OE1 GLU A  54       2.141  89.400 200.241  1.00 0.255           O  
ATOM   2466  OE2 GLU A  54       2.249  88.463 198.294  1.00 0.255           O  
ATOM   2467  N   PRO A  55       4.706  91.717 195.931  1.00 0.255           N  
ATOM   2468  CA  PRO A  55       4.856  92.437 194.666  1.00 0.255           C  
ATOM   2469  C   PRO A  55       3.513  92.778 194.053  1.00 0.255           C  
ATOM   2470  O   PRO A  55       2.531  92.078 194.270  1.00 0.255           O  
ATOM   2471  CB  PRO A  55       5.596  91.447 193.784  1.00 0.255           C  
ATOM   2472  CG  PRO A  55       5.261  90.069 194.331  1.00 0.255           C  
ATOM   2473  CD  PRO A  55       4.810  90.253 195.764  1.00 0.255           C  
ATOM   2474  N   ALA A  56       3.512  93.847 193.285  1.00 0.255           N  
ATOM   2475  CA  ALA A  56       2.405  94.245 192.403  1.00 0.255           C  
ATOM   2476  C   ALA A  56       3.022  94.894 191.150  1.00 0.255           C  
ATOM   2477  O   ALA A  56       4.239  95.264 191.110  1.00 0.255           O  
ATOM   2478  CB  ALA A  56       1.448  95.191 193.111  1.00 0.255           C  
ATOM   2479  N   VAL A  57       2.210  95.061 190.128  1.00 0.255           N  
ATOM   2480  CA  VAL A  57       2.672  95.682 188.896  1.00 0.255           C  
ATOM   2481  C   VAL A  57       1.542  96.526 188.366  1.00 0.255           C  
ATOM   2482  O   VAL A  57       0.396  96.125 188.478  1.00 0.255           O  
ATOM   2483  CB  VAL A  57       3.199  94.600 187.845  1.00 0.255           C  
ATOM   2484  CG1 VAL A  57       2.108  93.612 187.463  1.00 0.255           C  
ATOM   2485  CG2 VAL A  57       3.795  95.268 186.598  1.00 0.255           C  
ATOM   2486  N   ASP A  58       1.861  97.731 187.906  1.00 0.327           N  
ATOM   2487  CA  ASP A  58       0.939  98.588 187.148  1.00 0.327           C  
ATOM   2488  C   ASP A  58       1.433  98.732 185.713  1.00 0.327           C  
ATOM   2489  O   ASP A  58       2.578  99.215 185.408  1.00 0.327           O  
ATOM   2490  CB  ASP A  58       0.784  99.970 187.785  1.00 0.327           C  
ATOM   2491  CG  ASP A  58       0.591  99.892 189.305  1.00 0.327           C  
ATOM   2492  OD1 ASP A  58      -0.358  99.216 189.741  1.00 0.327           O  
ATOM   2493  OD2 ASP A  58       1.390 100.482 190.072  1.00 0.327           O  
ATOM   2494  N   ALA A  59       0.571  98.316 184.788  1.00 0.435           N  
ATOM   2495  CA  ALA A  59       0.937  98.293 183.392  1.00 0.435           C  
ATOM   2496  C   ALA A  59      -0.313  98.618 182.559  1.00 0.435           C  
ATOM   2497  O   ALA A  59      -1.412  98.502 183.079  1.00 0.435           O  
ATOM   2498  CB  ALA A  59       1.443  96.906 183.092  1.00 0.435           C  
ATOM   2499  N   ASP A  60      -0.125  99.157 181.357  1.00 0.435           N  
ATOM   2500  CA  ASP A  60      -1.195  99.271 180.343  1.00 0.435           C  
ATOM   2501  C   ASP A  60      -0.540  99.085 178.978  1.00 0.435           C  
ATOM   2502  O   ASP A  60      -0.217 100.037 178.313  1.00 0.435           O  
ATOM   2503  CB  ASP A  60      -1.919 100.599 180.408  1.00 0.435           C  
ATOM   2504  CG  ASP A  60      -3.201 100.620 179.508  1.00 0.435           C  
ATOM   2505  OD1 ASP A  60      -3.316  99.731 178.638  1.00 0.435           O  
ATOM   2506  OD2 ASP A  60      -4.076 101.503 179.722  1.00 0.435           O  
ATOM   2507  N   PRO A  61      -0.255  97.835 178.615  1.00 0.435           N  
ATOM   2508  CA  PRO A  61       0.540  97.529 177.403  1.00 0.435           C  
ATOM   2509  C   PRO A  61      -0.129  97.947 176.068  1.00 0.435           C  
ATOM   2510  O   PRO A  61       0.556  98.279 175.135  1.00 0.435           O  
ATOM   2511  CB  PRO A  61       0.748  96.022 177.478  1.00 0.435           C  
ATOM   2512  CG  PRO A  61       0.450  95.652 178.874  1.00 0.435           C  
ATOM   2513  CD  PRO A  61      -0.559  96.629 179.389  1.00 0.435           C  
ATOM   2514  N   ALA A  62      -1.456  98.044 176.049  1.00 0.435           N  
ATOM   2515  CA  ALA A  62      -2.175  98.598 174.910  1.00 0.435           C  
ATOM   2516  C   ALA A  62      -1.824 100.062 174.657  1.00 0.435           C  
ATOM   2517  O   ALA A  62      -1.931 100.496 173.528  1.00 0.435           O  
ATOM   2518  CB  ALA A  62      -3.677  98.420 175.098  1.00 0.435           C  
ATOM   2519  N   THR A  63      -1.344 100.821 175.655  1.00 0.435           N  
ATOM   2520  CA  THR A  63      -1.101 102.256 175.450  1.00 0.435           C  
ATOM   2521  C   THR A  63       0.313 102.746 175.711  1.00 0.435           C  
ATOM   2522  O   THR A  63       0.683 103.776 175.252  1.00 0.435           O  
ATOM   2523  CB  THR A  63      -2.047 103.065 176.350  1.00 0.435           C  
ATOM   2524  OG1 THR A  63      -1.755 102.763 177.714  1.00 0.435           O  
ATOM   2525  CG2 THR A  63      -3.491 102.618 176.113  1.00 0.435           C  
ATOM   2526  N   ILE A  64       1.112 102.000 176.473  1.00 0.435           N  
ATOM   2527  CA  ILE A  64       2.426 102.482 176.828  1.00 0.435           C  
ATOM   2528  C   ILE A  64       3.314 101.274 177.066  1.00 0.435           C  
ATOM   2529  O   ILE A  64       2.925 100.279 177.679  1.00 0.435           O  
ATOM   2530  CB  ILE A  64       2.357 103.404 178.081  1.00 0.435           C  
ATOM   2531  CG1 ILE A  64       3.657 104.177 178.283  1.00 0.435           C  
ATOM   2532  CG2 ILE A  64       1.981 102.614 179.336  1.00 0.435           C  
ATOM   2533  CD1 ILE A  64       3.619 105.000 179.547  1.00 0.435           C  
ATOM   2534  N   SER A  65       4.514 101.371 176.550  1.00 0.435           N  
ATOM   2535  CA  SER A  65       5.462 100.313 176.682  1.00 0.435           C  
ATOM   2536  C   SER A  65       6.395 100.608 177.864  1.00 0.435           C  
ATOM   2537  O   SER A  65       7.614 100.668 177.716  1.00 0.435           O  
ATOM   2538  CB  SER A  65       6.249 100.131 175.376  1.00 0.435           C  
ATOM   2539  OG  SER A  65       6.892 101.320 175.033  1.00 0.435           O  
ATOM   2540  N   ALA A  66       5.791 100.775 179.019  1.00 0.435           N  
ATOM   2541  CA  ALA A  66       6.542 100.951 180.315  1.00 0.435           C  
ATOM   2542  C   ALA A  66       5.679 100.406 181.376  1.00 0.435           C  
ATOM   2543  O   ALA A  66       4.470 100.384 181.233  1.00 0.435           O  
ATOM   2544  CB  ALA A  66       6.841 102.397 180.533  1.00 0.435           C  
ATOM   2545  N   PHE A  67       6.260  99.979 182.477  1.00 0.341           N  
ATOM   2546  CA  PHE A  67       5.452  99.488 183.563  1.00 0.341           C  
ATOM   2547  C   PHE A  67       6.113  99.791 184.915  1.00 0.341           C  
ATOM   2548  O   PHE A  67       7.323 100.078 184.975  1.00 0.341           O  
ATOM   2549  CB  PHE A  67       5.114  97.958 183.400  1.00 0.341           C  
ATOM   2550  CG  PHE A  67       6.303  97.034 183.359  1.00 0.341           C  
ATOM   2551  CD1 PHE A  67       6.975  96.778 182.147  1.00 0.341           C  
ATOM   2552  CD2 PHE A  67       6.771  96.431 184.516  1.00 0.341           C  
ATOM   2553  CE1 PHE A  67       8.095  95.934 182.096  1.00 0.341           C  
ATOM   2554  CE2 PHE A  67       7.873  95.628 184.475  1.00 0.341           C  
ATOM   2555  CZ  PHE A  67       8.531  95.357 183.263  1.00 0.341           C  
ATOM   2556  N   VAL A  68       5.342  99.714 185.973  1.00 0.028           N  
ATOM   2557  CA  VAL A  68       5.898 100.002 187.332  1.00 0.028           C  
ATOM   2558  C   VAL A  68       5.766  98.754 188.158  1.00 0.028           C  
ATOM   2559  O   VAL A  68       4.695  98.191 188.202  1.00 0.028           O  
ATOM   2560  CB  VAL A  68       5.221 101.220 188.018  1.00 0.028           C  
ATOM   2561  CG1 VAL A  68       5.821 101.489 189.384  1.00 0.028           C  
ATOM   2562  CG2 VAL A  68       5.372 102.460 187.170  1.00 0.028           C  
ATOM   2563  N   VAL A  69       6.878  98.274 188.740  1.00 0.040           N  
ATOM   2564  CA  VAL A  69       6.845  97.191 189.710  1.00 0.040           C  
ATOM   2565  C   VAL A  69       6.809  97.852 191.106  1.00 0.040           C  
ATOM   2566  O   VAL A  69       7.592  98.792 191.356  1.00 0.040           O  
ATOM   2567  CB  VAL A  69       8.076  96.254 189.600  1.00 0.040           C  
ATOM   2568  CG1 VAL A  69       8.163  95.293 190.758  1.00 0.040           C  
ATOM   2569  CG2 VAL A  69       8.046  95.509 188.241  1.00 0.040           C  
ATOM   2570  N   ARG A  70       5.926  97.370 191.983  1.00 0.040           N  
ATOM   2571  CA  ARG A  70       5.833  97.867 193.359  1.00 0.040           C  
ATOM   2572  C   ARG A  70       6.087  96.714 194.281  1.00 0.040           C  
ATOM   2573  O   ARG A  70       5.523  95.647 194.084  1.00 0.040           O  
ATOM   2574  CB  ARG A  70       4.470  98.504 193.673  1.00 0.040           C  
ATOM   2575  CG  ARG A  70       4.245  99.800 192.936  1.00 0.040           C  
ATOM   2576  CD  ARG A  70       2.971 100.550 193.368  1.00 0.040           C  
ATOM   2577  NE  ARG A  70       1.788  99.995 192.714  1.00 0.040           N  
ATOM   2578  CZ  ARG A  70       0.926  99.156 193.246  1.00 0.040           C  
ATOM   2579  NH1 ARG A  70       1.031  98.751 194.516  1.00 0.040           N  
ATOM   2580  NH2 ARG A  70      -0.087  98.734 192.490  1.00 0.040           N  
ATOM   2581  N   ILE A  71       6.936  96.932 195.298  1.00 0.040           N  
ATOM   2582  CA  ILE A  71       7.166  95.950 196.313  1.00 0.040           C  
ATOM   2583  C   ILE A  71       6.811  96.600 197.665  1.00 0.040           C  
ATOM   2584  O   ILE A  71       7.503  97.529 198.089  1.00 0.040           O  
ATOM   2585  CB  ILE A  71       8.652  95.487 196.371  1.00 0.040           C  
ATOM   2586  CG1 ILE A  71       9.183  94.964 195.010  1.00 0.040           C  
ATOM   2587  CG2 ILE A  71       8.847  94.403 197.381  1.00 0.040           C  
ATOM   2588  CD1 ILE A  71       8.522  93.730 194.438  1.00 0.040           C  
ATOM   2589  N   SER A  72       5.800  96.069 198.327  1.00 0.040           N  
ATOM   2590  CA  SER A  72       5.443  96.420 199.693  1.00 0.040           C  
ATOM   2591  C   SER A  72       6.141  95.541 200.681  1.00 0.040           C  
ATOM   2592  O   SER A  72       6.151  94.321 200.488  1.00 0.040           O  
ATOM   2593  CB  SER A  72       3.932  96.225 199.918  1.00 0.040           C  
ATOM   2594  OG  SER A  72       3.293  97.164 199.114  1.00 0.040           O  
ATOM   2595  N   CYS A  73       6.622  96.132 201.779  1.00 0.040           N  
ATOM   2596  CA  CYS A  73       7.469  95.479 202.742  1.00 0.040           C  
ATOM   2597  C   CYS A  73       7.018  95.768 204.180  1.00 0.040           C  
ATOM   2598  O   CYS A  73       6.673  96.922 204.493  1.00 0.040           O  
ATOM   2599  CB  CYS A  73       8.919  96.003 202.619  1.00 0.040           C  
ATOM   2600  SG  CYS A  73       9.715  95.906 200.970  1.00 0.040           S  
ATOM   2601  N   HIS A  74       7.043  94.717 205.007  1.00 0.028           N  
ATOM   2602  CA  HIS A  74       6.808  94.798 206.445  1.00 0.028           C  
ATOM   2603  C   HIS A  74       8.066  94.285 207.113  1.00 0.028           C  
ATOM   2604  O   HIS A  74       8.489  93.179 206.898  1.00 0.028           O  
ATOM   2605  CB  HIS A  74       5.535  94.068 206.919  1.00 0.028           C  
ATOM   2606  CG  HIS A  74       5.176  94.376 208.356  1.00 0.028           C  
ATOM   2607  ND1 HIS A  74       4.660  95.600 208.751  1.00 0.028           N  
ATOM   2608  CD2 HIS A  74       5.283  93.639 209.489  1.00 0.028           C  
ATOM   2609  CE1 HIS A  74       4.455  95.599 210.057  1.00 0.028           C  
ATOM   2610  NE2 HIS A  74       4.819  94.420 210.529  1.00 0.028           N  
ATOM   2611  N   LEU A  75       8.737  95.149 207.874  1.00 0.028           N  
ATOM   2612  CA  LEU A  75       9.977  94.788 208.556  1.00 0.028           C  
ATOM   2613  C   LEU A  75       9.705  94.791 210.045  1.00 0.028           C  
ATOM   2614  O   LEU A  75       9.142  95.752 210.556  1.00 0.028           O  
ATOM   2615  CB  LEU A  75      11.095  95.844 208.298  1.00 0.028           C  
ATOM   2616  CG  LEU A  75      12.418  95.710 209.090  1.00 0.028           C  
ATOM   2617  CD1 LEU A  75      13.227  94.499 208.676  1.00 0.028           C  
ATOM   2618  CD2 LEU A  75      13.225  96.983 208.940  1.00 0.028           C  
ATOM   2619  N   ARG A  76      10.217  93.768 210.726  1.00 0.258           N  
ATOM   2620  CA  ARG A  76      10.154  93.709 212.175  1.00 0.258           C  
ATOM   2621  C   ARG A  76      11.553  93.455 212.676  1.00 0.258           C  
ATOM   2622  O   ARG A  76      12.227  92.578 212.177  1.00 0.258           O  
ATOM   2623  CB  ARG A  76       9.203  92.597 212.644  0.50 0.258           C  
ATOM   2624  CG  ARG A  76       7.785  92.790 212.157  0.50 0.258           C  
ATOM   2625  CD  ARG A  76       6.721  92.427 213.195  0.50 0.258           C  
ATOM   2626  NE  ARG A  76       6.792  91.037 213.616  0.50 0.258           N  
ATOM   2627  CZ  ARG A  76       5.893  90.431 214.383  0.50 0.258           C  
ATOM   2628  NH1 ARG A  76       4.842  91.089 214.845  0.50 0.258           N  
ATOM   2629  NH2 ARG A  76       6.048  89.154 214.684  0.50 0.258           N  
ATOM   2630  N   ILE A  77      12.017  94.249 213.611  1.00 0.258           N  
ATOM   2631  CA  ILE A  77      13.307  93.953 214.223  1.00 0.258           C  
ATOM   2632  C   ILE A  77      13.031  93.566 215.643  1.00 0.258           C  
ATOM   2633  O   ILE A  77      12.192  94.203 216.288  1.00 0.258           O  
ATOM   2634  CB  ILE A  77      14.223  95.158 214.184  1.00 0.258           C  
ATOM   2635  CG1 ILE A  77      14.625  95.399 212.713  1.00 0.258           C  
ATOM   2636  CG2 ILE A  77      15.459  94.918 215.055  1.00 0.258           C  
ATOM   2637  CD1 ILE A  77      14.980  96.808 212.397  1.00 0.258           C  
ATOM   2638  N   GLN A  78      13.743  92.551 216.115  1.00 0.258           N  
ATOM   2639  CA  GLN A  78      13.498  91.938 217.431  0.90 0.258           C  
ATOM   2640  C   GLN A  78      14.801  91.568 218.157  1.00 0.258           C  
ATOM   2641  O   GLN A  78      15.846  91.356 217.540  1.00 0.258           O  
ATOM   2642  CB  GLN A  78      12.680  90.658 217.227  0.60 0.258           C  
ATOM   2643  CG  GLN A  78      11.371  90.812 216.492  0.60 0.258           C  
ATOM   2644  CD  GLN A  78      11.118  89.704 215.454  0.60 0.258           C  
ATOM   2645  OE1 GLN A  78      12.032  89.213 214.784  0.60 0.258           O  
ATOM   2646  NE2 GLN A  78       9.855  89.339 215.295  0.60 0.258           N  
ATOM   2647  N   ASN A  79      14.697  91.407 219.475  1.00 0.258           N  
ATOM   2648  CA  ASN A  79      15.735  90.728 220.296  1.00 0.258           C  
ATOM   2649  C   ASN A  79      15.610  89.204 220.234  1.00 0.258           C  
ATOM   2650  O   ASN A  79      14.517  88.707 220.391  1.00 0.258           O  
ATOM   2651  CB  ASN A  79      15.630  91.214 221.751  0.40 0.258           C  
ATOM   2652  CG  ASN A  79      15.840  92.699 221.861  0.40 0.258           C  
ATOM   2653  OD1 ASN A  79      15.186  93.392 222.619  0.40 0.258           O  
ATOM   2654  ND2 ASN A  79      16.753  93.199 221.061  0.40 0.258           N  
ATOM   2655  N   GLN A  80      16.716  88.490 219.947  1.00 0.258           N  
ATOM   2656  CA  GLN A  80      16.790  86.996 220.001  1.00 0.258           C  
ATOM   2657  C   GLN A  80      16.670  86.587 221.439  1.00 0.258           C  
ATOM   2658  O   GLN A  80      17.326  87.174 222.277  1.00 0.258           O  
ATOM   2659  CB  GLN A  80      18.145  86.488 219.540  0.50 0.258           C  
ATOM   2660  CG  GLN A  80      18.242  86.125 218.085  0.50 0.258           C  
ATOM   2661  CD  GLN A  80      19.679  85.920 217.695  0.50 0.258           C  
ATOM   2662  OE1 GLN A  80      20.542  86.727 218.024  0.50 0.258           O  
ATOM   2663  NE2 GLN A  80      19.946  84.843 217.013  0.50 0.258           N  
ATOM   2664  N   ALA A  81      15.867  85.580 221.741  1.00 0.258           N  
ATOM   2665  CA  ALA A  81      15.461  85.362 223.127  1.00 0.258           C  
ATOM   2666  C   ALA A  81      15.937  84.001 223.620  1.00 0.258           C  
ATOM   2667  O   ALA A  81      15.130  83.173 223.987  1.00 0.258           O  
ATOM   2668  CB  ALA A  81      13.945  85.510 223.243  1.00 0.258           C  
ATOM   2669  N   ASP A  97       8.784  93.273 220.038  1.00 0.223           N  
ATOM   2670  CA  ASP A  97       9.405  93.817 218.840  1.00 0.223           C  
ATOM   2671  C   ASP A  97      10.136  95.146 219.142  1.00 0.223           C  
ATOM   2672  O   ASP A  97       9.557  96.070 219.736  1.00 0.223           O  
ATOM   2673  CB  ASP A  97       8.345  94.001 217.736  1.00 0.223           C  
ATOM   2674  N   VAL A  98      11.407  95.240 218.725  1.00 0.057           N  
ATOM   2675  CA  VAL A  98      12.216  96.435 218.953  1.00 0.057           C  
ATOM   2676  C   VAL A  98      11.813  97.622 218.018  1.00 0.057           C  
ATOM   2677  O   VAL A  98      11.699  98.776 218.436  1.00 0.057           O  
ATOM   2678  CB  VAL A  98      13.718  96.090 218.794  1.00 0.057           C  
ATOM   2679  CG1 VAL A  98      14.567  97.338 218.589  1.00 0.057           C  
ATOM   2680  CG2 VAL A  98      14.190  95.293 220.021  1.00 0.057           C  
ATOM   2681  N   ALA A  99      11.589  97.335 216.751  1.00 0.042           N  
ATOM   2682  CA  ALA A  99      11.183  98.381 215.800  1.00 0.042           C  
ATOM   2683  C   ALA A  99      10.417  97.765 214.631  1.00 0.042           C  
ATOM   2684  O   ALA A  99      10.603  96.599 214.304  1.00 0.042           O  
ATOM   2685  CB  ALA A  99      12.392  99.132 215.292  1.00 0.042           C  
ATOM   2686  N   THR A 100       9.505  98.525 214.050  1.00 0.042           N  
ATOM   2687  CA  THR A 100       8.790  98.049 212.874  1.00 0.042           C  
ATOM   2688  C   THR A 100       8.751  99.127 211.796  1.00 0.042           C  
ATOM   2689  O   THR A 100       8.838 100.327 212.078  1.00 0.042           O  
ATOM   2690  CB  THR A 100       7.379  97.566 213.210  1.00 0.042           C  
ATOM   2691  OG1 THR A 100       6.606  98.680 213.593  1.00 0.042           O  
ATOM   2692  CG2 THR A 100       7.405  96.533 214.366  1.00 0.042           C  
ATOM   2693  N   ALA A 101       8.693  98.676 210.542  1.00 0.042           N  
ATOM   2694  CA  ALA A 101       8.637  99.536 209.389  1.00 0.042           C  
ATOM   2695  C   ALA A 101       7.753  98.882 208.322  1.00 0.042           C  
ATOM   2696  O   ALA A 101       7.814  97.668 208.137  1.00 0.042           O  
ATOM   2697  CB  ALA A 101      10.058  99.790 208.836  1.00 0.042           C  
ATOM   2698  N   ASP A 102       6.944  99.698 207.684  1.00 0.019           N  
ATOM   2699  CA  ASP A 102       6.040  99.316 206.595  1.00 0.019           C  
ATOM   2700  C   ASP A 102       6.272 100.433 205.483  1.00 0.019           C  
ATOM   2701  O   ASP A 102       6.116 101.634 205.710  1.00 0.019           O  
ATOM   2702  CB  ASP A 102       4.589  99.187 207.163  1.00 0.019           C  
ATOM   2703  CG  ASP A 102       3.506  99.063 206.081  1.00 0.019           C  
ATOM   2704  OD1 ASP A 102       3.761  99.334 204.906  1.00 0.019           O  
ATOM   2705  OD2 ASP A 102       2.339  98.742 206.411  1.00 0.019           O  
ATOM   2706  N   PHE A 103       6.759 100.000 204.322  1.00 0.019           N  
ATOM   2707  CA  PHE A 103       7.143 100.871 203.240  1.00 0.019           C  
ATOM   2708  C   PHE A 103       6.964 100.182 201.862  1.00 0.019           C  
ATOM   2709  O   PHE A 103       6.792  98.971 201.798  1.00 0.019           O  
ATOM   2710  CB  PHE A 103       8.604 101.318 203.397  1.00 0.019           C  
ATOM   2711  CG  PHE A 103       9.598 100.200 203.458  1.00 0.019           C  
ATOM   2712  CD1 PHE A 103       9.963  99.608 204.655  1.00 0.019           C  
ATOM   2713  CD2 PHE A 103      10.306  99.860 202.335  1.00 0.019           C  
ATOM   2714  CE1 PHE A 103      10.932  98.640 204.703  1.00 0.019           C  
ATOM   2715  CE2 PHE A 103      11.281  98.895 202.383  1.00 0.019           C  
ATOM   2716  CZ  PHE A 103      11.564  98.246 203.551  1.00 0.019           C  
ATOM   2717  N   GLU A 104       6.959 100.980 200.813  1.00 0.019           N  
ATOM   2718  CA  GLU A 104       6.646 100.466 199.454  1.00 0.019           C  
ATOM   2719  C   GLU A 104       7.518 101.220 198.490  1.00 0.019           C  
ATOM   2720  O   GLU A 104       7.637 102.427 198.607  1.00 0.019           O  
ATOM   2721  CB  GLU A 104       5.156 100.673 199.076  1.00 0.019           C  
ATOM   2722  CG  GLU A 104       4.766 100.014 197.754  1.00 0.019           C  
ATOM   2723  CD  GLU A 104       3.253 100.178 197.423  1.00 0.019           C  
ATOM   2724  OE1 GLU A 104       2.523 100.949 198.107  1.00 0.019           O  
ATOM   2725  OE2 GLU A 104       2.765  99.510 196.490  1.00 0.019           O  
ATOM   2726  N   PHE A 105       8.193 100.479 197.604  1.00 0.019           N  
ATOM   2727  CA  PHE A 105       9.066 101.037 196.590  1.00 0.019           C  
ATOM   2728  C   PHE A 105       8.415 100.764 195.234  1.00 0.019           C  
ATOM   2729  O   PHE A 105       7.639  99.849 195.117  1.00 0.019           O  
ATOM   2730  CB  PHE A 105      10.408 100.383 196.618  1.00 0.019           C  
ATOM   2731  CG  PHE A 105      11.357 101.032 197.593  1.00 0.019           C  
ATOM   2732  CD1 PHE A 105      11.401 100.612 198.909  1.00 0.019           C  
ATOM   2733  CD2 PHE A 105      12.137 102.106 197.197  1.00 0.019           C  
ATOM   2734  CE1 PHE A 105      12.251 101.227 199.807  1.00 0.019           C  
ATOM   2735  CE2 PHE A 105      13.043 102.717 198.077  1.00 0.019           C  
ATOM   2736  CZ  PHE A 105      13.073 102.292 199.408  1.00 0.019           C  
ATOM   2737  N   ALA A 106       8.730 101.610 194.290  1.00 0.011           N  
ATOM   2738  CA  ALA A 106       8.286 101.510 192.915  1.00 0.011           C  
ATOM   2739  C   ALA A 106       9.518 101.491 192.067  1.00 0.011           C  
ATOM   2740  O   ALA A 106      10.430 102.291 192.314  1.00 0.011           O  
ATOM   2741  CB  ALA A 106       7.506 102.715 192.581  1.00 0.011           C  
ATOM   2742  N   ALA A 107       9.556 100.649 191.061  1.00 0.011           N  
ATOM   2743  CA  ALA A 107      10.617 100.700 190.032  1.00 0.011           C  
ATOM   2744  C   ALA A 107       9.971 100.801 188.662  1.00 0.011           C  
ATOM   2745  O   ALA A 107       9.056 100.017 188.320  1.00 0.011           O  
ATOM   2746  CB  ALA A 107      11.491  99.438 190.131  1.00 0.011           C  
ATOM   2747  N   LEU A 108      10.439 101.747 187.887  1.00 0.011           N  
ATOM   2748  CA  LEU A 108       9.815 102.033 186.624  1.00 0.011           C  
ATOM   2749  C   LEU A 108      10.613 101.337 185.567  1.00 0.011           C  
ATOM   2750  O   LEU A 108      11.809 101.561 185.538  1.00 0.011           O  
ATOM   2751  CB  LEU A 108       9.852 103.544 186.367  1.00 0.011           C  
ATOM   2752  CG  LEU A 108       9.586 104.095 184.957  1.00 0.011           C  
ATOM   2753  CD1 LEU A 108       8.168 103.639 184.595  1.00 0.011           C  
ATOM   2754  CD2 LEU A 108       9.720 105.619 184.875  1.00 0.011           C  
ATOM   2755  N   PHE A 109       9.950 100.581 184.669  1.00 -1              N  
ATOM   2756  CA  PHE A 109      10.660  99.857 183.580  1.00 -1              C  
ATOM   2757  C   PHE A 109      10.169 100.285 182.230  1.00 -1              C  
ATOM   2758  O   PHE A 109       8.999 100.653 182.077  1.00 -1              O  
ATOM   2759  CB  PHE A 109      10.496  98.343 183.687  1.00 -1              C  
ATOM   2760  CG  PHE A 109      11.145  97.747 184.889  1.00 -1              C  
ATOM   2761  CD1 PHE A 109      10.502  97.758 186.107  1.00 -1              C  
ATOM   2762  CD2 PHE A 109      12.387  97.110 184.809  1.00 -1              C  
ATOM   2763  CE1 PHE A 109      11.095  97.172 187.235  1.00 -1              C  
ATOM   2764  CE2 PHE A 109      12.978  96.569 185.947  1.00 -1              C  
ATOM   2765  CZ  PHE A 109      12.343  96.605 187.146  1.00 -1              C  
ATOM   2766  N   ASP A 110      11.078 100.287 181.263  1.00 0.253           N  
ATOM   2767  CA  ASP A 110      10.735 100.488 179.868  1.00 0.253           C  
ATOM   2768  C   ASP A 110      10.910  99.149 179.193  1.00 0.253           C  
ATOM   2769  O   ASP A 110      11.792  98.379 179.580  1.00 0.253           O  
ATOM   2770  CB  ASP A 110      11.706 101.438 179.192  1.00 0.253           C  
ATOM   2771  CG  ASP A 110      11.540 102.849 179.656  1.00 0.253           C  
ATOM   2772  OD1 ASP A 110      10.386 103.283 179.782  1.00 0.253           O  
ATOM   2773  OD2 ASP A 110      12.567 103.535 179.881  1.00 0.253           O  
ATOM   2774  N   TYR A 111      10.101  98.846 178.193  1.00 0.253           N  
ATOM   2775  CA  TYR A 111      10.411  97.660 177.402  1.00 0.253           C  
ATOM   2776  C   TYR A 111      10.280  97.978 175.926  1.00 0.253           C  
ATOM   2777  O   TYR A 111       9.661  98.983 175.529  1.00 0.253           O  
ATOM   2778  CB  TYR A 111       9.597  96.445 177.833  1.00 0.253           C  
ATOM   2779  CG  TYR A 111       8.115  96.582 177.572  1.00 0.253           C  
ATOM   2780  CD1 TYR A 111       7.537  96.182 176.323  1.00 0.253           C  
ATOM   2781  CD2 TYR A 111       7.266  97.002 178.583  1.00 0.253           C  
ATOM   2782  CE1 TYR A 111       6.177  96.259 176.126  1.00 0.253           C  
ATOM   2783  CE2 TYR A 111       5.889  97.103 178.376  1.00 0.253           C  
ATOM   2784  CZ  TYR A 111       5.337  96.745 177.158  1.00 0.253           C  
ATOM   2785  OH  TYR A 111       3.962  96.888 176.987  1.00 0.253           O  
ATOM   2786  N   HIS A 112      10.915  97.162 175.101  1.00 0.253           N  
ATOM   2787  CA  HIS A 112      10.985  97.510 173.680  1.00 0.253           C  
ATOM   2788  C   HIS A 112      10.743  96.198 172.926  1.00 0.253           C  
ATOM   2789  O   HIS A 112      11.580  95.321 172.925  1.00 0.253           O  
ATOM   2790  CB  HIS A 112      12.356  98.138 173.291  1.00 0.253           C  
ATOM   2791  CG  HIS A 112      12.377  98.753 171.907  1.00 0.253           C  
ATOM   2792  ND1 HIS A 112      11.244  99.228 171.268  1.00 0.253           N  
ATOM   2793  CD2 HIS A 112      13.407  98.997 171.058  1.00 0.253           C  
ATOM   2794  CE1 HIS A 112      11.562  99.687 170.073  1.00 0.253           C  
ATOM   2795  NE2 HIS A 112      12.870  99.568 169.923  1.00 0.253           N  
ATOM   2796  N   LEU A 113       9.607  96.078 172.277  1.00 0.253           N  
ATOM   2797  CA  LEU A 113       9.303  94.781 171.602  1.00 0.253           C  
ATOM   2798  C   LEU A 113       9.970  94.688 170.237  1.00 0.253           C  
ATOM   2799  O   LEU A 113      10.237  95.688 169.634  1.00 0.253           O  
ATOM   2800  CB  LEU A 113       7.795  94.630 171.453  1.00 0.253           C  
ATOM   2801  CG  LEU A 113       7.070  94.520 172.791  1.00 0.253           C  
ATOM   2802  CD1 LEU A 113       5.579  94.478 172.525  1.00 0.253           C  
ATOM   2803  CD2 LEU A 113       7.563  93.403 173.718  1.00 0.253           C  
ATOM   2804  N   GLN A 114      10.184  93.470 169.715  1.00 0.196           N  
ATOM   2805  CA  GLN A 114      10.500  93.367 168.307  1.00 0.196           C  
ATOM   2806  C   GLN A 114       9.248  93.689 167.504  1.00 0.196           C  
ATOM   2807  O   GLN A 114       8.135  93.503 167.974  1.00 0.196           O  
ATOM   2808  CB  GLN A 114      11.037  91.967 168.009  1.00 0.196           C  
ATOM   2809  CG  GLN A 114      12.402  91.727 168.667  1.00 0.196           C  
ATOM   2810  CD  GLN A 114      12.853  90.301 168.618  1.00 0.196           C  
ATOM   2811  OE1 GLN A 114      12.352  89.485 167.823  1.00 0.196           O  
ATOM   2812  NE2 GLN A 114      13.791  89.966 169.488  1.00 0.196           N  
ATOM   2813  N   GLU A 115       9.406  94.172 166.291  1.00 0.196           N  
ATOM   2814  CA  GLU A 115       8.273  94.380 165.407  1.00 0.196           C  
ATOM   2815  C   GLU A 115       7.524  93.070 165.240  1.00 0.196           C  
ATOM   2816  O   GLU A 115       8.125  92.049 164.864  1.00 0.196           O  
ATOM   2817  CB  GLU A 115       8.746  94.929 164.042  1.00 0.196           C  
ATOM   2818  CG  GLU A 115       9.184  96.362 164.111  1.00 0.196           C  
ATOM   2819  CD  GLU A 115       8.007  97.238 164.535  1.00 0.196           C  
ATOM   2820  OE1 GLU A 115       6.930  97.199 163.885  1.00 0.196           O  
ATOM   2821  OE2 GLU A 115       8.137  97.886 165.590  1.00 0.196           O  
ATOM   2822  N   GLY A 116       6.220  93.137 165.563  1.00 0.196           N  
ATOM   2823  CA  GLY A 116       5.276  92.044 165.500  1.00 0.196           C  
ATOM   2824  C   GLY A 116       5.089  91.245 166.773  1.00 0.196           C  
ATOM   2825  O   GLY A 116       4.188  90.437 166.872  1.00 0.196           O  
ATOM   2826  N   GLU A 117       5.976  91.446 167.727  1.00 0.196           N  
ATOM   2827  CA  GLU A 117       5.903  90.730 169.010  1.00 0.196           C  
ATOM   2828  C   GLU A 117       4.626  91.149 169.744  1.00 0.196           C  
ATOM   2829  O   GLU A 117       4.269  92.267 169.697  1.00 0.196           O  
ATOM   2830  CB  GLU A 117       7.167  91.054 169.808  1.00 0.196           C  
ATOM   2831  CG  GLU A 117       7.680  89.867 170.562  1.00 0.196           C  
ATOM   2832  CD  GLU A 117       8.985  90.124 171.265  1.00 0.196           C  
ATOM   2833  OE1 GLU A 117       9.635  91.188 171.089  1.00 0.196           O  
ATOM   2834  OE2 GLU A 117       9.343  89.212 171.988  1.00 0.196           O  
ATOM   2835  N   ASP A 118       3.892  90.238 170.345  1.00 0.196           N  
ATOM   2836  CA  ASP A 118       2.729  90.603 171.092  1.00 0.196           C  
ATOM   2837  C   ASP A 118       3.136  91.195 172.418  1.00 0.196           C  
ATOM   2838  O   ASP A 118       4.226  90.876 173.026  1.00 0.196           O  
ATOM   2839  CB  ASP A 118       1.829  89.423 171.425  1.00 0.196           C  
ATOM   2840  CG  ASP A 118       1.301  88.697 170.191  1.00 0.196           C  
ATOM   2841  OD1 ASP A 118       1.143  89.297 169.085  1.00 0.196           O  
ATOM   2842  OD2 ASP A 118       1.055  87.501 170.392  1.00 0.196           O  
ATOM   2843  N   ASP A 119       2.183  91.958 172.907  1.00 0.196           N  
ATOM   2844  CA  ASP A 119       2.315  92.584 174.228  1.00 0.196           C  
ATOM   2845  C   ASP A 119       2.528  91.652 175.402  1.00 0.196           C  
ATOM   2846  O   ASP A 119       2.141  90.504 175.373  1.00 0.196           O  
ATOM   2847  CB  ASP A 119       1.103  93.468 174.513  1.00 0.196           C  
ATOM   2848  CG  ASP A 119       1.087  94.646 173.622  1.00 0.196           C  
ATOM   2849  OD1 ASP A 119       2.209  95.083 173.213  1.00 0.196           O  
ATOM   2850  OD2 ASP A 119      -0.020  95.086 173.320  1.00 0.196           O  
ATOM   2851  N   PRO A 120       3.204  92.147 176.436  1.00 0.196           N  
ATOM   2852  CA  PRO A 120       3.335  91.283 177.613  1.00 0.196           C  
ATOM   2853  C   PRO A 120       1.952  91.008 178.197  1.00 0.196           C  
ATOM   2854  O   PRO A 120       1.140  91.872 178.227  1.00 0.196           O  
ATOM   2855  CB  PRO A 120       4.181  92.125 178.578  1.00 0.196           C  
ATOM   2856  CG  PRO A 120       3.969  93.510 178.151  1.00 0.196           C  
ATOM   2857  CD  PRO A 120       3.898  93.428 176.634  1.00 0.196           C  
ATOM   2858  N   THR A 121       1.720  89.805 178.659  1.00 0.196           N  
ATOM   2859  CA  THR A 121       0.461  89.556 179.312  1.00 0.196           C  
ATOM   2860  C   THR A 121       0.546  89.858 180.804  1.00 0.196           C  
ATOM   2861  O   THR A 121       1.645  90.083 181.338  1.00 0.196           O  
ATOM   2862  CB  THR A 121       0.108  88.110 179.142  1.00 0.196           C  
ATOM   2863  OG1 THR A 121       1.115  87.325 179.776  1.00 0.196           O  
ATOM   2864  CG2 THR A 121       0.044  87.793 177.650  1.00 0.196           C  
ATOM   2865  N   GLU A 122      -0.621  89.815 181.457  1.00 0.196           N  
ATOM   2866  CA  GLU A 122      -0.724  89.979 182.907  1.00 0.196           C  
ATOM   2867  C   GLU A 122       0.142  88.991 183.645  1.00 0.196           C  
ATOM   2868  O   GLU A 122       0.850  89.355 184.574  1.00 0.196           O  
ATOM   2869  CB  GLU A 122      -2.194  89.953 183.376  0.60 0.196           C  
ATOM   2870  CG  GLU A 122      -2.405  90.555 184.760  0.60 0.196           C  
ATOM   2871  CD  GLU A 122      -3.878  90.718 185.124  0.60 0.196           C  
ATOM   2872  OE1 GLU A 122      -4.210  90.757 186.325  0.60 0.196           O  
ATOM   2873  OE2 GLU A 122      -4.713  90.786 184.212  0.60 0.196           O  
ATOM   2874  N   GLU A 123       0.125  87.727 183.241  1.00 0.211           N  
ATOM   2875  CA  GLU A 123       0.967  86.703 183.843  1.00 0.211           C  
ATOM   2876  C   GLU A 123       2.480  86.942 183.616  1.00 0.211           C  
ATOM   2877  O   GLU A 123       3.292  86.608 184.474  1.00 0.211           O  
ATOM   2878  CB  GLU A 123       0.614  85.309 183.285  0.50 0.211           C  
ATOM   2879  CG  GLU A 123      -0.790  84.835 183.627  0.50 0.211           C  
ATOM   2880  CD  GLU A 123      -1.928  85.567 182.919  0.50 0.211           C  
ATOM   2881  OE1 GLU A 123      -1.763  86.038 181.772  0.50 0.211           O  
ATOM   2882  OE2 GLU A 123      -3.029  85.656 183.514  0.50 0.211           O  
ATOM   2883  N   GLU A 124       2.910  87.435 182.454  1.00 0.026           N  
ATOM   2884  CA  GLU A 124       4.359  87.674 182.308  1.00 0.026           C  
ATOM   2885  C   GLU A 124       4.767  88.835 183.260  1.00 0.026           C  
ATOM   2886  O   GLU A 124       5.844  88.842 183.867  1.00 0.026           O  
ATOM   2887  CB  GLU A 124       4.708  88.092 180.876  1.00 0.026           C  
ATOM   2888  CG  GLU A 124       4.573  86.984 179.855  1.00 0.026           C  
ATOM   2889  CD  GLU A 124       5.003  87.488 178.512  1.00 0.026           C  
ATOM   2890  OE1 GLU A 124       4.174  88.217 177.928  1.00 0.026           O  
ATOM   2891  OE2 GLU A 124       6.174  87.190 178.101  1.00 0.026           O  
ATOM   2892  N   LEU A 125       3.930  89.843 183.278  1.00 0.026           N  
ATOM   2893  CA  LEU A 125       4.163  91.051 184.082  1.00 0.026           C  
ATOM   2894  C   LEU A 125       4.297  90.742 185.581  1.00 0.026           C  
ATOM   2895  O   LEU A 125       5.274  91.187 186.220  1.00 0.026           O  
ATOM   2896  CB  LEU A 125       3.090  92.073 183.816  1.00 0.026           C  
ATOM   2897  CG  LEU A 125       3.190  92.839 182.469  1.00 0.026           C  
ATOM   2898  CD1 LEU A 125       1.873  93.391 182.035  1.00 0.026           C  
ATOM   2899  CD2 LEU A 125       4.207  93.982 182.467  1.00 0.026           C  
ATOM   2900  N   THR A 126       3.382  89.916 186.111  1.00 0.026           N  
ATOM   2901  CA  THR A 126       3.362  89.547 187.547  1.00 0.026           C  
ATOM   2902  C   THR A 126       4.520  88.623 187.806  1.00 0.026           C  
ATOM   2903  O   THR A 126       5.208  88.762 188.790  1.00 0.026           O  
ATOM   2904  CB  THR A 126       1.996  88.868 187.908  1.00 0.026           C  
ATOM   2905  OG1 THR A 126       0.966  89.716 187.458  1.00 0.026           O  
ATOM   2906  CG2 THR A 126       1.780  88.692 189.367  1.00 0.026           C  
ATOM   2907  N   ALA A 127       4.812  87.721 186.884  1.00 0.026           N  
ATOM   2908  CA  ALA A 127       5.903  86.804 187.109  1.00 0.026           C  
ATOM   2909  C   ALA A 127       7.232  87.623 187.229  1.00 0.026           C  
ATOM   2910  O   ALA A 127       8.098  87.380 188.055  1.00 0.026           O  
ATOM   2911  CB  ALA A 127       5.988  85.779 185.980  1.00 0.026           C  
ATOM   2912  N   TYR A 128       7.368  88.577 186.344  1.00 0.127           N  
ATOM   2913  CA  TYR A 128       8.582  89.387 186.250  1.00 0.127           C  
ATOM   2914  C   TYR A 128       8.685  90.228 187.517  1.00 0.127           C  
ATOM   2915  O   TYR A 128       9.775  90.422 188.068  1.00 0.127           O  
ATOM   2916  CB  TYR A 128       8.468  90.332 185.057  1.00 0.127           C  
ATOM   2917  CG  TYR A 128       9.633  91.287 184.906  1.00 0.127           C  
ATOM   2918  CD1 TYR A 128       9.639  92.556 185.539  1.00 0.127           C  
ATOM   2919  CD2 TYR A 128      10.738  90.940 184.142  1.00 0.127           C  
ATOM   2920  CE1 TYR A 128      10.714  93.492 185.358  1.00 0.127           C  
ATOM   2921  CE2 TYR A 128      11.807  91.862 183.977  1.00 0.127           C  
ATOM   2922  CZ  TYR A 128      11.794  93.116 184.612  1.00 0.127           C  
ATOM   2923  OH  TYR A 128      12.844  94.009 184.427  1.00 0.127           O  
ATOM   2924  N   ALA A 129       7.563  90.781 187.933  1.00 0.139           N  
ATOM   2925  CA  ALA A 129       7.548  91.633 189.124  1.00 0.139           C  
ATOM   2926  C   ALA A 129       7.977  90.830 190.375  1.00 0.139           C  
ATOM   2927  O   ALA A 129       8.746  91.342 191.187  1.00 0.139           O  
ATOM   2928  CB  ALA A 129       6.182  92.276 189.294  1.00 0.139           C  
ATOM   2929  N   ALA A 130       7.542  89.562 190.474  1.00 0.139           N  
ATOM   2930  CA  ALA A 130       7.965  88.630 191.569  1.00 0.139           C  
ATOM   2931  C   ALA A 130       9.380  88.185 191.539  1.00 0.139           C  
ATOM   2932  O   ALA A 130       9.882  87.693 192.546  1.00 0.139           O  
ATOM   2933  CB  ALA A 130       7.064  87.390 191.583  1.00 0.139           C  
ATOM   2934  N   THR A 131      10.039  88.255 190.396  1.00 0.148           N  
ATOM   2935  CA  THR A 131      11.362  87.675 190.208  1.00 0.148           C  
ATOM   2936  C   THR A 131      12.377  88.777 189.864  1.00 0.148           C  
ATOM   2937  O   THR A 131      13.045  89.296 190.761  1.00 0.148           O  
ATOM   2938  CB  THR A 131      11.335  86.521 189.158  1.00 0.148           C  
ATOM   2939  OG1 THR A 131      10.746  87.011 187.925  1.00 0.148           O  
ATOM   2940  CG2 THR A 131      10.499  85.329 189.720  1.00 0.148           C  
ATOM   2941  N   THR A 132      12.489  89.171 188.598  1.00 0.148           N  
ATOM   2942  CA  THR A 132      13.462  90.208 188.163  1.00 0.148           C  
ATOM   2943  C   THR A 132      13.166  91.613 188.734  1.00 0.148           C  
ATOM   2944  O   THR A 132      14.096  92.385 189.055  1.00 0.148           O  
ATOM   2945  CB  THR A 132      13.559  90.347 186.601  1.00 0.148           C  
ATOM   2946  OG1 THR A 132      13.729  89.069 185.966  1.00 0.148           O  
ATOM   2947  CG2 THR A 132      14.709  91.246 186.185  1.00 0.148           C  
ATOM   2948  N   GLY A 133      11.898  91.989 188.816  1.00 0.148           N  
ATOM   2949  CA  GLY A 133      11.499  93.263 189.453  1.00 0.148           C  
ATOM   2950  C   GLY A 133      12.049  93.328 190.877  1.00 0.148           C  
ATOM   2951  O   GLY A 133      12.768  94.244 191.253  1.00 0.148           O  
ATOM   2952  N   ARG A 134      11.771  92.266 191.618  1.00 0.148           N  
ATOM   2953  CA  ARG A 134      12.168  92.102 192.989  1.00 0.148           C  
ATOM   2954  C   ARG A 134      13.673  92.164 193.161  1.00 0.148           C  
ATOM   2955  O   ARG A 134      14.179  92.890 194.021  1.00 0.148           O  
ATOM   2956  CB  ARG A 134      11.719  90.735 193.472  1.00 0.148           C  
ATOM   2957  CG  ARG A 134      11.865  90.621 194.955  1.00 0.148           C  
ATOM   2958  CD  ARG A 134      11.708  89.209 195.435  1.00 0.148           C  
ATOM   2959  NE  ARG A 134      11.895  89.298 196.874  1.00 0.148           N  
ATOM   2960  CZ  ARG A 134      12.014  88.278 197.691  1.00 0.148           C  
ATOM   2961  NH1 ARG A 134      11.972  87.045 197.216  1.00 0.148           N  
ATOM   2962  NH2 ARG A 134      12.186  88.510 198.982  1.00 0.148           N  
ATOM   2963  N   PHE A 135      14.357  91.460 192.264  1.00 0.148           N  
ATOM   2964  CA  PHE A 135      15.790  91.309 192.283  1.00 0.148           C  
ATOM   2965  C   PHE A 135      16.395  92.668 192.026  1.00 0.148           C  
ATOM   2966  O   PHE A 135      17.318  93.048 192.739  1.00 0.148           O  
ATOM   2967  CB  PHE A 135      16.254  90.257 191.255  1.00 0.148           C  
ATOM   2968  CG  PHE A 135      17.684  89.844 191.399  1.00 0.148           C  
ATOM   2969  CD1 PHE A 135      18.084  89.096 192.496  1.00 0.148           C  
ATOM   2970  CD2 PHE A 135      18.638  90.180 190.437  1.00 0.148           C  
ATOM   2971  CE1 PHE A 135      19.391  88.691 192.663  1.00 0.148           C  
ATOM   2972  CE2 PHE A 135      19.962  89.752 190.592  1.00 0.148           C  
ATOM   2973  CZ  PHE A 135      20.334  89.014 191.713  1.00 0.148           C  
ATOM   2974  N   ALA A 136      15.836  93.426 191.088  1.00 0.112           N  
ATOM   2975  CA  ALA A 136      16.349  94.779 190.748  1.00 0.112           C  
ATOM   2976  C   ALA A 136      16.235  95.772 191.912  1.00 0.112           C  
ATOM   2977  O   ALA A 136      17.151  96.550 192.173  1.00 0.112           O  
ATOM   2978  CB  ALA A 136      15.696  95.350 189.504  1.00 0.112           C  
ATOM   2979  N   LEU A 137      15.136  95.659 192.613  1.00 0.022           N  
ATOM   2980  CA  LEU A 137      14.812  96.579 193.714  1.00 0.022           C  
ATOM   2981  C   LEU A 137      15.531  96.217 194.983  1.00 0.022           C  
ATOM   2982  O   LEU A 137      15.888  97.131 195.790  1.00 0.022           O  
ATOM   2983  CB  LEU A 137      13.306  96.636 193.988  1.00 0.022           C  
ATOM   2984  CG  LEU A 137      12.506  97.685 193.244  1.00 0.022           C  
ATOM   2985  CD1 LEU A 137      10.990  97.390 193.265  1.00 0.022           C  
ATOM   2986  CD2 LEU A 137      12.772  99.056 193.857  1.00 0.022           C  
ATOM   2987  N   TYR A 138      15.813  94.935 195.158  1.00 0.022           N  
ATOM   2988  CA  TYR A 138      16.228  94.448 196.494  1.00 0.022           C  
ATOM   2989  C   TYR A 138      17.486  95.204 196.998  1.00 0.022           C  
ATOM   2990  O   TYR A 138      17.522  95.637 198.138  1.00 0.022           O  
ATOM   2991  CB  TYR A 138      16.381  92.917 196.532  1.00 0.022           C  
ATOM   2992  CG  TYR A 138      16.554  92.292 197.903  1.00 0.022           C  
ATOM   2993  CD1 TYR A 138      15.450  91.959 198.718  1.00 0.022           C  
ATOM   2994  CD2 TYR A 138      17.795  91.993 198.369  1.00 0.022           C  
ATOM   2995  CE1 TYR A 138      15.646  91.432 199.980  1.00 0.022           C  
ATOM   2996  CE2 TYR A 138      17.993  91.421 199.593  1.00 0.022           C  
ATOM   2997  CZ  TYR A 138      16.920  91.164 200.413  1.00 0.022           C  
ATOM   2998  OH  TYR A 138      17.162  90.604 201.604  1.00 0.022           O  
ATOM   2999  N   PRO A 139      18.489  95.433 196.127  1.00 0.022           N  
ATOM   3000  CA  PRO A 139      19.687  96.109 196.701  1.00 0.022           C  
ATOM   3001  C   PRO A 139      19.361  97.596 197.200  1.00 0.022           C  
ATOM   3002  O   PRO A 139      20.015  98.104 198.147  1.00 0.022           O  
ATOM   3003  CB  PRO A 139      20.718  96.076 195.557  1.00 0.022           C  
ATOM   3004  CG  PRO A 139      20.276  94.975 194.660  1.00 0.022           C  
ATOM   3005  CD  PRO A 139      18.757  94.802 194.821  1.00 0.022           C  
ATOM   3006  N   TYR A 140      18.315  98.230 196.602  1.00 0.024           N  
ATOM   3007  CA  TYR A 140      17.906  99.581 196.976  1.00 0.024           C  
ATOM   3008  C   TYR A 140      17.127  99.483 198.266  1.00 0.024           C  
ATOM   3009  O   TYR A 140      17.242 100.324 199.148  1.00 0.024           O  
ATOM   3010  CB  TYR A 140      17.157 100.354 195.860  1.00 0.024           C  
ATOM   3011  CG  TYR A 140      18.043 100.562 194.692  1.00 0.024           C  
ATOM   3012  CD1 TYR A 140      18.252  99.582 193.709  1.00 0.024           C  
ATOM   3013  CD2 TYR A 140      18.753 101.731 194.584  1.00 0.024           C  
ATOM   3014  CE1 TYR A 140      19.192  99.820 192.656  1.00 0.024           C  
ATOM   3015  CE2 TYR A 140      19.626 101.940 193.554  1.00 0.024           C  
ATOM   3016  CZ  TYR A 140      19.844 100.991 192.593  1.00 0.024           C  
ATOM   3017  OH  TYR A 140      20.770 101.311 191.592  1.00 0.024           O  
ATOM   3018  N   ILE A 141      16.338  98.436 198.402  1.00 0.024           N  
ATOM   3019  CA  ILE A 141      15.639  98.195 199.651  1.00 0.024           C  
ATOM   3020  C   ILE A 141      16.657  97.996 200.775  1.00 0.024           C  
ATOM   3021  O   ILE A 141      16.538  98.581 201.869  1.00 0.024           O  
ATOM   3022  CB  ILE A 141      14.614  97.009 199.519  1.00 0.024           C  
ATOM   3023  CG1 ILE A 141      13.573  97.346 198.440  1.00 0.024           C  
ATOM   3024  CG2 ILE A 141      14.105  96.641 200.849  1.00 0.024           C  
ATOM   3025  CD1 ILE A 141      12.610  96.221 198.081  1.00 0.024           C  
ATOM   3026  N   ARG A 142      17.720  97.251 200.481  1.00 0.024           N  
ATOM   3027  CA  ARG A 142      18.735  96.988 201.450  1.00 0.024           C  
ATOM   3028  C   ARG A 142      19.306  98.373 201.923  1.00 0.024           C  
ATOM   3029  O   ARG A 142      19.419  98.671 203.152  1.00 0.024           O  
ATOM   3030  CB  ARG A 142      19.833  96.117 200.869  1.00 0.024           C  
ATOM   3031  CG  ARG A 142      20.977  95.948 201.875  1.00 0.024           C  
ATOM   3032  CD  ARG A 142      22.146  95.157 201.403  1.00 0.024           C  
ATOM   3033  NE  ARG A 142      21.800  93.724 201.215  1.00 0.024           N  
ATOM   3034  CZ  ARG A 142      21.695  93.099 200.037  1.00 0.024           C  
ATOM   3035  NH1 ARG A 142      21.936  93.732 198.891  1.00 0.024           N  
ATOM   3036  NH2 ARG A 142      21.284  91.834 200.015  1.00 0.024           N  
ATOM   3037  N   GLU A 143      19.647  99.217 200.961  1.00 0.024           N  
ATOM   3038  CA  GLU A 143      20.321 100.508 201.354  1.00 0.024           C  
ATOM   3039  C   GLU A 143      19.327 101.382 202.185  1.00 0.024           C  
ATOM   3040  O   GLU A 143      19.628 101.953 203.154  1.00 0.024           O  
ATOM   3041  CB  GLU A 143      20.709 101.253 200.087  1.00 0.024           C  
ATOM   3042  CG  GLU A 143      21.501 102.544 200.405  1.00 0.024           C  
ATOM   3043  CD  GLU A 143      20.640 103.728 200.679  1.00 0.024           C  
ATOM   3044  OE1 GLU A 143      19.599 103.770 199.989  1.00 0.024           O  
ATOM   3045  OE2 GLU A 143      21.012 104.600 201.537  1.00 0.024           O  
ATOM   3046  N   TYR A 144      18.079 101.340 201.813  1.00 0.192           N  
ATOM   3047  CA  TYR A 144      17.074 102.079 202.559  1.00 0.192           C  
ATOM   3048  C   TYR A 144      16.919 101.605 204.007  1.00 0.192           C  
ATOM   3049  O   TYR A 144      16.864 102.437 204.936  1.00 0.192           O  
ATOM   3050  CB  TYR A 144      15.726 102.056 201.843  1.00 0.192           C  
ATOM   3051  CG  TYR A 144      14.712 102.823 202.673  1.00 0.192           C  
ATOM   3052  CD1 TYR A 144      14.795 104.197 202.839  1.00 0.192           C  
ATOM   3053  CD2 TYR A 144      13.681 102.152 203.285  1.00 0.192           C  
ATOM   3054  CE1 TYR A 144      13.819 104.912 203.578  1.00 0.192           C  
ATOM   3055  CE2 TYR A 144      12.750 102.843 204.040  1.00 0.192           C  
ATOM   3056  CZ  TYR A 144      12.790 104.200 204.175  1.00 0.192           C  
ATOM   3057  OH  TYR A 144      11.749 104.811 204.994  1.00 0.192           O  
ATOM   3058  N   VAL A 145      16.872 100.276 204.189  1.00 0.017           N  
ATOM   3059  CA  VAL A 145      16.734  99.688 205.479  1.00 0.017           C  
ATOM   3060  C   VAL A 145      17.932  99.996 206.340  1.00 0.017           C  
ATOM   3061  O   VAL A 145      17.774 100.327 207.529  1.00 0.017           O  
ATOM   3062  CB  VAL A 145      16.466  98.133 205.393  1.00 0.017           C  
ATOM   3063  CG1 VAL A 145      16.583  97.406 206.771  1.00 0.017           C  
ATOM   3064  CG2 VAL A 145      15.129  97.895 204.693  1.00 0.017           C  
ATOM   3065  N   TYR A 146      19.120  99.928 205.727  1.00 0.017           N  
ATOM   3066  CA  TYR A 146      20.347 100.216 206.456  1.00 0.017           C  
ATOM   3067  C   TYR A 146      20.341 101.680 206.941  1.00 0.017           C  
ATOM   3068  O   TYR A 146      20.661 102.010 208.090  1.00 0.017           O  
ATOM   3069  CB  TYR A 146      21.467  99.944 205.452  1.00 0.017           C  
ATOM   3070  CG  TYR A 146      22.851 100.272 205.880  1.00 0.017           C  
ATOM   3071  CD1 TYR A 146      23.303 101.547 205.791  1.00 0.017           C  
ATOM   3072  CD2 TYR A 146      23.729  99.278 206.281  1.00 0.017           C  
ATOM   3073  CE1 TYR A 146      24.649 101.853 206.135  1.00 0.017           C  
ATOM   3074  CE2 TYR A 146      25.054  99.538 206.594  1.00 0.017           C  
ATOM   3075  CZ  TYR A 146      25.500 100.845 206.596  1.00 0.017           C  
ATOM   3076  OH  TYR A 146      26.841 101.122 206.847  1.00 0.017           O  
ATOM   3077  N   ASP A 147      19.958 102.588 206.059  1.00 0.017           N  
ATOM   3078  CA  ASP A 147      19.864 103.983 206.411  1.00 0.017           C  
ATOM   3079  C   ASP A 147      18.827 104.257 207.499  1.00 0.017           C  
ATOM   3080  O   ASP A 147      19.076 104.987 208.473  1.00 0.017           O  
ATOM   3081  CB  ASP A 147      19.469 104.818 205.184  1.00 0.017           C  
ATOM   3082  CG  ASP A 147      19.349 106.327 205.517  1.00 0.017           C  
ATOM   3083  OD1 ASP A 147      20.400 106.904 205.767  1.00 0.017           O  
ATOM   3084  OD2 ASP A 147      18.229 106.870 205.642  1.00 0.017           O  
ATOM   3085  N   LEU A 148      17.639 103.684 207.316  1.00 0.017           N  
ATOM   3086  CA  LEU A 148      16.568 103.878 208.296  1.00 0.017           C  
ATOM   3087  C   LEU A 148      16.898 103.359 209.717  1.00 0.017           C  
ATOM   3088  O   LEU A 148      16.664 104.024 210.721  1.00 0.017           O  
ATOM   3089  CB  LEU A 148      15.295 103.218 207.823  1.00 0.017           C  
ATOM   3090  CG  LEU A 148      14.078 103.308 208.733  1.00 0.017           C  
ATOM   3091  CD1 LEU A 148      13.534 104.752 208.799  1.00 0.017           C  
ATOM   3092  CD2 LEU A 148      12.986 102.373 208.226  1.00 0.017           C  
ATOM   3093  N   THR A 149      17.328 102.113 209.785  1.00 0.017           N  
ATOM   3094  CA  THR A 149      17.770 101.517 211.095  1.00 0.017           C  
ATOM   3095  C   THR A 149      18.896 102.310 211.768  1.00 0.017           C  
ATOM   3096  O   THR A 149      18.794 102.481 212.988  1.00 0.017           O  
ATOM   3097  CB  THR A 149      18.114 100.001 210.999  1.00 0.017           C  
ATOM   3098  OG1 THR A 149      19.167  99.840 210.046  1.00 0.017           O  
ATOM   3099  CG2 THR A 149      16.799  99.220 210.550  1.00 0.017           C  
ATOM   3100  N   GLY A 150      19.921 102.775 211.024  1.00 0.017           N  
ATOM   3101  CA  GLY A 150      20.985 103.647 211.572  1.00 0.017           C  
ATOM   3102  C   GLY A 150      20.364 104.944 212.111  1.00 0.017           C  
ATOM   3103  O   GLY A 150      20.615 105.360 213.220  1.00 0.017           O  
ATOM   3104  N   ARG A 151      19.500 105.584 211.348  1.00 0.020           N  
ATOM   3105  CA  ARG A 151      18.846 106.779 211.872  1.00 0.020           C  
ATOM   3106  C   ARG A 151      18.062 106.652 213.183  1.00 0.020           C  
ATOM   3107  O   ARG A 151      17.935 107.627 213.958  1.00 0.020           O  
ATOM   3108  CB  ARG A 151      17.884 107.369 210.860  1.00 0.020           C  
ATOM   3109  CG  ARG A 151      18.477 107.808 209.557  1.00 0.020           C  
ATOM   3110  CD  ARG A 151      17.349 108.482 208.775  1.00 0.020           C  
ATOM   3111  NE  ARG A 151      17.838 108.883 207.487  1.00 0.020           N  
ATOM   3112  CZ  ARG A 151      18.457 110.012 207.206  1.00 0.020           C  
ATOM   3113  NH1 ARG A 151      18.653 110.962 208.128  1.00 0.020           N  
ATOM   3114  NH2 ARG A 151      18.790 110.223 205.929  1.00 0.020           N  
ATOM   3115  N   LEU A 152      17.333 105.528 213.298  1.00 0.020           N  
ATOM   3116  CA  LEU A 152      16.582 105.230 214.492  1.00 0.020           C  
ATOM   3117  C   LEU A 152      17.471 104.837 215.689  1.00 0.020           C  
ATOM   3118  O   LEU A 152      16.967 104.488 216.738  1.00 0.020           O  
ATOM   3119  CB  LEU A 152      15.677 104.026 214.159  1.00 0.020           C  
ATOM   3120  CG  LEU A 152      14.582 104.178 213.127  1.00 0.020           C  
ATOM   3121  CD1 LEU A 152      13.988 102.842 212.796  1.00 0.020           C  
ATOM   3122  CD2 LEU A 152      13.494 105.139 213.654  1.00 0.020           C  
ATOM   3123  N   ALA A 153      18.773 104.813 215.440  1.00 0.247           N  
ATOM   3124  CA  ALA A 153      19.860 104.549 216.364  1.00 0.247           C  
ATOM   3125  C   ALA A 153      19.845 103.103 216.797  1.00 0.247           C  
ATOM   3126  O   ALA A 153      20.104 102.764 217.935  1.00 0.247           O  
ATOM   3127  CB  ALA A 153      19.930 105.573 217.553  1.00 0.247           C  
ATOM   3128  N   LEU A 154      19.548 102.231 215.840  1.00 0.358           N  
ATOM   3129  CA  LEU A 154      19.713 100.833 216.050  1.00 0.358           C  
ATOM   3130  C   LEU A 154      21.024 100.517 215.375  1.00 0.358           C  
ATOM   3131  O   LEU A 154      21.412 101.277 214.486  1.00 0.358           O  
ATOM   3132  CB  LEU A 154      18.576 100.082 215.374  1.00 0.358           C  
ATOM   3133  CG  LEU A 154      17.163 100.422 215.897  1.00 0.358           C  
ATOM   3134  CD1 LEU A 154      16.082  99.746 215.049  1.00 0.358           C  
ATOM   3135  CD2 LEU A 154      17.073  99.993 217.356  1.00 0.358           C  
ATOM   3136  N   PRO A 155      21.646  99.386 215.757  1.00 0.332           N  
ATOM   3137  CA  PRO A 155      22.670  98.744 214.921  1.00 0.332           C  
ATOM   3138  C   PRO A 155      22.197  98.710 213.465  1.00 0.332           C  
ATOM   3139  O   PRO A 155      21.022  98.270 213.206  1.00 0.332           O  
ATOM   3140  CB  PRO A 155      22.822  97.356 215.550  1.00 0.332           C  
ATOM   3141  CG  PRO A 155      22.345  97.516 216.963  1.00 0.332           C  
ATOM   3142  CD  PRO A 155      21.203  98.499 216.845  1.00 0.332           C  
ATOM   3143  N   PRO A 156      23.020  99.269 212.538  1.00 0.332           N  
ATOM   3144  CA  PRO A 156      22.492  99.315 211.132  1.00 0.332           C  
ATOM   3145  C   PRO A 156      22.288  97.882 210.621  1.00 0.332           C  
ATOM   3146  O   PRO A 156      23.134  97.028 210.824  1.00 0.332           O  
ATOM   3147  CB  PRO A 156      23.560 100.103 210.323  1.00 0.332           C  
ATOM   3148  CG  PRO A 156      24.402 100.817 211.387  1.00 0.332           C  
ATOM   3149  CD  PRO A 156      24.188 100.156 212.738  1.00 0.332           C  
ATOM   3150  N   LEU A 157      21.119  97.634 210.087  1.00 0.332           N  
ATOM   3151  CA  LEU A 157      20.783  96.332 209.506  1.00 0.332           C  
ATOM   3152  C   LEU A 157      21.166  96.213 208.005  1.00 0.332           C  
ATOM   3153  O   LEU A 157      20.756  97.077 207.214  1.00 0.332           O  
ATOM   3154  CB  LEU A 157      19.308  96.083 209.681  1.00 0.332           C  
ATOM   3155  CG  LEU A 157      18.744  94.782 209.041  1.00 0.332           C  
ATOM   3156  CD1 LEU A 157      19.371  93.545 209.625  1.00 0.332           C  
ATOM   3157  CD2 LEU A 157      17.247  94.734 209.191  1.00 0.332           C  
ATOM   3158  N   THR A 158      21.971  95.182 207.626  1.00 0.332           N  
ATOM   3159  CA  THR A 158      22.267  94.902 206.195  1.00 0.332           C  
ATOM   3160  C   THR A 158      21.449  93.705 205.789  1.00 0.332           C  
ATOM   3161  O   THR A 158      21.687  92.597 206.310  1.00 0.332           O  
ATOM   3162  CB  THR A 158      23.762  94.646 205.930  1.00 0.332           C  
ATOM   3163  OG1 THR A 158      24.480  95.769 206.375  1.00 0.332           O  
ATOM   3164  CG2 THR A 158      24.069  94.422 204.496  1.00 0.332           C  
ATOM   3165  N   LEU A 159      20.436  93.890 204.918  1.00 0.358           N  
ATOM   3166  CA  LEU A 159      19.591  92.753 204.603  1.00 0.358           C  
ATOM   3167  C   LEU A 159      20.394  91.573 204.002  1.00 0.358           C  
ATOM   3168  O   LEU A 159      21.354  91.776 203.224  1.00 0.358           O  
ATOM   3169  CB  LEU A 159      18.433  93.078 203.667  1.00 0.358           C  
ATOM   3170  CG  LEU A 159      17.315  93.984 204.153  1.00 0.358           C  
ATOM   3171  CD1 LEU A 159      16.398  94.450 202.981  1.00 0.358           C  
ATOM   3172  CD2 LEU A 159      16.511  93.469 205.335  1.00 0.358           C  
ATOM   3173  N   GLU A 160      19.977  90.337 204.345  1.00 0.192           N  
ATOM   3174  CA  GLU A 160      20.598  89.117 203.755  1.00 0.192           C  
ATOM   3175  C   GLU A 160      20.423  89.047 202.215  1.00 0.192           C  
ATOM   3176  O   GLU A 160      19.551  89.694 201.619  1.00 0.192           O  
ATOM   3177  CB  GLU A 160      20.140  87.822 204.425  1.00 0.192           C  
ATOM   3178  CG  GLU A 160      18.758  87.348 204.004  1.00 0.192           C  
ATOM   3179  CD  GLU A 160      18.231  86.238 204.913  1.00 0.192           C  
ATOM   3180  OE1 GLU A 160      19.025  85.630 205.697  1.00 0.192           O  
ATOM   3181  OE2 GLU A 160      17.012  86.004 204.855  1.00 0.192           O  
ATOM   3182  N   ILE A 161      21.337  88.325 201.608  1.00 0.493           N  
ATOM   3183  CA  ILE A 161      21.368  88.157 200.170  1.00 0.493           C  
ATOM   3184  C   ILE A 161      20.070  87.488 199.779  1.00 0.493           C  
ATOM   3185  O   ILE A 161      19.597  86.587 200.477  1.00 0.493           O  
ATOM   3186  CB  ILE A 161      22.576  87.300 199.721  1.00 0.493           C  
ATOM   3187  CG1 ILE A 161      23.891  88.065 199.959  1.00 0.493           C  
ATOM   3188  CG2 ILE A 161      22.469  86.870 198.261  1.00 0.493           C  
ATOM   3189  CD1 ILE A 161      24.183  89.151 198.980  1.00 0.493           C  
ATOM   3190  N   LEU A 162      19.500  87.974 198.680  1.00 0.511           N  
ATOM   3191  CA  LEU A 162      18.307  87.388 198.100  1.00 0.511           C  
ATOM   3192  C   LEU A 162      18.671  86.092 197.341  1.00 0.511           C  
ATOM   3193  O   LEU A 162      19.301  86.174 196.302  1.00 0.511           O  
ATOM   3194  CB  LEU A 162      17.701  88.432 197.140  1.00 0.511           C  
ATOM   3195  CG  LEU A 162      16.363  88.098 196.445  1.00 0.511           C  
ATOM   3196  CD1 LEU A 162      15.391  87.429 197.414  1.00 0.511           C  
ATOM   3197  CD2 LEU A 162      15.756  89.342 195.825  1.00 0.511           C  
ATOM   3198  N   SER A 163      18.325  84.917 197.849  1.00 0.511           N  
ATOM   3199  CA  SER A 163      18.652  83.676 197.103  1.00 0.511           C  
ATOM   3200  C   SER A 163      17.572  83.321 196.080  1.00 0.511           C  
ATOM   3201  O   SER A 163      17.326  82.148 195.813  1.00 0.511           O  
ATOM   3202  CB  SER A 163      18.919  82.494 198.049  1.00 0.511           C  
ATOM   3203  OG  SER A 163      17.804  82.222 198.873  1.00 0.511           O  
TER    3204      SER A 163                                                      
ATOM   3205  N   ASP B   6       9.369 135.172 216.663  0.50 0.307           N  
ATOM   3206  CA  ASP B   6      10.523 136.085 216.438  0.50 0.307           C  
ATOM   3207  C   ASP B   6      11.230 136.377 217.765  0.50 0.307           C  
ATOM   3208  O   ASP B   6      11.810 135.480 218.363  0.50 0.307           O  
ATOM   3209  CB  ASP B   6      10.066 137.388 215.779  0.50 0.307           C  
ATOM   3210  N   ALA B   7      11.136 137.617 218.236  0.50 0.307           N  
ATOM   3211  CA  ALA B   7      12.024 138.136 219.281  0.50 0.307           C  
ATOM   3212  C   ALA B   7      11.824 137.622 220.714  0.50 0.307           C  
ATOM   3213  O   ALA B   7      12.610 137.969 221.594  0.50 0.307           O  
ATOM   3214  CB  ALA B   7      11.970 139.661 219.282  0.50 0.307           C  
ATOM   3215  N   ASP B   8      10.807 136.804 220.977  0.50 0.307           N  
ATOM   3216  CA  ASP B   8      10.638 136.237 222.325  0.50 0.307           C  
ATOM   3217  C   ASP B   8      11.732 135.217 222.679  0.50 0.307           C  
ATOM   3218  O   ASP B   8      11.789 134.751 223.815  0.50 0.307           O  
ATOM   3219  CB  ASP B   8       9.262 135.575 222.481  0.50 0.307           C  
ATOM   3220  N   ASP B   9      12.589 134.875 221.710  0.70 0.307           N  
ATOM   3221  CA  ASP B   9      13.628 133.843 221.874  0.70 0.307           C  
ATOM   3222  C   ASP B   9      14.786 134.185 222.817  0.70 0.307           C  
ATOM   3223  O   ASP B   9      15.413 133.279 223.354  0.70 0.307           O  
ATOM   3224  CB  ASP B   9      14.198 133.426 220.502  0.70 0.307           C  
ATOM   3225  N   LEU B  10      15.090 135.464 223.025  1.00 0.307           N  
ATOM   3226  CA  LEU B  10      16.213 135.809 223.931  1.00 0.307           C  
ATOM   3227  C   LEU B  10      15.821 135.771 225.393  1.00 0.307           C  
ATOM   3228  O   LEU B  10      16.671 135.557 226.253  1.00 0.307           O  
ATOM   3229  CB  LEU B  10      16.924 137.117 223.568  1.00 0.307           C  
ATOM   3230  CG  LEU B  10      18.123 136.937 222.612  1.00 0.307           C  
ATOM   3231  CD1 LEU B  10      17.834 137.536 221.242  1.00 0.307           C  
ATOM   3232  CD2 LEU B  10      19.391 137.532 223.206  1.00 0.307           C  
ATOM   3233  N   ASP B  11      14.537 135.908 225.686  1.00 0.307           N  
ATOM   3234  CA  ASP B  11      14.074 135.638 227.037  1.00 0.307           C  
ATOM   3235  C   ASP B  11      14.284 134.149 227.375  1.00 0.307           C  
ATOM   3236  O   ASP B  11      14.855 133.819 228.422  1.00 0.307           O  
ATOM   3237  CB  ASP B  11      12.603 136.000 227.187  1.00 0.307           C  
ATOM   3238  CG  ASP B  11      12.277 136.492 228.570  1.00 0.307           C  
ATOM   3239  OD1 ASP B  11      13.203 136.598 229.410  1.00 0.307           O  
ATOM   3240  OD2 ASP B  11      11.089 136.786 228.810  1.00 0.307           O  
ATOM   3241  N   LEU B  12      13.845 133.266 226.460  1.00 0.307           N  
ATOM   3242  CA  LEU B  12      13.990 131.798 226.646  1.00 0.307           C  
ATOM   3243  C   LEU B  12      15.470 131.387 226.867  1.00 0.307           C  
ATOM   3244  O   LEU B  12      15.737 130.503 227.644  1.00 0.307           O  
ATOM   3245  CB  LEU B  12      13.328 131.023 225.492  1.00 0.307           C  
ATOM   3246  CG  LEU B  12      11.794 131.055 225.396  1.00 0.307           C  
ATOM   3247  CD1 LEU B  12      11.273 130.425 224.113  1.00 0.307           C  
ATOM   3248  CD2 LEU B  12      11.124 130.380 226.593  1.00 0.307           C  
ATOM   3249  N   GLN B  13      16.426 132.075 226.261  1.00 0.546           N  
ATOM   3250  CA  GLN B  13      17.864 131.828 226.539  1.00 0.546           C  
ATOM   3251  C   GLN B  13      18.297 132.213 227.938  1.00 0.546           C  
ATOM   3252  O   GLN B  13      19.213 131.597 228.447  1.00 0.546           O  
ATOM   3253  CB  GLN B  13      18.788 132.558 225.551  1.00 0.546           C  
ATOM   3254  CG  GLN B  13      18.810 131.953 224.170  1.00 0.546           C  
ATOM   3255  CD  GLN B  13      19.562 132.824 223.192  1.00 0.546           C  
ATOM   3256  OE1 GLN B  13      19.169 133.957 222.938  1.00 0.546           O  
ATOM   3257  NE2 GLN B  13      20.669 132.311 222.656  1.00 0.546           N  
ATOM   3258  N   ARG B  14      17.716 133.270 228.530  1.00 0.546           N  
ATOM   3259  CA  ARG B  14      17.937 133.572 229.960  1.00 0.546           C  
ATOM   3260  C   ARG B  14      17.307 132.495 230.895  1.00 0.546           C  
ATOM   3261  O   ARG B  14      17.863 132.077 231.877  1.00 0.546           O  
ATOM   3262  CB  ARG B  14      17.335 134.936 230.304  1.00 0.546           C  
ATOM   3263  CG  ARG B  14      17.720 135.422 231.691  1.00 0.546           C  
ATOM   3264  CD  ARG B  14      16.952 136.675 232.090  1.00 0.546           C  
ATOM   3265  NE  ARG B  14      15.498 136.568 231.899  1.00 0.546           N  
ATOM   3266  CZ  ARG B  14      14.679 135.802 232.634  1.00 0.546           C  
ATOM   3267  NH1 ARG B  14      15.145 135.032 233.620  1.00 0.546           N  
ATOM   3268  NH2 ARG B  14      13.373 135.786 232.370  1.00 0.546           N  
ATOM   3269  N   VAL B  15      16.116 132.068 230.577  1.00 0.546           N  
ATOM   3270  CA  VAL B  15      15.479 131.130 231.431  1.00 0.546           C  
ATOM   3271  C   VAL B  15      16.136 129.744 231.361  1.00 0.546           C  
ATOM   3272  O   VAL B  15      16.116 129.045 232.349  1.00 0.546           O  
ATOM   3273  CB  VAL B  15      13.974 131.100 231.139  1.00 0.546           C  
ATOM   3274  CG1 VAL B  15      13.292 129.965 231.844  1.00 0.546           C  
ATOM   3275  CG2 VAL B  15      13.373 132.412 231.593  1.00 0.546           C  
ATOM   3276  N   GLY B  16      16.750 129.371 230.224  1.00 0.546           N  
ATOM   3277  CA  GLY B  16      17.413 128.060 230.128  1.00 0.546           C  
ATOM   3278  C   GLY B  16      18.898 128.049 230.414  1.00 0.546           C  
ATOM   3279  O   GLY B  16      19.520 127.008 230.314  1.00 0.546           O  
ATOM   3280  N   ALA B  17      19.468 129.185 230.824  1.00 0.546           N  
ATOM   3281  CA  ALA B  17      20.939 129.337 230.927  1.00 0.546           C  
ATOM   3282  C   ALA B  17      21.553 128.587 232.076  1.00 0.546           C  
ATOM   3283  O   ALA B  17      22.709 128.145 231.984  1.00 0.546           O  
ATOM   3284  CB  ALA B  17      21.327 130.801 231.034  1.00 0.546           C  
ATOM   3285  N   ARG B  18      20.799 128.463 233.167  1.00 0.546           N  
ATOM   3286  CA  ARG B  18      21.265 127.722 234.304  1.00 0.546           C  
ATOM   3287  C   ARG B  18      21.432 126.256 233.877  1.00 0.546           C  
ATOM   3288  O   ARG B  18      22.465 125.602 234.170  1.00 0.546           O  
ATOM   3289  CB  ARG B  18      20.290 127.801 235.494  1.00 0.546           C  
ATOM   3290  CG  ARG B  18      20.874 127.219 236.803  1.00 0.546           C  
ATOM   3291  CD  ARG B  18      19.907 127.249 238.009  1.00 0.546           C  
ATOM   3292  NE  ARG B  18      18.731 126.341 237.907  1.00 0.546           N  
ATOM   3293  CZ  ARG B  18      18.621 125.127 238.483  1.00 0.546           C  
ATOM   3294  NH1 ARG B  18      19.575 124.597 239.238  1.00 0.546           N  
ATOM   3295  NH2 ARG B  18      17.520 124.418 238.316  1.00 0.546           N  
ATOM   3296  N   LEU B  19      20.391 125.731 233.235  1.00 -1              N  
ATOM   3297  CA  LEU B  19      20.447 124.355 232.780  1.00 -1              C  
ATOM   3298  C   LEU B  19      21.475 124.149 231.663  1.00 -1              C  
ATOM   3299  O   LEU B  19      22.212 123.146 231.680  1.00 -1              O  
ATOM   3300  CB  LEU B  19      19.090 123.917 232.317  1.00 -1              C  
ATOM   3301  CG  LEU B  19      18.924 122.515 231.713  1.00 -1              C  
ATOM   3302  CD1 LEU B  19      19.377 121.393 232.640  1.00 -1              C  
ATOM   3303  CD2 LEU B  19      17.445 122.351 231.334  1.00 -1              C  
ATOM   3304  N   ALA B  20      21.515 125.080 230.710  1.00 -1              N  
ATOM   3305  CA  ALA B  20      22.522 125.104 229.613  1.00 -1              C  
ATOM   3306  C   ALA B  20      23.918 125.093 230.102  1.00 -1              C  
ATOM   3307  O   ALA B  20      24.764 124.481 229.500  1.00 -1              O  
ATOM   3308  CB  ALA B  20      22.316 126.305 228.712  1.00 -1              C  
ATOM   3309  N   ALA B  21      24.192 125.760 231.221  1.00 0.220           N  
ATOM   3310  CA  ALA B  21      25.516 125.667 231.834  1.00 0.220           C  
ATOM   3311  C   ALA B  21      25.825 124.255 232.431  1.00 0.220           C  
ATOM   3312  O   ALA B  21      26.950 123.942 232.646  1.00 0.220           O  
ATOM   3313  CB  ALA B  21      25.664 126.764 232.926  1.00 0.220           C  
ATOM   3314  N   ARG B  22      24.842 123.415 232.730  1.00 0.220           N  
ATOM   3315  CA  ARG B  22      25.102 122.098 233.339  1.00 0.220           C  
ATOM   3316  C   ARG B  22      24.748 120.903 232.416  1.00 0.220           C  
ATOM   3317  O   ARG B  22      25.041 119.750 232.748  1.00 0.220           O  
ATOM   3318  CB  ARG B  22      24.308 121.963 234.643  0.60 0.220           C  
ATOM   3319  CG  ARG B  22      25.063 122.541 235.839  0.60 0.220           C  
ATOM   3320  CD  ARG B  22      24.139 123.129 236.886  0.60 0.220           C  
ATOM   3321  NE  ARG B  22      24.753 124.353 237.406  0.10 0.220           N  
ATOM   3322  CZ  ARG B  22      24.093 125.329 238.011  0.10 0.220           C  
ATOM   3323  NH1 ARG B  22      22.790 125.232 238.201  0.10 0.220           N  
ATOM   3324  NH2 ARG B  22      24.744 126.396 238.445  0.10 0.220           N  
ATOM   3325  N   ALA B  23      24.057 121.149 231.304  1.00 0.220           N  
ATOM   3326  CA  ALA B  23      23.570 120.007 230.503  1.00 0.220           C  
ATOM   3327  C   ALA B  23      24.632 119.618 229.466  1.00 0.220           C  
ATOM   3328  O   ALA B  23      25.397 120.460 228.974  1.00 0.220           O  
ATOM   3329  CB  ALA B  23      22.285 120.348 229.824  1.00 0.220           C  
ATOM   3330  N   GLN B  24      24.630 118.355 229.094  1.00 0.220           N  
ATOM   3331  CA  GLN B  24      25.527 117.873 228.048  1.00 0.220           C  
ATOM   3332  C   GLN B  24      24.740 116.948 227.090  1.00 0.220           C  
ATOM   3333  O   GLN B  24      23.845 116.243 227.517  1.00 0.220           O  
ATOM   3334  CB  GLN B  24      26.693 117.130 228.675  1.00 0.220           C  
ATOM   3335  CG  GLN B  24      27.754 116.661 227.670  1.00 0.220           C  
ATOM   3336  CD  GLN B  24      28.317 117.816 226.890  1.00 0.220           C  
ATOM   3337  OE1 GLN B  24      29.296 118.406 227.302  1.00 0.220           O  
ATOM   3338  NE2 GLN B  24      27.698 118.164 225.802  1.00 0.220           N  
ATOM   3339  N   ILE B  25      24.992 117.098 225.795  1.00 0.220           N  
ATOM   3340  CA  ILE B  25      24.285 116.261 224.720  1.00 0.220           C  
ATOM   3341  C   ILE B  25      24.988 114.914 224.561  1.00 0.220           C  
ATOM   3342  O   ILE B  25      26.248 114.816 224.616  1.00 0.220           O  
ATOM   3343  CB  ILE B  25      24.084 117.136 223.417  1.00 0.220           C  
ATOM   3344  CG1 ILE B  25      23.052 116.483 222.442  1.00 0.220           C  
ATOM   3345  CG2 ILE B  25      25.431 117.445 222.789  1.00 0.220           C  
ATOM   3346  CD1 ILE B  25      22.733 117.312 221.214  1.00 0.220           C  
ATOM   3347  N   ARG B  26      24.208 113.834 224.483  1.00 0.220           N  
ATOM   3348  CA  ARG B  26      24.798 112.523 224.363  1.00 0.220           C  
ATOM   3349  C   ARG B  26      24.522 111.859 223.034  1.00 0.220           C  
ATOM   3350  O   ARG B  26      25.383 111.194 222.539  1.00 0.220           O  
ATOM   3351  CB  ARG B  26      24.380 111.587 225.480  1.00 0.220           C  
ATOM   3352  CG  ARG B  26      24.705 112.069 226.921  1.00 0.220           C  
ATOM   3353  CD  ARG B  26      26.201 112.208 227.219  1.00 0.220           C  
ATOM   3354  NE  ARG B  26      26.468 112.544 228.628  0.50 0.220           N  
ATOM   3355  CZ  ARG B  26      27.578 113.145 229.054  0.50 0.220           C  
ATOM   3356  NH1 ARG B  26      28.530 113.457 228.204  0.50 0.220           N  
ATOM   3357  NH2 ARG B  26      27.756 113.433 230.344  0.50 0.220           N  
ATOM   3358  N   ASP B  27      23.328 112.035 222.500  1.00 0.220           N  
ATOM   3359  CA  ASP B  27      22.866 111.278 221.363  1.00 0.220           C  
ATOM   3360  C   ASP B  27      21.661 111.975 220.692  1.00 0.220           C  
ATOM   3361  O   ASP B  27      20.983 112.778 221.295  1.00 0.220           O  
ATOM   3362  CB  ASP B  27      22.520 109.865 221.745  1.00 0.220           C  
ATOM   3363  CG  ASP B  27      22.587 108.861 220.515  1.00 0.220           C  
ATOM   3364  OD1 ASP B  27      23.072 109.222 219.433  1.00 0.220           O  
ATOM   3365  OD2 ASP B  27      22.137 107.730 220.670  1.00 0.220           O  
ATOM   3366  N   ILE B  28      21.491 111.711 219.403  1.00 -1              N  
ATOM   3367  CA  ILE B  28      20.333 112.155 218.663  1.00 -1              C  
ATOM   3368  C   ILE B  28      19.788 110.963 217.901  1.00 -1              C  
ATOM   3369  O   ILE B  28      20.522 110.083 217.453  1.00 -1              O  
ATOM   3370  CB  ILE B  28      20.746 113.292 217.732  1.00 -1              C  
ATOM   3371  CG1 ILE B  28      20.981 114.569 218.589  1.00 -1              C  
ATOM   3372  CG2 ILE B  28      19.709 113.575 216.654  1.00 -1              C  
ATOM   3373  CD1 ILE B  28      21.987 115.472 217.992  1.00 -1              C  
ATOM   3374  N   ARG B  29      18.490 110.920 217.737  1.00 -1              N  
ATOM   3375  CA  ARG B  29      17.947 109.824 216.955  1.00 -1              C  
ATOM   3376  C   ARG B  29      16.620 110.177 216.411  1.00 -1              C  
ATOM   3377  O   ARG B  29      15.989 111.005 216.960  1.00 -1              O  
ATOM   3378  CB  ARG B  29      17.823 108.592 217.794  1.00 -1              C  
ATOM   3379  CG  ARG B  29      16.729 108.607 218.846  1.00 -1              C  
ATOM   3380  CD  ARG B  29      17.073 107.479 219.786  1.00 -1              C  
ATOM   3381  NE  ARG B  29      15.927 106.689 220.123  1.00 -1              N  
ATOM   3382  CZ  ARG B  29      15.983 105.437 220.602  1.00 -1              C  
ATOM   3383  NH1 ARG B  29      17.150 104.802 220.829  1.00 -1              N  
ATOM   3384  NH2 ARG B  29      14.835 104.818 220.858  1.00 -1              N  
ATOM   3385  N   LEU B  30      16.240 109.535 215.287  1.00 -1              N  
ATOM   3386  CA  LEU B  30      14.905 109.561 214.763  1.00 -1              C  
ATOM   3387  C   LEU B  30      14.096 108.610 215.622  1.00 -1              C  
ATOM   3388  O   LEU B  30      14.582 107.516 215.833  1.00 -1              O  
ATOM   3389  CB  LEU B  30      14.951 108.979 213.335  1.00 -1              C  
ATOM   3390  CG  LEU B  30      13.589 108.887 212.600  1.00 -1              C  
ATOM   3391  CD1 LEU B  30      13.151 110.302 212.314  1.00 -1              C  
ATOM   3392  CD2 LEU B  30      13.685 108.105 211.328  1.00 -1              C  
ATOM   3393  N   LEU B  31      12.859 108.976 216.054  1.00 -1              N  
ATOM   3394  CA  LEU B  31      11.993 108.088 216.836  1.00 -1              C  
ATOM   3395  C   LEU B  31      10.878 107.435 215.997  1.00 -1              C  
ATOM   3396  O   LEU B  31      10.445 106.373 216.268  1.00 -1              O  
ATOM   3397  CB  LEU B  31      11.263 108.878 217.949  1.00 -1              C  
ATOM   3398  CG  LEU B  31      12.042 109.454 219.090  1.00 -1              C  
ATOM   3399  CD1 LEU B  31      11.157 110.321 220.031  1.00 -1              C  
ATOM   3400  CD2 LEU B  31      12.713 108.319 219.773  1.00 -1              C  
ATOM   3401  N   ARG B  32      10.416 108.141 214.992  1.00 0.297           N  
ATOM   3402  CA  ARG B  32       9.361 107.684 214.170  1.00 0.297           C  
ATOM   3403  C   ARG B  32       9.295 108.507 212.938  1.00 0.297           C  
ATOM   3404  O   ARG B  32       9.646 109.624 212.961  1.00 0.297           O  
ATOM   3405  CB  ARG B  32       7.982 107.718 214.884  1.00 0.297           C  
ATOM   3406  CG  ARG B  32       7.667 109.050 215.499  1.00 0.297           C  
ATOM   3407  CD  ARG B  32       6.213 109.204 215.922  1.00 0.297           C  
ATOM   3408  NE  ARG B  32       5.983 110.566 216.432  1.00 0.297           N  
ATOM   3409  CZ  ARG B  32       5.491 111.595 215.716  1.00 0.297           C  
ATOM   3410  NH1 ARG B  32       5.171 111.491 214.424  1.00 0.297           N  
ATOM   3411  NH2 ARG B  32       5.327 112.763 216.292  1.00 0.297           N  
ATOM   3412  N   THR B  33       8.803 107.919 211.853  1.00 0.297           N  
ATOM   3413  CA  THR B  33       8.553 108.662 210.680  1.00 0.297           C  
ATOM   3414  C   THR B  33       7.373 108.048 209.894  1.00 0.297           C  
ATOM   3415  O   THR B  33       7.098 106.887 210.015  1.00 0.297           O  
ATOM   3416  CB  THR B  33       9.850 108.712 209.793  1.00 0.297           C  
ATOM   3417  OG1 THR B  33       9.663 109.615 208.693  1.00 0.297           O  
ATOM   3418  CG2 THR B  33      10.123 107.336 209.217  1.00 0.297           C  
ATOM   3419  N   GLN B  34       6.712 108.867 209.125  1.00 0.297           N  
ATOM   3420  CA  GLN B  34       5.670 108.443 208.142  1.00 0.297           C  
ATOM   3421  C   GLN B  34       5.748 109.403 206.987  1.00 0.297           C  
ATOM   3422  O   GLN B  34       5.929 110.598 207.220  1.00 0.297           O  
ATOM   3423  CB  GLN B  34       4.276 108.590 208.773  1.00 0.297           C  
ATOM   3424  CG  GLN B  34       3.126 108.094 207.917  1.00 0.297           C  
ATOM   3425  CD  GLN B  34       1.870 107.915 208.763  1.00 0.297           C  
ATOM   3426  OE1 GLN B  34       1.930 108.054 209.971  1.00 0.297           O  
ATOM   3427  NE2 GLN B  34       0.744 107.583 208.130  1.00 0.297           N  
ATOM   3428  N   ALA B  35       5.599 108.922 205.740  1.00 0.297           N  
ATOM   3429  CA  ALA B  35       5.703 109.801 204.617  1.00 0.297           C  
ATOM   3430  C   ALA B  35       5.111 109.134 203.419  1.00 0.297           C  
ATOM   3431  O   ALA B  35       5.024 107.920 203.380  1.00 0.297           O  
ATOM   3432  CB  ALA B  35       7.156 110.219 204.335  1.00 0.297           C  
ATOM   3433  N   ALA B  36       4.578 109.955 202.529  1.00 0.297           N  
ATOM   3434  CA  ALA B  36       3.970 109.464 201.295  1.00 0.297           C  
ATOM   3435  C   ALA B  36       3.983 110.474 200.213  1.00 0.297           C  
ATOM   3436  O   ALA B  36       3.940 111.708 200.510  1.00 0.297           O  
ATOM   3437  CB  ALA B  36       2.560 108.985 201.540  1.00 0.297           C  
ATOM   3438  N   VAL B  37       4.069 109.983 198.955  1.00 0.381           N  
ATOM   3439  CA  VAL B  37       3.876 110.831 197.796  1.00 0.381           C  
ATOM   3440  C   VAL B  37       2.451 110.574 197.271  1.00 0.381           C  
ATOM   3441  O   VAL B  37       2.029 109.464 197.179  1.00 0.381           O  
ATOM   3442  CB  VAL B  37       5.001 110.726 196.738  1.00 0.381           C  
ATOM   3443  CG1 VAL B  37       5.241 109.294 196.298  1.00 0.381           C  
ATOM   3444  CG2 VAL B  37       4.697 111.601 195.549  1.00 0.381           C  
ATOM   3445  N   HIS B  38       1.702 111.626 196.960  1.00 0.381           N  
ATOM   3446  CA  HIS B  38       0.292 111.453 196.562  1.00 0.381           C  
ATOM   3447  C   HIS B  38       0.039 111.685 195.091  1.00 0.381           C  
ATOM   3448  O   HIS B  38      -0.829 111.058 194.540  1.00 0.381           O  
ATOM   3449  CB  HIS B  38      -0.585 112.409 197.364  1.00 0.381           C  
ATOM   3450  CG  HIS B  38      -0.406 112.288 198.837  1.00 0.381           C  
ATOM   3451  ND1 HIS B  38      -0.699 111.131 199.525  1.00 0.381           N  
ATOM   3452  CD2 HIS B  38       0.029 113.177 199.757  1.00 0.381           C  
ATOM   3453  CE1 HIS B  38      -0.457 111.315 200.808  1.00 0.381           C  
ATOM   3454  NE2 HIS B  38      -0.020 112.549 200.977  1.00 0.381           N  
ATOM   3455  N   ARG B  39       0.823 112.560 194.468  1.00 0.381           N  
ATOM   3456  CA  ARG B  39       0.493 113.212 193.179  1.00 0.381           C  
ATOM   3457  C   ARG B  39       1.800 113.681 192.543  1.00 0.381           C  
ATOM   3458  O   ARG B  39       2.816 113.809 193.226  1.00 0.381           O  
ATOM   3459  CB  ARG B  39      -0.375 114.458 193.421  0.50 0.381           C  
ATOM   3460  CG  ARG B  39      -1.854 114.200 193.599  0.50 0.381           C  
ATOM   3461  CD  ARG B  39      -2.560 115.368 194.282  0.50 0.381           C  
ATOM   3462  NE  ARG B  39      -2.807 115.108 195.704  0.50 0.381           N  
ATOM   3463  CZ  ARG B  39      -4.008 114.891 196.222  0.50 0.381           C  
ATOM   3464  NH1 ARG B  39      -5.080 114.923 195.446  0.50 0.381           N  
ATOM   3465  NH2 ARG B  39      -4.140 114.655 197.517  0.50 0.381           N  
ATOM   3466  N   ALA B  40       1.767 113.995 191.271  1.00 0.381           N  
ATOM   3467  CA  ALA B  40       2.966 114.325 190.562  1.00 0.381           C  
ATOM   3468  C   ALA B  40       3.460 115.691 190.905  1.00 0.381           C  
ATOM   3469  O   ALA B  40       2.684 116.608 190.992  1.00 0.381           O  
ATOM   3470  CB  ALA B  40       2.717 114.241 189.083  1.00 0.381           C  
ATOM   3471  N   PRO B  41       4.835 115.790 191.146  1.00 0.381           N  
ATOM   3472  CA  PRO B  41       5.310 117.170 191.121  1.00 0.381           C  
ATOM   3473  C   PRO B  41       5.329 117.678 189.690  1.00 0.381           C  
ATOM   3474  O   PRO B  41       5.710 116.986 188.755  1.00 0.381           O  
ATOM   3475  CB  PRO B  41       6.717 117.090 191.688  1.00 0.381           C  
ATOM   3476  CG  PRO B  41       7.194 115.820 191.240  1.00 0.381           C  
ATOM   3477  CD  PRO B  41       6.056 114.931 191.501  1.00 0.381           C  
ATOM   3478  N   LYS B  42       4.881 118.904 189.530  0.50 0.381           N  
ATOM   3479  CA  LYS B  42       5.014 119.548 188.266  0.50 0.381           C  
ATOM   3480  C   LYS B  42       6.288 120.389 188.380  0.50 0.381           C  
ATOM   3481  O   LYS B  42       7.362 119.853 188.645  0.50 0.381           O  
ATOM   3482  CB  LYS B  42       3.757 120.333 187.908  0.50 0.381           C  
ATOM   3483  N   LEU B  47       7.077 124.385 192.975  1.00 0.381           N  
ATOM   3484  CA  LEU B  47       6.531 123.735 194.161  1.00 0.381           C  
ATOM   3485  C   LEU B  47       6.619 124.643 195.367  1.00 0.381           C  
ATOM   3486  O   LEU B  47       7.360 125.629 195.369  1.00 0.381           O  
ATOM   3487  CB  LEU B  47       7.272 122.422 194.459  1.00 0.381           C  
ATOM   3488  CG  LEU B  47       7.317 121.358 193.370  1.00 0.381           C  
ATOM   3489  CD1 LEU B  47       7.971 120.058 193.831  1.00 0.381           C  
ATOM   3490  CD2 LEU B  47       5.919 121.070 192.892  1.00 0.381           C  
ATOM   3491  N   THR B  48       5.831 124.328 196.384  1.00 0.385           N  
ATOM   3492  CA  THR B  48       5.914 125.038 197.668  1.00 0.385           C  
ATOM   3493  C   THR B  48       5.889 124.008 198.792  1.00 0.385           C  
ATOM   3494  O   THR B  48       5.543 122.832 198.588  1.00 0.385           O  
ATOM   3495  CB  THR B  48       4.763 126.077 197.889  1.00 0.385           C  
ATOM   3496  OG1 THR B  48       3.528 125.401 198.166  1.00 0.385           O  
ATOM   3497  CG2 THR B  48       4.563 126.908 196.686  1.00 0.385           C  
ATOM   3498  N   TYR B  49       6.216 124.474 199.976  1.00 0.385           N  
ATOM   3499  CA  TYR B  49       6.103 123.632 201.159  1.00 0.385           C  
ATOM   3500  C   TYR B  49       5.787 124.479 202.396  1.00 0.385           C  
ATOM   3501  O   TYR B  49       6.093 125.629 202.416  1.00 0.385           O  
ATOM   3502  CB  TYR B  49       7.453 122.910 201.402  1.00 0.385           C  
ATOM   3503  CG  TYR B  49       8.542 123.863 201.834  1.00 0.385           C  
ATOM   3504  CD1 TYR B  49       9.163 124.685 200.914  1.00 0.385           C  
ATOM   3505  CD2 TYR B  49       9.000 123.903 203.153  1.00 0.385           C  
ATOM   3506  CE1 TYR B  49      10.176 125.516 201.292  1.00 0.385           C  
ATOM   3507  CE2 TYR B  49       9.992 124.760 203.550  1.00 0.385           C  
ATOM   3508  CZ  TYR B  49      10.559 125.582 202.608  1.00 0.385           C  
ATOM   3509  OH  TYR B  49      11.545 126.423 202.969  1.00 0.385           O  
ATOM   3510  N   ASP B  50       5.328 123.798 203.425  1.00 0.385           N  
ATOM   3511  CA  ASP B  50       5.065 124.317 204.761  1.00 0.385           C  
ATOM   3512  C   ASP B  50       5.615 123.238 205.670  1.00 0.385           C  
ATOM   3513  O   ASP B  50       5.414 122.048 205.430  1.00 0.385           O  
ATOM   3514  CB  ASP B  50       3.536 124.508 204.938  1.00 0.385           C  
ATOM   3515  CG  ASP B  50       3.086 124.751 206.397  1.00 0.385           C  
ATOM   3516  OD1 ASP B  50       3.888 125.160 207.297  1.00 0.385           O  
ATOM   3517  OD2 ASP B  50       1.855 124.563 206.623  1.00 0.385           O  
ATOM   3518  N   LEU B  51       6.336 123.659 206.701  1.00 0.385           N  
ATOM   3519  CA  LEU B  51       6.900 122.759 207.695  1.00 0.385           C  
ATOM   3520  C   LEU B  51       6.593 123.274 209.131  1.00 0.385           C  
ATOM   3521  O   LEU B  51       7.060 124.356 209.500  1.00 0.385           O  
ATOM   3522  CB  LEU B  51       8.390 122.746 207.534  1.00 0.385           C  
ATOM   3523  CG  LEU B  51       9.148 121.810 208.475  1.00 0.385           C  
ATOM   3524  CD1 LEU B  51       8.877 120.353 208.192  1.00 0.385           C  
ATOM   3525  CD2 LEU B  51      10.614 122.089 208.251  1.00 0.385           C  
ATOM   3526  N   GLU B  52       5.842 122.497 209.912  1.00 0.255           N  
ATOM   3527  CA  GLU B  52       5.504 122.836 211.315  1.00 0.255           C  
ATOM   3528  C   GLU B  52       6.289 121.936 212.274  1.00 0.255           C  
ATOM   3529  O   GLU B  52       6.355 120.728 212.064  1.00 0.255           O  
ATOM   3530  CB  GLU B  52       4.025 122.571 211.625  1.00 0.255           C  
ATOM   3531  CG  GLU B  52       3.010 123.078 210.602  1.00 0.255           C  
ATOM   3532  CD  GLU B  52       1.602 122.601 210.935  1.00 0.255           C  
ATOM   3533  OE1 GLU B  52       1.340 122.315 212.131  1.00 0.255           O  
ATOM   3534  OE2 GLU B  52       0.766 122.503 210.006  1.00 0.255           O  
ATOM   3535  N   PHE B  53       6.811 122.547 213.339  1.00 0.255           N  
ATOM   3536  CA  PHE B  53       7.550 121.939 214.424  1.00 0.255           C  
ATOM   3537  C   PHE B  53       6.763 122.000 215.727  1.00 0.255           C  
ATOM   3538  O   PHE B  53       6.003 122.926 215.946  1.00 0.255           O  
ATOM   3539  CB  PHE B  53       8.801 122.747 214.740  1.00 0.255           C  
ATOM   3540  CG  PHE B  53       9.687 123.004 213.569  1.00 0.255           C  
ATOM   3541  CD1 PHE B  53      10.339 121.963 212.935  1.00 0.255           C  
ATOM   3542  CD2 PHE B  53       9.895 124.310 213.111  1.00 0.255           C  
ATOM   3543  CE1 PHE B  53      11.183 122.212 211.849  1.00 0.255           C  
ATOM   3544  CE2 PHE B  53      10.740 124.572 212.041  1.00 0.255           C  
ATOM   3545  CZ  PHE B  53      11.380 123.515 211.404  1.00 0.255           C  
ATOM   3546  N   GLU B  54       7.015 121.059 216.624  1.00 0.255           N  
ATOM   3547  CA  GLU B  54       6.344 121.030 217.913  1.00 0.255           C  
ATOM   3548  C   GLU B  54       7.390 120.461 218.906  1.00 0.255           C  
ATOM   3549  O   GLU B  54       7.599 119.268 218.958  1.00 0.255           O  
ATOM   3550  CB  GLU B  54       5.047 120.196 217.783  1.00 0.255           C  
ATOM   3551  CG  GLU B  54       4.217 119.914 219.035  1.00 0.255           C  
ATOM   3552  CD  GLU B  54       3.585 121.156 219.652  1.00 0.255           C  
ATOM   3553  OE1 GLU B  54       2.817 120.994 220.610  1.00 0.255           O  
ATOM   3554  OE2 GLU B  54       3.865 122.299 219.214  1.00 0.255           O  
ATOM   3555  N   PRO B  55       8.091 121.331 219.663  1.00 0.255           N  
ATOM   3556  CA  PRO B  55       9.045 120.773 220.624  1.00 0.255           C  
ATOM   3557  C   PRO B  55       8.351 120.206 221.842  1.00 0.255           C  
ATOM   3558  O   PRO B  55       7.178 120.517 222.078  1.00 0.255           O  
ATOM   3559  CB  PRO B  55       9.951 121.949 220.990  1.00 0.255           C  
ATOM   3560  CG  PRO B  55       9.419 123.126 220.227  1.00 0.255           C  
ATOM   3561  CD  PRO B  55       8.051 122.800 219.713  1.00 0.255           C  
ATOM   3562  N   ALA B  56       9.049 119.338 222.559  1.00 0.255           N  
ATOM   3563  CA  ALA B  56       8.521 118.687 223.751  1.00 0.255           C  
ATOM   3564  C   ALA B  56       9.719 118.175 224.492  1.00 0.255           C  
ATOM   3565  O   ALA B  56      10.789 117.972 223.887  1.00 0.255           O  
ATOM   3566  CB  ALA B  56       7.577 117.575 223.403  1.00 0.255           C  
ATOM   3567  N   VAL B  57       9.580 118.012 225.811  1.00 0.255           N  
ATOM   3568  CA  VAL B  57      10.684 117.518 226.656  1.00 0.255           C  
ATOM   3569  C   VAL B  57      10.180 116.433 227.558  1.00 0.255           C  
ATOM   3570  O   VAL B  57       9.092 116.546 228.086  1.00 0.255           O  
ATOM   3571  CB  VAL B  57      11.295 118.616 227.549  1.00 0.255           C  
ATOM   3572  CG1 VAL B  57      12.665 118.213 228.074  1.00 0.255           C  
ATOM   3573  CG2 VAL B  57      11.414 119.899 226.795  1.00 0.255           C  
ATOM   3574  N   ASP B  58      10.993 115.403 227.745  1.00 0.327           N  
ATOM   3575  CA  ASP B  58      10.729 114.319 228.674  1.00 0.327           C  
ATOM   3576  C   ASP B  58      11.720 114.389 229.792  1.00 0.327           C  
ATOM   3577  O   ASP B  58      12.955 114.341 229.570  1.00 0.327           O  
ATOM   3578  CB  ASP B  58      10.904 112.970 227.971  1.00 0.327           C  
ATOM   3579  CG  ASP B  58       9.977 112.819 226.803  1.00 0.327           C  
ATOM   3580  OD1 ASP B  58       8.908 113.416 226.860  1.00 0.327           O  
ATOM   3581  OD2 ASP B  58      10.335 112.176 225.808  1.00 0.327           O  
ATOM   3582  N   ALA B  59      11.232 114.493 231.022  1.00 0.435           N  
ATOM   3583  CA  ALA B  59      12.147 114.422 232.157  1.00 0.435           C  
ATOM   3584  C   ALA B  59      11.424 113.953 233.410  1.00 0.435           C  
ATOM   3585  O   ALA B  59      10.230 113.930 233.482  1.00 0.435           O  
ATOM   3586  CB  ALA B  59      12.772 115.781 232.408  1.00 0.435           C  
ATOM   3587  N   ASP B  60      12.178 113.614 234.417  1.00 0.435           N  
ATOM   3588  CA  ASP B  60      11.590 113.233 235.682  1.00 0.435           C  
ATOM   3589  C   ASP B  60      12.797 113.410 236.548  1.00 0.435           C  
ATOM   3590  O   ASP B  60      13.513 112.431 236.802  1.00 0.435           O  
ATOM   3591  CB  ASP B  60      11.117 111.795 235.655  1.00 0.435           C  
ATOM   3592  CG  ASP B  60      10.683 111.266 237.048  1.00 0.435           C  
ATOM   3593  OD1 ASP B  60      10.619 112.042 238.018  1.00 0.435           O  
ATOM   3594  OD2 ASP B  60      10.387 110.065 237.151  1.00 0.435           O  
ATOM   3595  N   PRO B  61      13.064 114.683 236.929  1.00 0.435           N  
ATOM   3596  CA  PRO B  61      14.260 115.050 237.646  1.00 0.435           C  
ATOM   3597  C   PRO B  61      14.238 114.676 239.118  1.00 0.435           C  
ATOM   3598  O   PRO B  61      14.872 115.359 239.894  1.00 0.435           O  
ATOM   3599  CB  PRO B  61      14.321 116.589 237.483  1.00 0.435           C  
ATOM   3600  CG  PRO B  61      13.173 116.984 236.615  1.00 0.435           C  
ATOM   3601  CD  PRO B  61      12.211 115.849 236.672  1.00 0.435           C  
ATOM   3602  N   ALA B  62      13.498 113.627 239.497  1.00 0.435           N  
ATOM   3603  CA  ALA B  62      13.617 112.982 240.810  1.00 0.435           C  
ATOM   3604  C   ALA B  62      14.081 111.522 240.702  1.00 0.435           C  
ATOM   3605  O   ALA B  62      14.574 110.974 241.687  1.00 0.435           O  
ATOM   3606  CB  ALA B  62      12.296 113.057 241.550  1.00 0.435           C  
ATOM   3607  N   THR B  63      13.904 110.877 239.541  1.00 0.435           N  
ATOM   3608  CA  THR B  63      14.594 109.598 239.228  1.00 0.435           C  
ATOM   3609  C   THR B  63      15.945 109.836 238.576  1.00 0.435           C  
ATOM   3610  O   THR B  63      16.983 109.606 239.199  1.00 0.435           O  
ATOM   3611  CB  THR B  63      13.797 108.707 238.258  1.00 0.435           C  
ATOM   3612  OG1 THR B  63      12.406 109.031 238.340  1.00 0.435           O  
ATOM   3613  CG2 THR B  63      14.039 107.224 238.567  1.00 0.435           C  
ATOM   3614  N   ILE B  64      15.927 110.353 237.340  1.00 0.435           N  
ATOM   3615  CA  ILE B  64      17.157 110.524 236.523  1.00 0.435           C  
ATOM   3616  C   ILE B  64      17.576 112.004 236.213  1.00 0.435           C  
ATOM   3617  O   ILE B  64      16.742 112.919 235.973  1.00 0.435           O  
ATOM   3618  CB  ILE B  64      17.028 109.685 235.228  1.00 0.435           C  
ATOM   3619  CG1 ILE B  64      18.391 109.461 234.576  1.00 0.435           C  
ATOM   3620  CG2 ILE B  64      16.030 110.288 234.270  1.00 0.435           C  
ATOM   3621  CD1 ILE B  64      19.196 108.410 235.287  1.00 0.435           C  
ATOM   3622  N   SER B  65      18.879 112.251 236.248  1.00 0.435           N  
ATOM   3623  CA  SER B  65      19.384 113.559 235.921  1.00 0.435           C  
ATOM   3624  C   SER B  65      19.740 113.542 234.400  1.00 0.435           C  
ATOM   3625  O   SER B  65      20.880 113.571 233.995  1.00 0.435           O  
ATOM   3626  CB  SER B  65      20.537 113.959 236.833  1.00 0.435           C  
ATOM   3627  OG  SER B  65      21.386 112.856 237.014  1.00 0.435           O  
ATOM   3628  N   ALA B  66      18.702 113.474 233.583  1.00 0.435           N  
ATOM   3629  CA  ALA B  66      18.846 113.367 232.133  1.00 0.435           C  
ATOM   3630  C   ALA B  66      17.477 113.687 231.594  1.00 0.435           C  
ATOM   3631  O   ALA B  66      16.492 113.607 232.337  1.00 0.435           O  
ATOM   3632  CB  ALA B  66      19.342 111.972 231.712  1.00 0.435           C  
ATOM   3633  N   PHE B  67      17.385 114.128 230.349  1.00 0.341           N  
ATOM   3634  CA  PHE B  67      16.097 114.390 229.797  1.00 0.341           C  
ATOM   3635  C   PHE B  67      16.286 114.297 228.281  1.00 0.341           C  
ATOM   3636  O   PHE B  67      17.438 114.284 227.777  1.00 0.341           O  
ATOM   3637  CB  PHE B  67      15.599 115.794 230.141  1.00 0.341           C  
ATOM   3638  CG  PHE B  67      16.553 116.925 229.741  1.00 0.341           C  
ATOM   3639  CD1 PHE B  67      17.630 117.267 230.557  1.00 0.341           C  
ATOM   3640  CD2 PHE B  67      16.392 117.620 228.562  1.00 0.341           C  
ATOM   3641  CE1 PHE B  67      18.495 118.268 230.211  1.00 0.341           C  
ATOM   3642  CE2 PHE B  67      17.251 118.656 228.215  1.00 0.341           C  
ATOM   3643  CZ  PHE B  67      18.321 118.970 229.039  1.00 0.341           C  
ATOM   3644  N   VAL B  68      15.161 114.294 227.602  1.00 0.028           N  
ATOM   3645  CA  VAL B  68      15.138 114.115 226.180  1.00 0.028           C  
ATOM   3646  C   VAL B  68      14.338 115.271 225.573  1.00 0.028           C  
ATOM   3647  O   VAL B  68      13.174 115.542 225.995  1.00 0.028           O  
ATOM   3648  CB  VAL B  68      14.456 112.784 225.809  1.00 0.028           C  
ATOM   3649  CG1 VAL B  68      14.117 112.796 224.324  1.00 0.028           C  
ATOM   3650  CG2 VAL B  68      15.304 111.584 226.276  1.00 0.028           C  
ATOM   3651  N   VAL B  69      14.935 115.944 224.597  1.00 0.040           N  
ATOM   3652  CA  VAL B  69      14.242 116.951 223.808  1.00 0.040           C  
ATOM   3653  C   VAL B  69      13.745 116.269 222.506  1.00 0.040           C  
ATOM   3654  O   VAL B  69      14.553 115.631 221.793  1.00 0.040           O  
ATOM   3655  CB  VAL B  69      15.131 118.214 223.516  1.00 0.040           C  
ATOM   3656  CG1 VAL B  69      14.431 119.120 222.524  1.00 0.040           C  
ATOM   3657  CG2 VAL B  69      15.422 118.972 224.791  1.00 0.040           C  
ATOM   3658  N   ARG B  70      12.450 116.355 222.253  1.00 0.040           N  
ATOM   3659  CA  ARG B  70      11.850 115.867 220.999  1.00 0.040           C  
ATOM   3660  C   ARG B  70      11.295 117.020 220.222  1.00 0.040           C  
ATOM   3661  O   ARG B  70      10.742 117.951 220.781  1.00 0.040           O  
ATOM   3662  CB  ARG B  70      10.702 114.924 221.229  1.00 0.040           C  
ATOM   3663  CG  ARG B  70      11.006 113.757 222.112  1.00 0.040           C  
ATOM   3664  CD  ARG B  70       9.805 112.827 222.202  1.00 0.040           C  
ATOM   3665  NE  ARG B  70       8.617 113.565 222.663  1.00 0.040           N  
ATOM   3666  CZ  ARG B  70       7.961 113.338 223.797  1.00 0.040           C  
ATOM   3667  NH1 ARG B  70       8.291 112.341 224.610  1.00 0.040           N  
ATOM   3668  NH2 ARG B  70       6.936 114.092 224.119  1.00 0.040           N  
ATOM   3669  N   ILE B  71      11.393 116.912 218.904  1.00 0.040           N  
ATOM   3670  CA  ILE B  71      10.800 117.850 217.957  1.00 0.040           C  
ATOM   3671  C   ILE B  71      10.065 117.017 216.893  1.00 0.040           C  
ATOM   3672  O   ILE B  71      10.656 116.139 216.171  1.00 0.040           O  
ATOM   3673  CB  ILE B  71      11.833 118.866 217.373  1.00 0.040           C  
ATOM   3674  CG1 ILE B  71      12.271 119.828 218.468  1.00 0.040           C  
ATOM   3675  CG2 ILE B  71      11.252 119.754 216.266  1.00 0.040           C  
ATOM   3676  CD1 ILE B  71      13.554 120.541 218.197  1.00 0.040           C  
ATOM   3677  N   SER B  72       8.749 117.235 216.877  1.00 0.040           N  
ATOM   3678  CA  SER B  72       7.842 116.591 215.935  1.00 0.040           C  
ATOM   3679  C   SER B  72       7.644 117.557 214.761  1.00 0.040           C  
ATOM   3680  O   SER B  72       7.492 118.718 214.979  1.00 0.040           O  
ATOM   3681  CB  SER B  72       6.544 116.269 216.660  1.00 0.040           C  
ATOM   3682  OG  SER B  72       5.542 115.983 215.765  1.00 0.040           O  
ATOM   3683  N   CYS B  73       7.679 117.045 213.522  1.00 0.040           N  
ATOM   3684  CA  CYS B  73       7.702 117.802 212.320  1.00 0.040           C  
ATOM   3685  C   CYS B  73       6.589 117.339 211.420  1.00 0.040           C  
ATOM   3686  O   CYS B  73       6.370 116.141 211.292  1.00 0.040           O  
ATOM   3687  CB  CYS B  73       9.032 117.645 211.625  1.00 0.040           C  
ATOM   3688  SG  CYS B  73      10.385 118.215 212.701  1.00 0.040           S  
ATOM   3689  N   HIS B  74       5.865 118.280 210.835  1.00 0.028           N  
ATOM   3690  CA  HIS B  74       4.917 117.947 209.818  1.00 0.028           C  
ATOM   3691  C   HIS B  74       5.287 118.734 208.574  1.00 0.028           C  
ATOM   3692  O   HIS B  74       5.381 119.953 208.612  1.00 0.028           O  
ATOM   3693  CB  HIS B  74       3.441 118.171 210.252  1.00 0.028           C  
ATOM   3694  CG  HIS B  74       2.451 117.677 209.231  1.00 0.028           C  
ATOM   3695  ND1 HIS B  74       2.179 116.332 209.039  1.00 0.028           N  
ATOM   3696  CD2 HIS B  74       1.695 118.341 208.320  1.00 0.028           C  
ATOM   3697  CE1 HIS B  74       1.294 116.188 208.069  1.00 0.028           C  
ATOM   3698  NE2 HIS B  74       0.982 117.391 207.612  1.00 0.028           N  
ATOM   3699  N   LEU B  75       5.536 118.011 207.479  1.00 0.028           N  
ATOM   3700  CA  LEU B  75       5.867 118.608 206.218  1.00 0.028           C  
ATOM   3701  C   LEU B  75       4.799 118.378 205.148  1.00 0.028           C  
ATOM   3702  O   LEU B  75       4.328 117.258 204.921  1.00 0.028           O  
ATOM   3703  CB  LEU B  75       7.212 118.017 205.717  1.00 0.028           C  
ATOM   3704  CG  LEU B  75       7.623 118.292 204.279  1.00 0.028           C  
ATOM   3705  CD1 LEU B  75       8.006 119.732 204.160  1.00 0.028           C  
ATOM   3706  CD2 LEU B  75       8.776 117.421 203.824  1.00 0.028           C  
ATOM   3707  N   ARG B  76       4.473 119.451 204.464  1.00 0.258           N  
ATOM   3708  CA  ARG B  76       3.525 119.421 203.386  1.00 0.258           C  
ATOM   3709  C   ARG B  76       4.177 120.054 202.139  1.00 0.258           C  
ATOM   3710  O   ARG B  76       4.716 121.121 202.206  1.00 0.258           O  
ATOM   3711  CB  ARG B  76       2.252 120.222 203.780  1.00 0.258           C  
ATOM   3712  CG  ARG B  76       1.306 119.465 204.722  1.00 0.258           C  
ATOM   3713  CD  ARG B  76      -0.145 119.994 204.637  1.00 0.258           C  
ATOM   3714  NE  ARG B  76      -0.175 121.466 204.704  1.00 0.258           N  
ATOM   3715  CZ  ARG B  76      -0.022 122.200 205.820  1.00 0.258           C  
ATOM   3716  NH1 ARG B  76       0.147 121.626 207.009  1.00 0.258           N  
ATOM   3717  NH2 ARG B  76      -0.046 123.531 205.762  1.00 0.258           N  
ATOM   3718  N   ILE B  77       4.098 119.351 201.015  1.00 0.258           N  
ATOM   3719  CA  ILE B  77       4.568 119.864 199.720  1.00 0.258           C  
ATOM   3720  C   ILE B  77       3.397 119.900 198.720  1.00 0.258           C  
ATOM   3721  O   ILE B  77       2.668 118.912 198.613  1.00 0.258           O  
ATOM   3722  CB  ILE B  77       5.654 118.959 199.160  1.00 0.258           C  
ATOM   3723  CG1 ILE B  77       6.840 118.993 200.144  1.00 0.258           C  
ATOM   3724  CG2 ILE B  77       6.055 119.426 197.781  1.00 0.258           C  
ATOM   3725  CD1 ILE B  77       8.015 118.144 199.764  1.00 0.258           C  
ATOM   3726  N   GLN B  78       3.256 121.060 198.045  1.00 0.258           N  
ATOM   3727  CA  GLN B  78       2.174 121.348 197.100  1.00 0.258           C  
ATOM   3728  C   GLN B  78       2.759 121.937 195.817  1.00 0.258           C  
ATOM   3729  O   GLN B  78       3.836 122.515 195.821  1.00 0.258           O  
ATOM   3730  CB  GLN B  78       1.207 122.399 197.689  1.00 0.258           C  
ATOM   3731  CG  GLN B  78       0.762 122.199 199.139  1.00 0.258           C  
ATOM   3732  CD  GLN B  78       1.543 123.028 200.201  1.00 0.258           C  
ATOM   3733  OE1 GLN B  78       2.606 123.619 199.933  1.00 0.258           O  
ATOM   3734  NE2 GLN B  78       1.015 123.051 201.429  1.00 0.258           N  
ATOM   3735  N   ASN B  79       2.014 121.802 194.731  1.00 0.258           N  
ATOM   3736  CA  ASN B  79       2.195 122.611 193.515  1.00 0.258           C  
ATOM   3737  C   ASN B  79       1.650 124.038 193.734  1.00 0.258           C  
ATOM   3738  O   ASN B  79       0.701 124.214 194.494  1.00 0.258           O  
ATOM   3739  CB  ASN B  79       1.484 121.933 192.333  1.00 0.258           C  
ATOM   3740  CG  ASN B  79       2.064 120.556 192.008  1.00 0.258           C  
ATOM   3741  OD1 ASN B  79       1.370 119.552 192.014  1.00 0.258           O  
ATOM   3742  ND2 ASN B  79       3.354 120.511 191.757  1.00 0.258           N  
ATOM   3743  N   GLN B  80       2.226 125.053 193.091  1.00 0.258           N  
ATOM   3744  CA  GLN B  80       1.768 126.445 193.302  1.00 0.258           C  
ATOM   3745  C   GLN B  80       0.334 126.712 192.797  1.00 0.258           C  
ATOM   3746  O   GLN B  80      -0.240 125.920 192.041  1.00 0.258           O  
ATOM   3747  CB  GLN B  80       2.748 127.444 192.669  1.00 0.258           C  
ATOM   3748  N   ASP B  97      -2.421 117.796 197.688  1.00 0.223           N  
ATOM   3749  CA  ASP B  97      -1.039 117.938 198.105  1.00 0.223           C  
ATOM   3750  C   ASP B  97      -0.162 116.890 197.392  1.00 0.223           C  
ATOM   3751  O   ASP B  97      -0.643 115.839 197.004  1.00 0.223           O  
ATOM   3752  CB  ASP B  97      -0.958 117.847 199.638  1.00 0.223           C  
ATOM   3753  CG  ASP B  97      -1.134 119.228 200.347  1.00 0.223           C  
ATOM   3754  OD1 ASP B  97      -1.514 120.257 199.720  1.00 0.223           O  
ATOM   3755  OD2 ASP B  97      -0.865 119.273 201.547  1.00 0.223           O  
ATOM   3756  N   VAL B  98       1.109 117.210 197.178  1.00 0.057           N  
ATOM   3757  CA  VAL B  98       2.026 116.318 196.410  1.00 0.057           C  
ATOM   3758  C   VAL B  98       2.618 115.205 197.282  1.00 0.057           C  
ATOM   3759  O   VAL B  98       2.770 114.030 196.866  1.00 0.057           O  
ATOM   3760  CB  VAL B  98       3.224 117.108 195.857  1.00 0.057           C  
ATOM   3761  CG1 VAL B  98       4.242 116.166 195.167  1.00 0.057           C  
ATOM   3762  CG2 VAL B  98       2.757 118.191 194.897  1.00 0.057           C  
ATOM   3763  N   ALA B  99       2.973 115.612 198.494  1.00 0.042           N  
ATOM   3764  CA  ALA B  99       3.627 114.742 199.446  1.00 0.042           C  
ATOM   3765  C   ALA B  99       3.514 115.326 200.867  1.00 0.042           C  
ATOM   3766  O   ALA B  99       3.456 116.564 201.055  1.00 0.042           O  
ATOM   3767  CB  ALA B  99       5.090 114.573 199.042  1.00 0.042           C  
ATOM   3768  N   THR B 100       3.452 114.415 201.830  1.00 0.042           N  
ATOM   3769  CA  THR B 100       3.356 114.750 203.218  1.00 0.042           C  
ATOM   3770  C   THR B 100       4.342 113.873 204.014  1.00 0.042           C  
ATOM   3771  O   THR B 100       4.618 112.729 203.637  1.00 0.042           O  
ATOM   3772  CB  THR B 100       1.872 114.541 203.767  1.00 0.042           C  
ATOM   3773  OG1 THR B 100       1.461 113.208 203.549  1.00 0.042           O  
ATOM   3774  CG2 THR B 100       0.875 115.359 203.006  1.00 0.042           C  
ATOM   3775  N   ALA B 101       4.873 114.419 205.114  1.00 0.042           N  
ATOM   3776  CA  ALA B 101       5.723 113.662 206.026  1.00 0.042           C  
ATOM   3777  C   ALA B 101       5.449 114.073 207.465  1.00 0.042           C  
ATOM   3778  O   ALA B 101       5.229 115.262 207.759  1.00 0.042           O  
ATOM   3779  CB  ALA B 101       7.204 113.903 205.712  1.00 0.042           C  
ATOM   3780  N   ASP B 102       5.563 113.117 208.356  1.00 0.019           N  
ATOM   3781  CA  ASP B 102       5.336 113.391 209.773  1.00 0.019           C  
ATOM   3782  C   ASP B 102       6.433 112.598 210.437  1.00 0.019           C  
ATOM   3783  O   ASP B 102       6.473 111.417 210.274  1.00 0.019           O  
ATOM   3784  CB  ASP B 102       3.928 112.891 210.129  1.00 0.019           C  
ATOM   3785  CG  ASP B 102       3.649 112.901 211.605  1.00 0.019           C  
ATOM   3786  OD1 ASP B 102       4.597 112.979 212.415  1.00 0.019           O  
ATOM   3787  OD2 ASP B 102       2.461 112.765 211.968  1.00 0.019           O  
ATOM   3788  N   PHE B 103       7.346 113.266 211.157  1.00 0.019           N  
ATOM   3789  CA  PHE B 103       8.467 112.610 211.766  1.00 0.019           C  
ATOM   3790  C   PHE B 103       8.886 113.327 213.030  1.00 0.019           C  
ATOM   3791  O   PHE B 103       8.630 114.508 213.209  1.00 0.019           O  
ATOM   3792  CB  PHE B 103       9.648 112.472 210.782  1.00 0.019           C  
ATOM   3793  CG  PHE B 103      10.166 113.769 210.250  1.00 0.019           C  
ATOM   3794  CD1 PHE B 103       9.623 114.356 209.116  1.00 0.019           C  
ATOM   3795  CD2 PHE B 103      11.249 114.364 210.849  1.00 0.019           C  
ATOM   3796  CE1 PHE B 103      10.079 115.531 208.633  1.00 0.019           C  
ATOM   3797  CE2 PHE B 103      11.729 115.551 210.373  1.00 0.019           C  
ATOM   3798  CZ  PHE B 103      11.165 116.151 209.258  1.00 0.019           C  
ATOM   3799  N   GLU B 104       9.590 112.618 213.860  1.00 0.019           N  
ATOM   3800  CA  GLU B 104      10.102 113.213 215.108  1.00 0.019           C  
ATOM   3801  C   GLU B 104      11.505 112.808 215.411  1.00 0.019           C  
ATOM   3802  O   GLU B 104      11.852 111.631 215.388  1.00 0.019           O  
ATOM   3803  CB  GLU B 104       9.198 112.750 216.277  1.00 0.019           C  
ATOM   3804  CG  GLU B 104       9.389 113.415 217.638  1.00 0.019           C  
ATOM   3805  CD  GLU B 104       8.284 112.958 218.618  1.00 0.019           C  
ATOM   3806  OE1 GLU B 104       7.847 111.793 218.521  1.00 0.019           O  
ATOM   3807  OE2 GLU B 104       7.835 113.768 219.453  1.00 0.019           O  
ATOM   3808  N   PHE B 105      12.280 113.786 215.812  1.00 0.019           N  
ATOM   3809  CA  PHE B 105      13.682 113.613 216.201  1.00 0.019           C  
ATOM   3810  C   PHE B 105      13.832 113.789 217.710  1.00 0.019           C  
ATOM   3811  O   PHE B 105      13.040 114.506 218.289  1.00 0.019           O  
ATOM   3812  CB  PHE B 105      14.575 114.596 215.481  1.00 0.019           C  
ATOM   3813  CG  PHE B 105      15.117 114.061 214.163  1.00 0.019           C  
ATOM   3814  CD1 PHE B 105      16.214 113.207 214.147  1.00 0.019           C  
ATOM   3815  CD2 PHE B 105      14.493 114.345 212.958  1.00 0.019           C  
ATOM   3816  CE1 PHE B 105      16.664 112.645 212.925  1.00 0.019           C  
ATOM   3817  CE2 PHE B 105      14.967 113.822 211.733  1.00 0.019           C  
ATOM   3818  CZ  PHE B 105      16.064 112.983 211.732  1.00 0.019           C  
ATOM   3819  N   ALA B 106      14.833 113.190 218.321  1.00 0.011           N  
ATOM   3820  CA  ALA B 106      15.037 113.331 219.735  1.00 0.011           C  
ATOM   3821  C   ALA B 106      16.488 113.526 220.014  1.00 0.011           C  
ATOM   3822  O   ALA B 106      17.314 112.856 219.400  1.00 0.011           O  
ATOM   3823  CB  ALA B 106      14.605 112.056 220.443  1.00 0.011           C  
ATOM   3824  N   ALA B 107      16.792 114.325 221.032  1.00 0.011           N  
ATOM   3825  CA  ALA B 107      18.166 114.480 221.533  1.00 0.011           C  
ATOM   3826  C   ALA B 107      18.170 114.148 223.025  1.00 0.011           C  
ATOM   3827  O   ALA B 107      17.264 114.546 223.750  1.00 0.011           O  
ATOM   3828  CB  ALA B 107      18.641 115.887 221.322  1.00 0.011           C  
ATOM   3829  N   LEU B 108      19.185 113.445 223.447  1.00 0.011           N  
ATOM   3830  CA  LEU B 108      19.305 112.916 224.778  1.00 0.011           C  
ATOM   3831  C   LEU B 108      20.337 113.802 225.445  1.00 0.011           C  
ATOM   3832  O   LEU B 108      21.417 113.949 224.899  1.00 0.011           O  
ATOM   3833  CB  LEU B 108      19.805 111.448 224.799  1.00 0.011           C  
ATOM   3834  CG  LEU B 108      20.199 110.869 226.200  1.00 0.011           C  
ATOM   3835  CD1 LEU B 108      18.970 110.825 227.171  1.00 0.011           C  
ATOM   3836  CD2 LEU B 108      20.806 109.442 226.135  1.00 0.011           C  
ATOM   3837  N   PHE B 109      19.963 114.395 226.602  1.00 -1              N  
ATOM   3838  CA  PHE B 109      20.883 115.206 227.374  1.00 -1              C  
ATOM   3839  C   PHE B 109      21.066 114.631 228.782  1.00 -1              C  
ATOM   3840  O   PHE B 109      20.170 114.021 229.353  1.00 -1              O  
ATOM   3841  CB  PHE B 109      20.390 116.627 227.489  1.00 -1              C  
ATOM   3842  CG  PHE B 109      20.297 117.337 226.207  1.00 -1              C  
ATOM   3843  CD1 PHE B 109      19.165 117.218 225.458  1.00 -1              C  
ATOM   3844  CD2 PHE B 109      21.293 118.211 225.797  1.00 -1              C  
ATOM   3845  CE1 PHE B 109      19.023 117.914 224.238  1.00 -1              C  
ATOM   3846  CE2 PHE B 109      21.157 118.920 224.600  1.00 -1              C  
ATOM   3847  CZ  PHE B 109      20.006 118.759 223.821  1.00 -1              C  
ATOM   3848  N   ASP B 110      22.264 114.832 229.279  1.00 0.253           N  
ATOM   3849  CA  ASP B 110      22.658 114.484 230.623  1.00 0.253           C  
ATOM   3850  C   ASP B 110      22.935 115.772 231.382  1.00 0.253           C  
ATOM   3851  O   ASP B 110      23.506 116.696 230.836  1.00 0.253           O  
ATOM   3852  CB  ASP B 110      23.964 113.707 230.564  1.00 0.253           C  
ATOM   3853  CG  ASP B 110      24.241 112.988 231.828  1.00 0.253           C  
ATOM   3854  OD1 ASP B 110      23.267 112.715 232.584  1.00 0.253           O  
ATOM   3855  OD2 ASP B 110      25.421 112.711 232.085  1.00 0.253           O  
ATOM   3856  N   TYR B 111      22.589 115.820 232.662  1.00 0.253           N  
ATOM   3857  CA  TYR B 111      23.056 116.927 233.487  1.00 0.253           C  
ATOM   3858  C   TYR B 111      23.617 116.452 234.840  1.00 0.253           C  
ATOM   3859  O   TYR B 111      23.274 115.356 235.336  1.00 0.253           O  
ATOM   3860  CB  TYR B 111      21.995 118.030 233.640  1.00 0.253           C  
ATOM   3861  CG  TYR B 111      20.767 117.693 234.418  1.00 0.253           C  
ATOM   3862  CD1 TYR B 111      20.770 117.699 235.818  1.00 0.253           C  
ATOM   3863  CD2 TYR B 111      19.596 117.283 233.767  1.00 0.253           C  
ATOM   3864  CE1 TYR B 111      19.621 117.387 236.550  1.00 0.253           C  
ATOM   3865  CE2 TYR B 111      18.438 116.969 234.491  1.00 0.253           C  
ATOM   3866  CZ  TYR B 111      18.458 117.012 235.884  1.00 0.253           C  
ATOM   3867  OH  TYR B 111      17.343 116.616 236.577  1.00 0.253           O  
ATOM   3868  N   HIS B 112      24.479 117.300 235.402  1.00 0.253           N  
ATOM   3869  CA  HIS B 112      25.137 117.035 236.694  1.00 0.253           C  
ATOM   3870  C   HIS B 112      24.863 118.261 237.639  1.00 0.253           C  
ATOM   3871  O   HIS B 112      25.177 119.405 237.270  1.00 0.253           O  
ATOM   3872  CB  HIS B 112      26.637 116.785 236.434  0.30 0.253           C  
ATOM   3873  CG  HIS B 112      26.895 116.011 235.170  0.30 0.253           C  
ATOM   3874  ND1 HIS B 112      26.968 114.634 235.140  0.30 0.253           N  
ATOM   3875  CD2 HIS B 112      27.024 116.419 233.883  0.30 0.253           C  
ATOM   3876  CE1 HIS B 112      27.165 114.230 233.897  0.30 0.253           C  
ATOM   3877  NE2 HIS B 112      27.189 115.291 233.113  0.30 0.253           N  
ATOM   3878  N   LEU B 113      24.242 118.029 238.804  1.00 0.253           N  
ATOM   3879  CA  LEU B 113      23.995 119.125 239.795  1.00 0.253           C  
ATOM   3880  C   LEU B 113      25.051 119.085 240.905  1.00 0.253           C  
ATOM   3881  O   LEU B 113      25.142 118.080 241.586  1.00 0.253           O  
ATOM   3882  CB  LEU B 113      22.599 119.045 240.444  1.00 0.253           C  
ATOM   3883  CG  LEU B 113      21.336 119.254 239.569  1.00 0.253           C  
ATOM   3884  CD1 LEU B 113      20.027 119.093 240.351  1.00 0.253           C  
ATOM   3885  CD2 LEU B 113      21.318 120.592 238.841  1.00 0.253           C  
ATOM   3886  N   GLN B 114      25.817 120.178 241.055  1.00 0.196           N  
ATOM   3887  CA  GLN B 114      26.732 120.445 242.201  1.00 0.196           C  
ATOM   3888  C   GLN B 114      26.082 120.194 243.573  1.00 0.196           C  
ATOM   3889  O   GLN B 114      24.900 119.848 243.652  1.00 0.196           O  
ATOM   3890  CB  GLN B 114      27.252 121.899 242.162  0.40 0.196           C  
ATOM   3891  CG  GLN B 114      28.195 122.242 241.021  0.40 0.196           C  
ATOM   3892  CD  GLN B 114      29.562 121.606 241.179  0.40 0.196           C  
ATOM   3893  OE1 GLN B 114      30.533 122.055 240.591  0.40 0.196           O  
ATOM   3894  NE2 GLN B 114      29.639 120.555 241.975  0.40 0.196           N  
ATOM   3895  N   GLU B 115      26.846 120.394 244.650  1.00 0.196           N  
ATOM   3896  CA  GLU B 115      26.398 120.010 246.007  1.00 0.196           C  
ATOM   3897  C   GLU B 115      25.003 120.526 246.440  1.00 0.196           C  
ATOM   3898  O   GLU B 115      24.185 119.741 246.934  1.00 0.196           O  
ATOM   3899  CB  GLU B 115      27.504 120.264 247.061  1.00 0.196           C  
ATOM   3900  CG  GLU B 115      28.379 119.022 247.254  0.30 0.196           C  
ATOM   3901  CD  GLU B 115      29.743 119.298 247.846  0.30 0.196           C  
ATOM   3902  OE1 GLU B 115      29.982 120.420 248.342  0.30 0.196           O  
ATOM   3903  OE2 GLU B 115      30.583 118.377 247.816  0.30 0.196           O  
ATOM   3904  N   GLY B 116      24.693 121.796 246.204  1.00 0.196           N  
ATOM   3905  CA  GLY B 116      23.379 122.335 246.618  1.00 0.196           C  
ATOM   3906  C   GLY B 116      22.218 122.298 245.603  1.00 0.196           C  
ATOM   3907  O   GLY B 116      21.024 122.244 245.975  1.00 0.196           O  
ATOM   3908  N   GLU B 117      22.563 122.322 244.319  1.00 0.196           N  
ATOM   3909  CA  GLU B 117      21.645 122.823 243.310  1.00 0.196           C  
ATOM   3910  C   GLU B 117      20.284 122.144 243.239  1.00 0.196           C  
ATOM   3911  O   GLU B 117      20.072 120.989 243.595  1.00 0.196           O  
ATOM   3912  CB  GLU B 117      22.312 122.853 241.946  1.00 0.196           C  
ATOM   3913  CG  GLU B 117      23.209 124.069 241.729  1.00 0.196           C  
ATOM   3914  CD  GLU B 117      24.428 123.778 240.850  1.00 0.196           C  
ATOM   3915  OE1 GLU B 117      24.671 122.600 240.478  1.00 0.196           O  
ATOM   3916  OE2 GLU B 117      25.175 124.728 240.536  1.00 0.196           O  
ATOM   3917  N   ASP B 118      19.335 122.917 242.773  1.00 0.196           N  
ATOM   3918  CA  ASP B 118      18.005 122.428 242.625  1.00 0.196           C  
ATOM   3919  C   ASP B 118      17.864 121.851 241.245  1.00 0.196           C  
ATOM   3920  O   ASP B 118      18.572 122.239 240.307  1.00 0.196           O  
ATOM   3921  CB  ASP B 118      16.992 123.572 242.713  1.00 0.196           C  
ATOM   3922  CG  ASP B 118      16.988 124.271 244.068  1.00 0.196           C  
ATOM   3923  OD1 ASP B 118      17.471 123.681 245.017  1.00 0.196           O  
ATOM   3924  OD2 ASP B 118      16.487 125.410 244.141  1.00 0.196           O  
ATOM   3925  N   ASP B 119      16.825 121.058 241.125  1.00 0.196           N  
ATOM   3926  CA  ASP B 119      16.505 120.340 239.900  1.00 0.196           C  
ATOM   3927  C   ASP B 119      16.009 121.338 238.891  1.00 0.196           C  
ATOM   3928  O   ASP B 119      15.475 122.406 239.276  1.00 0.196           O  
ATOM   3929  CB  ASP B 119      15.376 119.324 240.166  1.00 0.196           C  
ATOM   3930  CG  ASP B 119      15.820 118.211 241.023  1.00 0.196           C  
ATOM   3931  OD1 ASP B 119      17.014 117.926 241.045  1.00 0.196           O  
ATOM   3932  OD2 ASP B 119      14.994 117.642 241.694  1.00 0.196           O  
ATOM   3933  N   PRO B 120      16.160 121.004 237.583  1.00 0.196           N  
ATOM   3934  CA  PRO B 120      15.601 121.945 236.661  1.00 0.196           C  
ATOM   3935  C   PRO B 120      14.114 121.877 236.786  1.00 0.196           C  
ATOM   3936  O   PRO B 120      13.562 120.768 236.968  1.00 0.196           O  
ATOM   3937  CB  PRO B 120      16.054 121.415 235.272  1.00 0.196           C  
ATOM   3938  CG  PRO B 120      16.252 119.971 235.473  1.00 0.196           C  
ATOM   3939  CD  PRO B 120      16.839 119.890 236.886  1.00 0.196           C  
ATOM   3940  N   THR B 121      13.469 123.035 236.653  1.00 0.196           N  
ATOM   3941  CA  THR B 121      12.016 123.080 236.611  1.00 0.196           C  
ATOM   3942  C   THR B 121      11.549 122.924 235.166  1.00 0.196           C  
ATOM   3943  O   THR B 121      12.382 122.913 234.217  1.00 0.196           O  
ATOM   3944  CB  THR B 121      11.510 124.447 237.064  1.00 0.196           C  
ATOM   3945  OG1 THR B 121      12.066 125.456 236.201  1.00 0.196           O  
ATOM   3946  CG2 THR B 121      11.942 124.722 238.482  1.00 0.196           C  
ATOM   3947  N   GLU B 122      10.231 122.861 234.993  1.00 0.196           N  
ATOM   3948  CA  GLU B 122       9.602 122.668 233.677  1.00 0.196           C  
ATOM   3949  C   GLU B 122       9.894 123.868 232.766  1.00 0.196           C  
ATOM   3950  O   GLU B 122      10.071 123.725 231.549  1.00 0.196           O  
ATOM   3951  CB  GLU B 122       8.083 122.379 233.798  1.00 0.196           C  
ATOM   3952  N   GLU B 123       9.978 125.041 233.390  1.00 0.211           N  
ATOM   3953  CA  GLU B 123      10.266 126.294 232.724  1.00 0.211           C  
ATOM   3954  C   GLU B 123      11.690 126.284 232.189  1.00 0.211           C  
ATOM   3955  O   GLU B 123      11.921 126.683 231.066  1.00 0.211           O  
ATOM   3956  CB  GLU B 123      10.018 127.499 233.647  0.50 0.211           C  
ATOM   3957  CG  GLU B 123       9.846 128.783 232.863  0.50 0.211           C  
ATOM   3958  CD  GLU B 123       9.586 130.010 233.713  0.50 0.211           C  
ATOM   3959  OE1 GLU B 123       9.611 131.129 233.158  0.50 0.211           O  
ATOM   3960  OE2 GLU B 123       9.343 129.870 234.921  0.50 0.211           O  
ATOM   3961  N   GLU B 124      12.657 125.808 232.970  1.00 0.026           N  
ATOM   3962  CA  GLU B 124      14.013 125.808 232.485  1.00 0.026           C  
ATOM   3963  C   GLU B 124      14.147 124.729 231.349  1.00 0.026           C  
ATOM   3964  O   GLU B 124      14.825 124.967 230.339  1.00 0.026           O  
ATOM   3965  CB  GLU B 124      14.983 125.533 233.623  1.00 0.026           C  
ATOM   3966  CG  GLU B 124      14.884 126.589 234.760  1.00 0.026           C  
ATOM   3967  CD  GLU B 124      15.884 126.325 235.801  1.00 0.026           C  
ATOM   3968  OE1 GLU B 124      15.686 125.313 236.501  1.00 0.026           O  
ATOM   3969  OE2 GLU B 124      16.871 127.096 235.883  1.00 0.026           O  
ATOM   3970  N   LEU B 125      13.496 123.581 231.543  1.00 0.026           N  
ATOM   3971  CA  LEU B 125      13.528 122.452 230.580  1.00 0.026           C  
ATOM   3972  C   LEU B 125      12.908 122.830 229.250  1.00 0.026           C  
ATOM   3973  O   LEU B 125      13.553 122.609 228.200  1.00 0.026           O  
ATOM   3974  CB  LEU B 125      12.895 121.183 231.148  1.00 0.026           C  
ATOM   3975  CG  LEU B 125      13.710 120.531 232.277  1.00 0.026           C  
ATOM   3976  CD1 LEU B 125      12.838 119.836 233.335  1.00 0.026           C  
ATOM   3977  CD2 LEU B 125      14.792 119.588 231.745  1.00 0.026           C  
ATOM   3978  N   THR B 126      11.687 123.410 229.297  1.00 0.026           N  
ATOM   3979  CA  THR B 126      10.976 123.905 228.113  1.00 0.026           C  
ATOM   3980  C   THR B 126      11.688 125.061 227.377  1.00 0.026           C  
ATOM   3981  O   THR B 126      11.600 125.144 226.136  1.00 0.026           O  
ATOM   3982  CB  THR B 126       9.505 124.340 228.445  1.00 0.026           C  
ATOM   3983  OG1 THR B 126       8.752 123.236 228.951  1.00 0.026           O  
ATOM   3984  CG2 THR B 126       8.797 124.846 227.212  1.00 0.026           C  
ATOM   3985  N   ALA B 127      12.400 125.924 228.114  1.00 0.026           N  
ATOM   3986  CA  ALA B 127      13.140 127.008 227.501  1.00 0.026           C  
ATOM   3987  C   ALA B 127      14.426 126.489 226.850  1.00 0.026           C  
ATOM   3988  O   ALA B 127      14.835 126.946 225.810  1.00 0.026           O  
ATOM   3989  CB  ALA B 127      13.502 128.086 228.507  1.00 0.026           C  
ATOM   3990  N   TYR B 128      15.095 125.564 227.488  1.00 0.127           N  
ATOM   3991  CA  TYR B 128      16.309 124.967 226.874  1.00 0.127           C  
ATOM   3992  C   TYR B 128      15.978 124.146 225.593  1.00 0.127           C  
ATOM   3993  O   TYR B 128      16.646 124.297 224.562  1.00 0.127           O  
ATOM   3994  CB  TYR B 128      17.006 124.105 227.889  1.00 0.127           C  
ATOM   3995  CG  TYR B 128      18.260 123.499 227.456  1.00 0.127           C  
ATOM   3996  CD1 TYR B 128      19.447 124.175 227.561  1.00 0.127           C  
ATOM   3997  CD2 TYR B 128      18.261 122.179 226.964  1.00 0.127           C  
ATOM   3998  CE1 TYR B 128      20.639 123.572 227.201  1.00 0.127           C  
ATOM   3999  CE2 TYR B 128      19.420 121.558 226.606  1.00 0.127           C  
ATOM   4000  CZ  TYR B 128      20.609 122.267 226.715  1.00 0.127           C  
ATOM   4001  OH  TYR B 128      21.724 121.613 226.348  1.00 0.127           O  
ATOM   4002  N   ALA B 129      14.914 123.372 225.674  1.00 0.139           N  
ATOM   4003  CA  ALA B 129      14.329 122.713 224.556  1.00 0.139           C  
ATOM   4004  C   ALA B 129      14.037 123.583 223.328  1.00 0.139           C  
ATOM   4005  O   ALA B 129      14.344 123.184 222.185  1.00 0.139           O  
ATOM   4006  CB  ALA B 129      13.081 121.958 224.991  1.00 0.139           C  
ATOM   4007  N   ALA B 130      13.504 124.787 223.554  1.00 0.139           N  
ATOM   4008  CA  ALA B 130      13.055 125.705 222.490  1.00 0.139           C  
ATOM   4009  C   ALA B 130      14.206 126.431 221.899  1.00 0.139           C  
ATOM   4010  O   ALA B 130      14.055 127.015 220.836  1.00 0.139           O  
ATOM   4011  CB  ALA B 130      12.013 126.747 222.977  1.00 0.139           C  
ATOM   4012  N   THR B 131      15.336 126.394 222.578  1.00 0.148           N  
ATOM   4013  CA  THR B 131      16.523 127.114 222.121  1.00 0.148           C  
ATOM   4014  C   THR B 131      17.683 126.161 221.734  1.00 0.148           C  
ATOM   4015  O   THR B 131      17.783 125.710 220.554  1.00 0.148           O  
ATOM   4016  CB  THR B 131      16.831 128.220 223.172  1.00 0.148           C  
ATOM   4017  OG1 THR B 131      17.021 127.648 224.466  1.00 0.148           O  
ATOM   4018  CG2 THR B 131      15.603 129.154 223.302  1.00 0.148           C  
ATOM   4019  N   THR B 132      18.547 125.831 222.668  1.00 0.148           N  
ATOM   4020  CA  THR B 132      19.616 124.889 222.418  1.00 0.148           C  
ATOM   4021  C   THR B 132      19.131 123.581 221.735  1.00 0.148           C  
ATOM   4022  O   THR B 132      19.809 123.075 220.857  1.00 0.148           O  
ATOM   4023  CB  THR B 132      20.333 124.564 223.735  1.00 0.148           C  
ATOM   4024  OG1 THR B 132      20.860 125.763 224.299  1.00 0.148           O  
ATOM   4025  CG2 THR B 132      21.461 123.562 223.554  1.00 0.148           C  
ATOM   4026  N   GLY B 133      17.977 123.055 222.147  1.00 0.148           N  
ATOM   4027  CA  GLY B 133      17.417 121.831 221.609  1.00 0.148           C  
ATOM   4028  C   GLY B 133      17.035 121.956 220.178  1.00 0.148           C  
ATOM   4029  O   GLY B 133      17.378 121.126 219.319  1.00 0.148           O  
ATOM   4030  N   ARG B 134      16.260 122.969 219.916  1.00 0.148           N  
ATOM   4031  CA  ARG B 134      15.865 123.277 218.600  1.00 0.148           C  
ATOM   4032  C   ARG B 134      17.083 123.479 217.664  1.00 0.148           C  
ATOM   4033  O   ARG B 134      17.095 122.938 216.583  1.00 0.148           O  
ATOM   4034  CB  ARG B 134      14.976 124.536 218.589  1.00 0.148           C  
ATOM   4035  CG  ARG B 134      14.240 124.758 217.276  1.00 0.148           C  
ATOM   4036  CD  ARG B 134      13.379 126.027 217.242  1.00 0.148           C  
ATOM   4037  NE  ARG B 134      14.043 127.146 217.919  1.00 0.148           N  
ATOM   4038  CZ  ARG B 134      13.422 128.225 218.415  1.00 0.148           C  
ATOM   4039  NH1 ARG B 134      12.107 128.354 218.295  1.00 0.148           N  
ATOM   4040  NH2 ARG B 134      14.120 129.189 219.044  1.00 0.148           N  
ATOM   4041  N   PHE B 135      18.093 124.229 218.100  1.00 0.148           N  
ATOM   4042  CA  PHE B 135      19.172 124.583 217.187  1.00 0.148           C  
ATOM   4043  C   PHE B 135      20.068 123.379 216.957  1.00 0.148           C  
ATOM   4044  O   PHE B 135      20.787 123.281 215.955  1.00 0.148           O  
ATOM   4045  CB  PHE B 135      19.922 125.883 217.617  1.00 0.148           C  
ATOM   4046  CG  PHE B 135      19.159 127.103 217.200  1.00 0.148           C  
ATOM   4047  CD1 PHE B 135      19.233 127.545 215.865  1.00 0.148           C  
ATOM   4048  CD2 PHE B 135      18.217 127.693 218.063  1.00 0.148           C  
ATOM   4049  CE1 PHE B 135      18.434 128.623 215.436  1.00 0.148           C  
ATOM   4050  CE2 PHE B 135      17.398 128.753 217.617  1.00 0.148           C  
ATOM   4051  CZ  PHE B 135      17.507 129.212 216.319  1.00 0.148           C  
ATOM   4052  N   ALA B 136      20.100 122.530 217.960  1.00 0.112           N  
ATOM   4053  CA  ALA B 136      20.932 121.316 217.883  1.00 0.112           C  
ATOM   4054  C   ALA B 136      20.232 120.311 216.915  1.00 0.112           C  
ATOM   4055  O   ALA B 136      20.906 119.611 216.153  1.00 0.112           O  
ATOM   4056  CB  ALA B 136      21.108 120.714 219.225  1.00 0.112           C  
ATOM   4057  N   LEU B 137      18.896 120.229 216.997  1.00 0.022           N  
ATOM   4058  CA  LEU B 137      18.102 119.355 216.148  1.00 0.022           C  
ATOM   4059  C   LEU B 137      17.829 119.776 214.728  1.00 0.022           C  
ATOM   4060  O   LEU B 137      17.624 118.899 213.826  1.00 0.022           O  
ATOM   4061  CB  LEU B 137      16.757 118.951 216.815  1.00 0.022           C  
ATOM   4062  CG  LEU B 137      16.980 117.945 217.975  1.00 0.022           C  
ATOM   4063  CD1 LEU B 137      15.709 117.608 218.706  1.00 0.022           C  
ATOM   4064  CD2 LEU B 137      17.598 116.583 217.567  1.00 0.022           C  
ATOM   4065  N   TYR B 138      17.811 121.080 214.488  1.00 0.022           N  
ATOM   4066  CA  TYR B 138      17.451 121.562 213.205  1.00 0.022           C  
ATOM   4067  C   TYR B 138      18.316 120.976 212.048  1.00 0.022           C  
ATOM   4068  O   TYR B 138      17.770 120.630 211.000  1.00 0.022           O  
ATOM   4069  CB  TYR B 138      17.464 123.117 213.151  1.00 0.022           C  
ATOM   4070  CG  TYR B 138      16.845 123.659 211.893  1.00 0.022           C  
ATOM   4071  CD1 TYR B 138      15.462 123.618 211.710  1.00 0.022           C  
ATOM   4072  CD2 TYR B 138      17.627 124.109 210.837  1.00 0.022           C  
ATOM   4073  CE1 TYR B 138      14.900 124.042 210.537  1.00 0.022           C  
ATOM   4074  CE2 TYR B 138      17.049 124.552 209.652  1.00 0.022           C  
ATOM   4075  CZ  TYR B 138      15.696 124.564 209.532  1.00 0.022           C  
ATOM   4076  OH  TYR B 138      15.034 125.020 208.423  1.00 0.022           O  
ATOM   4077  N   PRO B 139      19.641 120.936 212.211  1.00 0.022           N  
ATOM   4078  CA  PRO B 139      20.443 120.329 211.094  1.00 0.022           C  
ATOM   4079  C   PRO B 139      20.044 118.929 210.696  1.00 0.022           C  
ATOM   4080  O   PRO B 139      20.166 118.557 209.523  1.00 0.022           O  
ATOM   4081  CB  PRO B 139      21.895 120.378 211.620  1.00 0.022           C  
ATOM   4082  CG  PRO B 139      21.896 121.567 212.558  1.00 0.022           C  
ATOM   4083  CD  PRO B 139      20.502 121.635 213.197  1.00 0.022           C  
ATOM   4084  N   TYR B 140      19.541 118.137 211.662  1.00 0.024           N  
ATOM   4085  CA  TYR B 140      19.207 116.755 211.425  1.00 0.024           C  
ATOM   4086  C   TYR B 140      17.881 116.683 210.648  1.00 0.024           C  
ATOM   4087  O   TYR B 140      17.663 115.838 209.863  1.00 0.024           O  
ATOM   4088  CB  TYR B 140      19.053 115.990 212.777  1.00 0.024           C  
ATOM   4089  CG  TYR B 140      20.380 115.732 213.455  1.00 0.024           C  
ATOM   4090  CD1 TYR B 140      21.024 116.745 214.162  1.00 0.024           C  
ATOM   4091  CD2 TYR B 140      21.034 114.532 213.303  1.00 0.024           C  
ATOM   4092  CE1 TYR B 140      22.271 116.498 214.792  1.00 0.024           C  
ATOM   4093  CE2 TYR B 140      22.275 114.293 213.915  1.00 0.024           C  
ATOM   4094  CZ  TYR B 140      22.852 115.292 214.684  1.00 0.024           C  
ATOM   4095  OH  TYR B 140      24.110 115.079 215.240  1.00 0.024           O  
ATOM   4096  N   ILE B 141      16.937 117.536 211.044  1.00 0.024           N  
ATOM   4097  CA  ILE B 141      15.689 117.689 210.352  1.00 0.024           C  
ATOM   4098  C   ILE B 141      15.891 118.150 208.932  1.00 0.024           C  
ATOM   4099  O   ILE B 141      15.271 117.637 207.997  1.00 0.024           O  
ATOM   4100  CB  ILE B 141      14.780 118.725 211.110  1.00 0.024           C  
ATOM   4101  CG1 ILE B 141      14.472 118.193 212.506  1.00 0.024           C  
ATOM   4102  CG2 ILE B 141      13.593 119.151 210.222  1.00 0.024           C  
ATOM   4103  CD1 ILE B 141      13.753 119.158 213.454  1.00 0.024           C  
ATOM   4104  N   ARG B 142      16.750 119.131 208.767  1.00 0.024           N  
ATOM   4105  CA  ARG B 142      17.044 119.615 207.461  1.00 0.024           C  
ATOM   4106  C   ARG B 142      17.632 118.492 206.579  1.00 0.024           C  
ATOM   4107  O   ARG B 142      17.235 118.326 205.458  1.00 0.024           O  
ATOM   4108  CB  ARG B 142      17.978 120.818 207.527  1.00 0.024           C  
ATOM   4109  CG  ARG B 142      18.563 121.290 206.192  1.00 0.024           C  
ATOM   4110  CD  ARG B 142      19.191 122.640 206.362  1.00 0.024           C  
ATOM   4111  NE  ARG B 142      19.875 123.280 205.246  1.00 0.024           N  
ATOM   4112  CZ  ARG B 142      21.166 123.130 205.003  1.00 0.024           C  
ATOM   4113  NH1 ARG B 142      21.852 122.275 205.678  1.00 0.024           N  
ATOM   4114  NH2 ARG B 142      21.761 123.787 204.055  1.00 0.024           N  
ATOM   4115  N   GLU B 143      18.576 117.748 207.112  1.00 0.024           N  
ATOM   4116  CA  GLU B 143      19.178 116.634 206.349  1.00 0.024           C  
ATOM   4117  C   GLU B 143      18.127 115.518 206.076  1.00 0.024           C  
ATOM   4118  O   GLU B 143      18.086 114.960 204.996  1.00 0.024           O  
ATOM   4119  CB  GLU B 143      20.498 116.162 207.005  1.00 0.024           C  
ATOM   4120  CG  GLU B 143      21.273 115.041 206.303  1.00 0.024           C  
ATOM   4121  CD  GLU B 143      20.618 113.683 206.366  1.00 0.024           C  
ATOM   4122  OE1 GLU B 143      19.912 113.383 207.341  1.00 0.024           O  
ATOM   4123  OE2 GLU B 143      20.756 112.909 205.405  1.00 0.024           O  
ATOM   4124  N   TYR B 144      17.300 115.237 207.053  1.00 0.192           N  
ATOM   4125  CA  TYR B 144      16.302 114.190 206.820  1.00 0.192           C  
ATOM   4126  C   TYR B 144      15.386 114.607 205.679  1.00 0.192           C  
ATOM   4127  O   TYR B 144      15.021 113.765 204.817  1.00 0.192           O  
ATOM   4128  CB  TYR B 144      15.494 113.947 208.083  1.00 0.192           C
[truncated: 45,280 more chars]
