# Supplementary material for: Structural insights into chaperone addiction of toxin-antitoxin systems
Source: Nat Commun. 2019 Feb 15;10:782. doi: 10.1038/s41467-019-08747-4 (PMC6377645; doi:10.1038/s41467-019-08747-4)
Supplement: Supplementary file 4 — Supplementary Data 1 [file 41467_2019_8747_MOESM4_ESM.zip › HDXMS-Data/SecB_HigA/SecB_HigA.pml]

alter /SecB//ABCD/3	properties["SecB_apo - SecB_HigA 30 sec"] = 0.033
alter /SecB//ABCD/4	properties["SecB_apo - SecB_HigA 30 sec"] = 0.033
alter /SecB//ABCD/5	properties["SecB_apo - SecB_HigA 30 sec"] = 0.026
alter /SecB//ABCD/6	properties["SecB_apo - SecB_HigA 30 sec"] = 0.026
alter /SecB//ABCD/7	properties["SecB_apo - SecB_HigA 30 sec"] = 0.026
alter /SecB//ABCD/8	properties["SecB_apo - SecB_HigA 30 sec"] = 0.026
alter /SecB//ABCD/9	properties["SecB_apo - SecB_HigA 30 sec"] = 0.026
alter /SecB//ABCD/10	properties["SecB_apo - SecB_HigA 30 sec"] = 0.026
alter /SecB//ABCD/11	properties["SecB_apo - SecB_HigA 30 sec"] = 0.026
alter /SecB//ABCD/12	properties["SecB_apo - SecB_HigA 30 sec"] = 0.026
alter /SecB//ABCD/13	properties["SecB_apo - SecB_HigA 30 sec"] = 0.024
alter /SecB//ABCD/14	properties["SecB_apo - SecB_HigA 30 sec"] = 0.024
alter /SecB//ABCD/15	properties["SecB_apo - SecB_HigA 30 sec"] = 0.024
alter /SecB//ABCD/16	properties["SecB_apo - SecB_HigA 30 sec"] = 0.024
alter /SecB//ABCD/17	properties["SecB_apo - SecB_HigA 30 sec"] = 0.024
alter /SecB//ABCD/18	properties["SecB_apo - SecB_HigA 30 sec"] = 0.024
alter /SecB//ABCD/21	properties["SecB_apo - SecB_HigA 30 sec"] = 0.018
alter /SecB//ABCD/22	properties["SecB_apo - SecB_HigA 30 sec"] = 0.018
alter /SecB//ABCD/23	properties["SecB_apo - SecB_HigA 30 sec"] = 0.018
alter /SecB//ABCD/24	properties["SecB_apo - SecB_HigA 30 sec"] = 0.018
alter /SecB//ABCD/25	properties["SecB_apo - SecB_HigA 30 sec"] = 0.018
alter /SecB//ABCD/26	properties["SecB_apo - SecB_HigA 30 sec"] = 0.018
alter /SecB//ABCD/27	properties["SecB_apo - SecB_HigA 30 sec"] = 0.018
alter /SecB//ABCD/32	properties["SecB_apo - SecB_HigA 30 sec"] = 0.043
alter /SecB//ABCD/33	properties["SecB_apo - SecB_HigA 30 sec"] = 0.043
alter /SecB//ABCD/34	properties["SecB_apo - SecB_HigA 30 sec"] = 0.043
alter /SecB//ABCD/35	properties["SecB_apo - SecB_HigA 30 sec"] = 0.043
alter /SecB//ABCD/36	properties["SecB_apo - SecB_HigA 30 sec"] = 0.043
alter /SecB//ABCD/37	properties["SecB_apo - SecB_HigA 30 sec"] = 0.070
alter /SecB//ABCD/38	properties["SecB_apo - SecB_HigA 30 sec"] = 0.070
alter /SecB//ABCD/39	properties["SecB_apo - SecB_HigA 30 sec"] = 0.070
alter /SecB//ABCD/40	properties["SecB_apo - SecB_HigA 30 sec"] = 0.070
alter /SecB//ABCD/41	properties["SecB_apo - SecB_HigA 30 sec"] = 0.070
alter /SecB//ABCD/42	properties["SecB_apo - SecB_HigA 30 sec"] = 0.070
alter /SecB//ABCD/43	properties["SecB_apo - SecB_HigA 30 sec"] = 0.070
alter /SecB//ABCD/44	properties["SecB_apo - SecB_HigA 30 sec"] = 0.070
alter /SecB//ABCD/45	properties["SecB_apo - SecB_HigA 30 sec"] = 0.070
alter /SecB//ABCD/46	properties["SecB_apo - SecB_HigA 30 sec"] = 0.070
alter /SecB//ABCD/47	properties["SecB_apo - SecB_HigA 30 sec"] = 0.070
alter /SecB//ABCD/48	properties["SecB_apo - SecB_HigA 30 sec"] = 0.112
alter /SecB//ABCD/49	properties["SecB_apo - SecB_HigA 30 sec"] = 0.112
alter /SecB//ABCD/50	properties["SecB_apo - SecB_HigA 30 sec"] = 0.112
alter /SecB//ABCD/51	properties["SecB_apo - SecB_HigA 30 sec"] = 0.112
alter /SecB//ABCD/52	properties["SecB_apo - SecB_HigA 30 sec"] = 0.046
alter /SecB//ABCD/53	properties["SecB_apo - SecB_HigA 30 sec"] = 0.046
alter /SecB//ABCD/54	properties["SecB_apo - SecB_HigA 30 sec"] = 0.046
alter /SecB//ABCD/55	properties["SecB_apo - SecB_HigA 30 sec"] = 0.046
alter /SecB//ABCD/56	properties["SecB_apo - SecB_HigA 30 sec"] = 0.046
alter /SecB//ABCD/57	properties["SecB_apo - SecB_HigA 30 sec"] = 0.046
alter /SecB//ABCD/58	properties["SecB_apo - SecB_HigA 30 sec"] = 0.077
alter /SecB//ABCD/59	properties["SecB_apo - SecB_HigA 30 sec"] = 0.169
alter /SecB//ABCD/60	properties["SecB_apo - SecB_HigA 30 sec"] = 0.169
alter /SecB//ABCD/61	properties["SecB_apo - SecB_HigA 30 sec"] = 0.169
alter /SecB//ABCD/62	properties["SecB_apo - SecB_HigA 30 sec"] = 0.169
alter /SecB//ABCD/63	properties["SecB_apo - SecB_HigA 30 sec"] = 0.169
alter /SecB//ABCD/64	properties["SecB_apo - SecB_HigA 30 sec"] = 0.169
alter /SecB//ABCD/65	properties["SecB_apo - SecB_HigA 30 sec"] = 0.169
alter /SecB//ABCD/66	properties["SecB_apo - SecB_HigA 30 sec"] = 0.169
alter /SecB//ABCD/67	properties["SecB_apo - SecB_HigA 30 sec"] = 0.082
alter /SecB//ABCD/68	properties["SecB_apo - SecB_HigA 30 sec"] = -0.002
alter /SecB//ABCD/69	properties["SecB_apo - SecB_HigA 30 sec"] = -0.003
alter /SecB//ABCD/70	properties["SecB_apo - SecB_HigA 30 sec"] = -0.003
alter /SecB//ABCD/71	properties["SecB_apo - SecB_HigA 30 sec"] = -0.003
alter /SecB//ABCD/72	properties["SecB_apo - SecB_HigA 30 sec"] = -0.003
alter /SecB//ABCD/73	properties["SecB_apo - SecB_HigA 30 sec"] = -0.003
alter /SecB//ABCD/74	properties["SecB_apo - SecB_HigA 30 sec"] = -0.000
alter /SecB//ABCD/75	properties["SecB_apo - SecB_HigA 30 sec"] = -0.000
alter /SecB//ABCD/76	properties["SecB_apo - SecB_HigA 30 sec"] = 0.016
alter /SecB//ABCD/77	properties["SecB_apo - SecB_HigA 30 sec"] = 0.016
alter /SecB//ABCD/78	properties["SecB_apo - SecB_HigA 30 sec"] = 0.016
alter /SecB//ABCD/79	properties["SecB_apo - SecB_HigA 30 sec"] = 0.016
alter /SecB//ABCD/80	properties["SecB_apo - SecB_HigA 30 sec"] = 0.016
alter /SecB//ABCD/81	properties["SecB_apo - SecB_HigA 30 sec"] = 0.016
alter /SecB//ABCD/82	properties["SecB_apo - SecB_HigA 30 sec"] = 0.016
alter /SecB//ABCD/83	properties["SecB_apo - SecB_HigA 30 sec"] = 0.016
alter /SecB//ABCD/84	properties["SecB_apo - SecB_HigA 30 sec"] = 0.016
alter /SecB//ABCD/85	properties["SecB_apo - SecB_HigA 30 sec"] = 0.016
alter /SecB//ABCD/86	properties["SecB_apo - SecB_HigA 30 sec"] = 0.017
alter /SecB//ABCD/87	properties["SecB_apo - SecB_HigA 30 sec"] = 0.017
alter /SecB//ABCD/88	properties["SecB_apo - SecB_HigA 30 sec"] = 0.017
alter /SecB//ABCD/89	properties["SecB_apo - SecB_HigA 30 sec"] = 0.017
alter /SecB//ABCD/90	properties["SecB_apo - SecB_HigA 30 sec"] = 0.017
alter /SecB//ABCD/91	properties["SecB_apo - SecB_HigA 30 sec"] = 0.017
alter /SecB//ABCD/92	properties["SecB_apo - SecB_HigA 30 sec"] = 0.017
alter /SecB//ABCD/93	properties["SecB_apo - SecB_HigA 30 sec"] = 0.017
alter /SecB//ABCD/94	properties["SecB_apo - SecB_HigA 30 sec"] = 0.017
alter /SecB//ABCD/95	properties["SecB_apo - SecB_HigA 30 sec"] = 0.017
alter /SecB//ABCD/96	properties["SecB_apo - SecB_HigA 30 sec"] = 0.017
alter /SecB//ABCD/97	properties["SecB_apo - SecB_HigA 30 sec"] = 0.017
alter /SecB//ABCD/98	properties["SecB_apo - SecB_HigA 30 sec"] = -0.002
alter /SecB//ABCD/99	properties["SecB_apo - SecB_HigA 30 sec"] = 0.004
alter /SecB//ABCD/100	properties["SecB_apo - SecB_HigA 30 sec"] = 0.004
alter /SecB//ABCD/101	properties["SecB_apo - SecB_HigA 30 sec"] = 0.004
alter /SecB//ABCD/102	properties["SecB_apo - SecB_HigA 30 sec"] = 0.000
alter /SecB//ABCD/103	properties["SecB_apo - SecB_HigA 30 sec"] = 0.000
alter /SecB//ABCD/104	properties["SecB_apo - SecB_HigA 30 sec"] = 0.000
alter /SecB//ABCD/105	properties["SecB_apo - SecB_HigA 30 sec"] = 0.000
alter /SecB//ABCD/106	properties["SecB_apo - SecB_HigA 30 sec"] = -0.000
alter /SecB//ABCD/107	properties["SecB_apo - SecB_HigA 30 sec"] = -0.000
alter /SecB//ABCD/108	properties["SecB_apo - SecB_HigA 30 sec"] = -0.000
alter /SecB//ABCD/110	properties["SecB_apo - SecB_HigA 30 sec"] = 0.025
alter /SecB//ABCD/111	properties["SecB_apo - SecB_HigA 30 sec"] = 0.025
alter /SecB//ABCD/112	properties["SecB_apo - SecB_HigA 30 sec"] = 0.025
alter /SecB//ABCD/113	properties["SecB_apo - SecB_HigA 30 sec"] = 0.025
alter /SecB//ABCD/114	properties["SecB_apo - SecB_HigA 30 sec"] = 0.032
alter /SecB//ABCD/115	properties["SecB_apo - SecB_HigA 30 sec"] = 0.032
alter /SecB//ABCD/116	properties["SecB_apo - SecB_HigA 30 sec"] = 0.032
alter /SecB//ABCD/117	properties["SecB_apo - SecB_HigA 30 sec"] = 0.032
alter /SecB//ABCD/118	properties["SecB_apo - SecB_HigA 30 sec"] = 0.032
alter /SecB//ABCD/119	properties["SecB_apo - SecB_HigA 30 sec"] = 0.032
alter /SecB//ABCD/120	properties["SecB_apo - SecB_HigA 30 sec"] = 0.032
alter /SecB//ABCD/121	properties["SecB_apo - SecB_HigA 30 sec"] = 0.032
alter /SecB//ABCD/122	properties["SecB_apo - SecB_HigA 30 sec"] = 0.032
alter /SecB//ABCD/123	properties["SecB_apo - SecB_HigA 30 sec"] = 0.034
alter /SecB//ABCD/124	properties["SecB_apo - SecB_HigA 30 sec"] = 0.003
alter /SecB//ABCD/125	properties["SecB_apo - SecB_HigA 30 sec"] = 0.003
alter /SecB//ABCD/126	properties["SecB_apo - SecB_HigA 30 sec"] = 0.003
alter /SecB//ABCD/127	properties["SecB_apo - SecB_HigA 30 sec"] = 0.003
alter /SecB//ABCD/128	properties["SecB_apo - SecB_HigA 30 sec"] = 0.012
alter /SecB//ABCD/129	properties["SecB_apo - SecB_HigA 30 sec"] = 0.013
alter /SecB//ABCD/130	properties["SecB_apo - SecB_HigA 30 sec"] = 0.013
alter /SecB//ABCD/131	properties["SecB_apo - SecB_HigA 30 sec"] = 0.012
alter /SecB//ABCD/132	properties["SecB_apo - SecB_HigA 30 sec"] = 0.012
alter /SecB//ABCD/133	properties["SecB_apo - SecB_HigA 30 sec"] = 0.012
alter /SecB//ABCD/134	properties["SecB_apo - SecB_HigA 30 sec"] = 0.012
alter /SecB//ABCD/135	properties["SecB_apo - SecB_HigA 30 sec"] = 0.012
alter /SecB//ABCD/136	properties["SecB_apo - SecB_HigA 30 sec"] = 0.009
alter /SecB//ABCD/137	properties["SecB_apo - SecB_HigA 30 sec"] = 0.002
alter /SecB//ABCD/138	properties["SecB_apo - SecB_HigA 30 sec"] = 0.002
alter /SecB//ABCD/139	properties["SecB_apo - SecB_HigA 30 sec"] = 0.002
alter /SecB//ABCD/140	properties["SecB_apo - SecB_HigA 30 sec"] = -0.005
alter /SecB//ABCD/141	properties["SecB_apo - SecB_HigA 30 sec"] = -0.005
alter /SecB//ABCD/142	properties["SecB_apo - SecB_HigA 30 sec"] = -0.005
alter /SecB//ABCD/143	properties["SecB_apo - SecB_HigA 30 sec"] = -0.005
alter /SecB//ABCD/144	properties["SecB_apo - SecB_HigA 30 sec"] = 0.020
alter /SecB//ABCD/145	properties["SecB_apo - SecB_HigA 30 sec"] = 0.004
alter /SecB//ABCD/146	properties["SecB_apo - SecB_HigA 30 sec"] = 0.004
alter /SecB//ABCD/147	properties["SecB_apo - SecB_HigA 30 sec"] = 0.004
alter /SecB//ABCD/148	properties["SecB_apo - SecB_HigA 30 sec"] = 0.004
alter /SecB//ABCD/149	properties["SecB_apo - SecB_HigA 30 sec"] = 0.004
alter /SecB//ABCD/150	properties["SecB_apo - SecB_HigA 30 sec"] = 0.004
alter /SecB//ABCD/151	properties["SecB_apo - SecB_HigA 30 sec"] = 0.003
alter /SecB//ABCD/152	properties["SecB_apo - SecB_HigA 30 sec"] = 0.003
alter /SecB//ABCD/153	properties["SecB_apo - SecB_HigA 30 sec"] = 0.042
alter /SecB//ABCD/154	properties["SecB_apo - SecB_HigA 30 sec"] = 0.067
alter /SecB//ABCD/155	properties["SecB_apo - SecB_HigA 30 sec"] = 0.070
alter /SecB//ABCD/156	properties["SecB_apo - SecB_HigA 30 sec"] = 0.070
alter /SecB//ABCD/157	properties["SecB_apo - SecB_HigA 30 sec"] = 0.070
alter /SecB//ABCD/158	properties["SecB_apo - SecB_HigA 30 sec"] = 0.070
alter /SecB//ABCD/159	properties["SecB_apo - SecB_HigA 30 sec"] = 0.067
alter /SecB//ABCD/160	properties["SecB_apo - SecB_HigA 30 sec"] = 0.020
alter /SecB//ABCD/161	properties["SecB_apo - SecB_HigA 30 sec"] = 0.026
alter /SecB//ABCD/162	properties["SecB_apo - SecB_HigA 30 sec"] = 0.039
alter /SecB//ABCD/163	properties["SecB_apo - SecB_HigA 30 sec"] = 0.039
alter /SecB//ABCD/164	properties["SecB_apo - SecB_HigA 30 sec"] = 0.039
alter /SecB//ABCD/165	properties["SecB_apo - SecB_HigA 30 sec"] = 0.039
alter /SecB//ABCD/166	properties["SecB_apo - SecB_HigA 30 sec"] = 0.039
alter /SecB//ABCD/167	properties["SecB_apo - SecB_HigA 30 sec"] = 0.039
alter /SecB//ABCD/168	properties["SecB_apo - SecB_HigA 30 sec"] = 0.039
alter /SecB//ABCD/169	properties["SecB_apo - SecB_HigA 30 sec"] = 0.039
alter /SecB//ABCD/170	properties["SecB_apo - SecB_HigA 30 sec"] = 0.039
alter /SecB//ABCD/171	properties["SecB_apo - SecB_HigA 30 sec"] = 0.039
alter /SecB//ABCD/172	properties["SecB_apo - SecB_HigA 30 sec"] = 0.039
alter /SecB//ABCD/173	properties["SecB_apo - SecB_HigA 30 sec"] = 0.039
alter /SecB//ABCD/174	properties["SecB_apo - SecB_HigA 30 sec"] = 0.012
alter /SecB//ABCD/175	properties["SecB_apo - SecB_HigA 30 sec"] = 0.012
alter /SecB//ABCD/176	properties["SecB_apo - SecB_HigA 30 sec"] = 0.012
alter /SecB//ABCD/177	properties["SecB_apo - SecB_HigA 30 sec"] = 0.012
alter /SecB//ABCD/178	properties["SecB_apo - SecB_HigA 30 sec"] = 0.012
alter /SecB//ABCD/179	properties["SecB_apo - SecB_HigA 30 sec"] = 0.012
alter /SecB//ABCD/180	properties["SecB_apo - SecB_HigA 30 sec"] = 0.012
alter /SecB//ABCD/181	properties["SecB_apo - SecB_HigA 30 sec"] = 0.012
alter /SecB//ABCD/3	properties["SecB_apo - SecB_HigA 5 min"] = 0.035
alter /SecB//ABCD/4	properties["SecB_apo - SecB_HigA 5 min"] = 0.035
alter /SecB//ABCD/5	properties["SecB_apo - SecB_HigA 5 min"] = 0.028
alter /SecB//ABCD/6	properties["SecB_apo - SecB_HigA 5 min"] = 0.028
alter /SecB//ABCD/7	properties["SecB_apo - SecB_HigA 5 min"] = 0.028
alter /SecB//ABCD/8	properties["SecB_apo - SecB_HigA 5 min"] = 0.028
alter /SecB//ABCD/9	properties["SecB_apo - SecB_HigA 5 min"] = 0.028
alter /SecB//ABCD/10	properties["SecB_apo - SecB_HigA 5 min"] = 0.028
alter /SecB//ABCD/11	properties["SecB_apo - SecB_HigA 5 min"] = 0.028
alter /SecB//ABCD/12	properties["SecB_apo - SecB_HigA 5 min"] = 0.028
alter /SecB//ABCD/13	properties["SecB_apo - SecB_HigA 5 min"] = 0.011
alter /SecB//ABCD/14	properties["SecB_apo - SecB_HigA 5 min"] = 0.011
alter /SecB//ABCD/15	properties["SecB_apo - SecB_HigA 5 min"] = 0.011
alter /SecB//ABCD/16	properties["SecB_apo - SecB_HigA 5 min"] = 0.011
alter /SecB//ABCD/17	properties["SecB_apo - SecB_HigA 5 min"] = 0.011
alter /SecB//ABCD/18	properties["SecB_apo - SecB_HigA 5 min"] = 0.011
alter /SecB//ABCD/21	properties["SecB_apo - SecB_HigA 5 min"] = 0.030
alter /SecB//ABCD/22	properties["SecB_apo - SecB_HigA 5 min"] = 0.030
alter /SecB//ABCD/23	properties["SecB_apo - SecB_HigA 5 min"] = 0.030
alter /SecB//ABCD/24	properties["SecB_apo - SecB_HigA 5 min"] = 0.030
alter /SecB//ABCD/25	properties["SecB_apo - SecB_HigA 5 min"] = 0.030
alter /SecB//ABCD/26	properties["SecB_apo - SecB_HigA 5 min"] = 0.030
alter /SecB//ABCD/27	properties["SecB_apo - SecB_HigA 5 min"] = 0.030
alter /SecB//ABCD/32	properties["SecB_apo - SecB_HigA 5 min"] = 0.018
alter /SecB//ABCD/33	properties["SecB_apo - SecB_HigA 5 min"] = 0.018
alter /SecB//ABCD/34	properties["SecB_apo - SecB_HigA 5 min"] = 0.018
alter /SecB//ABCD/35	properties["SecB_apo - SecB_HigA 5 min"] = 0.018
alter /SecB//ABCD/36	properties["SecB_apo - SecB_HigA 5 min"] = 0.018
alter /SecB//ABCD/37	properties["SecB_apo - SecB_HigA 5 min"] = 0.035
alter /SecB//ABCD/38	properties["SecB_apo - SecB_HigA 5 min"] = 0.035
alter /SecB//ABCD/39	properties["SecB_apo - SecB_HigA 5 min"] = 0.035
alter /SecB//ABCD/40	properties["SecB_apo - SecB_HigA 5 min"] = 0.035
alter /SecB//ABCD/41	properties["SecB_apo - SecB_HigA 5 min"] = 0.035
alter /SecB//ABCD/42	properties["SecB_apo - SecB_HigA 5 min"] = 0.035
alter /SecB//ABCD/43	properties["SecB_apo - SecB_HigA 5 min"] = 0.035
alter /SecB//ABCD/44	properties["SecB_apo - SecB_HigA 5 min"] = 0.035
alter /SecB//ABCD/45	properties["SecB_apo - SecB_HigA 5 min"] = 0.035
alter /SecB//ABCD/46	properties["SecB_apo - SecB_HigA 5 min"] = 0.035
alter /SecB//ABCD/47	properties["SecB_apo - SecB_HigA 5 min"] = 0.035
alter /SecB//ABCD/48	properties["SecB_apo - SecB_HigA 5 min"] = 0.137
alter /SecB//ABCD/49	properties["SecB_apo - SecB_HigA 5 min"] = 0.137
alter /SecB//ABCD/50	properties["SecB_apo - SecB_HigA 5 min"] = 0.137
alter /SecB//ABCD/51	properties["SecB_apo - SecB_HigA 5 min"] = 0.137
alter /SecB//ABCD/52	properties["SecB_apo - SecB_HigA 5 min"] = 0.098
alter /SecB//ABCD/53	properties["SecB_apo - SecB_HigA 5 min"] = 0.098
alter /SecB//ABCD/54	properties["SecB_apo - SecB_HigA 5 min"] = 0.098
alter /SecB//ABCD/55	properties["SecB_apo - SecB_HigA 5 min"] = 0.098
alter /SecB//ABCD/56	properties["SecB_apo - SecB_HigA 5 min"] = 0.098
alter /SecB//ABCD/57	properties["SecB_apo - SecB_HigA 5 min"] = 0.098
alter /SecB//ABCD/58	properties["SecB_apo - SecB_HigA 5 min"] = 0.063
alter /SecB//ABCD/59	properties["SecB_apo - SecB_HigA 5 min"] = 0.127
alter /SecB//ABCD/60	properties["SecB_apo - SecB_HigA 5 min"] = 0.127
alter /SecB//ABCD/61	properties["SecB_apo - SecB_HigA 5 min"] = 0.127
alter /SecB//ABCD/62	properties["SecB_apo - SecB_HigA 5 min"] = 0.127
alter /SecB//ABCD/63	properties["SecB_apo - SecB_HigA 5 min"] = 0.127
alter /SecB//ABCD/64	properties["SecB_apo - SecB_HigA 5 min"] = 0.127
alter /SecB//ABCD/65	properties["SecB_apo - SecB_HigA 5 min"] = 0.127
alter /SecB//ABCD/66	properties["SecB_apo - SecB_HigA 5 min"] = 0.127
alter /SecB//ABCD/67	properties["SecB_apo - SecB_HigA 5 min"] = 0.045
alter /SecB//ABCD/68	properties["SecB_apo - SecB_HigA 5 min"] = 0.013
alter /SecB//ABCD/69	properties["SecB_apo - SecB_HigA 5 min"] = 0.014
alter /SecB//ABCD/70	properties["SecB_apo - SecB_HigA 5 min"] = 0.014
alter /SecB//ABCD/71	properties["SecB_apo - SecB_HigA 5 min"] = 0.014
alter /SecB//ABCD/72	properties["SecB_apo - SecB_HigA 5 min"] = 0.014
alter /SecB//ABCD/73	properties["SecB_apo - SecB_HigA 5 min"] = 0.014
alter /SecB//ABCD/74	properties["SecB_apo - SecB_HigA 5 min"] = 0.012
alter /SecB//ABCD/75	properties["SecB_apo - SecB_HigA 5 min"] = 0.012
alter /SecB//ABCD/76	properties["SecB_apo - SecB_HigA 5 min"] = 0.012
alter /SecB//ABCD/77	properties["SecB_apo - SecB_HigA 5 min"] = 0.012
alter /SecB//ABCD/78	properties["SecB_apo - SecB_HigA 5 min"] = 0.012
alter /SecB//ABCD/79	properties["SecB_apo - SecB_HigA 5 min"] = 0.012
alter /SecB//ABCD/80	properties["SecB_apo - SecB_HigA 5 min"] = 0.012
alter /SecB//ABCD/81	properties["SecB_apo - SecB_HigA 5 min"] = 0.012
alter /SecB//ABCD/82	properties["SecB_apo - SecB_HigA 5 min"] = 0.012
alter /SecB//ABCD/83	properties["SecB_apo - SecB_HigA 5 min"] = 0.012
alter /SecB//ABCD/84	properties["SecB_apo - SecB_HigA 5 min"] = 0.012
alter /SecB//ABCD/85	properties["SecB_apo - SecB_HigA 5 min"] = 0.012
alter /SecB//ABCD/86	properties["SecB_apo - SecB_HigA 5 min"] = 0.015
alter /SecB//ABCD/87	properties["SecB_apo - SecB_HigA 5 min"] = 0.015
alter /SecB//ABCD/88	properties["SecB_apo - SecB_HigA 5 min"] = 0.015
alter /SecB//ABCD/89	properties["SecB_apo - SecB_HigA 5 min"] = 0.015
alter /SecB//ABCD/90	properties["SecB_apo - SecB_HigA 5 min"] = 0.015
alter /SecB//ABCD/91	properties["SecB_apo - SecB_HigA 5 min"] = 0.015
alter /SecB//ABCD/92	properties["SecB_apo - SecB_HigA 5 min"] = 0.015
alter /SecB//ABCD/93	properties["SecB_apo - SecB_HigA 5 min"] = 0.015
alter /SecB//ABCD/94	properties["SecB_apo - SecB_HigA 5 min"] = 0.015
alter /SecB//ABCD/95	properties["SecB_apo - SecB_HigA 5 min"] = 0.015
alter /SecB//ABCD/96	properties["SecB_apo - SecB_HigA 5 min"] = 0.015
alter /SecB//ABCD/97	properties["SecB_apo - SecB_HigA 5 min"] = 0.015
alter /SecB//ABCD/98	properties["SecB_apo - SecB_HigA 5 min"] = -0.001
alter /SecB//ABCD/99	properties["SecB_apo - SecB_HigA 5 min"] = 0.003
alter /SecB//ABCD/100	properties["SecB_apo - SecB_HigA 5 min"] = 0.003
alter /SecB//ABCD/101	properties["SecB_apo - SecB_HigA 5 min"] = 0.003
alter /SecB//ABCD/102	properties["SecB_apo - SecB_HigA 5 min"] = -0.003
alter /SecB//ABCD/103	properties["SecB_apo - SecB_HigA 5 min"] = -0.003
alter /SecB//ABCD/104	properties["SecB_apo - SecB_HigA 5 min"] = -0.003
alter /SecB//ABCD/105	properties["SecB_apo - SecB_HigA 5 min"] = -0.003
alter /SecB//ABCD/106	properties["SecB_apo - SecB_HigA 5 min"] = -0.001
alter /SecB//ABCD/107	properties["SecB_apo - SecB_HigA 5 min"] = -0.001
alter /SecB//ABCD/108	properties["SecB_apo - SecB_HigA 5 min"] = -0.001
alter /SecB//ABCD/110	properties["SecB_apo - SecB_HigA 5 min"] = 0.019
alter /SecB//ABCD/111	properties["SecB_apo - SecB_HigA 5 min"] = 0.019
alter /SecB//ABCD/112	properties["SecB_apo - SecB_HigA 5 min"] = 0.019
alter /SecB//ABCD/113	properties["SecB_apo - SecB_HigA 5 min"] = 0.019
alter /SecB//ABCD/114	properties["SecB_apo - SecB_HigA 5 min"] = 0.034
alter /SecB//ABCD/115	properties["SecB_apo - SecB_HigA 5 min"] = 0.034
alter /SecB//ABCD/116	properties["SecB_apo - SecB_HigA 5 min"] = 0.034
alter /SecB//ABCD/117	properties["SecB_apo - SecB_HigA 5 min"] = 0.034
alter /SecB//ABCD/118	properties["SecB_apo - SecB_HigA 5 min"] = 0.034
alter /SecB//ABCD/119	properties["SecB_apo - SecB_HigA 5 min"] = 0.034
alter /SecB//ABCD/120	properties["SecB_apo - SecB_HigA 5 min"] = 0.034
alter /SecB//ABCD/121	properties["SecB_apo - SecB_HigA 5 min"] = 0.034
alter /SecB//ABCD/122	properties["SecB_apo - SecB_HigA 5 min"] = 0.034
alter /SecB//ABCD/123	properties["SecB_apo - SecB_HigA 5 min"] = 0.036
alter /SecB//ABCD/124	properties["SecB_apo - SecB_HigA 5 min"] = 0.007
alter /SecB//ABCD/125	properties["SecB_apo - SecB_HigA 5 min"] = 0.007
alter /SecB//ABCD/126	properties["SecB_apo - SecB_HigA 5 min"] = 0.007
alter /SecB//ABCD/127	properties["SecB_apo - SecB_HigA 5 min"] = 0.007
alter /SecB//ABCD/128	properties["SecB_apo - SecB_HigA 5 min"] = 0.022
alter /SecB//ABCD/129	properties["SecB_apo - SecB_HigA 5 min"] = 0.028
alter /SecB//ABCD/130	properties["SecB_apo - SecB_HigA 5 min"] = 0.028
alter /SecB//ABCD/131	properties["SecB_apo - SecB_HigA 5 min"] = 0.027
alter /SecB//ABCD/132	properties["SecB_apo - SecB_HigA 5 min"] = 0.027
alter /SecB//ABCD/133	properties["SecB_apo - SecB_HigA 5 min"] = 0.027
alter /SecB//ABCD/134	properties["SecB_apo - SecB_HigA 5 min"] = 0.027
alter /SecB//ABCD/135	properties["SecB_apo - SecB_HigA 5 min"] = 0.027
alter /SecB//ABCD/136	properties["SecB_apo - SecB_HigA 5 min"] = 0.018
alter /SecB//ABCD/137	properties["SecB_apo - SecB_HigA 5 min"] = 0.003
alter /SecB//ABCD/138	properties["SecB_apo - SecB_HigA 5 min"] = 0.003
alter /SecB//ABCD/139	properties["SecB_apo - SecB_HigA 5 min"] = 0.003
alter /SecB//ABCD/140	properties["SecB_apo - SecB_HigA 5 min"] = 0.000
alter /SecB//ABCD/141	properties["SecB_apo - SecB_HigA 5 min"] = 0.000
alter /SecB//ABCD/142	properties["SecB_apo - SecB_HigA 5 min"] = 0.000
alter /SecB//ABCD/143	properties["SecB_apo - SecB_HigA 5 min"] = 0.000
alter /SecB//ABCD/144	properties["SecB_apo - SecB_HigA 5 min"] = 0.015
alter /SecB//ABCD/145	properties["SecB_apo - SecB_HigA 5 min"] = 0.005
alter /SecB//ABCD/146	properties["SecB_apo - SecB_HigA 5 min"] = 0.005
alter /SecB//ABCD/147	properties["SecB_apo - SecB_HigA 5 min"] = 0.005
alter /SecB//ABCD/148	properties["SecB_apo - SecB_HigA 5 min"] = 0.005
alter /SecB//ABCD/149	properties["SecB_apo - SecB_HigA 5 min"] = 0.005
alter /SecB//ABCD/150	properties["SecB_apo - SecB_HigA 5 min"] = 0.005
alter /SecB//ABCD/151	properties["SecB_apo - SecB_HigA 5 min"] = 0.003
alter /SecB//ABCD/152	properties["SecB_apo - SecB_HigA 5 min"] = 0.003
alter /SecB//ABCD/153	properties["SecB_apo - SecB_HigA 5 min"] = 0.073
alter /SecB//ABCD/154	properties["SecB_apo - SecB_HigA 5 min"] = 0.114
alter /SecB//ABCD/155	properties["SecB_apo - SecB_HigA 5 min"] = 0.121
alter /SecB//ABCD/156	properties["SecB_apo - SecB_HigA 5 min"] = 0.121
alter /SecB//ABCD/157	properties["SecB_apo - SecB_HigA 5 min"] = 0.121
alter /SecB//ABCD/158	properties["SecB_apo - SecB_HigA 5 min"] = 0.121
alter /SecB//ABCD/159	properties["SecB_apo - SecB_HigA 5 min"] = 0.114
alter /SecB//ABCD/160	properties["SecB_apo - SecB_HigA 5 min"] = 0.015
alter /SecB//ABCD/161	properties["SecB_apo - SecB_HigA 5 min"] = 0.025
alter /SecB//ABCD/162	properties["SecB_apo - SecB_HigA 5 min"] = 0.041
alter /SecB//ABCD/163	properties["SecB_apo - SecB_HigA 5 min"] = 0.041
alter /SecB//ABCD/164	properties["SecB_apo - SecB_HigA 5 min"] = 0.041
alter /SecB//ABCD/165	properties["SecB_apo - SecB_HigA 5 min"] = 0.041
alter /SecB//ABCD/166	properties["SecB_apo - SecB_HigA 5 min"] = 0.041
alter /SecB//ABCD/167	properties["SecB_apo - SecB_HigA 5 min"] = 0.041
alter /SecB//ABCD/168	properties["SecB_apo - SecB_HigA 5 min"] = 0.041
alter /SecB//ABCD/169	properties["SecB_apo - SecB_HigA 5 min"] = 0.041
alter /SecB//ABCD/170	properties["SecB_apo - SecB_HigA 5 min"] = 0.041
alter /SecB//ABCD/171	properties["SecB_apo - SecB_HigA 5 min"] = 0.041
alter /SecB//ABCD/172	properties["SecB_apo - SecB_HigA 5 min"] = 0.041
alter /SecB//ABCD/173	properties["SecB_apo - SecB_HigA 5 min"] = 0.041
alter /SecB//ABCD/174	properties["SecB_apo - SecB_HigA 5 min"] = 0.007
alter /SecB//ABCD/175	properties["SecB_apo - SecB_HigA 5 min"] = 0.007
alter /SecB//ABCD/176	properties["SecB_apo - SecB_HigA 5 min"] = 0.007
alter /SecB//ABCD/177	properties["SecB_apo - SecB_HigA 5 min"] = 0.007
alter /SecB//ABCD/178	properties["SecB_apo - SecB_HigA 5 min"] = 0.007
alter /SecB//ABCD/179	properties["SecB_apo - SecB_HigA 5 min"] = 0.007
alter /SecB//ABCD/180	properties["SecB_apo - SecB_HigA 5 min"] = 0.007
alter /SecB//ABCD/181	properties["SecB_apo - SecB_HigA 5 min"] = 0.007
alter /SecB//ABCD/3	properties["SecB_apo - SecB_HigA 10 min"] = 0.034
alter /SecB//ABCD/4	properties["SecB_apo - SecB_HigA 10 min"] = 0.034
alter /SecB//ABCD/5	properties["SecB_apo - SecB_HigA 10 min"] = 0.024
alter /SecB//ABCD/6	properties["SecB_apo - SecB_HigA 10 min"] = 0.024
alter /SecB//ABCD/7	properties["SecB_apo - SecB_HigA 10 min"] = 0.024
alter /SecB//ABCD/8	properties["SecB_apo - SecB_HigA 10 min"] = 0.024
alter /SecB//ABCD/9	properties["SecB_apo - SecB_HigA 10 min"] = 0.024
alter /SecB//ABCD/10	properties["SecB_apo - SecB_HigA 10 min"] = 0.024
alter /SecB//ABCD/11	properties["SecB_apo - SecB_HigA 10 min"] = 0.024
alter /SecB//ABCD/12	properties["SecB_apo - SecB_HigA 10 min"] = 0.024
alter /SecB//ABCD/13	properties["SecB_apo - SecB_HigA 10 min"] = 0.006
alter /SecB//ABCD/14	properties["SecB_apo - SecB_HigA 10 min"] = 0.006
alter /SecB//ABCD/15	properties["SecB_apo - SecB_HigA 10 min"] = 0.006
alter /SecB//ABCD/16	properties["SecB_apo - SecB_HigA 10 min"] = 0.006
alter /SecB//ABCD/17	properties["SecB_apo - SecB_HigA 10 min"] = 0.006
alter /SecB//ABCD/18	properties["SecB_apo - SecB_HigA 10 min"] = 0.006
alter /SecB//ABCD/21	properties["SecB_apo - SecB_HigA 10 min"] = 0.025
alter /SecB//ABCD/22	properties["SecB_apo - SecB_HigA 10 min"] = 0.025
alter /SecB//ABCD/23	properties["SecB_apo - SecB_HigA 10 min"] = 0.025
alter /SecB//ABCD/24	properties["SecB_apo - SecB_HigA 10 min"] = 0.025
alter /SecB//ABCD/25	properties["SecB_apo - SecB_HigA 10 min"] = 0.025
alter /SecB//ABCD/26	properties["SecB_apo - SecB_HigA 10 min"] = 0.025
alter /SecB//ABCD/27	properties["SecB_apo - SecB_HigA 10 min"] = 0.025
alter /SecB//ABCD/32	properties["SecB_apo - SecB_HigA 10 min"] = 0.010
alter /SecB//ABCD/33	properties["SecB_apo - SecB_HigA 10 min"] = 0.010
alter /SecB//ABCD/34	properties["SecB_apo - SecB_HigA 10 min"] = 0.010
alter /SecB//ABCD/35	properties["SecB_apo - SecB_HigA 10 min"] = 0.010
alter /SecB//ABCD/36	properties["SecB_apo - SecB_HigA 10 min"] = 0.010
alter /SecB//ABCD/37	properties["SecB_apo - SecB_HigA 10 min"] = 0.023
alter /SecB//ABCD/38	properties["SecB_apo - SecB_HigA 10 min"] = 0.023
alter /SecB//ABCD/39	properties["SecB_apo - SecB_HigA 10 min"] = 0.023
alter /SecB//ABCD/40	properties["SecB_apo - SecB_HigA 10 min"] = 0.023
alter /SecB//ABCD/41	properties["SecB_apo - SecB_HigA 10 min"] = 0.023
alter /SecB//ABCD/42	properties["SecB_apo - SecB_HigA 10 min"] = 0.023
alter /SecB//ABCD/43	properties["SecB_apo - SecB_HigA 10 min"] = 0.023
alter /SecB//ABCD/44	properties["SecB_apo - SecB_HigA 10 min"] = 0.023
alter /SecB//ABCD/45	properties["SecB_apo - SecB_HigA 10 min"] = 0.023
alter /SecB//ABCD/46	properties["SecB_apo - SecB_HigA 10 min"] = 0.023
alter /SecB//ABCD/47	properties["SecB_apo - SecB_HigA 10 min"] = 0.023
alter /SecB//ABCD/48	properties["SecB_apo - SecB_HigA 10 min"] = 0.122
alter /SecB//ABCD/49	properties["SecB_apo - SecB_HigA 10 min"] = 0.122
alter /SecB//ABCD/50	properties["SecB_apo - SecB_HigA 10 min"] = 0.122
alter /SecB//ABCD/51	properties["SecB_apo - SecB_HigA 10 min"] = 0.122
alter /SecB//ABCD/52	properties["SecB_apo - SecB_HigA 10 min"] = 0.109
alter /SecB//ABCD/53	properties["SecB_apo - SecB_HigA 10 min"] = 0.109
alter /SecB//ABCD/54	properties["SecB_apo - SecB_HigA 10 min"] = 0.109
alter /SecB//ABCD/55	properties["SecB_apo - SecB_HigA 10 min"] = 0.109
alter /SecB//ABCD/56	properties["SecB_apo - SecB_HigA 10 min"] = 0.109
alter /SecB//ABCD/57	properties["SecB_apo - SecB_HigA 10 min"] = 0.109
alter /SecB//ABCD/58	properties["SecB_apo - SecB_HigA 10 min"] = 0.065
alter /SecB//ABCD/59	properties["SecB_apo - SecB_HigA 10 min"] = 0.116
alter /SecB//ABCD/60	properties["SecB_apo - SecB_HigA 10 min"] = 0.116
alter /SecB//ABCD/61	properties["SecB_apo - SecB_HigA 10 min"] = 0.116
alter /SecB//ABCD/62	properties["SecB_apo - SecB_HigA 10 min"] = 0.116
alter /SecB//ABCD/63	properties["SecB_apo - SecB_HigA 10 min"] = 0.116
alter /SecB//ABCD/64	properties["SecB_apo - SecB_HigA 10 min"] = 0.116
alter /SecB//ABCD/65	properties["SecB_apo - SecB_HigA 10 min"] = 0.116
alter /SecB//ABCD/66	properties["SecB_apo - SecB_HigA 10 min"] = 0.116
alter /SecB//ABCD/67	properties["SecB_apo - SecB_HigA 10 min"] = 0.038
alter /SecB//ABCD/68	properties["SecB_apo - SecB_HigA 10 min"] = 0.026
alter /SecB//ABCD/69	properties["SecB_apo - SecB_HigA 10 min"] = 0.023
alter /SecB//ABCD/70	properties["SecB_apo - SecB_HigA 10 min"] = 0.023
alter /SecB//ABCD/71	properties["SecB_apo - SecB_HigA 10 min"] = 0.023
alter /SecB//ABCD/72	properties["SecB_apo - SecB_HigA 10 min"] = 0.023
alter /SecB//ABCD/73	properties["SecB_apo - SecB_HigA 10 min"] = 0.023
alter /SecB//ABCD/74	properties["SecB_apo - SecB_HigA 10 min"] = 0.018
alter /SecB//ABCD/75	properties["SecB_apo - SecB_HigA 10 min"] = 0.018
alter /SecB//ABCD/76	properties["SecB_apo - SecB_HigA 10 min"] = 0.009
alter /SecB//ABCD/77	properties["SecB_apo - SecB_HigA 10 min"] = 0.009
alter /SecB//ABCD/78	properties["SecB_apo - SecB_HigA 10 min"] = 0.009
alter /SecB//ABCD/79	properties["SecB_apo - SecB_HigA 10 min"] = 0.009
alter /SecB//ABCD/80	properties["SecB_apo - SecB_HigA 10 min"] = 0.009
alter /SecB//ABCD/81	properties["SecB_apo - SecB_HigA 10 min"] = 0.009
alter /SecB//ABCD/82	properties["SecB_apo - SecB_HigA 10 min"] = 0.009
alter /SecB//ABCD/83	properties["SecB_apo - SecB_HigA 10 min"] = 0.009
alter /SecB//ABCD/84	properties["SecB_apo - SecB_HigA 10 min"] = 0.009
alter /SecB//ABCD/85	properties["SecB_apo - SecB_HigA 10 min"] = 0.009
alter /SecB//ABCD/86	properties["SecB_apo - SecB_HigA 10 min"] = 0.010
alter /SecB//ABCD/87	properties["SecB_apo - SecB_HigA 10 min"] = 0.010
alter /SecB//ABCD/88	properties["SecB_apo - SecB_HigA 10 min"] = 0.010
alter /SecB//ABCD/89	properties["SecB_apo - SecB_HigA 10 min"] = 0.010
alter /SecB//ABCD/90	properties["SecB_apo - SecB_HigA 10 min"] = 0.010
alter /SecB//ABCD/91	properties["SecB_apo - SecB_HigA 10 min"] = 0.010
alter /SecB//ABCD/92	properties["SecB_apo - SecB_HigA 10 min"] = 0.010
alter /SecB//ABCD/93	properties["SecB_apo - SecB_HigA 10 min"] = 0.010
alter /SecB//ABCD/94	properties["SecB_apo - SecB_HigA 10 min"] = 0.010
alter /SecB//ABCD/95	properties["SecB_apo - SecB_HigA 10 min"] = 0.010
alter /SecB//ABCD/96	properties["SecB_apo - SecB_HigA 10 min"] = 0.010
alter /SecB//ABCD/97	properties["SecB_apo - SecB_HigA 10 min"] = 0.010
alter /SecB//ABCD/98	properties["SecB_apo - SecB_HigA 10 min"] = -0.001
alter /SecB//ABCD/99	properties["SecB_apo - SecB_HigA 10 min"] = 0.003
alter /SecB//ABCD/100	properties["SecB_apo - SecB_HigA 10 min"] = 0.003
alter /SecB//ABCD/101	properties["SecB_apo - SecB_HigA 10 min"] = 0.003
alter /SecB//ABCD/102	properties["SecB_apo - SecB_HigA 10 min"] = 0.000
alter /SecB//ABCD/103	properties["SecB_apo - SecB_HigA 10 min"] = 0.000
alter /SecB//ABCD/104	properties["SecB_apo - SecB_HigA 10 min"] = 0.000
alter /SecB//ABCD/105	properties["SecB_apo - SecB_HigA 10 min"] = 0.000
alter /SecB//ABCD/106	properties["SecB_apo - SecB_HigA 10 min"] = 0.002
alter /SecB//ABCD/107	properties["SecB_apo - SecB_HigA 10 min"] = 0.002
alter /SecB//ABCD/108	properties["SecB_apo - SecB_HigA 10 min"] = 0.002
alter /SecB//ABCD/110	properties["SecB_apo - SecB_HigA 10 min"] = 0.019
alter /SecB//ABCD/111	properties["SecB_apo - SecB_HigA 10 min"] = 0.019
alter /SecB//ABCD/112	properties["SecB_apo - SecB_HigA 10 min"] = 0.019
alter /SecB//ABCD/113	properties["SecB_apo - SecB_HigA 10 min"] = 0.019
alter /SecB//ABCD/114	properties["SecB_apo - SecB_HigA 10 min"] = 0.032
alter /SecB//ABCD/115	properties["SecB_apo - SecB_HigA 10 min"] = 0.032
alter /SecB//ABCD/116	properties["SecB_apo - SecB_HigA 10 min"] = 0.032
alter /SecB//ABCD/117	properties["SecB_apo - SecB_HigA 10 min"] = 0.032
alter /SecB//ABCD/118	properties["SecB_apo - SecB_HigA 10 min"] = 0.032
alter /SecB//ABCD/119	properties["SecB_apo - SecB_HigA 10 min"] = 0.032
alter /SecB//ABCD/120	properties["SecB_apo - SecB_HigA 10 min"] = 0.032
alter /SecB//ABCD/121	properties["SecB_apo - SecB_HigA 10 min"] = 0.032
alter /SecB//ABCD/122	properties["SecB_apo - SecB_HigA 10 min"] = 0.032
alter /SecB//ABCD/123	properties["SecB_apo - SecB_HigA 10 min"] = 0.037
alter /SecB//ABCD/124	properties["SecB_apo - SecB_HigA 10 min"] = 0.006
alter /SecB//ABCD/125	properties["SecB_apo - SecB_HigA 10 min"] = 0.006
alter /SecB//ABCD/126	properties["SecB_apo - SecB_HigA 10 min"] = 0.006
alter /SecB//ABCD/127	properties["SecB_apo - SecB_HigA 10 min"] = 0.006
alter /SecB//ABCD/128	properties["SecB_apo - SecB_HigA 10 min"] = 0.026
alter /SecB//ABCD/129	properties["SecB_apo - SecB_HigA 10 min"] = 0.031
alter /SecB//ABCD/130	properties["SecB_apo - SecB_HigA 10 min"] = 0.031
alter /SecB//ABCD/131	properties["SecB_apo - SecB_HigA 10 min"] = 0.035
alter /SecB//ABCD/132	properties["SecB_apo - SecB_HigA 10 min"] = 0.035
alter /SecB//ABCD/133	properties["SecB_apo - SecB_HigA 10 min"] = 0.035
alter /SecB//ABCD/134	properties["SecB_apo - SecB_HigA 10 min"] = 0.035
alter /SecB//ABCD/135	properties["SecB_apo - SecB_HigA 10 min"] = 0.035
alter /SecB//ABCD/136	properties["SecB_apo - SecB_HigA 10 min"] = 0.023
alter /SecB//ABCD/137	properties["SecB_apo - SecB_HigA 10 min"] = 0.004
alter /SecB//ABCD/138	properties["SecB_apo - SecB_HigA 10 min"] = 0.004
alter /SecB//ABCD/139	properties["SecB_apo - SecB_HigA 10 min"] = 0.004
alter /SecB//ABCD/140	properties["SecB_apo - SecB_HigA 10 min"] = 0.005
alter /SecB//ABCD/141	properties["SecB_apo - SecB_HigA 10 min"] = 0.005
alter /SecB//ABCD/142	properties["SecB_apo - SecB_HigA 10 min"] = 0.005
alter /SecB//ABCD/143	properties["SecB_apo - SecB_HigA 10 min"] = 0.005
alter /SecB//ABCD/144	properties["SecB_apo - SecB_HigA 10 min"] = 0.014
alter /SecB//ABCD/145	properties["SecB_apo - SecB_HigA 10 min"] = 0.007
alter /SecB//ABCD/146	properties["SecB_apo - SecB_HigA 10 min"] = 0.007
alter /SecB//ABCD/147	properties["SecB_apo - SecB_HigA 10 min"] = 0.007
alter /SecB//ABCD/148	properties["SecB_apo - SecB_HigA 10 min"] = 0.007
alter /SecB//ABCD/149	properties["SecB_apo - SecB_HigA 10 min"] = 0.007
alter /SecB//ABCD/150	properties["SecB_apo - SecB_HigA 10 min"] = 0.007
alter /SecB//ABCD/151	properties["SecB_apo - SecB_HigA 10 min"] = 0.001
alter /SecB//ABCD/152	properties["SecB_apo - SecB_HigA 10 min"] = 0.001
alter /SecB//ABCD/153	properties["SecB_apo - SecB_HigA 10 min"] = 0.082
alter /SecB//ABCD/154	properties["SecB_apo - SecB_HigA 10 min"] = 0.126
alter /SecB//ABCD/155	properties["SecB_apo - SecB_HigA 10 min"] = 0.127
alter /SecB//ABCD/156	properties["SecB_apo - SecB_HigA 10 min"] = 0.127
alter /SecB//ABCD/157	properties["SecB_apo - SecB_HigA 10 min"] = 0.127
alter /SecB//ABCD/158	properties["SecB_apo - SecB_HigA 10 min"] = 0.127
alter /SecB//ABCD/159	properties["SecB_apo - SecB_HigA 10 min"] = 0.126
alter /SecB//ABCD/160	properties["SecB_apo - SecB_HigA 10 min"] = 0.014
alter /SecB//ABCD/161	properties["SecB_apo - SecB_HigA 10 min"] = 0.019
alter /SecB//ABCD/162	properties["SecB_apo - SecB_HigA 10 min"] = 0.030
alter /SecB//ABCD/163	properties["SecB_apo - SecB_HigA 10 min"] = 0.030
alter /SecB//ABCD/164	properties["SecB_apo - SecB_HigA 10 min"] = 0.030
alter /SecB//ABCD/165	properties["SecB_apo - SecB_HigA 10 min"] = 0.030
alter /SecB//ABCD/166	properties["SecB_apo - SecB_HigA 10 min"] = 0.030
alter /SecB//ABCD/167	properties["SecB_apo - SecB_HigA 10 min"] = 0.030
alter /SecB//ABCD/168	properties["SecB_apo - SecB_HigA 10 min"] = 0.030
alter /SecB//ABCD/169	properties["SecB_apo - SecB_HigA 10 min"] = 0.030
alter /SecB//ABCD/170	properties["SecB_apo - SecB_HigA 10 min"] = 0.030
alter /SecB//ABCD/171	properties["SecB_apo - SecB_HigA 10 min"] = 0.030
alter /SecB//ABCD/172	properties["SecB_apo - SecB_HigA 10 min"] = 0.030
alter /SecB//ABCD/173	properties["SecB_apo - SecB_HigA 10 min"] = 0.030
alter /SecB//ABCD/174	properties["SecB_apo - SecB_HigA 10 min"] = 0.011
alter /SecB//ABCD/175	properties["SecB_apo - SecB_HigA 10 min"] = 0.011
alter /SecB//ABCD/176	properties["SecB_apo - SecB_HigA 10 min"] = 0.011
alter /SecB//ABCD/177	properties["SecB_apo - SecB_HigA 10 min"] = 0.011
alter /SecB//ABCD/178	properties["SecB_apo - SecB_HigA 10 min"] = 0.011
alter /SecB//ABCD/179	properties["SecB_apo - SecB_HigA 10 min"] = 0.011
alter /SecB//ABCD/180	properties["SecB_apo - SecB_HigA 10 min"] = 0.011
alter /SecB//ABCD/181	properties["SecB_apo - SecB_HigA 10 min"] = 0.011
alter /SecB//ABCD/3	properties["SecB_apo - SecB_HigA 30 min"] = 0.033
alter /SecB//ABCD/4	properties["SecB_apo - SecB_HigA 30 min"] = 0.033
alter /SecB//ABCD/5	properties["SecB_apo - SecB_HigA 30 min"] = 0.021
alter /SecB//ABCD/6	properties["SecB_apo - SecB_HigA 30 min"] = 0.021
alter /SecB//ABCD/7	properties["SecB_apo - SecB_HigA 30 min"] = 0.021
alter /SecB//ABCD/8	properties["SecB_apo - SecB_HigA 30 min"] = 0.021
alter /SecB//ABCD/9	properties["SecB_apo - SecB_HigA 30 min"] = 0.021
alter /SecB//ABCD/10	properties["SecB_apo - SecB_HigA 30 min"] = 0.021
alter /SecB//ABCD/11	properties["SecB_apo - SecB_HigA 30 min"] = 0.021
alter /SecB//ABCD/12	properties["SecB_apo - SecB_HigA 30 min"] = 0.021
alter /SecB//ABCD/13	properties["SecB_apo - SecB_HigA 30 min"] = 0.012
alter /SecB//ABCD/14	properties["SecB_apo - SecB_HigA 30 min"] = 0.012
alter /SecB//ABCD/15	properties["SecB_apo - SecB_HigA 30 min"] = 0.012
alter /SecB//ABCD/16	properties["SecB_apo - SecB_HigA 30 min"] = 0.012
alter /SecB//ABCD/17	properties["SecB_apo - SecB_HigA 30 min"] = 0.012
alter /SecB//ABCD/18	properties["SecB_apo - SecB_HigA 30 min"] = 0.012
alter /SecB//ABCD/21	properties["SecB_apo - SecB_HigA 30 min"] = 0.055
alter /SecB//ABCD/22	properties["SecB_apo - SecB_HigA 30 min"] = 0.055
alter /SecB//ABCD/23	properties["SecB_apo - SecB_HigA 30 min"] = 0.055
alter /SecB//ABCD/24	properties["SecB_apo - SecB_HigA 30 min"] = 0.055
alter /SecB//ABCD/25	properties["SecB_apo - SecB_HigA 30 min"] = 0.055
alter /SecB//ABCD/26	properties["SecB_apo - SecB_HigA 30 min"] = 0.055
alter /SecB//ABCD/27	properties["SecB_apo - SecB_HigA 30 min"] = 0.055
alter /SecB//ABCD/32	properties["SecB_apo - SecB_HigA 30 min"] = 0.011
alter /SecB//ABCD/33	properties["SecB_apo - SecB_HigA 30 min"] = 0.011
alter /SecB//ABCD/34	properties["SecB_apo - SecB_HigA 30 min"] = 0.011
alter /SecB//ABCD/35	properties["SecB_apo - SecB_HigA 30 min"] = 0.011
alter /SecB//ABCD/36	properties["SecB_apo - SecB_HigA 30 min"] = 0.011
alter /SecB//ABCD/37	properties["SecB_apo - SecB_HigA 30 min"] = 0.020
alter /SecB//ABCD/38	properties["SecB_apo - SecB_HigA 30 min"] = 0.020
alter /SecB//ABCD/39	properties["SecB_apo - SecB_HigA 30 min"] = 0.020
alter /SecB//ABCD/40	properties["SecB_apo - SecB_HigA 30 min"] = 0.020
alter /SecB//ABCD/41	properties["SecB_apo - SecB_HigA 30 min"] = 0.020
alter /SecB//ABCD/42	properties["SecB_apo - SecB_HigA 30 min"] = 0.020
alter /SecB//ABCD/43	properties["SecB_apo - SecB_HigA 30 min"] = 0.020
alter /SecB//ABCD/44	properties["SecB_apo - SecB_HigA 30 min"] = 0.020
alter /SecB//ABCD/45	properties["SecB_apo - SecB_HigA 30 min"] = 0.020
alter /SecB//ABCD/46	properties["SecB_apo - SecB_HigA 30 min"] = 0.020
alter /SecB//ABCD/47	properties["SecB_apo - SecB_HigA 30 min"] = 0.020
alter /SecB//ABCD/48	properties["SecB_apo - SecB_HigA 30 min"] = 0.098
alter /SecB//ABCD/49	properties["SecB_apo - SecB_HigA 30 min"] = 0.098
alter /SecB//ABCD/50	properties["SecB_apo - SecB_HigA 30 min"] = 0.098
alter /SecB//ABCD/51	properties["SecB_apo - SecB_HigA 30 min"] = 0.098
alter /SecB//ABCD/52	properties["SecB_apo - SecB_HigA 30 min"] = 0.122
alter /SecB//ABCD/53	properties["SecB_apo - SecB_HigA 30 min"] = 0.122
alter /SecB//ABCD/54	properties["SecB_apo - SecB_HigA 30 min"] = 0.122
alter /SecB//ABCD/55	properties["SecB_apo - SecB_HigA 30 min"] = 0.122
alter /SecB//ABCD/56	properties["SecB_apo - SecB_HigA 30 min"] = 0.122
alter /SecB//ABCD/57	properties["SecB_apo - SecB_HigA 30 min"] = 0.122
alter /SecB//ABCD/58	properties["SecB_apo - SecB_HigA 30 min"] = 0.070
alter /SecB//ABCD/59	properties["SecB_apo - SecB_HigA 30 min"] = 0.089
alter /SecB//ABCD/60	properties["SecB_apo - SecB_HigA 30 min"] = 0.089
alter /SecB//ABCD/61	properties["SecB_apo - SecB_HigA 30 min"] = 0.089
alter /SecB//ABCD/62	properties["SecB_apo - SecB_HigA 30 min"] = 0.089
alter /SecB//ABCD/63	properties["SecB_apo - SecB_HigA 30 min"] = 0.089
alter /SecB//ABCD/64	properties["SecB_apo - SecB_HigA 30 min"] = 0.089
alter /SecB//ABCD/65	properties["SecB_apo - SecB_HigA 30 min"] = 0.089
alter /SecB//ABCD/66	properties["SecB_apo - SecB_HigA 30 min"] = 0.089
alter /SecB//ABCD/67	properties["SecB_apo - SecB_HigA 30 min"] = 0.039
alter /SecB//ABCD/68	properties["SecB_apo - SecB_HigA 30 min"] = 0.057
alter /SecB//ABCD/69	properties["SecB_apo - SecB_HigA 30 min"] = 0.062
alter /SecB//ABCD/70	properties["SecB_apo - SecB_HigA 30 min"] = 0.062
alter /SecB//ABCD/71	properties["SecB_apo - SecB_HigA 30 min"] = 0.062
alter /SecB//ABCD/72	properties["SecB_apo - SecB_HigA 30 min"] = 0.062
alter /SecB//ABCD/73	properties["SecB_apo - SecB_HigA 30 min"] = 0.062
alter /SecB//ABCD/74	properties["SecB_apo - SecB_HigA 30 min"] = 0.038
alter /SecB//ABCD/75	properties["SecB_apo - SecB_HigA 30 min"] = 0.038
alter /SecB//ABCD/76	properties["SecB_apo - SecB_HigA 30 min"] = 0.004
alter /SecB//ABCD/77	properties["SecB_apo - SecB_HigA 30 min"] = 0.004
alter /SecB//ABCD/78	properties["SecB_apo - SecB_HigA 30 min"] = 0.004
alter /SecB//ABCD/79	properties["SecB_apo - SecB_HigA 30 min"] = 0.004
alter /SecB//ABCD/80	properties["SecB_apo - SecB_HigA 30 min"] = 0.004
alter /SecB//ABCD/81	properties["SecB_apo - SecB_HigA 30 min"] = 0.004
alter /SecB//ABCD/82	properties["SecB_apo - SecB_HigA 30 min"] = 0.004
alter /SecB//ABCD/83	properties["SecB_apo - SecB_HigA 30 min"] = 0.004
alter /SecB//ABCD/84	properties["SecB_apo - SecB_HigA 30 min"] = 0.004
alter /SecB//ABCD/85	properties["SecB_apo - SecB_HigA 30 min"] = 0.004
alter /SecB//ABCD/86	properties["SecB_apo - SecB_HigA 30 min"] = 0.007
alter /SecB//ABCD/87	properties["SecB_apo - SecB_HigA 30 min"] = 0.007
alter /SecB//ABCD/88	properties["SecB_apo - SecB_HigA 30 min"] = 0.007
alter /SecB//ABCD/89	properties["SecB_apo - SecB_HigA 30 min"] = 0.007
alter /SecB//ABCD/90	properties["SecB_apo - SecB_HigA 30 min"] = 0.007
alter /SecB//ABCD/91	properties["SecB_apo - SecB_HigA 30 min"] = 0.007
alter /SecB//ABCD/92	properties["SecB_apo - SecB_HigA 30 min"] = 0.007
alter /SecB//ABCD/93	properties["SecB_apo - SecB_HigA 30 min"] = 0.007
alter /SecB//ABCD/94	properties["SecB_apo - SecB_HigA 30 min"] = 0.007
alter /SecB//ABCD/95	properties["SecB_apo - SecB_HigA 30 min"] = 0.007
alter /SecB//ABCD/96	properties["SecB_apo - SecB_HigA 30 min"] = 0.007
alter /SecB//ABCD/97	properties["SecB_apo - SecB_HigA 30 min"] = 0.007
alter /SecB//ABCD/98	properties["SecB_apo - SecB_HigA 30 min"] = 0.004
alter /SecB//ABCD/99	properties["SecB_apo - SecB_HigA 30 min"] = 0.004
alter /SecB//ABCD/100	properties["SecB_apo - SecB_HigA 30 min"] = 0.004
alter /SecB//ABCD/101	properties["SecB_apo - SecB_HigA 30 min"] = 0.004
alter /SecB//ABCD/102	properties["SecB_apo - SecB_HigA 30 min"] = -0.002
alter /SecB//ABCD/103	properties["SecB_apo - SecB_HigA 30 min"] = -0.002
alter /SecB//ABCD/104	properties["SecB_apo - SecB_HigA 30 min"] = -0.002
alter /SecB//ABCD/105	properties["SecB_apo - SecB_HigA 30 min"] = -0.002
alter /SecB//ABCD/106	properties["SecB_apo - SecB_HigA 30 min"] = 0.001
alter /SecB//ABCD/107	properties["SecB_apo - SecB_HigA 30 min"] = 0.001
alter /SecB//ABCD/108	properties["SecB_apo - SecB_HigA 30 min"] = 0.001
alter /SecB//ABCD/110	properties["SecB_apo - SecB_HigA 30 min"] = 0.021
alter /SecB//ABCD/111	properties["SecB_apo - SecB_HigA 30 min"] = 0.021
alter /SecB//ABCD/112	properties["SecB_apo - SecB_HigA 30 min"] = 0.021
alter /SecB//ABCD/113	properties["SecB_apo - SecB_HigA 30 min"] = 0.021
alter /SecB//ABCD/114	properties["SecB_apo - SecB_HigA 30 min"] = 0.035
alter /SecB//ABCD/115	properties["SecB_apo - SecB_HigA 30 min"] = 0.035
alter /SecB//ABCD/116	properties["SecB_apo - SecB_HigA 30 min"] = 0.035
alter /SecB//ABCD/117	properties["SecB_apo - SecB_HigA 30 min"] = 0.035
alter /SecB//ABCD/118	properties["SecB_apo - SecB_HigA 30 min"] = 0.035
alter /SecB//ABCD/119	properties["SecB_apo - SecB_HigA 30 min"] = 0.035
alter /SecB//ABCD/120	properties["SecB_apo - SecB_HigA 30 min"] = 0.035
alter /SecB//ABCD/121	properties["SecB_apo - SecB_HigA 30 min"] = 0.035
alter /SecB//ABCD/122	properties["SecB_apo - SecB_HigA 30 min"] = 0.035
alter /SecB//ABCD/123	properties["SecB_apo - SecB_HigA 30 min"] = 0.039
alter /SecB//ABCD/124	properties["SecB_apo - SecB_HigA 30 min"] = 0.026
alter /SecB//ABCD/125	properties["SecB_apo - SecB_HigA 30 min"] = 0.026
alter /SecB//ABCD/126	properties["SecB_apo - SecB_HigA 30 min"] = 0.026
alter /SecB//ABCD/127	properties["SecB_apo - SecB_HigA 30 min"] = 0.026
alter /SecB//ABCD/128	properties["SecB_apo - SecB_HigA 30 min"] = 0.045
alter /SecB//ABCD/129	properties["SecB_apo - SecB_HigA 30 min"] = 0.052
alter /SecB//ABCD/130	properties["SecB_apo - SecB_HigA 30 min"] = 0.052
alter /SecB//ABCD/131	properties["SecB_apo - SecB_HigA 30 min"] = 0.059
alter /SecB//ABCD/132	properties["SecB_apo - SecB_HigA 30 min"] = 0.059
alter /SecB//ABCD/133	properties["SecB_apo - SecB_HigA 30 min"] = 0.059
alter /SecB//ABCD/134	properties["SecB_apo - SecB_HigA 30 min"] = 0.059
alter /SecB//ABCD/135	properties["SecB_apo - SecB_HigA 30 min"] = 0.059
alter /SecB//ABCD/136	properties["SecB_apo - SecB_HigA 30 min"] = 0.045
alter /SecB//ABCD/137	properties["SecB_apo - SecB_HigA 30 min"] = 0.004
alter /SecB//ABCD/138	properties["SecB_apo - SecB_HigA 30 min"] = 0.004
alter /SecB//ABCD/139	properties["SecB_apo - SecB_HigA 30 min"] = 0.004
alter /SecB//ABCD/140	properties["SecB_apo - SecB_HigA 30 min"] = -0.008
alter /SecB//ABCD/141	properties["SecB_apo - SecB_HigA 30 min"] = -0.008
alter /SecB//ABCD/142	properties["SecB_apo - SecB_HigA 30 min"] = -0.008
alter /SecB//ABCD/143	properties["SecB_apo - SecB_HigA 30 min"] = -0.008
alter /SecB//ABCD/144	properties["SecB_apo - SecB_HigA 30 min"] = 0.015
alter /SecB//ABCD/145	properties["SecB_apo - SecB_HigA 30 min"] = 0.006
alter /SecB//ABCD/146	properties["SecB_apo - SecB_HigA 30 min"] = 0.006
alter /SecB//ABCD/147	properties["SecB_apo - SecB_HigA 30 min"] = 0.006
alter /SecB//ABCD/148	properties["SecB_apo - SecB_HigA 30 min"] = 0.006
alter /SecB//ABCD/149	properties["SecB_apo - SecB_HigA 30 min"] = 0.006
alter /SecB//ABCD/150	properties["SecB_apo - SecB_HigA 30 min"] = 0.006
alter /SecB//ABCD/151	properties["SecB_apo - SecB_HigA 30 min"] = 0.002
alter /SecB//ABCD/152	properties["SecB_apo - SecB_HigA 30 min"] = 0.002
alter /SecB//ABCD/153	properties["SecB_apo - SecB_HigA 30 min"] = 0.088
alter /SecB//ABCD/154	properties["SecB_apo - SecB_HigA 30 min"] = 0.132
alter /SecB//ABCD/155	properties["SecB_apo - SecB_HigA 30 min"] = 0.142
alter /SecB//ABCD/156	properties["SecB_apo - SecB_HigA 30 min"] = 0.142
alter /SecB//ABCD/157	properties["SecB_apo - SecB_HigA 30 min"] = 0.142
alter /SecB//ABCD/158	properties["SecB_apo - SecB_HigA 30 min"] = 0.142
alter /SecB//ABCD/159	properties["SecB_apo - SecB_HigA 30 min"] = 0.132
alter /SecB//ABCD/160	properties["SecB_apo - SecB_HigA 30 min"] = 0.015
alter /SecB//ABCD/161	properties["SecB_apo - SecB_HigA 30 min"] = 0.015
alter /SecB//ABCD/162	properties["SecB_apo - SecB_HigA 30 min"] = 0.026
alter /SecB//ABCD/163	properties["SecB_apo - SecB_HigA 30 min"] = 0.026
alter /SecB//ABCD/164	properties["SecB_apo - SecB_HigA 30 min"] = 0.026
alter /SecB//ABCD/165	properties["SecB_apo - SecB_HigA 30 min"] = 0.026
alter /SecB//ABCD/166	properties["SecB_apo - SecB_HigA 30 min"] = 0.026
alter /SecB//ABCD/167	properties["SecB_apo - SecB_HigA 30 min"] = 0.026
alter /SecB//ABCD/168	properties["SecB_apo - SecB_HigA 30 min"] = 0.026
alter /SecB//ABCD/169	properties["SecB_apo - SecB_HigA 30 min"] = 0.026
alter /SecB//ABCD/170	properties["SecB_apo - SecB_HigA 30 min"] = 0.026
alter /SecB//ABCD/171	properties["SecB_apo - SecB_HigA 30 min"] = 0.026
alter /SecB//ABCD/172	properties["SecB_apo - SecB_HigA 30 min"] = 0.026
alter /SecB//ABCD/173	properties["SecB_apo - SecB_HigA 30 min"] = 0.026
alter /SecB//ABCD/174	properties["SecB_apo - SecB_HigA 30 min"] = 0.011
alter /SecB//ABCD/175	properties["SecB_apo - SecB_HigA 30 min"] = 0.011
alter /SecB//ABCD/176	properties["SecB_apo - SecB_HigA 30 min"] = 0.011
alter /SecB//ABCD/177	properties["SecB_apo - SecB_HigA 30 min"] = 0.011
alter /SecB//ABCD/178	properties["SecB_apo - SecB_HigA 30 min"] = 0.011
alter /SecB//ABCD/179	properties["SecB_apo - SecB_HigA 30 min"] = 0.011
alter /SecB//ABCD/180	properties["SecB_apo - SecB_HigA 30 min"] = 0.011
alter /SecB//ABCD/181	properties["SecB_apo - SecB_HigA 30 min"] = 0.011
