# Supplementary material for: Structural insights into chaperone addiction of toxin-antitoxin systems
Source: Nat Commun. 2019 Feb 15;10:782. doi: 10.1038/s41467-019-08747-4 (PMC6377645; doi:10.1038/s41467-019-08747-4)
Supplement: Supplementary file 5 — Supplementary Data 2 [file 41467_2019_8747_MOESM5_ESM.zip]

Archive with 28 entries (23 files):
- NativeMS-Data/
- NativeMS-Data/C4-Titration/
- NativeMS-Data/C4-Titration/SecB-apo.txt
- NativeMS-Data/C4-Titration/SecB-C4-10eq.txt
- NativeMS-Data/C4-Titration/SecB-C4-12eq.txt
- NativeMS-Data/C4-Titration/SecB-C4-16eq.txt
- NativeMS-Data/C4-Titration/SecB-C4-1eq.txt
- NativeMS-Data/C4-Titration/SecB-C4-20eq.txt
- NativeMS-Data/C4-Titration/SecB-C4-2eq.txt
- NativeMS-Data/C4-Titration/SecB-C4-3eq.txt
- NativeMS-Data/C4-Titration/SecB-C4-4eq.txt
- NativeMS-Data/C4-Titration/SecB-C4-5eq.txt
- NativeMS-Data/C4-Titration/SecB-C4-6eq.txt
- NativeMS-Data/C4-Titration/SecB-C4-8eq.txt
- NativeMS-Data/non_spe_ligands/
- NativeMS-Data/non_spe_ligands/SecB-apo.txt
- NativeMS-Data/non_spe_ligands/SecB-C2-8eq.txt
- NativeMS-Data/non_spe_ligands/SecB-C3-8eq.txt
- NativeMS-Data/non_spe_ligands/SecB-C4-8-eq.txt
- NativeMS-Data/non_spe_ligands/SecB-C7-8eq.txt
- NativeMS-Data/SecB-HigA/
- NativeMS-Data/SecB-HigA/SecB-HigA-apo.txt
- NativeMS-Data/SecB-HigA/SecB-HigA-C4-16eq.txt
- NativeMS-Data/SecB-HigA/SecB-HigA-C4-1eq.txt
- NativeMS-Data/SecB-HigA/SecB-HigA-C4-2eq.txt
- NativeMS-Data/SecB-HigA/SecB-HigA-C4-4eq.txt
- NativeMS-Data/SecB-HigA-DNA/
- NativeMS-Data/SecB-HigA-DNA/SecB-HigA-DNA.txt
