# Supplementary material for: Structural insights into chaperone addiction of toxin-antitoxin systems
Source: Nat Commun. 2019 Feb 15;10:782. doi: 10.1038/s41467-019-08747-4 (PMC6377645; doi:10.1038/s41467-019-08747-4)
Supplement: Supplementary file 5 — Supplementary Data 2 [file 41467_2019_8747_MOESM5_ESM.zip › NativeMS-Data/C4-Titration/SecB-apo.txt]

1000.01	7.220e2
1000.03	6.730e2
1000.04	9.650e2
1000.05	1.262e3
1000.07	7.770e2
1000.08	5.420e2
1000.10	4.350e2
1000.11	3.370e2
1000.12	4.770e2
1000.14	3.620e2
1000.15	3.890e2
1000.17	5.670e2
1000.18	6.710e2
1000.19	8.370e2
1000.21	7.930e2
1000.22	7.330e2
1000.23	4.270e2
1000.25	2.400e2
1000.26	2.320e2
1000.28	3.330e2
1000.29	2.640e2
1000.30	5.590e2
1000.32	6.200e2
1000.33	5.170e2
1000.34	7.450e2
1000.36	6.690e2
1000.37	4.240e2
1000.39	3.240e2
1000.40	3.860e2
1000.41	3.820e2
1000.43	7.200e2
1000.44	8.770e2
1000.45	6.440e2
1000.47	3.300e2
1000.48	4.060e2
1000.50	4.040e2
1000.51	4.510e2
1000.52	6.040e2
1000.54	3.600e2
1000.55	3.120e2
1000.57	2.330e2
1000.58	6.100e2
1000.59	4.130e2
1000.61	4.760e2
1000.62	4.410e2
1000.63	2.690e2
1000.65	1.860e2
1000.66	3.530e2
1000.68	3.980e2
1000.69	2.240e2
1000.70	2.690e2
1000.72	2.980e2
1000.73	2.340e2
1000.74	3.570e2
1000.76	2.670e2
1000.77	4.280e2
1000.79	4.430e2
1000.80	2.620e2
1000.81	3.480e2
1000.83	2.900e2
1000.84	2.770e2
1000.86	1.770e2
1000.87	1.510e2
1000.88	2.490e2
1000.90	4.160e2
1000.91	4.000e2
1000.92	2.730e2
1000.94	2.090e2
1000.95	3.270e2
1000.97	1.750e2
1000.98	2.760e2
1000.99	2.750e2
1001.01	2.670e2
1001.02	3.270e2
1001.03	3.240e2
1001.05	5.910e2
1001.06	8.470e2
1001.08	6.670e2
1001.09	4.820e2
1001.10	4.890e2
1001.12	5.630e2
1001.13	5.220e2
1001.15	4.700e2
1001.16	2.980e2
1001.17	3.640e2
1001.19	2.460e2
1001.20	1.810e2
1001.21	3.220e2
1001.23	1.250e2
1001.24	1.350e2
1001.26	2.660e2
1001.27	4.220e2
1001.28	4.040e2
1001.30	4.230e2
1001.31	2.440e2
1001.32	2.520e2
1001.34	2.410e2
1001.35	5.830e2
1001.37	3.730e2
1001.38	4.190e2
1001.39	4.630e2
1001.41	5.690e2
1001.42	6.150e2
1001.44	4.280e2
1001.45	3.910e2
1001.46	3.330e2
1001.48	5.400e2
1001.49	5.380e2
1001.50	3.630e2
1001.52	3.910e2
1001.53	3.390e2
1001.55	4.250e2
1001.56	2.090e2
1001.57	2.650e2
1001.59	5.950e2
1001.60	3.480e2
1001.61	2.800e2
1001.63	5.350e2
1001.64	3.590e2
1001.66	6.890e2
1001.67	5.010e2
1001.68	6.200e1
1001.70	2.480e2
1001.71	2.250e2
1001.73	2.700e2
1001.74	2.520e2
1001.75	4.530e2
1001.77	4.660e2
1001.78	4.890e2
1001.79	3.380e2
1001.81	5.160e2
1001.82	4.470e2
1001.84	4.180e2
1001.85	4.180e2
1001.86	2.670e2
1001.88	2.700e2
1001.89	5.530e2
1001.90	4.110e2
1001.92	3.660e2
1001.93	8.080e2
1001.95	8.340e2
1001.96	6.210e2
1001.97	5.470e2
1001.99	4.230e2
1002.00	4.770e2
1002.02	4.360e2
1002.03	6.640e2
1002.04	8.580e2
1002.06	1.051e3
1002.07	1.166e3
1002.08	9.150e2
1002.10	1.301e3
1002.11	1.082e3
1002.13	1.202e3
1002.14	7.880e2
1002.15	7.730e2
1002.17	6.890e2
1002.18	1.391e3
1002.19	1.312e3
1002.21	1.826e3
1002.22	1.861e3
1002.24	1.008e3
1002.25	6.110e2
1002.26	6.160e2
1002.28	3.800e2
1002.29	5.080e2
1002.31	1.532e3
1002.32	1.693e3
1002.33	1.899e3
1002.35	2.335e3
1002.36	1.718e3
1002.37	1.447e3
1002.39	1.142e3
1002.40	6.650e2
1002.42	5.750e2
1002.43	9.280e2
1002.44	1.436e3
1002.46	2.254e3
1002.47	2.193e3
1002.49	2.313e3
1002.50	1.105e3
1002.51	1.475e3
1002.53	1.331e3
1002.54	7.100e2
1002.55	7.140e2
1002.57	9.260e2
1002.58	1.455e3
1002.60	1.396e3
1002.61	1.258e3
1002.62	1.057e3
1002.64	5.340e2
1002.65	7.530e2
1002.66	8.380e2
1002.68	1.004e3
1002.69	1.092e3
1002.71	1.566e3
1002.72	1.170e3
1002.73	1.407e3
1002.75	1.023e3
1002.76	5.190e2
1002.78	5.390e2
1002.79	6.520e2
1002.80	6.460e2
1002.82	7.440e2
1002.83	1.020e3
1002.84	1.314e3
1002.86	6.990e2
1002.87	8.490e2
1002.89	5.400e2
1002.90	6.250e2
1002.91	7.360e2
1002.93	7.230e2
1002.94	5.510e2
1002.95	4.210e2
1002.97	4.500e2
1002.98	5.760e2
1003.00	7.760e2
1003.01	4.090e2
1003.02	5.580e2
1003.04	5.210e2
1003.05	5.140e2
1003.07	4.500e2
1003.08	5.400e2
1003.09	6.310e2
1003.11	3.880e2
1003.12	3.850e2
1003.13	3.710e2
1003.15	4.840e2
1003.16	8.690e2
1003.18	6.970e2
1003.19	7.920e2
1003.20	6.700e2
1003.22	5.220e2
1003.23	5.160e2
1003.25	2.220e2
1003.26	2.140e2
1003.27	4.260e2
1003.29	5.920e2
1003.30	5.760e2
1003.31	7.480e2
1003.33	6.630e2
1003.34	5.670e2
1003.36	5.040e2
1003.37	5.420e2
1003.38	3.440e2
1003.40	2.740e2
1003.41	5.380e2
1003.42	4.540e2
1003.44	7.160e2
1003.45	5.640e2
1003.47	5.530e2
1003.48	5.210e2
1003.49	4.410e2
1003.51	3.550e2
1003.52	2.600e2
1003.54	3.340e2
1003.55	2.220e2
1003.56	2.390e2
1003.58	1.670e2
1003.59	2.240e2
1003.60	3.900e2
1003.62	3.320e2
1003.63	5.260e2
1003.65	4.620e2
1003.66	3.320e2
1003.67	4.490e2
1003.69	1.570e2
1003.70	3.030e2
1003.72	2.860e2
1003.73	1.980e2
1003.74	1.610e2
1003.76	1.780e2
1003.77	1.930e2
1003.78	4.270e2
1003.80	4.450e2
1003.81	2.500e2
1003.83	1.930e2
1003.84	5.130e2
1003.85	3.940e2
1003.87	1.950e2
1003.88	1.990e2
1003.89	3.850e2
1003.91	5.790e2
1003.92	3.080e2
1003.94	4.370e2
1003.95	2.360e2
1003.96	3.530e2
1003.98	1.630e2
1003.99	3.030e2
1004.01	2.390e2
1004.02	4.460e2
1004.03	3.830e2
1004.05	3.830e2
1004.06	3.020e2
1004.07	4.960e2
1004.09	3.940e2
1004.10	2.520e2
1004.12	6.220e2
1004.13	3.260e2
1004.14	2.740e2
1004.16	2.540e2
1004.17	2.420e2
1004.19	3.300e2
1004.20	2.810e2
1004.21	4.460e2
1004.23	4.390e2
1004.24	6.810e2
1004.25	3.020e2
1004.27	3.890e2
1004.28	1.380e2
1004.30	1.770e2
1004.31	4.790e2
1004.32	3.300e2
1004.34	4.520e2
1004.35	4.490e2
1004.37	2.340e2
1004.38	3.450e2
1004.39	2.630e2
1004.41	4.130e2
1004.42	3.250e2
1004.43	7.210e2
1004.45	2.300e2
1004.46	3.550e2
1004.48	5.720e2
1004.49	5.080e2
1004.50	5.370e2
1004.52	3.350e2
1004.53	4.420e2
1004.54	3.180e2
1004.56	2.440e2
1004.57	2.540e2
1004.59	6.310e2
1004.60	5.050e2
1004.61	3.380e2
1004.63	2.430e2
1004.64	2.860e2
1004.66	2.700e2
1004.67	2.540e2
1004.68	2.400e2
1004.70	2.220e2
1004.71	2.180e2
1004.72	3.300e2
1004.74	1.410e2
1004.75	4.630e2
1004.77	2.850e2
1004.78	2.090e2
1004.79	4.660e2
1004.81	4.290e2
1004.82	3.150e2
1004.84	6.110e2
1004.85	4.860e2
1004.86	3.660e2
1004.88	3.110e2
1004.89	6.470e2
1004.90	4.340e2
1004.92	4.700e2
1004.93	3.800e2
1004.95	7.390e2
1004.96	8.430e2
1004.97	8.670e2
1004.99	5.850e2
1005.00	7.820e2
1005.02	4.660e2
1005.03	5.720e2
1005.04	6.690e2
1005.06	3.260e2
1005.07	4.070e2
1005.08	4.800e2
1005.10	2.300e2
1005.11	5.630e2
1005.13	6.620e2
1005.14	3.640e2
1005.15	4.390e2
1005.17	3.460e2
1005.18	5.130e2
1005.19	3.930e2
1005.21	6.060e2
1005.22	6.740e2
1005.24	6.130e2
1005.25	3.410e2
1005.26	1.230e2
1005.28	2.630e2
1005.29	3.480e2
1005.31	4.400e2
1005.32	5.250e2
1005.33	3.720e2
1005.35	5.010e2
1005.36	6.040e2
1005.37	2.350e2
1005.39	3.880e2
1005.40	4.580e2
1005.42	6.400e2
1005.43	4.010e2
1005.44	2.830e2
1005.46	4.110e2
1005.47	6.550e2
1005.49	6.040e2
1005.50	7.480e2
1005.51	5.410e2
1005.53	3.840e2
1005.54	3.450e2
1005.55	2.680e2
1005.57	2.460e2
1005.58	3.250e2
1005.60	6.680e2
1005.61	6.910e2
1005.62	4.840e2
1005.64	5.040e2
1005.65	6.760e2
1005.67	7.440e2
1005.68	6.180e2
1005.69	2.970e2
1005.71	2.040e2
1005.72	3.150e2
1005.73	4.940e2
1005.75	3.430e2
1005.76	4.630e2
1005.78	4.000e2
1005.79	8.780e2
1005.80	7.910e2
1005.82	8.630e2
1005.83	9.340e2
1005.85	7.410e2
1005.86	5.250e2
1005.87	5.630e2
1005.89	4.870e2
1005.90	5.030e2
1005.91	4.890e2
1005.93	5.750e2
1005.94	5.400e2
1005.96	9.730e2
1005.97	1.081e3
1005.98	7.090e2
1006.00	8.590e2
1006.01	7.750e2
1006.03	5.810e2
1006.04	5.410e2
1006.05	7.340e2
1006.07	5.030e2
1006.08	3.760e2
1006.09	3.480e2
1006.11	3.660e2
1006.12	6.200e2
1006.14	5.410e2
1006.15	6.390e2
1006.16	7.850e2
1006.18	7.710e2
1006.19	1.198e3
1006.21	8.620e2
1006.22	6.270e2
1006.23	7.430e2
1006.25	4.430e2
1006.26	4.220e2
1006.27	4.290e2
1006.29	5.440e2
1006.30	1.033e3
1006.32	1.686e3
1006.33	1.360e3
1006.34	8.370e2
1006.36	1.050e3
1006.37	7.440e2
1006.39	4.280e2
1006.40	2.930e2
1006.41	3.500e2
1006.43	4.860e2
1006.44	5.700e2
1006.45	5.310e2
1006.47	1.011e3
1006.48	1.176e3
1006.50	8.660e2
1006.51	8.490e2
1006.52	5.930e2
1006.54	6.650e2
1006.55	3.650e2
1006.57	3.260e2
1006.58	4.150e2
1006.59	4.260e2
1006.61	6.030e2
1006.62	5.070e2
1006.63	6.070e2
1006.65	4.390e2
1006.66	6.470e2
1006.68	3.470e2
1006.69	3.120e2
1006.70	4.110e2
1006.72	5.220e2
1006.73	6.650e2
1006.75	5.150e2
1006.76	6.160e2
1006.77	8.120e2
1006.79	5.710e2
1006.80	4.720e2
1006.81	4.590e2
1006.83	6.850e2
1006.84	4.380e2
1006.86	3.350e2
1006.87	1.860e2
1006.88	3.250e2
1006.90	6.830e2
1006.91	7.940e2
1006.93	3.050e2
1006.94	3.570e2
1006.95	3.770e2
1006.97	5.350e2
1006.98	5.420e2
1006.99	5.020e2
1007.01	2.700e2
1007.02	3.610e2
1007.04	5.120e2
1007.05	3.980e2
1007.06	6.310e2
1007.08	4.740e2
1007.09	4.660e2
1007.11	1.960e2
1007.12	3.720e2
1007.13	4.340e2
1007.15	7.160e2
1007.16	3.570e2
1007.17	2.720e2
1007.19	3.500e2
1007.20	7.300e2
1007.22	1.158e3
1007.23	5.520e2
1007.24	3.640e2
1007.26	4.180e2
1007.27	3.980e2
1007.29	2.450e2
1007.30	2.350e2
1007.31	3.010e2
1007.33	2.690e2
1007.34	5.360e2
1007.35	6.370e2
1007.37	6.750e2
1007.38	3.200e2
1007.40	3.920e2
1007.41	5.830e2
1007.42	4.410e2
1007.44	4.670e2
1007.45	5.690e2
1007.47	4.210e2
1007.48	3.190e2
1007.49	3.570e2
1007.51	5.000e2
1007.52	2.900e2
1007.53	4.780e2
1007.55	4.990e2
1007.56	2.530e2
1007.58	2.010e2
1007.59	4.320e2
1007.60	3.560e2
1007.62	3.620e2
1007.63	7.070e2
1007.65	5.590e2
1007.66	4.100e2
1007.67	4.250e2
1007.69	3.260e2
1007.70	3.230e2
1007.71	3.150e2
1007.73	5.960e2
1007.74	3.000e2
1007.76	4.900e2
1007.77	5.100e2
1007.78	4.800e2
1007.80	6.680e2
1007.81	4.010e2
1007.83	2.650e2
1007.84	4.190e2
1007.85	3.580e2
1007.87	2.740e2
1007.88	4.320e2
1007.89	3.380e2
1007.91	4.350e2
1007.92	7.150e2
1007.94	1.001e3
1007.95	1.344e3
1007.96	1.679e3
1007.98	1.357e3
1007.99	1.517e3
1008.01	1.310e3
1008.02	6.650e2
1008.03	6.000e2
1008.05	4.720e2
1008.06	9.460e2
1008.07	4.990e2
1008.09	4.780e2
1008.10	4.400e2
1008.12	2.080e2
1008.13	2.690e2
1008.14	5.200e2
1008.16	3.880e2
1008.17	4.310e2
1008.19	3.280e2
1008.20	4.100e2
1008.21	3.940e2
1008.23	4.540e2
1008.24	3.260e2
1008.26	1.550e2
1008.27	3.220e2
1008.28	2.110e2
1008.30	3.440e2
1008.31	4.610e2
1008.32	5.600e2
1008.34	6.520e2
1008.35	4.970e2
1008.37	4.610e2
1008.38	3.580e2
1008.39	3.260e2
1008.41	5.220e2
1008.42	8.160e2
1008.44	1.156e3
1008.45	1.462e3
1008.46	1.508e3
1008.48	1.974e3
1008.49	1.382e3
1008.50	8.890e2
1008.52	8.370e2
1008.53	6.590e2
1008.55	3.600e2
1008.56	5.310e2
1008.57	4.050e2
1008.59	3.040e2
1008.60	2.190e2
1008.62	1.960e2
1008.63	3.550e2
1008.64	4.050e2
1008.66	2.340e2
1008.67	2.760e2
1008.68	2.500e2
1008.70	3.730e2
1008.71	3.550e2
1008.73	3.090e2
1008.74	3.620e2
1008.75	3.450e2
1008.77	3.470e2
1008.78	4.700e2
1008.80	4.390e2
1008.81	2.520e2
1008.82	3.030e2
1008.84	4.690e2
1008.85	3.300e2
1008.86	2.930e2
1008.88	4.780e2
1008.89	3.430e2
1008.91	5.070e2
1008.92	6.950e2
1008.93	8.420e2
1008.95	1.013e3
1008.96	1.158e3
1008.98	1.156e3
1008.99	9.770e2
1009.00	7.720e2
1009.02	5.500e2
1009.03	4.590e2
1009.04	3.680e2
1009.06	4.910e2
1009.07	3.450e2
1009.09	2.830e2
1009.10	1.770e2
1009.11	2.810e2
1009.13	3.080e2
1009.14	9.270e2
1009.16	8.430e2
1009.17	5.710e2
1009.18	4.640e2
1009.20	3.370e2
1009.21	3.310e2
1009.23	2.580e2
1009.24	2.420e2
1009.25	2.800e2
1009.27	2.410e2
1009.28	4.790e2
1009.29	6.120e2
1009.31	4.620e2
1009.32	2.140e2
1009.34	3.420e2
1009.35	4.870e2
1009.36	4.280e2
1009.38	5.880e2
1009.39	2.890e2
1009.41	2.220e2
1009.42	3.100e2
1009.43	3.550e2
1009.45	5.100e2
1009.46	5.590e2
1009.47	9.470e2
1009.49	8.050e2
1009.50	1.357e3
1009.52	1.026e3
1009.53	5.620e2
1009.54	4.660e2
1009.56	4.040e2
1009.57	3.750e2
1009.59	3.850e2
1009.60	2.510e2
1009.61	3.010e2
1009.63	6.080e2
1009.64	5.200e2
1009.66	3.640e2
1009.67	2.470e2
1009.68	2.560e2
1009.70	2.710e2
1009.71	2.180e2
1009.72	2.840e2
1009.74	2.930e2
1009.75	3.380e2
1009.77	3.710e2
1009.78	5.050e2
1009.79	3.940e2
1009.81	5.160e2
1009.82	6.280e2
1009.84	4.770e2
1009.85	3.360e2
1009.86	2.370e2
1009.88	2.250e2
1009.89	4.960e2
1009.90	6.810e2
1009.92	6.230e2
1009.93	4.540e2
1009.95	6.640e2
1009.96	7.050e2
1009.97	8.510e2
1009.99	5.530e2
1010.00	5.630e2
1010.02	6.530e2
1010.03	4.180e2
1010.04	7.400e2
1010.06	5.830e2
1010.07	7.470e2
1010.08	3.140e2
1010.10	2.130e2
1010.11	5.250e2
1010.13	3.210e2
1010.14	3.900e2
1010.15	4.480e2
1010.17	9.060e2
1010.18	5.230e2
1010.20	7.250e2
1010.21	6.970e2
1010.22	9.220e2
1010.24	5.560e2
1010.25	3.140e2
1010.27	4.800e2
1010.28	3.180e2
1010.29	4.350e2
1010.31	7.150e2
1010.32	6.570e2
1010.33	7.380e2
1010.35	1.292e3
1010.36	1.034e3
1010.38	8.650e2
1010.39	6.550e2
1010.40	3.780e2
1010.42	4.160e2
1010.43	5.350e2
1010.45	4.920e2
1010.46	7.470e2
1010.47	9.310e2
1010.49	1.258e3
1010.50	6.020e2
1010.51	7.710e2
1010.53	4.750e2
1010.54	2.800e2
1010.56	3.730e2
1010.57	3.810e2
1010.58	3.940e2
1010.60	5.120e2
1010.61	3.940e2
1010.63	5.240e2
1010.64	9.390e2
1010.65	8.790e2
1010.67	4.480e2
1010.68	3.700e2
1010.70	4.270e2
1010.71	4.450e2
1010.72	1.960e2
1010.74	2.500e2
1010.75	5.460e2
1010.76	4.860e2
1010.78	8.730e2
1010.79	1.056e3
1010.81	7.470e2
1010.82	4.720e2
1010.83	4.040e2
1010.85	3.970e2
1010.86	4.580e2
1010.88	5.550e2
1010.89	5.320e2
1010.90	3.460e2
1010.92	6.310e2
1010.93	3.380e2
1010.95	4.320e2
1010.96	5.210e2
1010.97	6.180e2
1010.99	4.760e2
1011.00	2.230e2
1011.01	3.000e2
1011.03	3.370e2
1011.04	6.140e2
1011.06	5.910e2
1011.07	4.670e2
1011.08	4.710e2
1011.10	4.830e2
1011.11	2.650e2
1011.13	5.150e2
1011.14	2.530e2
1011.15	1.900e2
1011.17	3.680e2
1011.18	5.100e2
1011.19	4.260e2
1011.21	3.700e2
1011.22	4.110e2
1011.24	4.880e2
1011.25	4.970e2
1011.26	1.480e2
1011.28	2.840e2
1011.29	4.440e2
1011.31	4.620e2
1011.32	2.790e2
1011.33	2.300e2
1011.35	1.700e2
1011.36	1.920e2
1011.38	3.020e2
1011.39	4.020e2
1011.40	3.140e2
1011.42	2.470e2
1011.43	3.270e2
1011.44	4.750e2
1011.46	6.500e2
1011.47	4.510e2
1011.49	4.080e2
1011.50	4.490e2
1011.51	7.770e2
1011.53	3.750e2
1011.54	3.410e2
1011.56	1.690e2
1011.57	3.630e2
1011.58	2.640e2
1011.60	2.520e2
1011.61	1.860e2
1011.63	1.650e2
1011.64	8.200e1
1011.65	3.050e2
1011.67	4.710e2
1011.68	4.960e2
1011.69	2.930e2
1011.71	2.570e2
1011.72	4.940e2
1011.74	2.790e2
1011.75	3.820e2
1011.76	4.440e2
1011.78	4.220e2
1011.79	6.210e2
1011.81	7.590e2
1011.82	4.480e2
1011.83	6.650e2
1011.85	5.360e2
1011.86	6.530e2
1011.87	4.900e2
1011.89	2.560e2
1011.90	2.510e2
1011.92	4.840e2
1011.93	2.690e2
1011.94	3.360e2
1011.96	4.310e2
1011.97	5.140e2
1011.99	5.320e2
1012.00	3.890e2
1012.01	2.350e2
1012.03	3.520e2
1012.04	3.660e2
1012.06	1.300e2
1012.07	2.190e2
1012.08	3.400e2
1012.10	2.730e2
1012.11	3.940e2
1012.12	4.390e2
1012.14	5.710e2
1012.15	6.830e2
1012.17	5.150e2
1012.18	5.120e2
1012.19	6.170e2
1012.21	4.640e2
1012.22	1.790e2
1012.24	2.690e2
1012.25	4.300e2
1012.26	2.850e2
1012.28	5.440e2
1012.29	4.320e2
1012.31	2.850e2
1012.32	3.970e2
1012.33	4.450e2
1012.35	6.820e2
1012.36	5.250e2
1012.37	1.900e2
1012.39	2.320e2
1012.40	2.880e2
1012.42	3.000e2
1012.43	4.790e2
1012.44	4.560e2
1012.46	6.650e2
1012.47	6.890e2
1012.49	5.510e2
1012.50	6.670e2
1012.51	5.270e2
1012.53	6.470e2
1012.54	2.370e2
1012.56	4.640e2
1012.57	3.120e2
1012.58	3.890e2
1012.60	5.540e2
1012.61	6.300e2
1012.62	2.780e2
1012.64	2.910e2
1012.65	4.710e2
1012.67	3.060e2
1012.68	4.240e2
1012.69	2.760e2
1012.71	2.350e2
1012.72	2.350e2
1012.74	2.930e2
1012.75	3.100e2
1012.76	3.880e2
1012.78	3.200e2
1012.79	3.600e2
1012.81	2.840e2
1012.82	4.730e2
1012.83	4.100e2
1012.85	3.930e2
1012.86	3.930e2
1012.87	1.880e2
1012.89	5.140e2
1012.90	4.020e2
1012.92	5.890e2
1012.93	4.670e2
1012.94	2.450e2
1012.96	3.000e2
1012.97	3.570e2
1012.99	5.550e2
1013.00	5.670e2
1013.01	2.580e2
1013.03	4.390e2
1013.04	3.210e2
1013.06	4.920e2
1013.07	4.390e2
1013.08	4.800e2
1013.10	3.100e2
1013.11	4.820e2
1013.12	3.530e2
1013.14	4.080e2
1013.15	3.360e2
1013.17	3.920e2
1013.18	5.590e2
1013.19	3.270e2
1013.21	5.090e2
1013.22	3.410e2
1013.24	1.580e2
1013.25	2.550e2
1013.26	2.010e2
1013.28	2.940e2
1013.29	3.980e2
1013.31	3.660e2
1013.32	3.630e2
1013.33	5.010e2
1013.35	6.230e2
1013.36	2.960e2
1013.37	3.490e2
1013.39	2.850e2
1013.40	2.020e2
1013.42	4.420e2
1013.43	5.040e2
1013.44	3.230e2
1013.46	7.850e2
1013.47	6.000e2
1013.49	8.920e2
1013.50	1.081e3
1013.51	6.500e2
1013.53	4.930e2
1013.54	3.100e2
1013.56	4.410e2
1013.57	4.340e2
1013.58	2.820e2
1013.60	3.870e2
1013.61	4.130e2
1013.62	3.520e2
1013.64	8.920e2
1013.65	2.540e2
1013.67	4.900e2
1013.68	4.010e2
1013.69	2.600e2
1013.71	3.000e2
1013.72	3.910e2
1013.74	5.400e2
1013.75	3.400e2
1013.76	2.970e2
1013.78	3.040e2
1013.79	6.620e2
1013.81	5.760e2
1013.82	4.750e2
1013.83	7.110e2
1013.85	3.370e2
1013.86	3.710e2
1013.87	2.930e2
1013.89	3.480e2
1013.90	7.070e2
1013.92	6.270e2
1013.93	3.800e2
1013.94	4.160e2
1013.96	3.670e2
1013.97	5.530e2
1013.99	8.530e2
1014.00	3.890e2
1014.01	4.780e2
1014.03	3.870e2
1014.04	1.970e2
1014.06	3.480e2
1014.07	3.170e2
1014.08	1.400e2
1014.10	2.150e2
1014.11	3.110e2
1014.12	3.190e2
1014.14	3.190e2
1014.15	4.850e2
1014.17	2.240e2
1014.18	4.210e2
1014.19	5.360e2
1014.21	5.460e2
1014.22	3.870e2
1014.24	3.550e2
1014.25	3.920e2
1014.26	1.960e2
1014.28	1.690e2
1014.29	4.000e2
1014.31	3.970e2
1014.32	1.870e2
1014.33	4.990e2
1014.35	7.020e2
1014.36	2.610e2
1014.38	8.980e2
1014.39	3.950e2
1014.40	3.960e2
1014.42	4.870e2
1014.43	2.900e2
1014.44	2.490e2
1014.46	3.960e2
1014.47	4.160e2
1014.49	6.780e2
1014.50	7.880e2
1014.51	8.190e2
1014.53	7.200e2
1014.54	4.750e2
1014.56	2.840e2
1014.57	3.480e2
1014.58	8.860e2
1014.60	3.930e2
1014.61	3.440e2
1014.63	4.760e2
1014.64	8.420e2
1014.65	3.590e2
1014.67	2.000e2
1014.68	3.280e2
1014.69	2.120e2
1014.71	2.370e2
1014.72	4.990e2
1014.74	1.910e2
1014.75	2.990e2
1014.76	3.740e2
1014.78	3.710e2
1014.79	4.500e2
1014.81	4.850e2
1014.82	3.200e2
1014.83	3.940e2
1014.85	3.030e2
1014.86	4.960e2
1014.88	3.980e2
1014.89	3.760e2
1014.90	3.950e2
1014.92	2.900e2
1014.93	2.310e2
1014.95	1.830e2
1014.96	4.260e2
1014.97	3.940e2
1014.99	3.120e2
1015.00	3.990e2
1015.01	3.530e2
1015.03	3.150e2
1015.04	2.530e2
1015.06	3.130e2
1015.07	2.630e2
1015.08	2.790e2
1015.10	3.710e2
1015.11	2.520e2
1015.13	4.500e2
1015.14	4.230e2
1015.15	3.860e2
1015.17	2.670e2
1015.18	2.190e2
1015.20	4.400e2
1015.21	3.040e2
1015.22	3.320e2
1015.24	4.150e2
1015.25	5.570e2
1015.26	3.210e2
1015.28	2.840e2
1015.29	3.550e2
1015.31	3.450e2
1015.32	3.710e2
1015.33	3.390e2
1015.35	2.870e2
1015.36	3.000e2
1015.38	2.500e2
1015.39	2.800e2
1015.40	2.300e2
1015.42	3.260e2
1015.43	5.490e2
1015.45	3.520e2
1015.46	5.950e2
1015.47	3.950e2
1015.49	4.180e2
1015.50	3.170e2
1015.52	3.270e2
1015.53	2.300e2
1015.54	3.770e2
1015.56	3.860e2
1015.57	3.150e2
1015.58	3.570e2
1015.60	4.700e2
1015.61	4.070e2
1015.63	4.780e2
1015.64	3.180e2
1015.65	2.400e2
1015.67	2.400e2
1015.68	3.030e2
1015.70	3.170e2
1015.71	2.360e2
1015.72	1.080e2
1015.74	1.800e2
1015.75	2.080e2
1015.77	2.170e2
1015.78	2.810e2
1015.79	1.530e2
1015.81	3.370e2
1015.82	2.940e2
1015.84	3.620e2
1015.85	2.500e2
1015.86	3.540e2
1015.88	2.670e2
1015.89	3.560e2
1015.90	4.530e2
1015.92	5.100e2
1015.93	3.290e2
1015.95	2.640e2
1015.96	3.860e2
1015.97	4.010e2
1015.99	4.180e2
1016.00	3.820e2
1016.02	3.080e2
1016.03	3.700e2
1016.04	3.920e2
1016.06	5.880e2
1016.07	3.970e2
1016.09	3.730e2
1016.10	2.740e2
1016.11	2.880e2
1016.13	3.990e2
1016.14	4.080e2
1016.15	1.870e2
1016.17	3.370e2
1016.18	3.890e2
1016.20	2.920e2
1016.21	3.570e2
1016.22	2.450e2
1016.24	1.960e2
1016.25	3.360e2
1016.27	2.550e2
1016.28	3.830e2
1016.29	3.440e2
1016.31	2.130e2
1016.32	3.170e2
1016.34	3.830e2
1016.35	5.340e2
1016.36	7.050e2
1016.38	4.840e2
1016.39	4.020e2
1016.41	2.760e2
1016.42	3.100e2
1016.43	3.060e2
1016.45	5.440e2
1016.46	6.830e2
1016.47	6.620e2
1016.49	4.930e2
1016.50	7.000e2
1016.52	5.520e2
1016.53	4.720e2
1016.54	4.860e2
1016.56	3.880e2
1016.57	1.680e2
1016.59	3.970e2
1016.60	2.350e2
1016.61	3.130e2
1016.63	6.210e2
1016.64	4.540e2
1016.66	3.130e2
1016.67	2.850e2
1016.68	2.700e2
1016.70	1.360e2
1016.71	2.920e2
1016.73	2.740e2
1016.74	3.750e2
1016.75	3.930e2
1016.77	1.890e2
1016.78	1.980e2
1016.79	1.580e2
1016.81	4.280e2
1016.82	4.990e2
1016.84	2.120e2
1016.85	2.120e2
1016.86	3.220e2
1016.88	4.510e2
1016.89	3.720e2
1016.91	4.330e2
1016.92	2.420e2
1016.93	1.940e2
1016.95	1.930e2
1016.96	2.000e2
1016.98	4.030e2
1016.99	4.130e2
1017.00	3.000e2
1017.02	3.580e2
1017.03	3.040e2
1017.05	2.420e2
1017.06	4.360e2
1017.07	3.810e2
1017.09	3.320e2
1017.10	3.490e2
1017.11	2.150e2
1017.13	2.850e2
1017.14	2.770e2
1017.16	2.240e2
1017.17	3.370e2
1017.18	3.470e2
1017.20	3.760e2
1017.21	2.540e2
1017.23	1.400e2
1017.24	1.530e2
1017.25	3.010e2
1017.27	2.460e2
1017.28	2.650e2
1017.30	1.880e2
1017.31	1.930e2
1017.32	3.130e2
1017.34	3.930e2
1017.35	4.130e2
1017.37	3.000e2
1017.38	1.540e2
1017.39	1.980e2
1017.41	2.380e2
1017.42	3.830e2
1017.44	4.070e2
1017.45	3.330e2
1017.46	5.680e2
1017.48	5.900e2
1017.49	4.740e2
1017.50	5.580e2
1017.52	2.910e2
1017.53	3.370e2
1017.55	3.370e2
1017.56	3.330e2
1017.57	4.630e2
1017.59	5.110e2
1017.60	1.500e2
1017.62	2.960e2
1017.63	3.200e2
1017.64	2.290e2
1017.66	4.870e2
1017.67	5.380e2
1017.69	4.760e2
1017.70	4.960e2
1017.71	1.840e2
1017.73	2.610e2
1017.74	3.180e2
1017.76	4.620e2
1017.77	4.770e2
1017.78	5.670e2
1017.80	2.640e2
1017.81	3.580e2
1017.82	4.160e2
1017.84	5.170e2
1017.85	7.380e2
1017.87	4.440e2
1017.88	1.690e2
1017.89	3.360e2
1017.91	1.710e2
1017.92	5.310e2
1017.94	5.210e2
1017.95	4.050e2
1017.96	4.550e2
1017.98	4.590e2
1017.99	5.440e2
1018.01	5.470e2
1018.02	2.460e2
1018.03	2.790e2
1018.05	5.170e2
1018.06	3.640e2
1018.08	4.190e2
1018.09	2.090e2
1018.10	2.200e2
1018.12	2.050e2
1018.13	4.860e2
1018.15	9.730e2
1018.16	8.180e2
1018.17	7.130e2
1018.19	6.120e2
1018.20	6.670e2
1018.21	6.320e2
1018.23	3.190e2
1018.24	2.150e2
1018.26	3.170e2
1018.27	2.700e2
1018.28	2.810e2
1018.30	2.700e2
1018.31	9.110e2
1018.33	7.430e2
1018.34	8.360e2
1018.35	7.160e2
1018.37	4.470e2
1018.38	4.060e2
1018.40	2.490e2
1018.41	5.500e2
1018.42	5.200e2
1018.44	2.640e2
1018.45	3.540e2
1018.47	6.820e2
1018.48	7.140e2
1018.49	9.850e2
1018.51	1.205e3
1018.52	9.800e2
1018.54	8.580e2
1018.55	4.900e2
1018.56	4.080e2
1018.58	4.280e2
1018.59	2.590e2
1018.60	3.530e2
1018.62	6.800e2
1018.63	6.610e2
1018.65	8.880e2
1018.66	1.166e3
1018.67	1.099e3
1018.69	1.196e3
1018.70	7.220e2
1018.72	4.320e2
1018.73	3.560e2
1018.74	4.710e2
1018.76	4.200e2
1018.77	2.930e2
1018.79	4.040e2
1018.80	4.270e2
1018.81	6.560e2
1018.83	1.041e3
1018.84	9.090e2
1018.86	8.830e2
1018.87	8.610e2
1018.88	6.020e2
1018.90	2.820e2
1018.91	2.400e2
1018.93	5.040e2
1018.94	6.540e2
1018.95	5.330e2
1018.97	5.230e2
1018.98	6.830e2
1018.99	7.390e2
1019.01	8.960e2
1019.02	7.220e2
1019.04	5.200e2
1019.05	2.650e2
1019.06	2.890e2
1019.08	5.470e2
1019.09	2.380e2
1019.11	3.190e2
1019.12	3.790e2
1019.13	7.100e2
1019.15	7.700e2
1019.16	9.120e2
1019.18	7.130e2
1019.19	9.070e2
1019.20	5.770e2
1019.22	3.730e2
1019.23	4.610e2
1019.25	2.960e2
1019.26	5.980e2
1019.27	3.430e2
1019.29	2.390e2
1019.30	5.490e2
1019.32	4.620e2
1019.33	2.190e2
1019.34	2.320e2
1019.36	3.450e2
1019.37	4.470e2
1019.38	5.870e2
1019.40	6.220e2
1019.41	4.900e2
1019.43	4.810e2
1019.44	5.830e2
1019.45	5.570e2
1019.47	8.440e2
1019.48	8.370e2
1019.50	7.430e2
1019.51	4.270e2
1019.52	7.750e2
1019.54	4.340e2
1019.55	5.810e2
1019.57	4.640e2
1019.58	4.460e2
1019.59	3.520e2
1019.61	4.270e2
1019.62	4.830e2
1019.64	4.130e2
1019.65	4.370e2
1019.66	3.870e2
1019.68	3.790e2
1019.69	5.740e2
1019.71	7.460e2
1019.72	2.880e2
1019.73	2.390e2
1019.75	2.360e2
1019.76	3.680e2
1019.77	4.400e2
1019.79	3.540e2
1019.80	5.300e2
1019.82	7.120e2
1019.83	8.410e2
1019.84	4.220e2
1019.86	3.420e2
1019.87	2.820e2
1019.89	3.220e2
1019.90	2.610e2
1019.91	3.060e2
1019.93	3.980e2
1019.94	6.960e2
1019.96	4.890e2
1019.97	3.720e2
1019.98	3.910e2
1020.00	4.230e2
1020.01	2.810e2
1020.03	7.240e2
1020.04	6.470e2
1020.05	6.440e2
1020.07	1.149e3
1020.08	4.990e2
1020.10	5.160e2
1020.11	5.300e2
1020.12	5.260e2
1020.14	7.690e2
1020.15	1.100e3
1020.17	1.157e3
1020.18	1.168e3
1020.19	7.320e2
1020.21	8.650e2
1020.22	8.680e2
1020.23	6.070e2
1020.25	1.221e3
1020.26	9.450e2
1020.28	6.520e2
1020.29	4.750e2
1020.30	1.173e3
1020.32	7.600e2
1020.33	8.310e2
1020.35	6.890e2
1020.36	8.260e2
1020.37	8.020e2
1020.39	4.080e2
1020.40	7.050e2
1020.42	7.390e2
1020.43	8.320e2
1020.44	8.690e2
1020.46	8.040e2
1020.47	1.203e3
1020.49	1.412e3
1020.50	1.007e3
1020.51	5.410e2
1020.53	5.040e2
1020.54	3.830e2
1020.56	4.770e2
1020.57	2.100e2
1020.58	4.760e2
1020.60	4.750e2
1020.61	6.040e2
1020.63	8.240e2
1020.64	8.420e2
1020.65	7.380e2
1020.67	4.700e2
1020.68	4.260e2
1020.69	7.020e2
1020.71	6.470e2
1020.72	3.990e2
1020.74	5.310e2
1020.75	4.480e2
1020.76	5.810e2
1020.78	4.880e2
1020.79	3.900e2
1020.81	5.360e2
1020.82	4.730e2
1020.83	3.220e2
1020.85	2.730e2
1020.86	1.910e2
1020.88	4.340e2
1020.89	8.680e2
1020.90	1.001e3
1020.92	6.490e2
1020.93	6.930e2
1020.95	7.070e2
1020.96	6.330e2
1020.97	6.230e2
1020.99	4.620e2
1021.00	8.620e2
1021.02	3.610e2
1021.03	2.980e2
1021.04	1.006e3
1021.06	8.100e2
1021.07	3.420e2
1021.09	5.110e2
1021.10	4.260e2
1021.11	4.930e2
1021.13	4.740e2
1021.14	4.040e2
1021.16	6.210e2
1021.17	8.740e2
1021.18	1.029e3
1021.20	6.800e2
1021.21	8.510e2
1021.22	7.160e2
1021.24	7.140e2
1021.25	8.430e2
1021.27	2.700e2
1021.28	6.230e2
1021.29	7.250e2
1021.31	8.600e2
1021.32	8.360e2
1021.34	1.127e3
1021.35	1.476e3
1021.36	7.670e2
1021.38	6.920e2
1021.39	6.110e2
1021.41	7.710e2
1021.42	1.424e3
1021.43	8.200e2
1021.45	8.890e2
1021.46	1.095e3
1021.48	1.333e3
1021.49	1.673e3
1021.50	1.738e3
1021.52	2.247e3
1021.53	9.450e2
1021.55	4.510e2
1021.56	9.680e2
1021.57	1.032e3
1021.59	5.300e2
1021.60	2.880e2
1021.62	8.170e2
1021.63	6.310e2
1021.64	1.634e3
1021.66	1.586e3
1021.67	1.925e3
1021.69	8.570e2
1021.70	1.205e3
1021.71	6.820e2
1021.73	7.430e2
1021.74	8.600e2
1021.75	7.050e2
1021.77	9.500e2
1021.78	4.600e2
1021.80	9.930e2
1021.81	8.800e2
1021.82	1.114e3
1021.84	1.597e3
1021.85	9.400e2
1021.87	1.043e3
1021.88	8.690e2
1021.89	7.160e2
1021.91	6.730e2
1021.92	3.640e2
1021.94	4.110e2
1021.95	7.490e2
1021.96	9.010e2
1021.98	6.800e2
1021.99	1.053e3
1022.01	1.124e3
1022.02	1.088e3
1022.03	7.360e2
1022.05	9.360e2
1022.06	6.590e2
1022.08	6.130e2
1022.09	3.590e2
1022.10	3.490e2
1022.12	6.720e2
1022.13	3.810e2
1022.15	9.160e2
1022.16	7.570e2
1022.17	8.740e2
1022.19	7.120e2
1022.20	6.200e2
1022.22	4.050e2
1022.23	7.730e2
1022.24	5.640e2
1022.26	6.320e2
1022.27	2.020e2
1022.28	3.660e2
1022.30	7.920e2
1022.31	6.320e2
1022.33	1.029e3
1022.34	9.850e2
1022.35	4.870e2
1022.37	3.440e2
1022.38	2.590e2
1022.40	6.870e2
1022.41	5.470e2
1022.42	4.160e2
1022.44	5.360e2
1022.45	5.590e2
1022.47	6.470e2
1022.48	8.300e2
1022.49	1.064e3
1022.51	7.240e2
1022.52	8.320e2
1022.54	5.880e2
1022.55	4.750e2
1022.56	4.090e2
1022.58	5.820e2
1022.59	6.030e2
1022.61	6.490e2
1022.62	5.190e2
1022.63	3.970e2
1022.65	8.100e2
1022.66	5.640e2
1022.68	4.350e2
1022.69	5.400e2
1022.70	4.220e2
1022.72	7.040e2
1022.73	5.560e2
1022.75	5.110e2
1022.76	5.690e2
1022.77	3.020e2
1022.79	5.050e2
1022.80	3.420e2
1022.82	7.090e2
1022.83	5.700e2
1022.84	6.410e2
1022.86	5.270e2
1022.87	5.830e2
1022.88	5.840e2
1022.90	3.580e2
1022.91	4.970e2
1022.93	3.910e2
1022.94	2.020e2
1022.95	3.410e2
1022.97	4.810e2
1022.98	3.770e2
1023.00	4.620e2
1023.01	4.110e2
1023.02	4.660e2
1023.04	4.060e2
1023.05	6.150e2
1023.07	4.720e2
1023.08	3.890e2
1023.09	5.950e2
1023.11	2.690e2
1023.12	5.210e2
1023.14	9.270e2
1023.15	9.410e2
1023.16	3.530e2
1023.18	6.460e2
1023.19	4.870e2
1023.21	5.290e2
1023.22	4.080e2
1023.23	4.010e2
1023.25	3.430e2
1023.26	4.330e2
1023.28	5.480e2
1023.29	4.030e2
1023.30	8.990e2
1023.32	1.188e3
1023.33	8.410e2
1023.35	7.680e2
1023.36	1.014e3
1023.37	4.440e2
1023.39	3.160e2
1023.40	4.940e2
1023.42	3.570e2
1023.43	2.750e2
1023.44	5.250e2
1023.46	5.560e2
1023.47	8.880e2
1023.49	7.850e2
1023.50	4.750e2
1023.51	7.950e2
1023.53	2.480e2
1023.54	5.130e2
1023.55	6.250e2
1023.57	3.900e2
1023.58	3.880e2
1023.60	5.080e2
1023.61	6.940e2
1023.62	1.020e3
1023.64	6.300e2
1023.65	7.480e2
1023.67	7.710e2
1023.68	4.840e2
1023.69	4.530e2
1023.71	6.380e2
1023.72	9.860e2
1023.74	7.050e2
1023.75	4.270e2
1023.76	2.210e2
1023.78	5.280e2
1023.79	9.650e2
1023.81	1.880e2
1023.82	3.860e2
1023.83	7.000e2
1023.85	3.410e2
1023.86	3.560e2
1023.88	4.630e2
1023.89	4.920e2
1023.90	3.700e2
1023.92	4.280e2
1023.93	8.110e2
1023.95	4.290e2
1023.96	4.170e2
1023.97	2.000e2
1023.99	2.910e2
1024.00	5.600e2
1024.02	6.290e2
1024.03	7.420e2
1024.04	2.650e2
1024.06	1.590e2
1024.07	5.310e2
1024.09	4.680e2
1024.10	4.680e2
1024.11	4.660e2
1024.13	4.220e2
1024.14	4.900e2
1024.16	3.720e2
1024.17	2.640e2
1024.18	5.430e2
1024.20	7.160e2
1024.21	7.660e2
1024.23	7.870e2
1024.24	3.260e2
1024.25	3.060e2
1024.27	6.920e2
1024.28	4.810e2
1024.30	4.960e2
1024.31	5.750e2
1024.32	3.580e2
1024.34	5.030e2
1024.35	5.890e2
1024.36	4.180e2
1024.38	5.990e2
1024.39	2.660e2
1024.41	3.690e2
1024.42	3.240e2
1024.43	5.040e2
1024.45	7.020e2
1024.46	6.240e2
1024.48	1.140e3
1024.49	1.217e3
1024.50	6.950e2
1024.52	8.690e2
1024.53	8.490e2
1024.55	5.360e2
1024.56	3.750e2
1024.57	6.450e2
1024.59	6.070e2
1024.60	1.082e3
1024.62	1.022e3
1024.63	5.750e2
1024.64	4.670e2
1024.66	6.610e2
1024.67	9.630e2
1024.69	5.910e2
1024.70	5.720e2
1024.71	6.020e2
1024.73	3.440e2
1024.74	2.990e2
1024.76	3.650e2
1024.77	5.360e2
1024.78	5.690e2
1024.80	3.140e2
1024.81	5.960e2
1024.83	4.880e2
1024.84	4.410e2
1024.85	3.910e2
1024.87	2.810e2
1024.88	8.780e2
1024.90	9.580e2
1024.91	6.380e2
1024.92	8.840e2
1024.94	7.740e2
1024.95	4.640e2
1024.97	5.280e2
1024.98	4.430e2
1024.99	5.140e2
1025.01	3.010e2
1025.02	4.970e2
1025.04	5.120e2
1025.05	5.150e2
1025.06	3.360e2
1025.08	3.340e2
1025.09	2.510e2
1025.11	4.890e2
1025.12	3.690e2
1025.13	4.860e2
1025.15	5.440e2
1025.16	4.670e2
1025.18	5.890e2
1025.19	6.220e2
1025.20	6.900e2
1025.22	3.820e2
1025.23	4.010e2
1025.25	2.630e2
1025.26	4.920e2
1025.27	2.380e2
1025.29	2.650e2
1025.30	4.610e2
1025.31	5.990e2
1025.33	6.060e2
1025.34	5.170e2
1025.36	5.830e2
1025.37	6.830e2
1025.38	2.130e2
1025.40	3.110e2
1025.41	3.720e2
1025.43	3.370e2
1025.44	2.800e2
1025.45	3.540e2
1025.47	2.370e2
1025.48	5.330e2
1025.50	5.280e2
1025.51	5.620e2
1025.52	5.760e2
1025.54	3.140e2
1025.55	3.630e2
1025.57	4.920e2
1025.58	3.420e2
1025.59	4.260e2
1025.61	4.460e2
1025.62	3.930e2
1025.64	5.510e2
1025.65	3.880e2
1025.66	4.210e2
1025.68	6.720e2
1025.69	3.730e2
1025.71	4.710e2
1025.72	3.500e2
1025.73	1.093e3
1025.75	5.750e2
1025.76	5.060e2
1025.78	4.150e2
1025.79	4.080e2
1025.80	3.270e2
1025.82	3.490e2
1025.83	5.990e2
1025.85	5.740e2
1025.86	5.640e2
1025.87	3.990e2
1025.89	2.830e2
1025.90	3.390e2
1025.92	5.500e2
1025.93	4.490e2
1025.94	8.680e2
1025.96	7.440e2
1025.97	4.190e2
1025.99	3.280e2
1026.00	5.470e2
1026.01	6.100e2
1026.03	3.820e2
1026.04	3.200e2
1026.06	3.990e2
1026.07	7.420e2
1026.08	2.650e2
1026.10	4.460e2
1026.11	4.420e2
1026.13	5.590e2
1026.14	5.470e2
1026.15	5.000e2
1026.17	4.790e2
1026.18	4.570e2
1026.20	4.350e2
1026.21	5.700e2
1026.22	3.430e2
1026.24	1.960e2
1026.25	1.850e2
1026.27	2.940e2
1026.28	3.740e2
1026.29	4.650e2
1026.31	4.710e2
1026.32	8.490e2
1026.34	7.180e2
1026.35	4.220e2
1026.36	4.890e2
1026.38	4.340e2
1026.39	1.940e2
1026.41	5.970e2
1026.42	3.620e2
1026.43	2.480e2
1026.45	2.800e2
1026.46	6.400e2
1026.48	6.710e2
1026.49	4.360e2
1026.50	5.760e2
1026.52	5.920e2
1026.53	7.620e2
1026.55	2.140e2
1026.56	3.260e2
1026.57	3.850e2
1026.59	6.430e2
1026.60	4.540e2
1026.61	4.040e2
1026.63	4.110e2
1026.64	3.610e2
1026.66	1.480e2
1026.67	5.780e2
1026.68	6.040e2
1026.70	4.860e2
1026.71	2.790e2
1026.73	3.330e2
1026.74	3.020e2
1026.75	3.910e2
1026.77	4.860e2
1026.78	2.370e2
1026.80	6.310e2
1026.81	6.910e2
1026.82	4.240e2
1026.84	3.240e2
1026.85	4.170e2
1026.87	4.670e2
1026.88	8.430e2
1026.89	5.680e2
1026.91	5.360e2
1026.92	5.150e2
1026.94	2.310e2
1026.95	3.790e2
1026.96	4.530e2
1026.98	1.190e2
1026.99	2.320e2
1027.01	2.020e2
1027.02	4.470e2
1027.03	2.510e2
1027.05	4.670e2
1027.06	4.070e2
1027.08	3.370e2
1027.09	5.660e2
1027.10	3.460e2
1027.12	2.270e2
1027.13	2.250e2
1027.15	4.770e2
1027.16	5.010e2
1027.17	4.770e2
1027.19	4.260e2
1027.20	5.680e2
1027.22	5.130e2
1027.23	5.830e2
1027.24	2.920e2
1027.26	2.390e2
1027.27	4.670e2
1027.29	3.230e2
1027.30	3.950e2
1027.31	5.190e2
1027.33	7.470e2
1027.34	5.760e2
1027.36	8.790e2
1027.37	4.550e2
1027.38	4.350e2
1027.40	3.600e2
1027.41	3.200e2
1027.43	3.750e2
1027.44	8.100e2
1027.45	6.610e2
1027.47	4.610e2
1027.48	6.740e2
1027.50	5.740e2
1027.51	7.630e2
1027.52	4.840e2
1027.54	4.290e2
1027.55	2.610e2
1027.57	3.290e2
1027.58	3.170e2
1027.59	4.560e2
1027.61	4.000e2
1027.62	4.930e2
1027.64	5.230e2
1027.65	7.230e2
1027.66	5.640e2
1027.68	2.420e2
1027.69	5.690e2
1027.71	3.950e2
1027.72	3.970e2
1027.73	4.740e2
1027.75	6.080e2
1027.76	7.100e2
1027.78	4.580e2
1027.79	7.730e2
[truncated: 262,975 more rows]
