# Supplementary material for: Structural insights into chaperone addiction of toxin-antitoxin systems
Source: Nat Commun. 2019 Feb 15;10:782. doi: 10.1038/s41467-019-08747-4 (PMC6377645; doi:10.1038/s41467-019-08747-4)
Supplement: Supplementary file 5 — Supplementary Data 2 [file 41467_2019_8747_MOESM5_ESM.zip › NativeMS-Data/C4-Titration/SecB-C4-10eq.txt]

1000.01	1.080e2
1000.03	2.130e2
1000.04	2.600e2
1000.05	3.400e2
1000.07	4.310e2
1000.08	3.480e2
1000.10	1.830e2
1000.11	1.560e2
1000.12	3.010e2
1000.14	3.370e2
1000.15	1.390e2
1000.17	1.140e2
1000.18	1.540e2
1000.19	2.250e2
1000.21	1.200e2
1000.22	1.740e2
1000.23	1.490e2
1000.25	1.090e2
1000.26	1.000e2
1000.28	1.120e2
1000.29	2.360e2
1000.30	1.460e2
1000.32	2.450e2
1000.33	3.410e2
1000.34	1.920e2
1000.36	4.350e2
1000.37	1.650e2
1000.39	3.210e2
1000.40	2.760e2
1000.41	2.390e2
1000.43	2.190e2
1000.44	2.400e2
1000.45	2.300e2
1000.47	5.700e1
1000.48	9.000e1
1000.50	1.950e2
1000.51	1.920e2
1000.52	1.700e2
1000.54	1.660e2
1000.55	2.240e2
1000.57	2.910e2
1000.58	1.150e2
1000.59	1.570e2
1000.61	2.250e2
1000.62	1.370e2
1000.63	7.200e1
1000.65	1.150e2
1000.66	8.500e1
1000.68	1.490e2
1000.69	9.400e1
1000.70	1.100e2
1000.72	1.590e2
1000.73	1.330e2
1000.74	9.800e1
1000.76	9.200e1
1000.77	1.030e2
1000.79	1.890e2
1000.80	3.030e2
1000.81	3.190e2
1000.83	2.570e2
1000.84	3.790e2
1000.86	3.690e2
1000.87	2.740e2
1000.88	1.480e2
1000.90	1.960e2
1000.91	3.530e2
1000.92	1.720e2
1000.94	2.840e2
1000.95	1.760e2
1000.97	1.120e2
1000.98	8.800e1
1000.99	1.610e2
1001.01	1.610e2
1001.02	5.500e1
1001.03	2.390e2
1001.05	1.100e2
1001.06	7.000e1
1001.08	1.100e2
1001.09	1.690e2
1001.10	7.200e1
1001.12	9.600e1
1001.13	9.700e1
1001.15	9.500e1
1001.16	1.700e1
1001.17	6.200e1
1001.19	8.500e1
1001.20	1.090e2
1001.21	1.560e2
1001.23	1.410e2
1001.24	2.590e2
1001.26	1.900e2
1001.27	1.840e2
1001.28	1.260e2
1001.30	1.710e2
1001.31	2.070e2
1001.32	3.640e2
1001.34	3.880e2
1001.35	4.810e2
1001.37	5.890e2
1001.38	4.860e2
1001.39	4.810e2
1001.41	4.460e2
1001.42	2.830e2
1001.44	2.410e2
1001.45	3.390e2
1001.46	2.760e2
1001.48	3.900e2
1001.49	1.850e2
1001.50	2.980e2
1001.52	1.850e2
1001.53	2.640e2
1001.55	1.760e2
1001.56	1.060e2
1001.57	1.960e2
1001.59	1.020e2
1001.60	1.770e2
1001.61	2.730e2
1001.63	2.370e2
1001.64	1.090e2
1001.66	3.700e1
1001.67	1.150e2
1001.68	1.160e2
1001.70	1.440e2
1001.71	2.050e2
1001.73	1.850e2
1001.74	1.390e2
1001.75	7.600e1
1001.77	6.300e1
1001.78	1.870e2
1001.79	2.590e2
1001.81	2.160e2
1001.82	1.740e2
1001.84	1.110e2
1001.85	4.010e2
1001.86	3.910e2
1001.88	3.960e2
1001.89	2.750e2
1001.90	4.160e2
1001.92	2.810e2
1001.93	3.350e2
1001.95	3.990e2
1001.96	1.650e2
1001.97	2.510e2
1001.99	3.320e2
1002.00	3.230e2
1002.02	1.490e2
1002.03	7.000e1
1002.04	1.740e2
1002.06	1.900e2
1002.07	3.940e2
1002.08	3.420e2
1002.10	3.250e2
1002.11	5.630e2
1002.13	2.580e2
1002.14	2.020e2
1002.15	2.220e2
1002.17	2.160e2
1002.18	1.670e2
1002.19	1.710e2
1002.21	4.400e2
1002.22	2.770e2
1002.24	3.390e2
1002.25	3.220e2
1002.26	9.200e1
1002.28	1.230e2
1002.29	2.220e2
1002.31	3.110e2
1002.32	5.230e2
1002.33	6.290e2
1002.35	9.260e2
1002.36	6.940e2
1002.37	6.560e2
1002.39	2.790e2
1002.40	2.590e2
1002.42	4.560e2
1002.43	2.320e2
1002.44	3.480e2
1002.46	3.050e2
1002.47	6.260e2
1002.49	6.780e2
1002.50	5.430e2
1002.51	3.400e2
1002.53	4.290e2
1002.54	3.050e2
1002.55	1.370e2
1002.57	1.950e2
1002.58	4.170e2
1002.60	2.470e2
1002.61	2.890e2
1002.62	2.850e2
1002.64	2.820e2
1002.65	1.850e2
1002.66	2.840e2
1002.68	2.170e2
1002.69	1.800e2
1002.71	1.700e2
1002.72	2.320e2
1002.73	1.830e2
1002.75	2.470e2
1002.76	2.030e2
1002.78	1.390e2
1002.79	2.170e2
1002.80	3.620e2
1002.82	5.140e2
1002.83	4.470e2
1002.84	1.760e2
1002.86	2.160e2
1002.87	4.460e2
1002.89	2.410e2
1002.90	2.030e2
1002.91	1.320e2
1002.93	5.200e1
1002.94	1.700e2
1002.95	2.150e2
1002.97	1.260e2
1002.98	2.900e2
1003.00	1.880e2
1003.01	1.460e2
1003.02	1.060e2
1003.04	5.300e1
1003.05	8.500e1
1003.07	1.360e2
1003.08	1.220e2
1003.09	8.500e1
1003.11	1.350e2
1003.12	1.890e2
1003.13	2.360e2
1003.15	1.430e2
1003.16	9.100e1
1003.18	7.300e1
1003.19	2.420e2
1003.20	1.720e2
1003.22	1.240e2
1003.23	1.260e2
1003.25	1.670e2
1003.26	1.370e2
1003.27	1.310e2
1003.29	1.960e2
1003.30	3.500e2
1003.31	3.520e2
1003.33	3.140e2
1003.34	4.590e2
1003.36	5.560e2
1003.37	2.310e2
1003.38	2.080e2
1003.40	2.600e2
1003.41	2.580e2
1003.42	1.840e2
1003.44	3.250e2
1003.45	2.170e2
1003.47	3.030e2
1003.48	2.020e2
1003.49	2.020e2
1003.51	1.170e2
1003.52	1.100e2
1003.54	1.120e2
1003.55	5.900e1
1003.56	2.040e2
1003.58	1.240e2
1003.59	3.800e1
1003.60	1.130e2
1003.62	3.120e2
1003.63	1.890e2
1003.65	1.720e2
1003.66	5.500e1
1003.67	9.700e1
1003.69	9.100e1
1003.70	2.620e2
1003.72	1.680e2
1003.73	1.050e2
1003.74	1.310e2
1003.76	2.190e2
1003.77	8.900e1
1003.78	2.780e2
1003.80	1.490e2
1003.81	2.510e2
1003.83	4.960e2
1003.84	5.930e2
1003.85	5.870e2
1003.87	8.390e2
1003.88	6.650e2
1003.89	4.730e2
1003.91	2.790e2
1003.92	1.990e2
1003.94	2.780e2
1003.95	1.820e2
1003.96	2.110e2
1003.98	1.610e2
1003.99	7.100e1
1004.01	1.200e2
1004.02	1.170e2
1004.03	1.810e2
1004.05	8.500e1
1004.06	1.000e2
1004.07	4.700e1
1004.09	1.640e2
1004.10	1.440e2
1004.12	1.630e2
1004.13	1.140e2
1004.14	1.320e2
1004.16	9.500e1
1004.17	6.200e1
1004.19	1.590e2
1004.20	2.190e2
1004.21	2.220e2
1004.23	2.020e2
1004.24	2.130e2
1004.25	1.650e2
1004.27	2.600e2
1004.28	9.100e1
1004.30	1.730e2
1004.31	2.540e2
1004.32	6.610e2
1004.34	5.950e2
1004.35	9.070e2
1004.37	5.470e2
1004.38	5.670e2
1004.39	6.500e2
1004.41	5.140e2
1004.42	4.150e2
1004.43	4.360e2
1004.45	2.870e2
1004.46	3.430e2
1004.48	3.280e2
1004.49	1.150e2
1004.50	1.490e2
1004.52	3.900e2
1004.53	3.370e2
1004.54	2.240e2
1004.56	2.050e2
1004.57	1.700e2
1004.59	1.830e2
1004.60	2.020e2
1004.61	2.730e2
1004.63	1.250e2
1004.64	1.450e2
1004.66	1.790e2
1004.67	9.200e1
1004.68	1.180e2
1004.70	7.300e1
1004.71	2.350e2
1004.72	1.610e2
1004.74	2.230e2
1004.75	2.390e2
1004.77	7.300e1
1004.78	7.400e1
1004.79	6.100e1
1004.81	2.340e2
1004.82	4.070e2
1004.84	4.380e2
1004.85	5.070e2
1004.86	3.070e2
1004.88	4.480e2
1004.89	4.150e2
1004.90	3.240e2
1004.92	3.570e2
1004.93	2.040e2
1004.95	2.060e2
1004.96	2.390e2
1004.97	3.580e2
1004.99	1.280e2
1005.00	1.000e2
1005.02	1.430e2
1005.03	1.660e2
1005.04	5.900e1
1005.06	1.360e2
1005.07	1.070e2
1005.08	2.680e2
1005.10	9.400e1
1005.11	7.600e1
1005.13	1.860e2
1005.14	1.910e2
1005.15	6.400e1
1005.17	1.230e2
1005.18	5.700e1
1005.19	1.010e2
1005.21	6.500e1
1005.22	1.040e2
1005.24	3.370e2
1005.25	1.650e2
1005.26	2.530e2
1005.28	2.240e2
1005.29	1.850e2
1005.31	9.500e1
1005.32	1.420e2
1005.33	6.950e2
1005.35	2.060e2
1005.36	3.100e2
1005.37	3.810e2
1005.39	2.430e2
1005.40	3.840e2
1005.42	3.260e2
1005.43	2.480e2
1005.44	2.820e2
1005.46	2.270e2
1005.47	2.140e2
1005.49	5.710e2
1005.50	3.830e2
1005.51	2.440e2
1005.53	2.370e2
1005.54	1.780e2
1005.55	1.210e2
1005.57	1.480e2
1005.58	1.170e2
1005.60	1.140e2
1005.61	1.350e2
1005.62	2.250e2
1005.64	1.910e2
1005.65	1.100e2
1005.67	8.600e1
1005.68	2.120e2
1005.69	1.900e2
1005.71	1.160e2
1005.72	2.260e2
1005.73	1.720e2
1005.75	2.300e2
1005.76	2.210e2
1005.78	1.530e2
1005.79	2.070e2
1005.80	2.680e2
1005.82	3.520e2
1005.83	1.790e2
1005.85	6.200e1
1005.86	1.660e2
1005.87	2.380e2
1005.89	1.300e2
1005.90	2.590e2
1005.91	2.540e2
1005.93	2.360e2
1005.94	1.900e2
1005.96	2.800e2
1005.97	2.020e2
1005.98	2.490e2
1006.00	2.960e2
1006.01	2.330e2
1006.03	2.000e2
1006.04	1.040e2
1006.05	2.120e2
1006.07	1.030e2
1006.08	1.730e2
1006.09	1.860e2
1006.11	2.110e2
1006.12	1.830e2
1006.14	1.760e2
1006.15	2.290e2
1006.16	3.300e2
1006.18	6.530e2
1006.19	2.060e2
1006.21	1.750e2
1006.22	2.570e2
1006.23	1.350e2
1006.25	1.520e2
1006.26	1.350e2
1006.27	1.610e2
1006.29	1.780e2
1006.30	2.420e2
1006.32	3.440e2
1006.33	2.300e2
1006.34	3.850e2
1006.36	4.830e2
1006.37	2.200e2
1006.39	2.990e2
1006.40	2.490e2
1006.41	3.380e2
1006.43	3.220e2
1006.44	2.120e2
1006.45	3.250e2
1006.47	3.050e2
1006.48	2.920e2
1006.50	3.740e2
1006.51	4.140e2
1006.52	2.900e2
1006.54	1.560e2
1006.55	2.110e2
1006.57	1.390e2
1006.58	2.840e2
1006.59	3.100e2
1006.61	2.950e2
1006.62	1.720e2
1006.63	1.940e2
1006.65	1.740e2
1006.66	2.150e2
1006.68	1.440e2
1006.69	5.800e1
1006.70	2.000e2
1006.72	1.110e2
1006.73	6.600e1
1006.75	1.130e2
1006.76	1.940e2
1006.77	1.510e2
1006.79	5.200e1
1006.80	8.200e1
1006.81	9.000e1
1006.83	1.120e2
1006.84	1.300e2
1006.86	1.460e2
1006.87	1.040e2
1006.88	1.330e2
1006.90	1.220e2
1006.91	1.710e2
1006.93	1.510e2
1006.94	1.640e2
1006.95	1.060e2
1006.97	1.320e2
1006.98	1.570e2
1006.99	1.920e2
1007.01	1.650e2
1007.02	1.870e2
1007.04	2.200e2
1007.05	2.000e2
1007.06	2.220e2
1007.08	1.310e2
1007.09	1.650e2
1007.11	1.650e2
1007.12	1.970e2
1007.13	9.600e1
1007.15	2.180e2
1007.16	1.270e2
1007.17	7.400e1
1007.19	1.430e2
1007.20	6.700e1
1007.22	1.340e2
1007.23	2.560e2
1007.24	1.470e2
1007.26	9.600e1
1007.27	1.390e2
1007.29	1.970e2
1007.30	2.160e2
1007.31	1.250e2
1007.33	1.170e2
1007.34	2.340e2
1007.35	2.500e2
1007.37	3.420e2
1007.38	3.010e2
1007.40	1.960e2
1007.41	1.500e2
1007.42	2.940e2
1007.44	2.490e2
1007.45	2.340e2
1007.47	2.770e2
1007.48	2.450e2
1007.49	4.440e2
1007.51	4.000e2
1007.52	3.140e2
1007.53	2.920e2
1007.55	3.090e2
1007.56	2.200e2
1007.58	1.170e2
1007.59	2.720e2
1007.60	2.120e2
1007.62	2.260e2
1007.63	2.180e2
1007.65	8.000e1
1007.66	7.700e1
1007.67	1.240e2
1007.69	8.400e1
1007.70	5.300e1
1007.71	1.250e2
1007.73	1.440e2
1007.74	1.790e2
1007.76	1.970e2
1007.77	8.700e1
1007.78	7.600e1
1007.80	1.000e2
1007.81	1.320e2
1007.83	9.600e1
1007.84	2.100e2
1007.85	1.760e2
1007.87	1.520e2
1007.88	8.600e1
1007.89	6.600e1
1007.91	1.450e2
1007.92	1.970e2
1007.94	3.760e2
1007.95	4.760e2
1007.96	3.320e2
1007.98	3.480e2
1007.99	3.710e2
1008.01	3.380e2
1008.02	4.700e2
1008.03	1.120e2
1008.05	1.910e2
1008.06	9.400e1
1008.07	1.310e2
1008.09	7.600e1
1008.10	1.330e2
1008.12	1.430e2
1008.13	2.240e2
1008.14	1.270e2
1008.16	8.000e1
1008.17	1.680e2
1008.19	2.180e2
1008.20	1.590e2
1008.21	2.220e2
1008.23	1.090e2
1008.24	1.020e2
1008.26	1.670e2
1008.27	2.160e2
1008.28	2.200e2
1008.30	1.440e2
1008.31	1.240e2
1008.32	1.060e2
1008.34	1.100e2
1008.35	2.190e2
1008.37	1.920e2
1008.38	2.820e2
1008.39	1.970e2
1008.41	1.460e2
1008.42	1.880e2
1008.44	3.600e2
1008.45	3.870e2
1008.46	4.770e2
1008.48	4.740e2
1008.49	3.760e2
1008.50	4.740e2
1008.52	5.650e2
1008.53	4.270e2
1008.55	2.060e2
1008.56	1.710e2
1008.57	2.360e2
1008.59	2.040e2
1008.60	1.110e2
1008.62	1.010e2
1008.63	1.080e2
1008.64	1.340e2
1008.66	2.400e2
1008.67	1.700e2
1008.68	1.540e2
1008.70	1.510e2
1008.71	4.300e1
1008.73	4.500e1
1008.74	2.320e2
1008.75	2.410e2
1008.77	2.140e2
1008.78	1.130e2
1008.80	1.030e2
1008.81	2.740e2
1008.82	3.540e2
1008.84	4.610e2
1008.85	2.790e2
1008.86	1.540e2
1008.88	2.200e2
1008.89	1.230e2
1008.91	1.680e2
1008.92	1.440e2
1008.93	3.530e2
1008.95	3.970e2
1008.96	3.380e2
1008.98	2.970e2
1008.99	3.760e2
1009.00	4.330e2
1009.02	2.490e2
1009.03	2.450e2
1009.04	2.390e2
1009.06	8.400e1
1009.07	7.300e1
1009.09	8.900e1
1009.10	8.100e1
1009.11	1.680e2
1009.13	7.800e1
1009.14	7.500e1
1009.16	1.850e2
1009.17	1.140e2
1009.18	1.960e2
1009.20	2.310e2
1009.21	2.530e2
1009.23	8.800e1
1009.24	2.120e2
1009.25	1.560e2
1009.27	1.640e2
1009.28	1.610e2
1009.29	1.560e2
1009.31	1.460e2
1009.32	2.960e2
1009.34	2.180e2
1009.35	2.130e2
1009.36	1.430e2
1009.38	1.470e2
1009.39	2.520e2
1009.41	2.550e2
1009.42	2.180e2
1009.43	2.270e2
1009.45	3.540e2
1009.46	3.480e2
1009.47	2.870e2
1009.49	2.540e2
1009.50	2.810e2
1009.52	2.790e2
1009.53	3.330e2
1009.54	1.500e2
1009.56	1.880e2
1009.57	1.340e2
1009.59	6.000e1
1009.60	7.400e1
1009.61	5.300e1
1009.63	8.900e1
1009.64	1.230e2
1009.66	1.210e2
1009.67	8.000e1
1009.68	1.140e2
1009.70	2.310e2
1009.71	2.750e2
1009.72	7.900e1
1009.74	5.800e1
1009.75	8.000e1
1009.77	8.200e1
1009.78	1.120e2
1009.79	2.080e2
1009.81	8.100e1
1009.82	1.260e2
1009.84	2.880e2
1009.85	2.200e2
1009.86	1.160e2
1009.88	1.010e2
1009.89	1.330e2
1009.90	1.250e2
1009.92	1.040e2
1009.93	2.080e2
1009.95	1.370e2
1009.96	7.700e1
1009.97	7.200e1
1009.99	7.700e1
1010.00	1.860e2
1010.02	2.110e2
1010.03	1.850e2
1010.04	1.230e2
1010.06	2.320e2
1010.07	5.940e2
1010.08	1.660e2
1010.10	1.170e2
1010.11	1.290e2
1010.13	5.400e1
1010.14	9.300e1
1010.15	9.000e1
1010.17	1.900e2
1010.18	1.440e2
1010.20	2.560e2
1010.21	4.370e2
1010.22	3.840e2
1010.24	2.340e2
1010.25	1.970e2
1010.27	3.170e2
1010.28	3.300e2
1010.29	2.280e2
1010.31	1.380e2
1010.32	2.500e2
1010.33	6.210e2
1010.35	4.670e2
1010.36	2.200e2
1010.38	2.120e2
1010.39	1.870e2
1010.40	2.790e2
1010.42	1.710e2
1010.43	1.740e2
1010.45	3.380e2
1010.46	3.950e2
1010.47	5.840e2
1010.49	3.560e2
1010.50	2.710e2
1010.51	3.010e2
1010.53	2.110e2
1010.54	9.000e1
1010.56	1.400e2
1010.57	6.600e1
1010.58	1.230e2
1010.60	8.300e1
1010.61	9.100e1
1010.63	2.020e2
1010.64	4.800e1
1010.65	1.270e2
1010.67	1.500e2
1010.68	1.090e2
1010.70	2.110e2
1010.71	1.240e2
1010.72	1.110e2
1010.74	9.200e1
1010.75	1.160e2
1010.76	3.140e2
1010.78	3.310e2
1010.79	3.140e2
1010.81	1.470e2
1010.82	9.500e1
1010.83	1.850e2
1010.85	1.570e2
1010.86	9.800e1
1010.88	3.160e2
1010.89	1.900e2
1010.90	2.220e2
1010.92	1.250e2
1010.93	2.280e2
1010.95	9.800e1
1010.96	1.750e2
1010.97	5.400e1
1010.99	1.170e2
1011.00	2.020e2
1011.01	1.490e2
1011.03	2.890e2
1011.04	1.850e2
1011.06	3.300e1
1011.07	1.210e2
1011.08	1.250e2
1011.10	9.300e1
1011.11	8.100e1
1011.13	8.100e1
1011.14	8.100e1
1011.15	1.500e2
1011.17	1.090e2
1011.18	1.910e2
1011.19	1.090e2
1011.21	7.900e1
1011.22	1.030e2
1011.24	9.600e1
1011.25	1.560e2
1011.26	1.160e2
1011.28	1.810e2
1011.29	1.570e2
1011.31	1.050e2
1011.32	2.020e2
1011.33	2.460e2
1011.35	2.350e2
1011.36	3.020e2
1011.38	2.340e2
1011.39	2.720e2
1011.40	3.380e2
1011.42	1.430e2
1011.43	3.490e2
1011.44	2.580e2
1011.46	1.460e2
1011.47	2.970e2
1011.49	3.360e2
1011.50	1.910e2
1011.51	2.390e2
1011.53	1.660e2
1011.54	1.580e2
1011.56	1.390e2
1011.57	8.400e1
1011.58	1.270e2
1011.60	1.230e2
1011.61	7.700e1
1011.63	1.100e1
1011.64	1.690e2
1011.65	2.300e2
1011.67	1.010e2
1011.68	5.900e1
1011.69	2.200e1
1011.71	5.900e1
1011.72	2.250e2
1011.74	1.300e2
1011.75	2.830e2
1011.76	1.560e2
1011.78	1.830e2
1011.79	1.130e2
1011.81	2.420e2
1011.82	1.670e2
1011.83	3.340e2
1011.85	3.570e2
1011.86	3.750e2
1011.87	3.050e2
1011.89	3.420e2
1011.90	3.580e2
1011.92	4.320e2
1011.93	1.520e2
1011.94	2.930e2
1011.96	1.370e2
1011.97	1.970e2
1011.99	9.500e1
1012.00	1.340e2
1012.01	5.700e1
1012.03	9.300e1
1012.04	7.400e1
1012.06	1.150e2
1012.07	1.020e2
1012.08	1.530e2
1012.10	5.300e1
1012.11	4.300e1
1012.12	1.170e2
1012.14	2.270e2
1012.15	9.900e1
1012.17	1.500e2
1012.18	2.220e2
1012.19	1.050e2
1012.21	1.560e2
1012.22	2.450e2
1012.24	1.900e2
1012.25	1.990e2
1012.26	9.200e1
1012.28	1.480e2
1012.29	1.280e2
1012.31	3.180e2
1012.32	3.500e2
1012.33	3.440e2
1012.35	4.470e2
1012.36	4.290e2
1012.37	2.430e2
1012.39	2.860e2
1012.40	2.700e2
1012.42	2.310e2
1012.43	2.010e2
1012.44	1.550e2
1012.46	3.840e2
1012.47	2.910e2
1012.49	1.720e2
1012.50	3.090e2
1012.51	1.340e2
1012.53	1.760e2
1012.54	1.610e2
1012.56	1.200e2
1012.57	2.430e2
1012.58	1.140e2
1012.60	2.110e2
1012.61	9.900e1
1012.62	1.860e2
1012.64	2.050e2
1012.65	1.500e2
1012.67	4.100e1
1012.68	3.700e1
1012.69	7.300e1
1012.71	8.100e1
1012.72	9.400e1
1012.74	1.460e2
1012.75	1.100e2
1012.76	2.230e2
1012.78	2.220e2
1012.79	9.500e1
1012.81	1.820e2
1012.82	1.830e2
1012.83	2.120e2
1012.85	2.670e2
1012.86	3.430e2
1012.87	1.880e2
1012.89	1.340e2
1012.90	2.110e2
1012.92	1.870e2
1012.93	1.930e2
1012.94	2.090e2
1012.96	2.420e2
1012.97	2.260e2
1012.99	1.840e2
1013.00	1.820e2
1013.01	1.390e2
1013.03	8.200e1
1013.04	1.000e2
1013.06	1.600e1
1013.07	9.900e1
1013.08	1.660e2
1013.10	1.040e2
1013.11	1.260e2
1013.12	8.800e1
1013.14	4.700e1
1013.15	7.900e1
1013.17	3.100e1
1013.18	8.500e1
1013.19	2.630e2
1013.21	2.280e2
1013.22	1.140e2
1013.24	1.040e2
1013.25	1.760e2
1013.26	1.270e2
1013.28	1.800e2
1013.29	3.030e2
1013.31	3.640e2
1013.32	3.610e2
1013.33	3.560e2
1013.35	4.610e2
1013.36	3.120e2
1013.37	4.600e2
1013.39	5.450e2
1013.40	3.850e2
1013.42	3.330e2
1013.43	2.700e2
1013.44	2.690e2
1013.46	3.900e2
1013.47	4.360e2
1013.49	2.920e2
1013.50	2.050e2
1013.51	3.450e2
1013.53	2.860e2
1013.54	1.550e2
1013.56	2.230e2
1013.57	1.710e2
1013.58	1.550e2
1013.60	1.540e2
1013.61	7.500e1
1013.62	1.890e2
1013.64	1.060e2
1013.65	1.910e2
1013.67	1.550e2
1013.68	1.100e2
1013.69	1.280e2
1013.71	5.200e1
1013.72	9.700e1
1013.74	1.200e2
1013.75	1.260e2
1013.76	4.700e1
1013.78	8.000e1
1013.79	9.400e1
1013.81	1.260e2
1013.82	9.600e1
1013.83	1.530e2
1013.85	2.160e2
1013.86	2.770e2
1013.87	3.190e2
1013.89	5.360e2
1013.90	3.030e2
1013.92	2.420e2
1013.93	4.430e2
1013.94	3.840e2
1013.96	2.330e2
1013.97	2.100e2
1013.99	2.340e2
1014.00	1.250e2
1014.01	2.350e2
1014.03	7.600e1
1014.04	1.940e2
1014.06	1.130e2
1014.07	2.310e2
1014.08	1.990e2
1014.10	5.100e1
1014.11	1.820e2
1014.12	2.040e2
1014.14	2.250e2
1014.15	2.390e2
1014.17	1.700e2
1014.18	1.040e2
1014.19	1.560e2
1014.21	5.300e1
1014.22	7.900e1
1014.24	2.020e2
1014.25	1.110e2
1014.26	1.910e2
1014.28	2.110e2
1014.29	1.550e2
1014.31	2.210e2
1014.32	2.390e2
1014.33	2.220e2
1014.35	4.270e2
1014.36	1.620e2
1014.38	1.800e2
1014.39	4.480e2
1014.40	2.810e2
1014.42	3.210e2
1014.43	3.820e2
1014.44	2.640e2
1014.46	2.620e2
1014.47	1.960e2
1014.49	1.740e2
1014.50	2.260e2
1014.51	1.860e2
1014.53	1.910e2
1014.54	1.240e2
1014.56	8.900e1
1014.57	1.180e2
1014.58	1.550e2
1014.60	3.800e1
1014.61	8.000e1
1014.63	7.300e1
1014.64	1.050e2
1014.65	1.690e2
1014.67	1.070e2
1014.68	8.100e1
1014.69	9.700e1
1014.71	1.510e2
1014.72	5.400e1
1014.74	1.250e2
1014.75	1.960e2
1014.76	6.400e1
1014.78	2.380e2
1014.79	1.850e2
1014.81	2.300e2
1014.82	2.420e2
1014.83	5.360e2
1014.85	5.880e2
1014.86	4.230e2
1014.88	3.220e2
1014.89	2.780e2
1014.90	1.940e2
1014.92	2.500e2
1014.93	2.210e2
1014.95	8.700e1
1014.96	1.150e2
1014.97	2.430e2
1014.99	1.140e2
1015.00	1.990e2
1015.01	1.120e2
1015.03	1.290e2
1015.04	1.780e2
1015.06	6.300e1
1015.07	3.500e1
1015.08	9.500e1
1015.10	1.710e2
1015.11	1.640e2
1015.13	1.260e2
1015.14	1.250e2
1015.15	4.800e1
1015.17	1.370e2
1015.18	5.700e1
1015.20	1.350e2
1015.21	1.140e2
1015.22	2.260e2
1015.24	1.350e2
1015.25	8.200e1
1015.26	1.140e2
1015.28	2.950e2
1015.29	3.080e2
1015.31	2.640e2
1015.32	2.110e2
1015.33	5.140e2
1015.35	6.530e2
1015.36	3.750e2
1015.38	4.410e2
1015.39	5.350e2
1015.40	1.990e2
1015.42	1.730e2
1015.43	2.170e2
1015.45	3.190e2
1015.46	2.430e2
1015.47	2.010e2
1015.49	1.480e2
1015.50	2.630e2
1015.52	2.560e2
1015.53	1.040e2
1015.54	1.670e2
1015.56	1.030e2
1015.57	1.470e2
1015.58	8.100e1
1015.60	5.200e1
1015.61	6.500e1
1015.63	1.420e2
1015.64	1.980e2
1015.65	8.000e1
1015.67	1.630e2
1015.68	1.160e2
1015.70	1.210e2
1015.71	6.700e1
1015.72	4.400e1
1015.74	6.500e1
1015.75	1.080e2
1015.77	3.300e1
1015.78	6.700e1
1015.79	1.960e2
1015.81	2.340e2
1015.82	1.020e2
1015.84	3.310e2
1015.85	3.190e2
1015.86	2.870e2
1015.88	3.140e2
1015.89	2.400e2
1015.90	2.190e2
1015.92	2.460e2
1015.93	1.420e2
1015.95	2.170e2
1015.96	4.640e2
1015.97	3.580e2
1015.99	1.920e2
1016.00	1.440e2
1016.02	1.180e2
1016.03	7.600e1
1016.04	6.300e1
1016.06	1.210e2
1016.07	9.800e1
1016.09	1.300e2
1016.10	8.700e1
1016.11	8.800e1
1016.13	3.110e2
1016.14	1.190e2
1016.15	5.000e1
1016.17	7.100e1
1016.18	2.700e1
1016.20	2.600e1
1016.21	1.060e2
1016.22	1.100e2
1016.24	2.450e2
1016.25	2.820e2
1016.27	8.400e1
1016.28	9.700e1
1016.29	2.850e2
1016.31	2.820e2
1016.32	2.800e2
1016.34	2.560e2
1016.35	1.790e2
1016.36	3.830e2
1016.38	3.280e2
1016.39	3.530e2
1016.41	2.800e2
1016.42	3.560e2
1016.43	3.130e2
1016.45	2.730e2
1016.46	2.610e2
1016.47	2.730e2
1016.49	2.400e2
1016.50	1.810e2
1016.52	1.930e2
1016.53	2.070e2
1016.54	1.880e2
1016.56	1.580e2
1016.57	2.050e2
1016.59	1.520e2
1016.60	1.350e2
1016.61	1.630e2
1016.63	6.700e1
1016.64	7.300e1
1016.66	1.130e2
1016.67	4.400e1
1016.68	2.400e1
1016.70	1.250e2
1016.71	2.470e2
1016.73	3.620e2
1016.74	1.410e2
1016.75	7.800e1
1016.77	1.060e2
1016.78	1.260e2
1016.79	1.730e2
1016.81	1.840e2
1016.82	2.000e2
1016.84	2.010e2
1016.85	2.040e2
1016.86	1.580e2
1016.88	1.070e2
1016.89	1.810e2
1016.91	2.430e2
1016.92	2.290e2
1016.93	1.410e2
1016.95	2.870e2
1016.96	1.020e2
1016.98	2.400e2
1016.99	1.430e2
1017.00	1.060e2
1017.02	1.620e2
1017.03	1.440e2
1017.05	1.920e2
1017.06	1.130e2
1017.07	1.230e2
1017.09	1.310e2
1017.10	1.300e2
1017.11	9.000e1
1017.13	3.900e1
1017.14	9.400e1
1017.16	6.700e1
1017.17	1.450e2
1017.18	1.000e2
1017.20	1.270e2
1017.21	1.370e2
1017.23	1.740e2
1017.24	2.690e2
1017.25	8.300e1
1017.27	1.380e2
1017.28	1.760e2
1017.30	2.060e2
1017.31	2.030e2
1017.32	1.060e2
1017.34	1.370e2
1017.35	1.770e2
1017.37	1.690e2
1017.38	1.510e2
1017.39	2.390e2
1017.41	1.260e2
1017.42	1.000e2
1017.44	1.600e2
1017.45	1.360e2
1017.46	1.240e2
1017.48	3.430e2
1017.49	4.690e2
1017.50	2.860e2
1017.52	3.520e2
1017.53	1.960e2
1017.55	2.340e2
1017.56	1.840e2
1017.57	1.870e2
1017.59	1.550e2
1017.60	1.070e2
1017.62	1.270e2
1017.63	1.830e2
1017.64	4.100e1
1017.66	6.600e1
1017.67	1.820e2
1017.69	1.940e2
1017.70	2.060e2
1017.71	1.220e2
1017.73	1.400e2
1017.74	6.700e1
1017.76	1.390e2
1017.77	1.610e2
1017.78	1.710e2
1017.80	1.190e2
1017.81	7.400e1
1017.82	1.500e1
1017.84	1.870e2
1017.85	1.900e2
1017.87	1.160e2
1017.88	9.900e1
1017.89	1.590e2
1017.91	2.250e2
1017.92	1.260e2
1017.94	5.300e1
1017.95	1.160e2
1017.96	5.900e1
1017.98	8.200e1
1017.99	2.490e2
1018.01	2.960e2
1018.02	5.030e2
1018.03	2.880e2
1018.05	1.220e2
1018.06	3.000e1
1018.08	1.140e2
1018.09	1.310e2
1018.10	1.680e2
1018.12	1.090e2
1018.13	1.270e2
1018.15	1.490e2
1018.16	2.260e2
1018.17	2.450e2
1018.19	3.060e2
1018.20	2.920e2
1018.21	3.230e2
1018.23	9.800e1
1018.24	1.750e2
1018.26	1.370e2
1018.27	1.380e2
1018.28	1.490e2
1018.30	1.000e2
1018.31	2.620e2
1018.33	4.520e2
1018.34	5.450e2
1018.35	2.500e2
1018.37	2.550e2
1018.38	4.100e2
1018.40	1.870e2
1018.41	1.850e2
1018.42	1.600e2
1018.44	2.420e2
1018.45	3.400e2
1018.47	2.250e2
1018.48	1.530e2
1018.49	2.080e2
1018.51	4.790e2
1018.52	5.890e2
1018.54	2.050e2
1018.55	1.570e2
1018.56	1.520e2
1018.58	1.930e2
1018.59	1.100e2
1018.60	8.200e1
1018.62	1.090e2
1018.63	2.170e2
1018.65	4.000e2
1018.66	1.530e2
1018.67	1.120e2
1018.69	1.770e2
1018.70	2.670e2
1018.72	2.450e2
1018.73	1.460e2
1018.74	1.610e2
1018.76	1.640e2
1018.77	1.120e2
1018.79	1.340e2
1018.80	1.360e2
1018.81	2.600e2
1018.83	2.030e2
1018.84	3.390e2
1018.86	3.610e2
1018.87	3.430e2
1018.88	3.490e2
1018.90	1.320e2
1018.91	2.550e2
1018.93	1.430e2
1018.94	1.290e2
1018.95	1.850e2
1018.97	2.810e2
1018.98	3.100e2
1018.99	2.870e2
1019.01	1.970e2
1019.02	2.160e2
1019.04	7.100e1
1019.05	1.990e2
1019.06	2.930e2
1019.08	1.930e2
1019.09	1.590e2
1019.11	1.110e2
1019.12	1.020e2
1019.13	1.790e2
1019.15	2.280e2
1019.16	1.360e2
1019.18	1.400e2
1019.19	1.460e2
1019.20	1.400e2
1019.22	1.240e2
1019.23	7.100e1
1019.25	1.770e2
1019.26	1.470e2
1019.27	1.740e2
1019.29	2.060e2
1019.30	1.410e2
1019.32	3.620e2
1019.33	4.150e2
1019.34	2.970e2
1019.36	3.700e2
1019.37	4.210e2
1019.38	3.390e2
1019.40	2.910e2
1019.41	3.280e2
1019.43	4.070e2
1019.44	2.070e2
1019.45	2.170e2
1019.47	2.170e2
1019.48	2.560e2
1019.50	4.520e2
1019.51	4.420e2
1019.52	2.970e2
1019.54	2.380e2
1019.55	2.320e2
1019.57	2.230e2
1019.58	2.090e2
1019.59	1.720e2
1019.61	6.300e1
1019.62	8.500e1
1019.64	8.000e1
1019.65	9.400e1
1019.66	7.700e1
1019.68	6.600e1
1019.69	8.700e1
1019.71	1.020e2
1019.72	1.610e2
1019.73	1.330e2
1019.75	1.170e2
1019.76	1.750e2
1019.77	1.250e2
1019.79	1.090e2
1019.80	1.010e2
1019.82	1.270e2
1019.83	1.600e2
1019.84	1.140e2
1019.86	2.030e2
1019.87	3.370e2
1019.89	6.900e1
1019.90	1.410e2
1019.91	3.500e2
1019.93	2.350e2
1019.94	2.000e2
1019.96	2.420e2
1019.97	2.180e2
1019.98	1.170e2
1020.00	5.000e1
1020.01	1.540e2
1020.03	2.170e2
1020.04	2.140e2
1020.05	2.180e2
1020.07	1.900e2
1020.08	1.310e2
1020.10	3.110e2
1020.11	1.610e2
1020.12	9.400e1
1020.14	9.200e1
1020.15	7.100e1
1020.17	1.660e2
1020.18	7.400e1
1020.19	3.910e2
1020.21	9.400e1
1020.22	7.200e1
1020.23	1.300e2
1020.25	6.000e1
1020.26	7.700e1
1020.28	2.130e2
1020.29	2.980e2
1020.30	5.250e2
1020.32	2.430e2
1020.33	2.900e2
1020.35	3.950e2
1020.36	4.330e2
1020.37	3.370e2
1020.39	2.860e2
1020.40	2.100e2
1020.42	3.480e2
1020.43	2.800e2
1020.44	2.630e2
1020.46	2.570e2
1020.47	4.140e2
1020.49	3.730e2
1020.50	3.200e2
1020.51	4.670e2
1020.53	3.650e2
1020.54	2.670e2
1020.56	3.200e2
1020.57	2.030e2
1020.58	2.660e2
1020.60	1.020e2
1020.61	1.440e2
1020.63	6.300e1
1020.64	8.700e1
1020.65	1.870e2
1020.67	2.120e2
1020.68	1.130e2
1020.69	1.700e2
1020.71	1.340e2
1020.72	3.500e1
1020.74	6.800e1
1020.75	1.070e2
1020.76	1.700e2
1020.78	1.390e2
1020.79	1.040e2
1020.81	2.830e2
1020.82	2.180e2
1020.83	2.630e2
1020.85	1.850e2
1020.86	2.550e2
1020.88	1.970e2
1020.89	1.900e2
1020.90	1.750e2
1020.92	1.710e2
1020.93	2.510e2
1020.95	2.070e2
1020.96	1.810e2
1020.97	1.160e2
1020.99	1.280e2
1021.00	1.800e2
1021.02	1.970e2
1021.03	1.240e2
1021.04	1.950e2
1021.06	1.220e2
1021.07	1.340e2
1021.09	1.690e2
1021.10	1.690e2
1021.11	2.730e2
1021.13	1.010e2
1021.14	1.020e2
1021.16	1.630e2
1021.17	4.200e2
1021.18	2.340e2
1021.20	3.680e2
1021.21	2.280e2
1021.22	1.080e2
1021.24	1.190e2
1021.25	9.300e1
1021.27	3.050e2
1021.28	3.130e2
1021.29	2.280e2
1021.31	4.140e2
1021.32	2.760e2
1021.34	5.940e2
1021.35	5.950e2
1021.36	4.980e2
1021.38	3.460e2
1021.39	2.360e2
1021.41	2.660e2
1021.42	1.640e2
1021.43	1.650e2
1021.45	2.910e2
1021.46	4.870e2
1021.48	2.820e2
1021.49	5.800e2
1021.50	6.790e2
1021.52	5.040e2
1021.53	3.660e2
1021.55	2.680e2
1021.56	3.030e2
1021.57	1.750e2
1021.59	2.460e2
1021.60	1.200e2
1021.62	1.780e2
1021.63	2.980e2
1021.64	2.780e2
1021.66	3.750e2
1021.67	3.950e2
1021.69	6.360e2
1021.70	4.670e2
1021.71	2.290e2
1021.73	9.800e1
1021.74	1.980e2
1021.75	1.730e2
1021.77	2.910e2
1021.78	1.770e2
1021.80	1.090e2
1021.81	4.190e2
1021.82	4.320e2
1021.84	6.710e2
1021.85	5.330e2
1021.87	6.660e2
1021.88	6.250e2
1021.89	4.210e2
1021.91	2.740e2
1021.92	2.700e2
1021.94	1.100e2
1021.95	1.330e2
1021.96	2.260e2
1021.98	3.720e2
1021.99	5.140e2
1022.01	3.590e2
1022.02	3.870e2
1022.03	2.660e2
1022.05	3.700e2
1022.06	2.150e2
1022.08	1.020e2
1022.09	9.800e1
1022.10	1.910e2
1022.12	2.160e2
1022.13	1.300e2
1022.15	3.060e2
1022.16	2.150e2
1022.17	2.560e2
1022.19	3.760e2
1022.20	2.450e2
1022.22	3.300e2
1022.23	1.240e2
1022.24	1.430e2
1022.26	1.570e2
1022.27	3.090e2
1022.28	9.900e1
1022.30	1.790e2
1022.31	2.610e2
1022.33	3.390e2
1022.34	3.640e2
1022.35	5.410e2
1022.37	6.350e2
1022.38	5.440e2
1022.40	5.660e2
1022.41	4.880e2
1022.42	4.730e2
1022.44	6.150e2
1022.45	5.490e2
1022.47	2.940e2
1022.48	3.120e2
1022.49	1.700e2
1022.51	2.430e2
1022.52	2.970e2
1022.54	2.840e2
1022.55	2.270e2
1022.56	1.550e2
1022.58	1.200e2
1022.59	1.480e2
1022.61	2.810e2
1022.62	1.900e2
1022.63	2.340e2
1022.65	7.500e1
1022.66	9.100e1
1022.68	8.900e1
1022.69	1.370e2
1022.70	1.900e2
1022.72	4.100e1
1022.73	4.700e1
1022.75	7.200e1
1022.76	1.760e2
1022.77	1.900e2
1022.79	1.900e2
1022.80	3.050e2
1022.82	2.240e2
1022.83	3.960e2
1022.84	4.790e2
1022.86	4.440e2
1022.87	5.420e2
1022.88	6.720e2
1022.90	3.860e2
1022.91	6.490e2
1022.93	4.990e2
1022.94	5.440e2
1022.95	5.860e2
1022.97	2.990e2
1022.98	1.420e2
1023.00	6.600e1
1023.01	6.700e1
1023.02	1.870e2
1023.04	1.260e2
1023.05	3.380e2
1023.07	2.400e2
1023.08	2.040e2
1023.09	4.400e1
1023.11	6.700e1
1023.12	5.800e1
1023.14	6.100e1
1023.15	1.040e2
1023.16	1.510e2
1023.18	1.300e2
1023.19	9.400e1
1023.21	1.700e2
1023.22	1.070e2
1023.23	1.930e2
1023.25	1.870e2
1023.26	8.100e1
1023.28	1.580e2
1023.29	2.450e2
1023.30	2.340e2
1023.32	2.790e2
1023.33	3.110e2
1023.35	4.910e2
1023.36	3.670e2
1023.37	5.860e2
1023.39	5.400e2
1023.40	3.690e2
1023.42	6.220e2
1023.43	5.550e2
1023.44	3.910e2
1023.46	3.300e2
1023.47	3.910e2
1023.49	3.300e2
1023.50	1.970e2
1023.51	2.050e2
1023.53	2.970e2
1023.54	2.310e2
1023.55	1.540e2
1023.57	1.220e2
1023.58	1.030e2
1023.60	1.700e2
1023.61	1.300e2
1023.62	1.320e2
1023.64	1.810e2
1023.65	2.290e2
1023.67	1.650e2
1023.68	2.010e2
1023.69	1.050e2
1023.71	1.470e2
1023.72	1.510e2
1023.74	1.990e2
1023.75	1.410e2
1023.76	1.690e2
1023.78	1.590e2
1023.79	2.550e2
1023.81	2.630e2
1023.82	2.270e2
1023.83	2.440e2
1023.85	2.840e2
1023.86	2.380e2
1023.88	4.800e2
1023.89	4.210e2
1023.90	3.790e2
1023.92	2.270e2
1023.93	2.160e2
1023.95	1.710e2
1023.96	1.630e2
1023.97	9.500e1
1023.99	7.700e1
1024.00	3.530e2
1024.02	2.010e2
1024.03	2.500e2
1024.04	4.400e1
1024.06	1.280e2
1024.07	1.360e2
1024.09	4.000e1
1024.10	1.840e2
1024.11	2.360e2
1024.13	9.700e1
1024.14	9.400e1
1024.16	6.200e1
1024.17	4.600e1
1024.18	1.890e2
1024.20	1.690e2
1024.21	1.210e2
1024.23	2.250e2
1024.24	2.040e2
1024.25	1.690e2
1024.27	1.560e2
1024.28	9.700e1
1024.30	1.530e2
1024.31	2.120e2
1024.32	2.320e2
1024.34	3.310e2
1024.35	6.800e2
1024.36	6.100e2
1024.38	4.470e2
1024.39	3.020e2
1024.41	3.470e2
1024.42	4.780e2
1024.43	4.220e2
1024.45	4.950e2
1024.46	3.670e2
1024.48	2.360e2
1024.49	2.910e2
1024.50	3.120e2
1024.52	3.590e2
1024.53	1.990e2
1024.55	1.550e2
1024.56	1.840e2
1024.57	1.520e2
1024.59	2.970e2
1024.60	1.440e2
1024.62	1.100e2
1024.63	1.510e2
1024.64	1.450e2
1024.66	1.910e2
1024.67	8.000e1
1024.69	6.300e1
1024.70	1.410e2
1024.71	1.610e2
1024.73	1.150e2
1024.74	8.200e1
1024.76	1.590e2
1024.77	1.080e2
1024.78	2.280e2
1024.80	1.670e2
1024.81	1.340e2
1024.83	1.010e2
1024.84	1.840e2
1024.85	3.530e2
1024.87	3.210e2
1024.88	4.820e2
1024.90	5.190e2
1024.91	2.850e2
1024.92	3.880e2
1024.94	2.110e2
1024.95	2.000e2
1024.97	2.800e2
1024.98	1.490e2
1024.99	1.990e2
1025.01	2.080e2
1025.02	1.610e2
1025.04	1.470e2
1025.05	2.120e2
1025.06	2.450e2
1025.08	1.370e2
1025.09	8.800e1
1025.11	7.800e1
1025.12	6.100e1
1025.13	1.060e2
1025.15	9.800e1
1025.16	8.200e1
1025.18	6.800e1
1025.19	8.500e1
1025.20	1.090e2
1025.22	2.310e2
1025.23	9.800e1
1025.25	1.190e2
1025.26	1.250e2
1025.27	9.000e1
1025.29	9.000e1
1025.30	1.630e2
1025.31	1.160e2
1025.33	2.310e2
1025.34	2.310e2
1025.36	2.570e2
1025.37	4.460e2
1025.38	4.460e2
1025.40	4.260e2
1025.41	3.720e2
1025.43	3.630e2
1025.44	2.350e2
1025.45	3.440e2
1025.47	4.060e2
1025.48	3.940e2
1025.50	2.540e2
1025.51	2.110e2
1025.52	1.910e2
1025.54	2.560e2
1025.55	2.320e2
1025.57	1.110e2
1025.58	1.110e2
1025.59	1.010e2
1025.61	1.460e2
1025.62	8.000e1
1025.64	1.400e1
1025.65	1.350e2
1025.66	1.240e2
1025.68	1.340e2
1025.69	1.100e2
1025.71	8.900e1
1025.72	1.210e2
1025.73	1.050e2
1025.75	1.090e2
1025.76	6.300e1
1025.78	4.800e1
1025.79	9.200e1
1025.80	7.700e1
1025.82	1.450e2
1025.83	2.120e2
1025.85	2.860e2
1025.86	1.970e2
1025.87	1.480e2
1025.89	3.390e2
1025.90	1.970e2
1025.92	1.920e2
1025.93	2.190e2
1025.94	1.040e2
1025.96	1.090e2
1025.97	1.190e2
1025.99	1.030e2
1026.00	6.000e1
1026.01	6.700e1
1026.03	1.930e2
1026.04	1.040e2
1026.06	7.400e1
1026.07	7.600e1
1026.08	1.030e2
1026.10	6.800e1
1026.11	9.400e1
1026.13	4.500e1
1026.14	1.130e2
1026.15	1.430e2
1026.17	1.070e2
1026.18	1.720e2
1026.20	1.020e2
1026.21	1.230e2
1026.22	5.600e1
1026.24	1.550e2
1026.25	1.050e2
1026.27	1.360e2
1026.28	1.340e2
1026.29	1.530e2
1026.31	1.980e2
1026.32	8.000e1
1026.34	2.210e2
1026.35	2.520e2
1026.36	2.000e2
1026.38	2.430e2
1026.39	1.580e2
1026.41	1.270e2
1026.42	2.520e2
1026.43	2.500e2
1026.45	1.660e2
1026.46	2.380e2
1026.48	2.680e2
1026.49	3.430e2
1026.50	3.590e2
1026.52	2.340e2
1026.53	2.570e2
1026.55	1.120e2
1026.56	4.400e1
1026.57	6.700e1
1026.59	2.760e2
1026.60	1.320e2
1026.61	5.800e1
1026.63	5.000e1
1026.64	8.700e1
1026.66	9.700e1
1026.67	1.800e1
1026.68	1.200e2
1026.70	1.440e2
1026.71	1.420e2
1026.73	1.100e2
1026.74	1.480e2
1026.75	1.090e2
1026.77	7.800e1
1026.78	1.680e2
1026.80	1.060e2
1026.81	1.410e2
1026.82	1.540e2
1026.84	9.400e1
1026.85	1.850e2
1026.87	2.210e2
1026.88	2.880e2
1026.89	2.680e2
1026.91	1.380e2
1026.92	5.100e1
1026.94	2.220e2
1026.95	1.470e2
1026.96	1.060e2
1026.98	1.080e2
1026.99	1.110e2
1027.01	1.110e2
1027.02	1.300e2
1027.03	1.630e2
1027.05	1.230e2
1027.06	1.510e2
1027.08	1.510e2
1027.09	2.220e2
1027.10	1.410e2
1027.12	7.100e1
1027.13	6.900e1
1027.15	1.170e2
1027.16	1.770e2
1027.17	2.210e2
1027.19	1.660e2
1027.20	8.800e1
1027.22	5.400e1
1027.23	1.290e2
1027.24	1.420e2
1027.26	5.800e1
1027.27	2.890e2
1027.29	1.560e2
1027.30	1.610e2
1027.31	2.060e2
1027.33	3.970e2
1027.34	2.920e2
1027.36	2.840e2
1027.37	2.650e2
1027.38	3.750e2
1027.40	2.220e2
1027.41	2.970e2
1027.43	3.030e2
1027.44	3.880e2
1027.45	3.250e2
1027.47	1.800e2
1027.48	2.350e2
1027.50	3.870e2
1027.51	1.510e2
1027.52	2.290e2
1027.54	1.510e2
1027.55	9.500e1
1027.57	7.400e1
1027.58	1.530e2
1027.59	2.130e2
1027.61	1.170e2
1027.62	1.650e2
1027.64	1.170e2
1027.65	7.700e1
1027.66	5.000e1
1027.68	6.200e1
1027.69	1.990e2
1027.71	4.300e1
1027.72	7.800e1
1027.73	7.400e1
1027.75	1.680e2
1027.76	1.260e2
1027.78	1.350e2
1027.79	1.060e2
[truncated: 262,975 more rows]
