# Supplementary material for: Structural insights into chaperone addiction of toxin-antitoxin systems
Source: Nat Commun. 2019 Feb 15;10:782. doi: 10.1038/s41467-019-08747-4 (PMC6377645; doi:10.1038/s41467-019-08747-4)
Supplement: Supplementary file 5 — Supplementary Data 2 [file 41467_2019_8747_MOESM5_ESM.zip › NativeMS-Data/C4-Titration/SecB-C4-12eq.txt]

1000.01	3.920e2
1000.03	3.300e2
1000.04	5.570e2
1000.05	6.500e2
1000.07	3.430e2
1000.08	3.390e2
1000.10	2.380e2
1000.11	2.430e2
1000.12	2.180e2
1000.14	2.520e2
1000.15	1.990e2
1000.17	1.290e2
1000.18	2.070e2
1000.19	2.350e2
1000.21	2.520e2
1000.22	3.390e2
1000.23	2.200e2
1000.25	1.620e2
1000.26	1.710e2
1000.28	2.280e2
1000.29	2.620e2
1000.30	3.200e2
1000.32	3.300e2
1000.33	5.540e2
1000.34	5.590e2
1000.36	4.660e2
1000.37	6.190e2
1000.39	5.010e2
1000.40	3.490e2
1000.41	2.860e2
1000.43	2.510e2
1000.44	3.110e2
1000.45	3.910e2
1000.47	1.910e2
1000.48	2.470e2
1000.50	2.340e2
1000.51	2.140e2
1000.52	2.110e2
1000.54	2.250e2
1000.55	1.580e2
1000.57	2.410e2
1000.58	1.740e2
1000.59	6.700e1
1000.61	7.800e1
1000.62	1.050e2
1000.63	1.300e2
1000.65	2.090e2
1000.66	1.280e2
1000.68	1.460e2
1000.69	2.160e2
1000.70	1.930e2
1000.72	1.390e2
1000.73	2.050e2
1000.74	8.700e1
1000.76	1.780e2
1000.77	1.690e2
1000.79	1.030e2
1000.80	2.760e2
1000.81	4.670e2
1000.83	3.090e2
1000.84	3.340e2
1000.86	4.660e2
1000.87	5.200e2
1000.88	5.170e2
1000.90	3.510e2
1000.91	4.420e2
1000.92	4.290e2
1000.94	2.800e2
1000.95	3.100e2
1000.97	4.420e2
1000.98	3.130e2
1000.99	1.240e2
1001.01	1.070e2
1001.02	1.600e2
1001.03	1.980e2
1001.05	1.600e2
1001.06	1.410e2
1001.08	3.600e1
1001.09	1.460e2
1001.10	1.030e2
1001.12	7.600e1
1001.13	7.400e1
1001.15	1.610e2
1001.16	1.530e2
1001.17	6.200e1
1001.19	1.270e2
1001.20	2.060e2
1001.21	2.530e2
1001.23	2.080e2
1001.24	1.990e2
1001.26	8.300e1
1001.27	1.070e2
1001.28	1.630e2
1001.30	2.700e2
1001.31	2.920e2
1001.32	4.140e2
1001.34	5.390e2
1001.35	5.630e2
1001.37	6.580e2
1001.38	4.660e2
1001.39	5.370e2
1001.41	5.030e2
1001.42	5.060e2
1001.44	4.870e2
1001.45	4.240e2
1001.46	3.260e2
1001.48	2.160e2
1001.49	2.750e2
1001.50	4.120e2
1001.52	1.800e2
1001.53	1.420e2
1001.55	1.390e2
1001.56	1.600e2
1001.57	1.460e2
1001.59	1.500e2
1001.60	2.640e2
1001.61	1.960e2
1001.63	1.570e2
1001.64	1.790e2
1001.66	1.010e2
1001.67	9.200e1
1001.68	1.290e2
1001.70	1.220e2
1001.71	2.050e2
1001.73	6.900e1
1001.74	7.100e1
1001.75	2.350e2
1001.77	2.750e2
1001.78	1.470e2
1001.79	2.490e2
1001.81	3.730e2
1001.82	4.240e2
1001.84	3.060e2
1001.85	4.420e2
1001.86	5.450e2
1001.88	4.860e2
1001.89	3.760e2
1001.90	3.120e2
1001.92	4.980e2
1001.93	3.520e2
1001.95	1.650e2
1001.96	8.400e1
1001.97	4.530e2
1001.99	3.090e2
1002.00	2.200e2
1002.02	1.460e2
1002.03	3.160e2
1002.04	1.300e2
1002.06	3.160e2
1002.07	3.160e2
1002.08	6.950e2
1002.10	6.140e2
1002.11	2.210e2
1002.13	3.580e2
1002.14	2.800e2
1002.15	2.730e2
1002.17	1.510e2
1002.18	4.980e2
1002.19	2.770e2
1002.21	2.940e2
1002.22	8.170e2
1002.24	7.210e2
1002.25	6.530e2
1002.26	3.250e2
1002.28	3.640e2
1002.29	2.280e2
1002.31	4.070e2
1002.32	3.820e2
1002.33	8.520e2
1002.35	1.142e3
1002.36	1.321e3
1002.37	5.460e2
1002.39	6.660e2
1002.40	5.960e2
1002.42	5.470e2
1002.43	3.170e2
1002.44	7.500e2
1002.46	6.030e2
1002.47	7.430e2
1002.49	6.350e2
1002.50	5.810e2
1002.51	3.790e2
1002.53	2.100e2
1002.54	1.400e2
1002.55	4.360e2
1002.57	4.940e2
1002.58	4.330e2
1002.60	1.048e3
1002.61	8.940e2
1002.62	3.870e2
1002.64	3.440e2
1002.65	1.220e2
1002.66	2.550e2
1002.68	3.160e2
1002.69	3.660e2
1002.71	3.920e2
1002.72	4.040e2
1002.73	2.370e2
1002.75	3.170e2
1002.76	3.730e2
1002.78	2.530e2
1002.79	3.520e2
1002.80	2.260e2
1002.82	2.110e2
1002.83	4.320e2
1002.84	5.560e2
1002.86	3.740e2
1002.87	4.430e2
1002.89	3.430e2
1002.90	2.740e2
1002.91	3.500e2
1002.93	1.690e2
1002.94	4.480e2
1002.95	2.340e2
1002.97	1.830e2
1002.98	1.820e2
1003.00	1.570e2
1003.01	1.000e2
1003.02	2.110e2
1003.04	8.800e1
1003.05	1.830e2
1003.07	1.070e2
1003.08	2.640e2
1003.09	1.660e2
1003.11	1.750e2
1003.12	1.870e2
1003.13	1.340e2
1003.15	1.220e2
1003.16	2.820e2
1003.18	4.790e2
1003.19	1.800e2
1003.20	2.140e2
1003.22	6.700e1
1003.23	7.700e1
1003.25	9.400e1
1003.26	3.800e1
1003.27	1.930e2
1003.29	3.020e2
1003.30	3.030e2
1003.31	3.310e2
1003.33	4.520e2
1003.34	4.420e2
1003.36	5.210e2
1003.37	5.120e2
1003.38	3.390e2
1003.40	3.080e2
1003.41	2.210e2
1003.42	3.180e2
1003.44	3.340e2
1003.45	3.490e2
1003.47	2.160e2
1003.48	2.840e2
1003.49	2.170e2
1003.51	3.160e2
1003.52	3.320e2
1003.54	2.810e2
1003.55	1.360e2
1003.56	1.570e2
1003.58	6.000e1
1003.59	1.100e2
1003.60	1.500e2
1003.62	1.210e2
1003.63	1.040e2
1003.65	1.070e2
1003.66	1.240e2
1003.67	1.470e2
1003.69	1.180e2
1003.70	1.870e2
1003.72	1.520e2
1003.73	1.040e2
1003.74	1.200e2
1003.76	5.600e1
1003.77	1.380e2
1003.78	3.520e2
1003.80	5.630e2
1003.81	1.165e3
1003.83	1.932e3
1003.84	2.904e3
1003.85	3.601e3
1003.87	3.710e3
1003.88	2.704e3
1003.89	2.203e3
1003.91	1.312e3
1003.92	9.900e2
1003.94	6.170e2
1003.95	2.520e2
1003.96	3.210e2
1003.98	2.910e2
1003.99	1.300e2
1004.01	2.500e2
1004.02	8.900e1
1004.03	6.400e1
1004.05	3.700e1
1004.06	1.270e2
1004.07	2.120e2
1004.09	3.840e2
1004.10	1.960e2
1004.12	2.360e2
1004.13	8.000e1
1004.14	7.300e1
1004.16	1.170e2
1004.17	9.300e1
1004.19	1.430e2
1004.20	1.450e2
1004.21	1.110e2
1004.23	2.230e2
1004.24	1.640e2
1004.25	1.350e2
1004.27	9.500e1
1004.28	2.710e2
1004.30	3.480e2
1004.31	1.069e3
1004.32	1.701e3
1004.34	2.861e3
1004.35	3.120e3
1004.37	3.306e3
1004.38	3.454e3
1004.39	2.692e3
1004.41	2.163e3
1004.42	1.336e3
1004.43	8.410e2
1004.45	5.550e2
1004.46	3.940e2
1004.48	5.080e2
1004.49	3.040e2
1004.50	1.840e2
1004.52	1.480e2
1004.53	2.840e2
1004.54	2.440e2
1004.56	1.200e2
1004.57	1.650e2
1004.59	1.130e2
1004.60	1.790e2
1004.61	1.370e2
1004.63	2.040e2
1004.64	1.640e2
1004.66	6.200e1
1004.67	1.190e2
1004.68	1.650e2
1004.70	1.350e2
1004.71	8.200e1
1004.72	6.900e1
1004.74	2.540e2
1004.75	1.520e2
1004.77	1.460e2
1004.78	3.430e2
1004.79	2.890e2
1004.81	2.970e2
1004.82	8.590e2
1004.84	1.140e3
1004.85	1.796e3
1004.86	1.850e3
1004.88	2.401e3
1004.89	1.836e3
1004.90	1.416e3
1004.92	9.990e2
1004.93	4.100e2
1004.95	4.150e2
1004.96	3.850e2
1004.97	3.890e2
1004.99	3.040e2
1005.00	3.190e2
1005.02	3.070e2
1005.03	2.260e2
1005.04	1.790e2
1005.06	1.710e2
1005.07	8.700e1
1005.08	1.490e2
1005.10	1.330e2
1005.11	6.000e1
1005.13	7.700e1
1005.14	1.600e2
1005.15	1.400e2
1005.17	9.000e1
1005.18	1.600e2
1005.19	1.420e2
1005.21	1.030e2
1005.22	1.890e2
1005.24	1.940e2
1005.25	1.800e2
1005.26	1.320e2
1005.28	2.020e2
1005.29	2.690e2
1005.31	2.980e2
1005.32	4.770e2
1005.33	6.840e2
1005.35	9.060e2
1005.36	7.520e2
1005.37	9.530e2
1005.39	1.229e3
1005.40	7.780e2
1005.42	6.170e2
1005.43	3.690e2
1005.44	2.350e2
1005.46	3.310e2
1005.47	4.560e2
1005.49	3.580e2
1005.50	3.540e2
1005.51	1.620e2
1005.53	1.860e2
1005.54	9.800e1
1005.55	1.140e2
1005.57	7.800e1
1005.58	1.130e2
1005.60	1.910e2
1005.61	2.460e2
1005.62	1.830e2
1005.64	2.360e2
1005.65	1.420e2
1005.67	1.900e2
1005.68	1.020e2
1005.69	1.420e2
1005.71	1.820e2
1005.72	6.800e1
1005.73	8.700e1
1005.75	7.200e1
1005.76	3.240e2
1005.78	2.470e2
1005.79	2.560e2
1005.80	5.810e2
1005.82	3.310e2
1005.83	6.300e2
1005.85	8.830e2
1005.86	5.900e2
1005.87	8.110e2
1005.89	4.890e2
1005.90	5.100e2
1005.91	3.990e2
1005.93	2.870e2
1005.94	1.790e2
1005.96	2.910e2
1005.97	4.020e2
1005.98	4.080e2
1006.00	4.270e2
1006.01	2.640e2
1006.03	2.130e2
1006.04	1.430e2
1006.05	1.890e2
1006.07	6.700e1
1006.08	3.450e2
1006.09	1.420e2
1006.11	1.360e2
1006.12	2.880e2
1006.14	3.670e2
1006.15	3.390e2
1006.16	1.120e2
1006.18	1.310e2
1006.19	2.210e2
1006.21	3.710e2
1006.22	2.670e2
1006.23	2.310e2
1006.25	2.250e2
1006.26	1.520e2
1006.27	2.720e2
1006.29	4.320e2
1006.30	5.710e2
1006.32	4.110e2
1006.33	8.620e2
1006.34	7.230e2
1006.36	5.650e2
1006.37	4.730e2
1006.39	4.480e2
1006.40	3.180e2
1006.41	2.250e2
1006.43	1.900e2
1006.44	1.640e2
1006.45	1.900e2
1006.47	3.460e2
1006.48	2.940e2
1006.50	5.830e2
1006.51	5.550e2
1006.52	4.740e2
1006.54	2.840e2
1006.55	3.370e2
1006.57	1.030e2
1006.58	1.870e2
1006.59	1.300e2
1006.61	9.100e1
1006.62	1.840e2
1006.63	1.780e2
1006.65	2.290e2
1006.66	2.230e2
1006.68	2.330e2
1006.69	2.210e2
1006.70	3.270e2
1006.72	1.880e2
1006.73	9.200e1
1006.75	2.070e2
1006.76	2.380e2
1006.77	2.360e2
1006.79	2.130e2
1006.80	2.450e2
1006.81	2.570e2
1006.83	2.690e2
1006.84	3.070e2
1006.86	2.610e2
1006.87	2.790e2
1006.88	2.580e2
1006.90	2.500e2
1006.91	1.630e2
1006.93	3.350e2
1006.94	1.380e2
1006.95	2.270e2
1006.97	1.500e2
1006.98	1.170e2
1006.99	2.270e2
1007.01	3.370e2
1007.02	6.500e1
1007.04	1.200e2
1007.05	1.660e2
1007.06	1.060e2
1007.08	1.120e2
1007.09	2.940e2
1007.11	9.500e1
1007.12	1.090e2
1007.13	1.400e2
1007.15	1.200e2
1007.16	2.490e2
1007.17	2.510e2
1007.19	2.950e2
1007.20	2.700e2
1007.22	1.640e2
1007.23	7.000e1
1007.24	9.300e1
1007.26	1.240e2
1007.27	2.940e2
1007.29	1.770e2
1007.30	1.690e2
1007.31	2.180e2
1007.33	2.230e2
1007.34	3.490e2
1007.35	2.740e2
1007.37	3.440e2
1007.38	3.660e2
1007.40	2.110e2
1007.41	1.980e2
1007.42	4.260e2
1007.44	4.400e2
1007.45	3.430e2
1007.47	6.330e2
1007.48	6.900e2
1007.49	7.780e2
1007.51	6.890e2
1007.52	4.640e2
1007.53	5.960e2
1007.55	4.190e2
1007.56	2.260e2
1007.58	2.340e2
1007.59	2.870e2
1007.60	1.870e2
1007.62	1.160e2
1007.63	1.330e2
1007.65	1.230e2
1007.66	1.350e2
1007.67	1.790e2
1007.69	7.600e1
1007.70	7.000e1
1007.71	6.200e1
1007.73	1.720e2
1007.74	1.240e2
1007.76	1.280e2
1007.77	2.490e2
1007.78	2.470e2
1007.80	3.430e2
1007.81	2.990e2
1007.83	2.950e2
1007.84	3.350e2
1007.85	3.440e2
1007.87	3.110e2
1007.88	2.420e2
1007.89	1.840e2
1007.91	3.560e2
1007.92	5.920e2
1007.94	5.260e2
1007.95	5.450e2
1007.96	5.140e2
1007.98	8.090e2
1007.99	4.240e2
1008.01	3.300e2
1008.02	2.340e2
1008.03	2.820e2
1008.05	3.300e2
1008.06	1.830e2
1008.07	6.800e1
1008.09	1.240e2
1008.10	1.780e2
1008.12	1.500e2
1008.13	2.020e2
1008.14	1.660e2
1008.16	1.230e2
1008.17	1.250e2
1008.19	1.950e2
1008.20	7.100e1
1008.21	1.380e2
1008.23	7.800e1
1008.24	8.400e1
1008.26	6.300e1
1008.27	1.050e2
1008.28	1.430e2
1008.30	1.800e2
1008.31	2.350e2
1008.32	2.390e2
1008.34	2.280e2
1008.35	1.960e2
1008.37	2.940e2
1008.38	3.900e2
1008.39	4.980e2
1008.41	6.050e2
1008.42	6.700e2
1008.44	5.920e2
1008.45	7.330e2
1008.46	9.560e2
1008.48	7.850e2
1008.49	6.500e2
1008.50	7.500e2
1008.52	8.040e2
1008.53	6.460e2
1008.55	3.390e2
1008.56	3.280e2
1008.57	3.360e2
1008.59	2.430e2
1008.60	1.870e2
1008.62	1.380e2
1008.63	1.550e2
1008.64	2.730e2
1008.66	1.370e2
1008.67	1.400e2
1008.68	1.130e2
1008.70	9.000e1
1008.71	2.120e2
1008.73	2.000e2
1008.74	1.770e2
1008.75	1.570e2
1008.77	1.610e2
1008.78	2.190e2
1008.80	1.520e2
1008.81	1.510e2
1008.82	2.300e2
1008.84	3.890e2
1008.85	3.590e2
1008.86	4.230e2
1008.88	3.760e2
1008.89	3.480e2
1008.91	4.420e2
1008.92	4.910e2
1008.93	4.500e2
1008.95	3.600e2
1008.96	3.990e2
1008.98	4.700e2
1008.99	4.570e2
1009.00	4.070e2
1009.02	3.250e2
1009.03	2.580e2
1009.04	1.260e2
1009.06	3.910e2
1009.07	2.740e2
1009.09	1.170e2
1009.10	1.040e2
1009.11	6.100e1
1009.13	8.800e1
1009.14	1.870e2
1009.16	1.510e2
1009.17	1.540e2
1009.18	1.880e2
1009.20	1.080e2
1009.21	1.030e2
1009.23	4.600e1
1009.24	1.420e2
1009.25	1.530e2
1009.27	1.300e2
1009.28	1.580e2
1009.29	1.470e2
1009.31	2.990e2
1009.32	3.610e2
1009.34	1.950e2
1009.35	3.800e2
1009.36	4.580e2
1009.38	3.200e2
1009.39	3.100e2
1009.41	3.200e2
1009.42	3.950e2
1009.43	3.740e2
1009.45	3.230e2
1009.46	4.110e2
1009.47	3.520e2
1009.49	2.690e2
1009.50	3.810e2
1009.52	4.270e2
1009.53	3.160e2
1009.54	3.070e2
1009.56	2.340e2
1009.57	1.700e2
1009.59	1.250e2
1009.60	2.670e2
1009.61	2.620e2
1009.63	4.700e1
1009.64	5.400e1
1009.66	2.600e1
1009.67	1.620e2
1009.68	2.700e2
1009.70	1.940e2
1009.71	2.150e2
1009.72	1.840e2
1009.74	1.740e2
1009.75	1.710e2
1009.77	1.090e2
1009.78	1.500e2
1009.79	1.740e2
1009.81	8.700e1
1009.82	2.180e2
1009.84	2.870e2
1009.85	3.310e2
1009.86	2.260e2
1009.88	2.600e2
1009.89	1.780e2
1009.90	9.700e1
1009.92	1.890e2
1009.93	2.320e2
1009.95	1.640e2
1009.96	2.280e2
1009.97	3.750e2
1009.99	1.480e2
1010.00	1.620e2
1010.02	1.430e2
1010.03	1.520e2
1010.04	1.960e2
1010.06	1.600e2
1010.07	4.280e2
1010.08	1.400e2
1010.10	1.010e2
1010.11	1.040e2
1010.13	1.720e2
1010.14	1.820e2
1010.15	4.000e1
1010.17	1.460e2
1010.18	1.710e2
1010.20	1.620e2
1010.21	2.060e2
1010.22	3.410e2
1010.24	1.540e2
1010.25	1.520e2
1010.27	1.740e2
1010.28	2.150e2
1010.29	9.100e1
1010.31	1.770e2
1010.32	2.130e2
1010.33	3.630e2
1010.35	5.320e2
1010.36	3.370e2
1010.38	3.630e2
1010.39	2.280e2
1010.40	2.460e2
1010.42	2.590e2
1010.43	2.890e2
1010.45	3.240e2
1010.46	4.650e2
1010.47	6.680e2
1010.49	6.800e2
1010.50	6.670e2
1010.51	5.170e2
1010.53	2.700e2
1010.54	2.100e2
1010.56	2.780e2
1010.57	2.200e2
1010.58	1.280e2
1010.60	3.690e2
1010.61	1.530e2
1010.63	2.940e2
1010.64	3.100e2
1010.65	4.920e2
1010.67	3.380e2
1010.68	1.390e2
1010.70	1.150e2
1010.71	1.660e2
1010.72	1.100e2
1010.74	1.730e2
1010.75	1.800e2
1010.76	2.610e2
1010.78	3.710e2
1010.79	2.260e2
1010.81	2.020e2
1010.82	1.040e2
1010.83	8.900e1
1010.85	1.170e2
1010.86	1.540e2
1010.88	2.110e2
1010.89	2.910e2
1010.90	2.070e2
1010.92	1.980e2
1010.93	1.750e2
1010.95	2.170e2
1010.96	1.080e2
1010.97	2.080e2
1010.99	7.100e1
1011.00	9.000e1
1011.01	1.970e2
1011.03	1.660e2
1011.04	6.700e1
1011.06	2.110e2
1011.07	1.960e2
1011.08	9.200e1
1011.10	6.200e1
1011.11	6.500e1
1011.13	9.300e1
1011.14	1.560e2
1011.15	1.170e2
1011.17	1.500e2
1011.18	3.250e2
1011.19	2.000e2
1011.21	1.330e2
1011.22	1.020e2
1011.24	8.700e1
1011.25	1.820e2
1011.26	1.940e2
1011.28	1.640e2
1011.29	3.280e2
1011.31	2.890e2
1011.32	2.830e2
1011.33	2.570e2
1011.35	2.700e2
1011.36	4.370e2
1011.38	3.380e2
1011.39	5.790e2
1011.40	6.150e2
1011.42	5.630e2
1011.43	6.330e2
1011.44	7.200e2
1011.46	4.280e2
1011.47	3.410e2
1011.49	3.540e2
1011.50	1.820e2
1011.51	1.780e2
1011.53	1.800e2
1011.54	1.140e2
1011.56	1.600e2
1011.57	9.200e1
1011.58	1.110e2
1011.60	7.400e1
1011.61	8.600e1
1011.63	2.050e2
1011.64	1.240e2
1011.65	1.890e2
1011.67	4.500e1
1011.68	1.350e2
1011.69	1.470e2
1011.71	1.280e2
1011.72	1.680e2
1011.74	1.990e2
1011.75	1.770e2
1011.76	7.600e1
1011.78	2.090e2
1011.79	3.160e2
1011.81	3.040e2
1011.82	5.610e2
1011.83	4.780e2
1011.85	7.820e2
1011.86	7.200e2
1011.87	8.290e2
1011.89	6.720e2
1011.90	5.750e2
1011.92	5.150e2
1011.93	5.440e2
1011.94	5.150e2
1011.96	4.350e2
1011.97	3.740e2
1011.99	2.310e2
1012.00	1.600e2
1012.01	1.650e2
1012.03	1.710e2
1012.04	1.270e2
1012.06	1.290e2
1012.07	1.530e2
1012.08	1.770e2
1012.10	1.150e2
1012.11	1.760e2
1012.12	2.410e2
1012.14	1.560e2
1012.15	1.040e2
1012.17	1.710e2
1012.18	9.100e1
1012.19	1.760e2
1012.21	4.900e1
1012.22	7.700e1
1012.24	8.500e1
1012.25	1.270e2
1012.26	5.500e1
1012.28	7.600e1
1012.29	1.300e2
1012.31	3.680e2
1012.32	3.590e2
1012.33	5.000e2
1012.35	7.870e2
1012.36	8.510e2
1012.37	5.380e2
1012.39	5.820e2
1012.40	6.370e2
1012.42	6.670e2
1012.43	4.930e2
1012.44	4.120e2
1012.46	4.030e2
1012.47	4.700e2
1012.49	5.510e2
1012.50	3.000e2
1012.51	2.630e2
1012.53	3.200e2
1012.54	2.200e2
1012.56	1.000e2
1012.57	6.100e1
1012.58	1.510e2
1012.60	2.210e2
1012.61	1.580e2
1012.62	2.020e2
1012.64	1.000e2
1012.65	1.560e2
1012.67	2.820e2
1012.68	4.000e1
1012.69	1.800e2
1012.71	2.540e2
1012.72	1.610e2
1012.74	1.070e2
1012.75	4.800e1
1012.76	7.800e1
1012.78	1.150e2
1012.79	8.800e1
1012.81	2.660e2
1012.82	4.390e2
1012.83	3.680e2
1012.85	3.630e2
1012.86	4.430e2
1012.87	3.480e2
1012.89	3.130e2
1012.90	3.670e2
1012.92	4.310e2
1012.93	4.850e2
1012.94	2.450e2
1012.96	1.320e2
1012.97	1.550e2
1012.99	3.550e2
1013.00	2.410e2
1013.01	1.580e2
1013.03	9.500e1
1013.04	8.500e1
1013.06	4.600e1
1013.07	7.100e1
1013.08	2.530e2
1013.10	2.290e2
1013.11	6.200e1
1013.12	5.500e1
1013.14	9.400e1
1013.15	9.600e1
1013.17	1.770e2
1013.18	2.610e2
1013.19	2.890e2
1013.21	1.550e2
1013.22	1.910e2
1013.24	6.500e1
1013.25	1.350e2
1013.26	3.020e2
1013.28	1.840e2
1013.29	1.390e2
1013.31	1.410e2
1013.32	2.940e2
1013.33	6.460e2
1013.35	5.740e2
1013.36	4.780e2
1013.37	9.600e2
1013.39	9.080e2
1013.40	9.210e2
1013.42	7.230e2
1013.43	5.800e2
1013.44	7.360e2
1013.46	6.880e2
1013.47	5.850e2
1013.49	4.470e2
1013.50	3.750e2
1013.51	3.590e2
1013.53	2.080e2
1013.54	1.670e2
1013.56	1.140e2
1013.57	1.440e2
1013.58	9.100e1
1013.60	1.300e2
1013.61	2.110e2
1013.62	2.040e2
1013.64	1.860e2
1013.65	3.500e1
1013.67	1.120e2
1013.68	2.070e2
1013.69	2.170e2
1013.71	1.260e2
1013.72	8.500e1
1013.74	1.200e2
1013.75	1.880e2
1013.76	1.860e2
1013.78	2.260e2
1013.79	2.320e2
1013.81	1.870e2
1013.82	2.050e2
1013.83	3.720e2
1013.85	6.610e2
1013.86	7.190e2
1013.87	5.900e2
1013.89	7.280e2
1013.90	8.080e2
1013.92	7.720e2
1013.93	8.400e2
1013.94	7.670e2
1013.96	5.590e2
1013.97	4.220e2
1013.99	2.570e2
1014.00	1.450e2
1014.01	1.200e2
1014.03	1.660e2
1014.04	2.590e2
1014.06	2.680e2
1014.07	1.460e2
1014.08	9.000e1
1014.10	6.200e1
1014.11	4.500e1
1014.12	5.600e1
1014.14	3.200e1
1014.15	2.450e2
1014.17	1.720e2
1014.18	1.560e2
1014.19	6.000e1
1014.21	7.800e1
1014.22	1.270e2
1014.24	2.540e2
1014.25	2.050e2
1014.26	1.700e2
1014.28	1.730e2
1014.29	1.360e2
1014.31	2.680e2
1014.32	2.020e2
1014.33	5.010e2
1014.35	4.550e2
1014.36	4.180e2
1014.38	4.930e2
1014.39	8.480e2
1014.40	8.580e2
1014.42	6.760e2
1014.43	7.290e2
1014.44	3.680e2
1014.46	3.380e2
1014.47	2.030e2
1014.49	3.160e2
1014.50	5.650e2
1014.51	2.990e2
1014.53	2.380e2
1014.54	1.860e2
1014.56	1.640e2
1014.57	1.490e2
1014.58	9.900e1
1014.60	8.900e1
1014.61	9.300e1
1014.63	9.800e1
1014.64	3.200e1
1014.65	1.180e2
1014.67	1.440e2
1014.68	6.800e1
1014.69	5.600e1
1014.71	1.030e2
1014.72	9.100e1
1014.74	1.050e2
1014.75	7.600e1
1014.76	3.640e2
1014.78	3.490e2
1014.79	5.060e2
1014.81	9.110e2
1014.82	1.327e3
1014.83	1.897e3
1014.85	2.105e3
1014.86	1.904e3
1014.88	1.824e3
1014.89	1.557e3
1014.90	1.378e3
1014.92	8.450e2
1014.93	6.890e2
1014.95	4.160e2
1014.96	3.680e2
1014.97	1.470e2
1014.99	1.020e2
1015.00	1.120e2
1015.01	1.430e2
1015.03	1.120e2
1015.04	6.900e1
1015.06	1.290e2
1015.07	1.610e2
1015.08	2.030e2
1015.10	2.050e2
1015.11	9.600e1
1015.13	1.420e2
1015.14	1.020e2
1015.15	7.400e1
1015.17	5.100e1
1015.18	1.430e2
1015.20	1.940e2
1015.21	1.090e2
1015.22	2.060e2
1015.24	1.900e2
1015.25	9.600e1
1015.26	1.210e2
1015.28	1.410e2
1015.29	4.670e2
1015.31	7.490e2
1015.32	1.147e3
1015.33	1.766e3
1015.35	2.107e3
1015.36	2.227e3
1015.38	1.436e3
1015.39	1.463e3
1015.40	1.234e3
1015.42	7.810e2
1015.43	7.320e2
1015.45	5.610e2
1015.46	5.050e2
1015.47	2.170e2
1015.49	2.300e2
1015.50	1.850e2
1015.52	1.320e2
1015.53	1.020e2
1015.54	2.290e2
1015.56	2.360e2
1015.57	1.720e2
1015.58	1.650e2
1015.60	2.570e2
1015.61	1.440e2
1015.63	1.240e2
1015.64	1.720e2
1015.65	1.120e2
1015.67	2.000e2
1015.68	8.000e1
1015.70	1.060e2
1015.71	1.410e2
1015.72	4.900e1
1015.74	1.560e2
1015.75	1.580e2
1015.77	1.000e2
1015.78	1.170e2
1015.79	2.520e2
1015.81	5.560e2
1015.82	7.190e2
1015.84	1.229e3
1015.85	1.665e3
1015.86	1.260e3
1015.88	1.017e3
1015.89	7.810e2
1015.90	6.630e2
1015.92	6.750e2
1015.93	5.570e2
1015.95	3.830e2
1015.96	2.880e2
1015.97	3.130e2
1015.99	2.210e2
1016.00	2.490e2
1016.02	1.190e2
1016.03	9.500e1
1016.04	1.450e2
1016.06	1.210e2
1016.07	1.310e2
1016.09	6.000e1
1016.10	4.400e1
1016.11	6.500e1
1016.13	1.480e2
1016.14	1.620e2
1016.15	3.600e1
1016.17	2.400e2
1016.18	7.600e1
1016.20	1.680e2
1016.21	2.720e2
1016.22	2.220e2
1016.24	1.210e2
1016.25	1.440e2
1016.27	1.380e2
1016.28	1.810e2
1016.29	3.310e2
1016.31	3.900e2
1016.32	6.040e2
1016.34	9.100e2
1016.35	5.280e2
1016.36	6.130e2
1016.38	6.620e2
1016.39	6.790e2
1016.41	5.980e2
1016.42	4.880e2
1016.43	3.670e2
1016.45	3.400e2
1016.46	2.720e2
1016.47	2.670e2
1016.49	2.520e2
1016.50	1.900e2
1016.52	2.440e2
1016.53	2.920e2
1016.54	1.920e2
1016.56	9.700e1
1016.57	1.900e2
1016.59	1.600e2
1016.60	1.710e2
1016.61	1.780e2
1016.63	2.140e2
1016.64	5.700e1
1016.66	8.100e1
1016.67	9.200e1
1016.68	1.410e2
1016.70	1.930e2
1016.71	6.900e1
1016.73	7.900e1
1016.74	7.000e1
1016.75	1.230e2
1016.77	2.870e2
1016.78	2.510e2
1016.79	2.030e2
1016.81	2.950e2
1016.82	2.260e2
1016.84	3.190e2
1016.85	4.630e2
1016.86	4.840e2
1016.88	3.090e2
1016.89	2.660e2
1016.91	2.380e2
1016.92	3.940e2
1016.93	1.910e2
1016.95	8.400e1
1016.96	8.700e1
1016.98	2.090e2
1016.99	1.910e2
1017.00	1.970e2
1017.02	2.450e2
1017.03	1.330e2
1017.05	1.130e2
1017.06	2.180e2
1017.07	1.080e2
1017.09	6.900e1
1017.10	1.360e2
1017.11	1.190e2
1017.13	8.100e1
1017.14	8.900e1
1017.16	8.600e1
1017.17	5.400e1
1017.18	5.600e1
1017.20	1.030e2
1017.21	5.700e1
1017.23	1.550e2
1017.24	1.460e2
1017.25	9.700e1
1017.27	2.540e2
1017.28	1.780e2
1017.30	2.450e2
1017.31	3.570e2
1017.32	3.180e2
1017.34	2.030e2
1017.35	1.960e2
1017.37	3.160e2
1017.38	4.170e2
1017.39	2.130e2
1017.41	2.620e2
1017.42	2.160e2
1017.44	2.790e2
1017.45	2.820e2
1017.46	3.670e2
1017.48	3.270e2
1017.49	3.180e2
1017.50	4.050e2
1017.52	3.110e2
1017.53	2.180e2
1017.55	2.730e2
1017.56	2.140e2
1017.57	2.380e2
1017.59	2.160e2
1017.60	8.600e1
1017.62	6.900e1
1017.63	6.800e1
1017.64	1.330e2
1017.66	3.050e2
1017.67	1.970e2
1017.69	1.210e2
1017.70	5.900e1
1017.71	1.440e2
1017.73	2.070e2
1017.74	1.560e2
1017.76	1.940e2
1017.77	1.210e2
1017.78	2.160e2
1017.80	1.980e2
1017.81	2.260e2
1017.82	2.130e2
1017.84	1.600e2
1017.85	2.720e2
1017.87	2.900e2
1017.88	2.690e2
1017.89	1.950e2
1017.91	1.040e2
1017.92	1.480e2
1017.94	2.510e2
1017.95	2.340e2
1017.96	1.320e2
1017.98	1.240e2
1017.99	2.600e2
1018.01	2.720e2
1018.02	2.230e2
1018.03	2.510e2
1018.05	3.290e2
1018.06	1.570e2
1018.08	1.330e2
1018.09	1.220e2
1018.10	1.100e2
1018.12	6.600e1
1018.13	1.430e2
1018.15	1.420e2
1018.16	1.190e2
1018.17	2.430e2
1018.19	6.600e1
1018.20	1.310e2
1018.21	2.080e2
1018.23	1.700e2
1018.24	1.600e2
1018.26	1.350e2
1018.27	1.350e2
1018.28	1.570e2
1018.30	1.480e2
1018.31	1.930e2
1018.33	3.620e2
1018.34	3.880e2
1018.35	3.010e2
1018.37	2.600e2
1018.38	2.770e2
1018.40	4.630e2
1018.41	2.420e2
1018.42	2.340e2
1018.44	2.500e2
1018.45	3.670e2
1018.47	4.030e2
1018.48	5.420e2
1018.49	4.060e2
1018.51	4.010e2
1018.52	6.370e2
1018.54	2.530e2
1018.55	1.780e2
1018.56	2.570e2
1018.58	2.190e2
1018.59	1.550e2
1018.60	1.400e2
1018.62	8.900e1
1018.63	1.570e2
1018.65	2.270e2
1018.66	1.670e2
1018.67	4.570e2
1018.69	4.470e2
1018.70	2.890e2
1018.72	3.000e2
1018.73	3.460e2
1018.74	2.960e2
1018.76	5.500e1
1018.77	1.830e2
1018.79	2.170e2
1018.80	1.620e2
1018.81	1.440e2
1018.83	1.360e2
1018.84	4.190e2
1018.86	2.690e2
1018.87	2.720e2
1018.88	2.620e2
1018.90	3.260e2
1018.91	4.630e2
1018.93	3.000e2
1018.94	2.230e2
1018.95	2.460e2
1018.97	4.470e2
1018.98	3.310e2
1018.99	2.140e2
1019.01	2.990e2
1019.02	4.290e2
1019.04	2.620e2
1019.05	2.100e2
1019.06	1.610e2
1019.08	1.590e2
1019.09	1.560e2
1019.11	2.380e2
1019.12	2.460e2
1019.13	2.920e2
1019.15	2.440e2
1019.16	2.620e2
1019.18	2.690e2
1019.19	3.770e2
1019.20	1.900e2
1019.22	5.100e1
1019.23	2.290e2
1019.25	1.270e2
1019.26	2.420e2
1019.27	1.500e2
1019.29	2.630e2
1019.30	3.130e2
1019.32	3.420e2
1019.33	2.740e2
1019.34	3.140e2
1019.36	4.860e2
1019.37	4.260e2
1019.38	4.260e2
1019.40	4.940e2
1019.41	4.400e2
1019.43	2.870e2
1019.44	3.460e2
1019.45	4.910e2
1019.47	4.910e2
1019.48	6.390e2
1019.50	6.870e2
1019.51	3.900e2
1019.52	2.830e2
1019.54	5.670e2
1019.55	3.130e2
1019.57	2.700e2
1019.58	1.280e2
1019.59	1.750e2
1019.61	1.590e2
1019.62	9.400e1
1019.64	1.330e2
1019.65	2.110e2
1019.66	9.700e1
1019.68	2.020e2
1019.69	1.830e2
1019.71	8.200e1
1019.72	2.030e2
1019.73	2.280e2
1019.75	1.140e2
1019.76	1.530e2
1019.77	2.450e2
1019.79	2.320e2
1019.80	3.330e2
1019.82	1.540e2
1019.83	2.700e2
1019.84	4.410e2
1019.86	2.500e2
1019.87	4.580e2
1019.89	3.770e2
1019.90	4.780e2
1019.91	2.910e2
1019.93	1.870e2
1019.94	2.110e2
1019.96	2.230e2
1019.97	1.360e2
1019.98	1.610e2
1020.00	2.110e2
1020.01	2.160e2
1020.03	2.070e2
1020.04	1.230e2
1020.05	8.600e1
1020.07	1.280e2
1020.08	1.710e2
1020.10	1.220e2
1020.11	2.270e2
1020.12	1.360e2
1020.14	1.790e2
1020.15	1.420e2
1020.17	1.570e2
1020.18	1.740e2
1020.19	1.300e2
1020.21	4.030e2
1020.22	2.930e2
1020.23	3.130e2
1020.25	8.400e1
1020.26	1.380e2
1020.28	2.520e2
1020.29	4.790e2
1020.30	4.150e2
1020.32	6.540e2
1020.33	6.690e2
1020.35	5.210e2
1020.36	5.660e2
1020.37	7.900e2
1020.39	3.660e2
1020.40	2.930e2
1020.42	7.310e2
1020.43	3.730e2
1020.44	4.380e2
1020.46	3.440e2
1020.47	2.680e2
1020.49	3.950e2
1020.50	5.270e2
1020.51	5.710e2
1020.53	5.150e2
1020.54	5.010e2
1020.56	2.530e2
1020.57	1.630e2
1020.58	1.700e2
1020.60	3.270e2
1020.61	1.830e2
1020.63	1.110e2
1020.64	2.590e2
1020.65	2.310e2
1020.67	1.960e2
1020.68	1.820e2
1020.69	2.900e2
1020.71	7.800e1
1020.72	5.600e1
1020.74	1.450e2
1020.75	3.150e2
1020.76	3.710e2
1020.78	2.220e2
1020.79	3.160e2
1020.81	4.110e2
1020.82	7.050e2
1020.83	5.930e2
1020.85	5.970e2
1020.86	3.650e2
1020.88	3.680e2
1020.89	3.520e2
1020.90	3.120e2
1020.92	2.670e2
1020.93	2.940e2
1020.95	1.310e2
1020.96	1.720e2
1020.97	9.800e1
1020.99	1.290e2
1021.00	7.500e1
1021.02	1.480e2
1021.03	1.100e2
1021.04	4.900e1
1021.06	6.100e1
1021.07	1.500e1
1021.09	1.440e2
1021.10	1.950e2
1021.11	1.310e2
1021.13	1.080e2
1021.14	1.100e2
1021.16	2.230e2
1021.17	2.410e2
1021.18	2.470e2
1021.20	4.810e2
1021.21	1.410e2
1021.22	1.490e2
1021.24	1.710e2
1021.25	2.530e2
1021.27	2.450e2
1021.28	4.760e2
1021.29	3.770e2
1021.31	4.710e2
1021.32	5.340e2
1021.34	9.780e2
1021.35	1.177e3
1021.36	6.240e2
1021.38	6.420e2
1021.39	5.910e2
1021.41	2.490e2
1021.42	3.790e2
1021.43	4.690e2
1021.45	4.820e2
1021.46	5.250e2
1021.48	8.020e2
1021.49	2.880e2
1021.50	4.510e2
1021.52	5.920e2
1021.53	7.620e2
1021.55	8.390e2
1021.56	4.160e2
1021.57	3.310e2
1021.59	2.670e2
1021.60	1.120e2
1021.62	1.190e2
1021.63	1.050e2
1021.64	4.260e2
1021.66	8.890e2
1021.67	7.630e2
1021.69	8.190e2
1021.70	5.750e2
1021.71	2.630e2
1021.73	2.700e2
1021.74	2.200e2
1021.75	2.050e2
1021.77	3.430e2
1021.78	3.030e2
1021.80	6.530e2
1021.81	7.210e2
1021.82	1.072e3
1021.84	9.460e2
1021.85	8.840e2
1021.87	9.070e2
1021.88	5.300e2
1021.89	4.710e2
1021.91	5.920e2
1021.92	3.860e2
1021.94	5.270e2
1021.95	2.640e2
1021.96	2.600e2
1021.98	3.710e2
1021.99	5.110e2
1022.01	3.550e2
1022.02	5.120e2
1022.03	3.030e2
1022.05	4.440e2
1022.06	2.100e2
1022.08	1.850e2
1022.09	2.000e2
1022.10	7.400e1
1022.12	1.090e2
1022.13	1.060e2
1022.15	3.660e2
1022.16	3.760e2
1022.17	4.120e2
1022.19	5.510e2
1022.20	4.140e2
1022.22	5.630e2
1022.23	1.610e2
1022.24	2.150e2
1022.26	2.900e2
1022.27	3.660e2
1022.28	2.400e2
1022.30	2.410e2
1022.31	6.760e2
1022.33	1.006e3
1022.34	1.152e3
1022.35	1.347e3
1022.37	1.258e3
1022.38	2.030e3
1022.40	2.112e3
1022.41	1.797e3
1022.42	1.888e3
1022.44	1.315e3
1022.45	1.148e3
1022.47	8.490e2
1022.48	6.530e2
1022.49	4.250e2
1022.51	1.920e2
1022.52	2.040e2
1022.54	1.700e2
1022.55	3.730e2
1022.56	1.700e2
1022.58	9.800e1
1022.59	5.200e1
1022.61	3.290e2
1022.62	2.760e2
1022.63	1.640e2
1022.65	2.050e2
1022.66	9.900e1
1022.68	8.800e1
1022.69	6.000e1
1022.70	1.580e2
1022.72	1.140e2
1022.73	2.060e2
1022.75	2.480e2
1022.76	2.810e2
1022.77	2.960e2
1022.79	2.470e2
1022.80	2.860e2
1022.82	6.250e2
1022.83	7.860e2
1022.84	8.310e2
1022.86	1.363e3
1022.87	1.667e3
1022.88	1.711e3
1022.90	1.593e3
1022.91	2.044e3
1022.93	1.825e3
1022.94	1.464e3
1022.95	1.134e3
1022.97	6.280e2
1022.98	3.440e2
1023.00	2.610e2
1023.01	7.900e1
1023.02	6.200e1
1023.04	1.700e2
1023.05	3.180e2
1023.07	1.790e2
1023.08	1.090e2
1023.09	1.210e2
1023.11	1.140e2
1023.12	1.000e2
1023.14	1.030e2
1023.15	1.060e2
1023.16	8.000e1
1023.18	8.300e1
1023.19	1.480e2
1023.21	1.110e2
1023.22	3.190e2
1023.23	2.750e2
1023.25	1.030e2
1023.26	1.960e2
1023.28	1.510e2
1023.29	2.390e2
1023.30	2.900e2
1023.32	2.850e2
1023.33	4.930e2
1023.35	6.710e2
1023.36	8.300e2
1023.37	1.162e3
1023.39	1.488e3
1023.40	1.445e3
1023.42	1.346e3
1023.43	1.551e3
1023.44	1.007e3
1023.46	9.970e2
1023.47	6.740e2
1023.49	6.590e2
1023.50	3.380e2
1023.51	3.300e2
1023.53	5.370e2
1023.54	3.140e2
1023.55	2.340e2
1023.57	5.160e2
1023.58	2.190e2
1023.60	2.440e2
1023.61	2.290e2
1023.62	1.250e2
1023.64	1.900e2
1023.65	9.200e1
1023.67	4.800e1
1023.68	1.280e2
1023.69	1.350e2
1023.71	1.500e2
1023.72	8.900e1
1023.74	6.100e1
1023.75	1.470e2
1023.76	2.450e2
1023.78	2.150e2
1023.79	2.550e2
1023.81	2.740e2
1023.82	4.440e2
1023.83	2.380e2
1023.85	3.230e2
1023.86	4.950e2
1023.88	6.690e2
1023.89	6.890e2
1023.90	8.120e2
1023.92	6.020e2
1023.93	7.110e2
1023.95	7.850e2
1023.96	6.630e2
1023.97	2.180e2
1023.99	9.600e1
1024.00	1.120e2
1024.02	1.140e2
1024.03	1.140e2
1024.04	2.090e2
1024.06	1.930e2
1024.07	2.090e2
1024.09	6.300e1
1024.10	2.170e2
1024.11	2.100e2
1024.13	2.100e1
1024.14	1.390e2
1024.16	3.810e2
1024.17	3.030e2
1024.18	1.370e2
1024.20	1.300e2
1024.21	2.480e2
1024.23	1.020e2
1024.24	1.870e2
1024.25	1.100e2
1024.27	1.440e2
1024.28	2.590e2
1024.30	1.430e2
1024.31	2.470e2
1024.32	4.320e2
1024.34	4.560e2
1024.35	6.450e2
1024.36	9.230e2
1024.38	1.267e3
1024.39	1.403e3
1024.41	1.283e3
1024.42	8.630e2
1024.43	7.760e2
1024.45	6.740e2
1024.46	5.580e2
1024.48	5.430e2
1024.49	3.060e2
1024.50	4.040e2
1024.52	2.430e2
1024.53	3.500e2
1024.55	1.520e2
1024.56	8.000e1
1024.57	1.370e2
1024.59	2.750e2
1024.60	2.940e2
1024.62	2.760e2
1024.63	1.630e2
1024.64	1.590e2
1024.66	2.170e2
1024.67	1.750e2
1024.69	1.130e2
1024.70	1.140e2
1024.71	7.500e1
1024.73	2.010e2
1024.74	8.400e1
1024.76	2.230e2
1024.77	1.190e2
1024.78	2.960e2
1024.80	2.950e2
1024.81	2.720e2
1024.83	3.390e2
1024.84	4.660e2
1024.85	6.460e2
1024.87	1.071e3
1024.88	1.291e3
1024.90	9.620e2
1024.91	8.610e2
1024.92	8.970e2
1024.94	7.140e2
1024.95	5.130e2
1024.97	4.800e2
1024.98	4.310e2
1024.99	1.380e2
1025.01	1.700e2
1025.02	1.880e2
1025.04	1.780e2
1025.05	2.560e2
1025.06	2.800e2
1025.08	1.670e2
1025.09	1.380e2
1025.11	1.500e2
1025.12	1.440e2
1025.13	1.160e2
1025.15	8.500e1
1025.16	1.620e2
1025.18	2.740e2
1025.19	3.420e2
1025.20	3.320e2
1025.22	1.340e2
1025.23	9.500e1
1025.25	2.700e2
1025.26	2.370e2
1025.27	9.800e1
1025.29	1.380e2
1025.30	2.050e2
1025.31	3.410e2
1025.33	3.270e2
1025.34	5.210e2
1025.36	6.270e2
1025.37	7.240e2
1025.38	6.630e2
1025.40	9.840e2
1025.41	9.430e2
1025.43	6.160e2
1025.44	6.790e2
1025.45	5.060e2
1025.47	3.310e2
1025.48	4.240e2
1025.50	4.020e2
1025.51	3.530e2
1025.52	5.110e2
1025.54	2.400e2
1025.55	1.360e2
1025.57	2.190e2
1025.58	2.230e2
1025.59	1.900e2
1025.61	2.260e2
1025.62	3.580e2
1025.64	2.000e2
1025.65	1.920e2
1025.66	2.050e2
1025.68	1.370e2
1025.69	1.440e2
1025.71	9.000e1
1025.72	1.630e2
1025.73	9.400e1
1025.75	1.730e2
1025.76	1.630e2
1025.78	2.790e2
1025.79	2.370e2
1025.80	1.750e2
1025.82	3.510e2
1025.83	2.620e2
1025.85	4.030e2
1025.86	3.780e2
1025.87	3.960e2
1025.89	3.590e2
1025.90	5.810e2
1025.92	5.340e2
1025.93	4.080e2
1025.94	2.880e2
1025.96	4.310e2
1025.97	3.160e2
1025.99	2.540e2
1026.00	1.150e2
1026.01	8.200e1
1026.03	1.200e2
1026.04	3.450e2
1026.06	3.820e2
1026.07	2.520e2
1026.08	1.340e2
1026.10	6.400e1
1026.11	1.290e2
1026.13	5.700e1
1026.14	1.640e2
1026.15	2.880e2
1026.17	1.350e2
1026.18	1.320e2
1026.20	2.620e2
1026.21	1.660e2
1026.22	1.790e2
1026.24	1.010e2
1026.25	1.430e2
1026.27	1.670e2
1026.28	1.200e2
1026.29	1.540e2
1026.31	2.270e2
1026.32	1.890e2
1026.34	2.290e2
1026.35	4.550e2
1026.36	3.670e2
1026.38	3.000e2
1026.39	4.210e2
1026.41	2.910e2
1026.42	3.830e2
1026.43	3.840e2
1026.45	3.850e2
1026.46	3.080e2
1026.48	2.890e2
1026.49	3.150e2
1026.50	2.210e2
1026.52	2.900e2
1026.53	3.370e2
1026.55	2.480e2
1026.56	3.050e2
1026.57	1.540e2
1026.59	1.940e2
1026.60	2.770e2
1026.61	1.600e2
1026.63	1.300e2
1026.64	7.800e1
1026.66	1.160e2
1026.67	7.800e1
1026.68	1.600e2
1026.70	1.720e2
1026.71	1.380e2
1026.73	2.440e2
1026.74	1.060e2
1026.75	1.330e2
1026.77	1.480e2
1026.78	1.550e2
1026.80	2.880e2
1026.81	1.700e2
1026.82	1.910e2
1026.84	2.030e2
1026.85	1.010e2
1026.87	1.270e2
1026.88	1.560e2
1026.89	2.410e2
1026.91	4.510e2
1026.92	3.870e2
1026.94	2.770e2
1026.95	2.430e2
1026.96	2.160e2
1026.98	1.770e2
1026.99	2.250e2
1027.01	1.230e2
1027.02	1.620e2
1027.03	1.820e2
1027.05	3.000e2
1027.06	3.920e2
1027.08	3.540e2
1027.09	3.840e2
1027.10	3.770e2
1027.12	1.280e2
1027.13	1.310e2
1027.15	9.700e1
1027.16	2.740e2
1027.17	2.590e2
1027.19	1.470e2
1027.20	1.680e2
1027.22	1.970e2
1027.23	1.910e2
1027.24	2.400e2
1027.26	1.160e2
1027.27	8.700e1
1027.29	1.650e2
1027.30	1.250e2
1027.31	1.780e2
1027.33	2.190e2
1027.34	1.630e2
1027.36	2.380e2
1027.37	2.980e2
1027.38	3.250e2
1027.40	3.210e2
1027.41	2.570e2
1027.43	3.690e2
1027.44	3.030e2
1027.45	1.630e2
1027.47	2.520e2
1027.48	4.740e2
1027.50	2.570e2
1027.51	2.140e2
1027.52	3.220e2
1027.54	3.300e2
1027.55	2.210e2
1027.57	1.020e2
1027.58	1.820e2
1027.59	1.700e2
1027.61	1.970e2
1027.62	1.710e2
1027.64	1.460e2
1027.65	1.260e2
1027.66	2.100e2
1027.68	1.610e2
1027.69	1.210e2
1027.71	8.000e1
1027.72	6.300e1
1027.73	8.800e1
1027.75	1.290e2
1027.76	1.090e2
1027.78	1.230e2
1027.79	1.140e2
[truncated: 262,975 more rows]
