# Supplementary material for: Structural insights into chaperone addiction of toxin-antitoxin systems
Source: Nat Commun. 2019 Feb 15;10:782. doi: 10.1038/s41467-019-08747-4 (PMC6377645; doi:10.1038/s41467-019-08747-4)
Supplement: Supplementary file 5 — Supplementary Data 2 [file 41467_2019_8747_MOESM5_ESM.zip › NativeMS-Data/C4-Titration/SecB-C4-16eq.txt]

1000.01	2.340e2
1000.03	4.380e2
1000.04	3.470e2
1000.05	2.800e2
1000.07	4.090e2
1000.08	1.570e2
1000.10	1.750e2
1000.11	1.910e2
1000.12	7.900e1
1000.14	9.800e1
1000.15	1.730e2
1000.17	3.800e1
1000.18	1.710e2
1000.19	1.260e2
1000.21	1.930e2
1000.22	3.040e2
1000.23	1.970e2
1000.25	1.820e2
1000.26	1.370e2
1000.28	6.500e1
1000.29	1.930e2
1000.30	2.530e2
1000.32	3.110e2
1000.33	4.620e2
1000.34	4.300e2
1000.36	3.010e2
1000.37	3.260e2
1000.39	3.910e2
1000.40	3.990e2
1000.41	5.100e2
1000.43	6.050e2
1000.44	5.180e2
1000.45	3.470e2
1000.47	2.430e2
1000.48	2.660e2
1000.50	3.310e2
1000.51	4.110e2
1000.52	2.310e2
1000.54	2.460e2
1000.55	2.040e2
1000.57	1.150e2
1000.58	1.370e2
1000.59	1.470e2
1000.61	1.860e2
1000.62	1.200e2
1000.63	1.030e2
1000.65	1.250e2
1000.66	6.900e1
1000.68	5.900e1
1000.69	1.050e2
1000.70	7.800e1
1000.72	1.060e2
1000.73	9.700e1
1000.74	1.290e2
1000.76	8.800e1
1000.77	4.200e1
1000.79	1.220e2
1000.80	1.210e2
1000.81	1.870e2
1000.83	2.180e2
1000.84	3.410e2
1000.86	5.080e2
1000.87	5.980e2
1000.88	5.860e2
1000.90	5.930e2
1000.91	4.540e2
1000.92	2.830e2
1000.94	2.640e2
1000.95	2.140e2
1000.97	3.170e2
1000.98	3.460e2
1000.99	1.560e2
1001.01	1.150e2
1001.02	1.630e2
1001.03	7.600e1
1001.05	2.880e2
1001.06	3.340e2
1001.08	1.480e2
1001.09	1.280e2
1001.10	4.900e1
1001.12	6.400e1
1001.13	1.150e2
1001.15	8.100e1
1001.16	6.700e1
1001.17	8.500e1
1001.19	2.110e2
1001.20	1.780e2
1001.21	2.520e2
1001.23	1.130e2
1001.24	1.490e2
1001.26	2.490e2
1001.27	1.660e2
1001.28	3.120e2
1001.30	1.630e2
1001.31	1.990e2
1001.32	3.970e2
1001.34	3.740e2
1001.35	3.920e2
1001.37	3.630e2
1001.38	6.170e2
1001.39	4.270e2
1001.41	5.180e2
1001.42	6.600e2
1001.44	5.630e2
1001.45	3.710e2
1001.46	4.300e2
1001.48	3.230e2
1001.49	4.010e2
1001.50	4.130e2
1001.52	3.100e2
1001.53	1.710e2
1001.55	2.560e2
1001.56	1.370e2
1001.57	9.800e1
1001.59	1.530e2
1001.60	2.200e2
1001.61	8.100e1
1001.63	1.420e2
1001.64	1.860e2
1001.66	9.200e1
1001.67	1.090e2
1001.68	1.300e2
1001.70	1.800e2
1001.71	6.900e1
1001.73	2.490e2
1001.74	1.610e2
1001.75	2.850e2
1001.77	2.610e2
1001.78	1.720e2
1001.79	2.230e2
1001.81	1.050e2
1001.82	2.460e2
1001.84	1.700e2
1001.85	2.990e2
1001.86	3.130e2
1001.88	4.120e2
1001.89	2.370e2
1001.90	2.300e2
1001.92	4.180e2
1001.93	3.130e2
1001.95	4.920e2
1001.96	1.910e2
1001.97	2.530e2
1001.99	3.520e2
1002.00	1.690e2
1002.02	1.750e2
1002.03	8.900e1
1002.04	2.190e2
1002.06	1.300e2
1002.07	2.070e2
1002.08	3.880e2
1002.10	2.480e2
1002.11	3.580e2
1002.13	3.950e2
1002.14	2.850e2
1002.15	1.850e2
1002.17	1.310e2
1002.18	3.340e2
1002.19	3.490e2
1002.21	5.300e2
1002.22	3.920e2
1002.24	3.440e2
1002.25	5.120e2
1002.26	2.980e2
1002.28	1.550e2
1002.29	2.650e2
1002.31	2.410e2
1002.32	3.320e2
1002.33	4.610e2
1002.35	1.054e3
1002.36	1.019e3
1002.37	8.690e2
1002.39	6.560e2
1002.40	5.950e2
1002.42	3.750e2
1002.43	7.600e2
1002.44	5.970e2
1002.46	6.650e2
1002.47	5.610e2
1002.49	1.213e3
1002.50	5.920e2
1002.51	3.990e2
1002.53	2.620e2
1002.54	1.390e2
1002.55	3.310e2
1002.57	4.340e2
1002.58	3.490e2
1002.60	5.250e2
1002.61	3.630e2
1002.62	3.200e2
1002.64	1.340e2
1002.65	3.110e2
1002.66	1.330e2
1002.68	1.600e2
1002.69	2.650e2
1002.71	4.190e2
1002.72	5.420e2
1002.73	2.500e2
1002.75	1.880e2
1002.76	2.580e2
1002.78	1.380e2
1002.79	1.250e2
1002.80	1.690e2
1002.82	1.670e2
1002.83	3.700e2
1002.84	4.720e2
1002.86	6.720e2
1002.87	2.760e2
1002.89	6.210e2
1002.90	6.110e2
1002.91	2.520e2
1002.93	4.020e2
1002.94	3.620e2
1002.95	5.450e2
1002.97	3.810e2
1002.98	1.110e2
1003.00	8.000e1
1003.01	3.560e2
1003.02	2.960e2
1003.04	1.880e2
1003.05	3.050e2
1003.07	2.710e2
1003.08	1.390e2
1003.09	1.930e2
1003.11	2.570e2
1003.12	1.880e2
1003.13	2.290e2
1003.15	2.670e2
1003.16	2.070e2
1003.18	1.920e2
1003.19	1.680e2
1003.20	6.800e1
1003.22	8.900e1
1003.23	1.700e2
1003.25	1.880e2
1003.26	1.550e2
1003.27	8.300e1
1003.29	1.590e2
1003.30	3.310e2
1003.31	2.450e2
1003.33	2.170e2
1003.34	3.220e2
1003.36	2.930e2
1003.37	2.850e2
1003.38	2.720e2
1003.40	3.480e2
1003.41	3.390e2
1003.42	3.650e2
1003.44	4.410e2
1003.45	4.840e2
1003.47	3.040e2
1003.48	4.750e2
1003.49	3.220e2
1003.51	2.720e2
1003.52	2.240e2
1003.54	2.030e2
1003.55	2.120e2
1003.56	1.010e2
1003.58	1.510e2
1003.59	1.420e2
1003.60	1.790e2
1003.62	1.250e2
1003.63	6.500e1
1003.65	5.400e1
1003.66	2.230e2
1003.67	1.250e2
1003.69	9.000e1
1003.70	1.830e2
1003.72	1.020e2
1003.73	1.440e2
1003.74	1.700e2
1003.76	9.300e1
1003.77	1.300e2
1003.78	1.390e2
1003.80	2.620e2
1003.81	1.950e2
1003.83	5.260e2
1003.84	1.160e3
1003.85	1.294e3
1003.87	1.216e3
1003.88	9.140e2
1003.89	8.140e2
1003.91	5.050e2
1003.92	3.300e2
1003.94	2.480e2
1003.95	3.420e2
1003.96	1.970e2
1003.98	7.700e1
1003.99	6.500e1
1004.01	3.100e1
1004.02	1.750e2
1004.03	1.020e2
1004.05	9.200e1
1004.06	1.470e2
1004.07	2.380e2
1004.09	2.200e2
1004.10	1.800e2
1004.12	1.420e2
1004.13	6.600e1
1004.14	1.150e2
1004.16	1.290e2
1004.17	5.400e1
1004.19	2.000e1
1004.20	1.890e2
1004.21	2.340e2
1004.23	2.650e2
1004.24	1.270e2
1004.25	1.280e2
1004.27	1.360e2
1004.28	9.400e1
1004.30	3.320e2
1004.31	2.900e2
1004.32	4.950e2
1004.34	6.700e2
1004.35	9.950e2
1004.37	1.012e3
1004.38	1.129e3
1004.39	8.430e2
1004.41	7.630e2
1004.42	5.490e2
1004.43	6.740e2
1004.45	4.100e2
1004.46	3.590e2
1004.48	5.310e2
1004.49	2.260e2
1004.50	3.560e2
1004.52	3.450e2
1004.53	2.590e2
1004.54	2.200e2
1004.56	1.350e2
1004.57	9.300e1
1004.59	1.280e2
1004.60	8.500e1
1004.61	7.000e1
1004.63	1.470e2
1004.64	2.510e2
1004.66	1.070e2
1004.67	1.040e2
1004.68	9.600e1
1004.70	4.000e1
1004.71	9.300e1
1004.72	4.600e1
1004.74	1.030e2
1004.75	1.780e2
1004.77	8.600e1
1004.78	4.900e1
1004.79	2.210e2
1004.81	4.260e2
1004.82	4.230e2
1004.84	5.450e2
1004.85	4.350e2
1004.86	5.160e2
1004.88	6.290e2
1004.89	6.060e2
1004.90	5.360e2
1004.92	3.340e2
1004.93	5.520e2
1004.95	2.970e2
1004.96	4.030e2
1004.97	2.640e2
1004.99	2.270e2
1005.00	2.180e2
1005.02	3.480e2
1005.03	3.550e2
1005.04	1.070e2
1005.06	2.440e2
1005.07	1.820e2
1005.08	1.520e2
1005.10	1.400e2
1005.11	5.900e1
1005.13	8.700e1
1005.14	2.360e2
1005.15	3.290e2
1005.17	2.130e2
1005.18	1.680e2
1005.19	2.020e2
1005.21	1.720e2
1005.22	2.240e2
1005.24	1.920e2
1005.25	8.300e1
1005.26	1.070e2
1005.28	1.600e2
1005.29	2.160e2
1005.31	3.250e2
1005.32	4.010e2
1005.33	4.280e2
1005.35	4.620e2
1005.36	4.990e2
1005.37	5.510e2
1005.39	5.730e2
1005.40	3.970e2
1005.42	3.710e2
1005.43	3.720e2
1005.44	4.770e2
1005.46	3.160e2
1005.47	4.820e2
1005.49	5.240e2
1005.50	5.270e2
1005.51	4.140e2
1005.53	3.680e2
1005.54	3.240e2
1005.55	1.870e2
1005.57	1.190e2
1005.58	1.540e2
1005.60	3.060e2
1005.61	2.410e2
1005.62	1.310e2
1005.64	2.720e2
1005.65	1.910e2
1005.67	1.690e2
1005.68	6.300e1
1005.69	7.500e1
1005.71	9.900e1
1005.72	1.270e2
1005.73	3.700e1
1005.75	6.400e1
1005.76	1.630e2
1005.78	2.060e2
1005.79	3.760e2
1005.80	2.900e2
1005.82	1.800e2
1005.83	3.610e2
1005.85	4.630e2
1005.86	4.690e2
1005.87	2.380e2
1005.89	3.930e2
1005.90	4.230e2
1005.91	5.250e2
1005.93	2.270e2
1005.94	1.750e2
1005.96	3.910e2
1005.97	5.050e2
1005.98	4.730e2
1006.00	4.080e2
1006.01	3.100e2
1006.03	2.300e2
1006.04	1.120e2
1006.05	4.990e2
1006.07	5.090e2
1006.08	1.520e2
1006.09	2.900e2
1006.11	1.690e2
1006.12	1.920e2
1006.14	1.610e2
1006.15	1.180e2
1006.16	1.470e2
1006.18	2.170e2
1006.19	1.110e2
1006.21	2.440e2
1006.22	2.120e2
1006.23	1.360e2
1006.25	6.800e1
1006.26	9.500e1
1006.27	1.040e2
1006.29	2.100e2
1006.30	1.760e2
1006.32	2.240e2
1006.33	3.420e2
1006.34	4.660e2
1006.36	3.840e2
1006.37	6.500e2
1006.39	2.690e2
1006.40	1.670e2
1006.41	2.970e2
1006.43	2.960e2
1006.44	3.750e2
1006.45	4.720e2
1006.47	4.300e2
1006.48	5.160e2
1006.50	4.150e2
1006.51	4.920e2
1006.52	3.050e2
1006.54	2.390e2
1006.55	2.020e2
1006.57	1.370e2
1006.58	2.170e2
1006.59	2.130e2
1006.61	1.700e2
1006.62	9.800e1
1006.63	1.080e2
1006.65	2.060e2
1006.66	2.200e2
1006.68	9.800e1
1006.69	6.300e1
1006.70	2.150e2
1006.72	2.870e2
1006.73	1.310e2
1006.75	1.750e2
1006.76	1.990e2
1006.77	1.230e2
1006.79	2.740e2
1006.80	1.560e2
1006.81	1.950e2
1006.83	5.190e2
1006.84	3.440e2
1006.86	1.750e2
1006.87	2.310e2
1006.88	2.030e2
1006.90	2.880e2
1006.91	2.000e2
1006.93	1.760e2
1006.94	1.090e2
1006.95	1.810e2
1006.97	1.580e2
1006.98	1.270e2
1006.99	1.680e2
1007.01	2.630e2
1007.02	1.480e2
1007.04	8.200e1
1007.05	2.250e2
1007.06	1.560e2
1007.08	7.800e1
1007.09	7.100e1
1007.11	4.200e1
1007.12	1.540e2
1007.13	1.180e2
1007.15	5.800e1
1007.16	1.560e2
1007.17	2.440e2
1007.19	1.150e2
1007.20	1.190e2
1007.22	1.150e2
1007.23	8.900e1
1007.24	1.510e2
1007.26	1.630e2
1007.27	2.060e2
1007.29	1.170e2
1007.30	1.540e2
1007.31	1.660e2
1007.33	1.810e2
1007.34	2.870e2
1007.35	2.370e2
1007.37	3.310e2
1007.38	4.460e2
1007.40	4.950e2
1007.41	3.880e2
1007.42	5.220e2
1007.44	5.060e2
1007.45	3.640e2
1007.47	5.930e2
1007.48	6.830e2
1007.49	8.350e2
1007.51	8.280e2
1007.52	8.510e2
1007.53	7.900e2
1007.55	5.330e2
1007.56	4.920e2
1007.58	3.560e2
1007.59	2.500e2
1007.60	1.370e2
1007.62	1.880e2
1007.63	1.450e2
1007.65	1.800e2
1007.66	1.300e2
1007.67	1.070e2
1007.69	1.060e2
1007.70	1.170e2
1007.71	1.360e2
1007.73	1.060e2
1007.74	9.000e1
1007.76	9.200e1
1007.77	6.200e1
1007.78	1.320e2
1007.80	2.220e2
1007.81	1.560e2
1007.83	2.630e2
1007.84	3.300e2
1007.85	2.120e2
1007.87	2.210e2
1007.88	1.500e2
1007.89	2.560e2
1007.91	3.380e2
1007.92	2.340e2
1007.94	5.510e2
1007.95	6.120e2
1007.96	5.540e2
1007.98	4.400e2
1007.99	3.540e2
1008.01	2.140e2
1008.02	2.330e2
1008.03	1.910e2
1008.05	2.860e2
1008.06	8.700e1
1008.07	7.800e1
1008.09	1.410e2
1008.10	1.960e2
1008.12	2.730e2
1008.13	2.830e2
1008.14	1.540e2
1008.16	1.660e2
1008.17	1.600e1
1008.19	8.500e1
1008.20	2.130e2
1008.21	1.750e2
1008.23	1.030e2
1008.24	1.000e2
1008.26	1.330e2
1008.27	1.700e2
1008.28	1.580e2
1008.30	2.180e2
1008.31	2.050e2
1008.32	1.070e2
1008.34	4.280e2
1008.35	3.200e2
1008.37	1.890e2
1008.38	2.240e2
1008.39	4.270e2
1008.41	3.670e2
1008.42	5.270e2
1008.44	6.920e2
1008.45	6.920e2
1008.46	6.810e2
1008.48	8.580e2
1008.49	9.960e2
1008.50	6.810e2
1008.52	7.520e2
1008.53	6.550e2
1008.55	3.940e2
1008.56	5.800e2
1008.57	1.900e2
1008.59	1.170e2
1008.60	3.060e2
1008.62	1.300e2
1008.63	7.500e1
1008.64	7.800e1
1008.66	1.480e2
1008.67	1.130e2
1008.68	1.290e2
1008.70	2.220e2
1008.71	8.200e1
1008.73	8.200e1
1008.74	1.120e2
1008.75	2.380e2
1008.77	1.400e2
1008.78	1.150e2
1008.80	2.870e2
1008.81	4.220e2
1008.82	1.590e2
1008.84	1.060e2
1008.85	2.290e2
1008.86	2.280e2
1008.88	2.420e2
1008.89	2.070e2
1008.91	2.960e2
1008.92	3.050e2
1008.93	4.860e2
1008.95	4.210e2
1008.96	4.510e2
1008.98	4.910e2
1008.99	2.970e2
1009.00	2.730e2
1009.02	2.820e2
1009.03	1.710e2
1009.04	1.830e2
1009.06	1.220e2
1009.07	1.790e2
1009.09	7.200e1
1009.10	1.870e2
1009.11	1.680e2
1009.13	1.210e2
1009.14	2.030e2
1009.16	1.530e2
1009.17	1.700e2
1009.18	2.550e2
1009.20	1.470e2
1009.21	1.240e2
1009.23	2.300e2
1009.24	1.070e2
1009.25	4.900e1
1009.27	9.100e1
1009.28	9.200e1
1009.29	1.750e2
1009.31	1.240e2
1009.32	1.590e2
1009.34	2.950e2
1009.35	3.510e2
1009.36	3.330e2
1009.38	2.600e2
1009.39	2.690e2
1009.41	4.990e2
1009.42	5.050e2
1009.43	4.910e2
1009.45	4.640e2
1009.46	4.640e2
1009.47	4.620e2
1009.49	4.300e2
1009.50	6.260e2
1009.52	4.360e2
1009.53	4.160e2
1009.54	2.660e2
1009.56	2.460e2
1009.57	1.600e2
1009.59	1.640e2
1009.60	9.900e1
1009.61	2.200e2
1009.63	2.910e2
1009.64	1.100e2
1009.66	1.150e2
1009.67	1.570e2
1009.68	1.150e2
1009.70	8.700e1
1009.71	1.470e2
1009.72	1.930e2
1009.74	1.590e2
1009.75	8.500e1
1009.77	9.500e1
1009.78	1.840e2
1009.79	5.000e1
1009.81	1.690e2
1009.82	1.970e2
1009.84	1.920e2
1009.85	1.380e2
1009.86	1.280e2
1009.88	1.550e2
1009.89	1.450e2
1009.90	1.560e2
1009.92	1.890e2
1009.93	2.230e2
1009.95	2.620e2
1009.96	1.770e2
1009.97	3.610e2
1009.99	1.290e2
1010.00	1.440e2
1010.02	2.050e2
1010.03	3.590e2
1010.04	1.700e2
1010.06	2.050e2
1010.07	1.730e2
1010.08	1.350e2
1010.10	1.290e2
1010.11	1.820e2
1010.13	9.200e1
1010.14	2.500e2
1010.15	3.290e2
1010.17	2.030e2
1010.18	2.080e2
1010.20	4.380e2
1010.21	3.900e2
1010.22	1.060e2
1010.24	1.620e2
1010.25	2.380e2
1010.27	3.020e2
1010.28	1.230e2
1010.29	1.100e2
1010.31	1.200e2
1010.32	3.640e2
1010.33	3.780e2
1010.35	5.370e2
1010.36	2.240e2
1010.38	2.730e2
1010.39	4.530e2
1010.40	2.750e2
1010.42	2.880e2
1010.43	4.300e2
1010.45	3.920e2
1010.46	5.990e2
1010.47	6.030e2
1010.49	4.220e2
1010.50	6.880e2
1010.51	5.220e2
1010.53	2.780e2
1010.54	2.780e2
1010.56	3.060e2
1010.57	2.030e2
1010.58	1.640e2
1010.60	2.070e2
1010.61	2.140e2
1010.63	5.190e2
1010.64	4.220e2
1010.65	1.870e2
1010.67	3.040e2
1010.68	3.840e2
1010.70	3.520e2
1010.71	1.310e2
1010.72	1.230e2
1010.74	1.800e2
1010.75	3.010e2
1010.76	1.160e2
1010.78	1.080e2
1010.79	3.210e2
1010.81	1.700e2
1010.82	1.110e2
1010.83	9.900e1
1010.85	1.420e2
1010.86	1.610e2
1010.88	1.300e2
1010.89	1.580e2
1010.90	2.720e2
1010.92	2.070e2
1010.93	2.360e2
1010.95	2.300e2
1010.96	1.650e2
1010.97	1.310e2
1010.99	1.750e2
1011.00	2.720e2
1011.01	2.480e2
1011.03	2.410e2
1011.04	7.400e1
1011.06	1.510e2
1011.07	1.100e2
1011.08	1.530e2
1011.10	4.400e1
1011.11	5.500e1
1011.13	4.600e1
1011.14	8.900e1
1011.15	9.000e1
1011.17	1.170e2
1011.18	1.200e2
1011.19	2.140e2
1011.21	2.020e2
1011.22	1.670e2
1011.24	1.490e2
1011.25	7.600e1
1011.26	1.650e2
1011.28	2.060e2
1011.29	1.310e2
1011.31	9.100e1
1011.32	1.540e2
1011.33	1.450e2
1011.35	3.410e2
1011.36	3.260e2
1011.38	2.670e2
1011.39	3.860e2
1011.40	6.820e2
1011.42	6.560e2
1011.43	8.440e2
1011.44	8.660e2
1011.46	4.630e2
1011.47	5.700e2
1011.49	3.610e2
1011.50	3.000e2
1011.51	2.710e2
1011.53	2.850e2
1011.54	2.140e2
1011.56	1.340e2
1011.57	1.580e2
1011.58	1.500e2
1011.60	1.150e2
1011.61	1.610e2
1011.63	1.620e2
1011.64	9.100e1
1011.65	5.000e1
1011.67	1.350e2
1011.68	1.180e2
1011.69	1.320e2
1011.71	1.090e2
1011.72	1.880e2
1011.74	1.310e2
1011.75	1.590e2
1011.76	2.740e2
1011.78	1.670e2
1011.79	1.230e2
1011.81	2.250e2
1011.82	3.430e2
1011.83	3.220e2
1011.85	3.150e2
1011.86	3.440e2
1011.87	4.500e2
1011.89	4.250e2
1011.90	5.120e2
1011.92	4.400e2
1011.93	5.900e2
1011.94	6.900e2
1011.96	3.730e2
1011.97	5.360e2
1011.99	4.310e2
1012.00	2.020e2
1012.01	2.130e2
1012.03	8.800e1
1012.04	9.300e1
1012.06	1.490e2
1012.07	2.500e2
1012.08	2.590e2
1012.10	1.190e2
1012.11	1.770e2
1012.12	2.400e2
1012.14	2.370e2
1012.15	2.250e2
1012.17	3.550e2
1012.18	1.820e2
1012.19	1.740e2
1012.21	1.120e2
1012.22	1.210e2
1012.24	1.440e2
1012.25	7.900e1
1012.26	8.400e1
1012.28	1.880e2
1012.29	2.430e2
1012.31	2.660e2
1012.32	3.060e2
1012.33	3.030e2
1012.35	3.900e2
1012.36	4.610e2
1012.37	5.590e2
1012.39	4.950e2
1012.40	6.180e2
1012.42	8.030e2
1012.43	5.170e2
1012.44	7.000e2
1012.46	6.090e2
1012.47	4.590e2
1012.49	3.780e2
1012.50	2.940e2
1012.51	3.730e2
1012.53	2.330e2
1012.54	1.770e2
1012.56	3.130e2
1012.57	1.210e2
1012.58	2.390e2
1012.60	6.800e1
1012.61	6.300e1
1012.62	6.600e1
1012.64	2.160e2
1012.65	2.240e2
1012.67	1.730e2
1012.68	1.700e2
1012.69	9.500e1
1012.71	1.280e2
1012.72	1.570e2
1012.74	1.130e2
1012.75	5.500e1
1012.76	8.700e1
1012.78	8.100e1
1012.79	1.640e2
1012.81	2.270e2
1012.82	2.800e2
1012.83	3.490e2
1012.85	2.440e2
1012.86	3.070e2
1012.87	3.030e2
1012.89	1.890e2
1012.90	3.380e2
1012.92	3.450e2
1012.93	2.760e2
1012.94	3.130e2
1012.96	3.360e2
1012.97	1.540e2
1012.99	1.280e2
1013.00	1.970e2
1013.01	1.920e2
1013.03	1.440e2
1013.04	1.710e2
1013.06	1.470e2
1013.07	8.200e1
1013.08	4.700e1
1013.10	6.600e1
1013.11	3.400e1
1013.12	8.500e1
1013.14	1.040e2
1013.15	1.350e2
1013.17	1.450e2
1013.18	1.400e2
1013.19	4.900e1
1013.21	1.480e2
1013.22	1.110e2
1013.24	1.430e2
1013.25	1.620e2
1013.26	1.850e2
1013.28	2.270e2
1013.29	2.680e2
1013.31	2.470e2
1013.32	2.650e2
1013.33	3.340e2
1013.35	3.350e2
1013.36	6.390e2
1013.37	6.500e2
1013.39	8.900e2
1013.40	6.650e2
1013.42	7.370e2
1013.43	1.046e3
1013.44	7.840e2
1013.46	5.570e2
1013.47	5.500e2
1013.49	4.050e2
1013.50	5.030e2
1013.51	5.220e2
1013.53	3.080e2
1013.54	2.630e2
1013.56	2.200e2
1013.57	1.730e2
1013.58	1.700e2
1013.60	1.190e2
1013.61	7.300e1
1013.62	9.300e1
1013.64	7.900e1
1013.65	2.070e2
1013.67	1.210e2
1013.68	6.700e1
1013.69	1.140e2
1013.71	9.800e1
1013.72	5.500e1
1013.74	1.170e2
1013.75	1.810e2
1013.76	1.100e2
1013.78	1.340e2
1013.79	1.070e2
1013.81	1.920e2
1013.82	3.110e2
1013.83	2.290e2
1013.85	2.470e2
1013.86	4.090e2
1013.87	6.140e2
1013.89	8.390e2
1013.90	7.040e2
1013.92	8.880e2
1013.93	8.680e2
1013.94	5.570e2
1013.96	3.690e2
1013.97	2.720e2
1013.99	5.010e2
1014.00	2.310e2
1014.01	1.230e2
1014.03	2.670e2
1014.04	1.570e2
1014.06	1.620e2
1014.07	1.430e2
1014.08	3.800e1
1014.10	8.300e1
1014.11	1.370e2
1014.12	2.990e2
1014.14	2.430e2
1014.15	1.900e2
1014.17	1.540e2
1014.18	3.270e2
1014.19	5.370e2
1014.21	6.100e1
1014.22	1.300e2
1014.24	7.600e1
1014.25	1.460e2
1014.26	1.740e2
1014.28	1.800e1
1014.29	4.300e1
1014.31	1.040e2
1014.32	1.970e2
1014.33	1.750e2
1014.35	2.410e2
1014.36	5.120e2
1014.38	4.430e2
1014.39	6.090e2
1014.40	6.830e2
1014.42	8.310e2
1014.43	4.770e2
1014.44	5.960e2
1014.46	4.060e2
1014.47	3.710e2
1014.49	3.350e2
1014.50	5.010e2
1014.51	4.510e2
1014.53	2.470e2
1014.54	2.760e2
1014.56	2.380e2
1014.57	2.680e2
1014.58	1.270e2
1014.60	1.200e2
1014.61	9.500e1
1014.63	1.110e2
1014.64	1.120e2
1014.65	9.500e1
1014.67	9.200e1
1014.68	8.300e1
1014.69	1.720e2
1014.71	1.280e2
1014.72	9.600e1
1014.74	5.400e1
1014.75	1.080e2
1014.76	1.750e2
1014.78	2.230e2
1014.79	2.090e2
1014.81	2.580e2
1014.82	4.820e2
1014.83	5.480e2
1014.85	5.150e2
1014.86	5.790e2
1014.88	4.910e2
1014.89	4.520e2
1014.90	4.940e2
1014.92	4.910e2
1014.93	5.220e2
1014.95	5.140e2
1014.96	3.250e2
1014.97	3.300e2
1014.99	1.700e2
1015.00	2.450e2
1015.01	8.800e1
1015.03	2.110e2
1015.04	1.210e2
1015.06	5.000e1
1015.07	7.000e1
1015.08	1.180e2
1015.10	7.200e1
1015.11	3.400e1
1015.13	2.450e2
1015.14	2.060e2
1015.15	1.580e2
1015.17	2.180e2
1015.18	1.180e2
1015.20	8.300e1
1015.21	5.000e1
1015.22	3.500e1
1015.24	9.100e1
1015.25	1.410e2
1015.26	1.810e2
1015.28	1.270e2
1015.29	1.320e2
1015.31	2.650e2
1015.32	3.530e2
1015.33	5.350e2
1015.35	3.140e2
1015.36	5.480e2
1015.38	6.510e2
1015.39	5.980e2
1015.40	5.640e2
1015.42	4.970e2
1015.43	3.830e2
1015.45	3.780e2
1015.46	5.700e2
1015.47	2.600e2
1015.49	2.050e2
1015.50	2.730e2
1015.52	2.760e2
1015.53	2.600e2
1015.54	1.970e2
1015.56	1.710e2
1015.57	1.020e2
1015.58	2.120e2
1015.60	8.500e1
1015.61	6.500e1
1015.63	8.900e1
1015.64	1.330e2
1015.65	9.600e1
1015.67	8.000e1
1015.68	1.100e2
1015.70	7.700e1
1015.71	1.360e2
1015.72	1.180e2
1015.74	1.460e2
1015.75	1.670e2
1015.77	2.610e2
1015.78	3.030e2
1015.79	2.420e2
1015.81	2.450e2
1015.82	2.660e2
1015.84	2.620e2
1015.85	3.830e2
1015.86	4.950e2
1015.88	3.720e2
1015.89	3.040e2
1015.90	2.390e2
1015.92	3.910e2
1015.93	2.010e2
1015.95	1.290e2
1015.96	1.980e2
1015.97	2.940e2
1015.99	2.010e2
1016.00	1.900e2
1016.02	2.640e2
1016.03	1.410e2
1016.04	2.070e2
1016.06	1.250e2
1016.07	8.600e1
1016.09	8.200e1
1016.10	1.020e2
1016.11	8.900e1
1016.13	6.400e1
1016.14	3.000e1
1016.15	9.400e1
1016.17	9.100e1
1016.18	1.800e2
1016.20	2.180e2
1016.21	1.760e2
1016.22	7.500e1
1016.24	1.530e2
1016.25	1.140e2
1016.27	1.810e2
1016.28	1.580e2
1016.29	1.710e2
1016.31	2.750e2
1016.32	3.680e2
1016.34	3.650e2
1016.35	3.580e2
1016.36	3.070e2
1016.38	4.260e2
1016.39	4.220e2
1016.41	2.780e2
1016.42	2.000e2
1016.43	2.830e2
1016.45	3.910e2
1016.46	4.730e2
1016.47	5.080e2
1016.49	3.860e2
1016.50	3.030e2
1016.52	9.700e1
1016.53	2.290e2
1016.54	1.630e2
1016.56	1.590e2
1016.57	2.740e2
1016.59	1.380e2
1016.60	2.700e1
1016.61	1.270e2
1016.63	9.800e1
1016.64	1.500e1
1016.66	7.100e1
1016.67	6.300e1
1016.68	1.890e2
1016.70	1.640e2
1016.71	1.480e2
1016.73	1.960e2
1016.74	1.380e2
1016.75	1.170e2
1016.77	1.300e2
1016.78	1.820e2
1016.79	1.620e2
1016.81	2.770e2
1016.82	3.300e2
1016.84	1.990e2
1016.85	1.890e2
1016.86	2.990e2
1016.88	3.600e2
1016.89	2.800e2
1016.91	2.260e2
1016.92	2.330e2
1016.93	2.780e2
1016.95	2.610e2
1016.96	1.070e2
1016.98	2.520e2
1016.99	1.680e2
1017.00	1.870e2
1017.02	1.320e2
1017.03	2.050e2
1017.05	1.970e2
1017.06	2.300e2
1017.07	8.000e1
1017.09	1.030e2
1017.10	1.540e2
1017.11	1.460e2
1017.13	8.400e1
1017.14	2.860e2
1017.16	1.660e2
1017.17	1.410e2
1017.18	1.440e2
1017.20	1.110e2
1017.21	1.530e2
1017.23	7.700e1
1017.24	3.700e1
1017.25	1.170e2
1017.27	1.360e2
1017.28	1.660e2
1017.30	4.700e1
1017.31	1.160e2
1017.32	1.060e2
1017.34	1.480e2
1017.35	2.260e2
1017.37	2.240e2
1017.38	2.240e2
1017.39	2.030e2
1017.41	2.760e2
1017.42	2.990e2
1017.44	2.960e2
1017.45	2.490e2
1017.46	4.170e2
1017.48	4.150e2
1017.49	4.510e2
1017.50	4.630e2
1017.52	4.840e2
1017.53	2.230e2
1017.55	2.380e2
1017.56	3.330e2
1017.57	3.100e2
1017.59	2.970e2
1017.60	1.550e2
1017.62	1.470e2
1017.63	1.340e2
1017.64	2.640e2
1017.66	9.900e1
1017.67	5.000e1
1017.69	7.500e1
1017.70	6.800e1
1017.71	5.900e1
1017.73	1.880e2
1017.74	8.200e1
1017.76	9.600e1
1017.77	3.100e1
1017.78	1.070e2
1017.80	1.840e2
1017.81	2.690e2
1017.82	1.560e2
1017.84	1.360e2
1017.85	9.800e1
1017.87	1.740e2
1017.88	3.670e2
1017.89	3.670e2
1017.91	2.660e2
1017.92	1.530e2
1017.94	1.830e2
1017.95	2.210e2
1017.96	1.320e2
1017.98	7.500e1
1017.99	9.000e1
1018.01	2.010e2
1018.02	1.410e2
1018.03	1.360e2
1018.05	1.100e2
1018.06	1.510e2
1018.08	8.400e1
1018.09	9.300e1
1018.10	9.600e1
1018.12	2.200e1
1018.13	9.000e1
1018.15	7.600e1
1018.16	1.360e2
1018.17	2.230e2
1018.19	1.100e2
1018.20	7.900e1
1018.21	4.800e1
1018.23	6.000e1
1018.24	1.870e2
1018.26	1.270e2
1018.27	8.600e1
1018.28	1.420e2
1018.30	1.100e2
1018.31	2.390e2
1018.33	2.580e2
1018.34	1.810e2
1018.35	3.070e2
1018.37	2.560e2
1018.38	2.750e2
1018.40	3.060e2
1018.41	3.420e2
1018.42	4.420e2
1018.44	3.170e2
1018.45	4.040e2
1018.47	4.700e2
1018.48	3.540e2
1018.49	4.630e2
1018.51	6.410e2
1018.52	5.550e2
1018.54	4.250e2
1018.55	3.310e2
1018.56	1.500e2
1018.58	1.760e2
1018.59	1.900e2
1018.60	1.140e2
1018.62	2.490e2
1018.63	2.120e2
1018.65	4.000e2
1018.66	3.390e2
1018.67	5.080e2
1018.69	6.000e2
1018.70	2.510e2
1018.72	1.870e2
1018.73	1.020e2
1018.74	2.250e2
1018.76	1.670e2
1018.77	3.810e2
1018.79	2.150e2
1018.80	3.130e2
1018.81	3.520e2
1018.83	2.590e2
1018.84	1.570e2
1018.86	1.680e2
1018.87	2.110e2
1018.88	1.650e2
1018.90	4.110e2
1018.91	3.740e2
1018.93	2.980e2
1018.94	2.600e2
1018.95	3.110e2
1018.97	3.240e2
1018.98	3.740e2
1018.99	2.930e2
1019.01	2.780e2
1019.02	3.410e2
1019.04	3.850e2
1019.05	1.610e2
1019.06	2.110e2
1019.08	1.180e2
1019.09	9.000e1
1019.11	1.380e2
1019.12	2.380e2
1019.13	2.280e2
1019.15	2.090e2
1019.16	2.470e2
1019.18	2.460e2
1019.19	2.110e2
1019.20	1.500e2
1019.22	1.080e2
1019.23	1.260e2
1019.25	1.100e2
1019.26	1.370e2
1019.27	1.040e2
1019.29	2.150e2
1019.30	1.620e2
1019.32	2.650e2
1019.33	1.850e2
1019.34	2.060e2
1019.36	1.740e2
1019.37	3.420e2
1019.38	3.310e2
1019.40	5.000e2
1019.41	4.990e2
1019.43	5.750e2
1019.44	3.920e2
1019.45	6.930e2
1019.47	6.760e2
1019.48	5.120e2
1019.50	4.460e2
1019.51	4.550e2
1019.52	4.200e2
1019.54	4.030e2
1019.55	3.130e2
1019.57	2.520e2
1019.58	1.950e2
1019.59	1.200e2
1019.61	1.380e2
1019.62	1.240e2
1019.64	1.590e2
1019.65	1.930e2
1019.66	5.400e1
1019.68	5.400e1
1019.69	9.800e1
1019.71	1.310e2
1019.72	3.240e2
1019.73	1.520e2
1019.75	2.490e2
1019.76	1.580e2
1019.77	1.800e2
1019.79	1.060e2
1019.80	2.290e2
1019.82	3.110e2
1019.83	2.550e2
1019.84	2.200e2
1019.86	2.180e2
1019.87	2.930e2
1019.89	3.320e2
1019.90	4.010e2
1019.91	3.700e2
1019.93	3.790e2
1019.94	3.470e2
1019.96	4.130e2
1019.97	3.060e2
1019.98	3.000e2
1020.00	2.470e2
1020.01	1.990e2
1020.03	1.550e2
1020.04	2.460e2
1020.05	1.630e2
1020.07	1.790e2
1020.08	2.120e2
1020.10	2.350e2
1020.11	1.260e2
1020.12	1.480e2
1020.14	3.860e2
1020.15	1.790e2
1020.17	1.250e2
1020.18	1.690e2
1020.19	1.020e2
1020.21	1.790e2
1020.22	1.910e2
1020.23	1.880e2
1020.25	2.670e2
1020.26	3.240e2
1020.28	5.520e2
1020.29	2.500e2
1020.30	2.660e2
1020.32	2.320e2
1020.33	3.460e2
1020.35	7.150e2
1020.36	4.730e2
1020.37	3.030e2
1020.39	3.140e2
1020.40	2.660e2
1020.42	3.760e2
1020.43	4.650e2
1020.44	3.090e2
1020.46	3.060e2
1020.47	3.810e2
1020.49	4.300e2
1020.50	4.660e2
1020.51	4.190e2
1020.53	5.500e2
1020.54	5.690e2
1020.56	4.830e2
1020.57	1.280e2
1020.58	2.830e2
1020.60	2.310e2
1020.61	3.690e2
1020.63	5.660e2
1020.64	3.280e2
1020.65	2.380e2
1020.67	7.800e1
1020.68	1.190e2
1020.69	1.290e2
1020.71	5.400e1
1020.72	2.000e1
1020.74	2.160e2
1020.75	1.710e2
1020.76	2.470e2
1020.78	3.590e2
1020.79	3.320e2
1020.81	3.000e2
1020.82	2.640e2
1020.83	1.630e2
1020.85	2.120e2
1020.86	1.840e2
1020.88	4.200e2
1020.89	3.110e2
1020.90	3.560e2
1020.92	1.950e2
1020.93	2.960e2
1020.95	2.220e2
1020.96	2.140e2
1020.97	3.590e2
1020.99	2.050e2
1021.00	2.440e2
1021.02	2.660e2
1021.03	2.790e2
1021.04	1.790e2
1021.06	1.800e2
1021.07	1.510e2
1021.09	1.040e2
1021.10	1.180e2
1021.11	1.480e2
1021.13	1.450e2
1021.14	1.540e2
1021.16	7.200e1
1021.17	2.380e2
1021.18	2.980e2
1021.20	2.540e2
1021.21	3.970e2
1021.22	1.540e2
1021.24	1.940e2
1021.25	1.350e2
1021.27	1.340e2
1021.28	8.700e1
1021.29	3.060e2
1021.31	2.330e2
1021.32	2.830e2
1021.34	4.840e2
1021.35	6.250e2
1021.36	7.770e2
1021.38	3.380e2
1021.39	4.280e2
1021.41	4.000e2
1021.42	6.390e2
1021.43	4.900e2
1021.45	4.130e2
1021.46	3.550e2
1021.48	3.260e2
1021.49	6.710e2
1021.50	4.430e2
1021.52	4.630e2
1021.53	7.660e2
1021.55	7.610e2
1021.56	2.190e2
1021.57	1.970e2
1021.59	1.990e2
1021.60	1.510e2
1021.62	1.110e2
1021.63	1.410e2
1021.64	4.130e2
1021.66	3.470e2
1021.67	4.170e2
1021.69	4.540e2
1021.70	1.810e2
1021.71	3.070e2
1021.73	1.400e2
1021.74	1.330e2
1021.75	7.700e1
1021.77	1.900e2
1021.78	2.830e2
1021.80	1.440e2
1021.81	4.060e2
1021.82	4.040e2
1021.84	7.450e2
1021.85	8.840e2
1021.87	7.280e2
1021.88	4.750e2
1021.89	3.370e2
1021.91	3.470e2
1021.92	2.550e2
1021.94	3.100e2
1021.95	2.300e2
1021.96	4.580e2
1021.98	5.170e2
1021.99	4.150e2
1022.01	5.430e2
1022.02	4.240e2
1022.03	2.070e2
1022.05	1.220e2
1022.06	2.800e2
1022.08	2.500e2
1022.09	2.050e2
1022.10	1.390e2
1022.12	2.090e2
1022.13	2.230e2
1022.15	2.740e2
1022.16	3.040e2
1022.17	3.550e2
1022.19	2.980e2
1022.20	2.170e2
1022.22	1.840e2
1022.23	3.290e2
1022.24	9.600e1
1022.26	3.100e1
1022.27	5.000e1
1022.28	1.320e2
1022.30	3.120e2
1022.31	5.620e2
1022.33	5.500e2
1022.34	6.320e2
1022.35	9.600e2
1022.37	1.268e3
1022.38	1.721e3
1022.40	1.603e3
1022.41	1.846e3
1022.42	1.837e3
1022.44	1.554e3
1022.45	1.134e3
1022.47	7.860e2
1022.48	6.280e2
1022.49	7.070e2
1022.51	4.690e2
1022.52	3.450e2
1022.54	3.420e2
1022.55	2.460e2
1022.56	3.010e2
1022.58	3.480e2
1022.59	1.430e2
1022.61	8.500e1
1022.62	8.200e1
1022.63	2.620e2
1022.65	1.000e2
1022.66	2.360e2
1022.68	1.610e2
1022.69	3.510e2
1022.70	3.240e2
1022.72	2.130e2
1022.73	1.640e2
1022.75	1.820e2
1022.76	1.280e2
1022.77	8.300e1
1022.79	1.710e2
1022.80	1.430e2
1022.82	2.420e2
1022.83	4.300e2
1022.84	5.100e2
1022.86	9.150e2
1022.87	1.020e3
1022.88	1.737e3
1022.90	2.248e3
1022.91	2.042e3
1022.93	1.715e3
1022.94	1.285e3
1022.95	9.590e2
1022.97	8.860e2
1022.98	3.500e2
1023.00	2.770e2
1023.01	2.560e2
1023.02	1.540e2
1023.04	9.700e1
1023.05	1.190e2
1023.07	3.620e2
1023.08	2.780e2
1023.09	2.020e2
1023.11	9.800e1
1023.12	1.070e2
1023.14	2.220e2
1023.15	1.030e2
1023.16	7.400e1
1023.18	8.500e1
1023.19	1.010e2
1023.21	1.840e2
1023.22	3.780e2
1023.23	1.250e2
1023.25	2.180e2
1023.26	2.370e2
1023.28	1.390e2
1023.29	1.350e2
1023.30	2.620e2
1023.32	2.330e2
1023.33	3.760e2
1023.35	5.630e2
1023.36	9.500e2
1023.37	8.780e2
1023.39	1.159e3
1023.40	1.636e3
1023.42	1.575e3
1023.43	1.606e3
1023.44	9.710e2
1023.46	1.135e3
1023.47	8.740e2
1023.49	5.090e2
1023.50	5.340e2
1023.51	5.600e2
1023.53	3.410e2
1023.54	2.160e2
1023.55	1.710e2
1023.57	2.130e2
1023.58	2.830e2
1023.60	4.630e2
1023.61	1.040e2
1023.62	9.600e1
1023.64	2.900e2
1023.65	1.800e2
1023.67	9.800e1
1023.68	1.670e2
1023.69	3.460e2
1023.71	7.500e1
1023.72	1.560e2
1023.74	9.400e1
1023.75	3.700e1
1023.76	1.920e2
1023.78	2.060e2
1023.79	1.550e2
1023.81	2.650e2
1023.82	2.370e2
1023.83	2.020e2
1023.85	3.460e2
1023.86	6.550e2
1023.88	7.330e2
1023.89	6.600e2
1023.90	8.080e2
1023.92	7.360e2
1023.93	4.410e2
1023.95	4.620e2
1023.96	5.310e2
1023.97	3.140e2
1023.99	2.650e2
1024.00	2.430e2
1024.02	3.400e1
1024.03	9.500e1
1024.04	7.300e1
1024.06	6.900e1
1024.07	1.090e2
1024.09	1.250e2
1024.10	3.420e2
1024.11	2.330e2
1024.13	1.410e2
1024.14	1.470e2
1024.16	1.000e2
1024.17	2.640e2
1024.18	1.870e2
1024.20	9.200e1
1024.21	1.140e2
1024.23	2.140e2
1024.24	3.520e2
1024.25	1.040e2
1024.27	1.010e2
1024.28	1.820e2
1024.30	1.260e2
1024.31	2.300e2
1024.32	2.840e2
1024.34	4.770e2
1024.35	5.320e2
1024.36	5.770e2
1024.38	7.640e2
1024.39	9.540e2
1024.41	1.077e3
1024.42	1.070e3
1024.43	8.180e2
1024.45	5.730e2
1024.46	5.770e2
1024.48	4.300e2
1024.49	3.290e2
1024.50	6.060e2
1024.52	4.010e2
1024.53	5.540e2
1024.55	2.940e2
1024.56	1.350e2
1024.57	2.310e2
1024.59	1.400e2
1024.60	2.440e2
1024.62	1.240e2
1024.63	5.500e1
1024.64	1.950e2
1024.66	2.470e2
1024.67	2.110e2
1024.69	1.110e2
1024.70	1.140e2
1024.71	1.490e2
1024.73	5.300e1
1024.74	1.090e2
1024.76	1.070e2
1024.77	1.910e2
1024.78	1.970e2
1024.80	1.850e2
1024.81	1.980e2
1024.83	3.590e2
1024.84	3.810e2
1024.85	4.810e2
1024.87	8.140e2
1024.88	1.080e3
1024.90	6.810e2
1024.91	9.640e2
1024.92	9.380e2
1024.94	4.870e2
1024.95	2.880e2
1024.97	1.830e2
1024.98	2.990e2
1024.99	2.980e2
1025.01	1.230e2
1025.02	8.700e1
1025.04	8.300e1
1025.05	2.360e2
1025.06	1.890e2
1025.08	1.050e2
1025.09	1.480e2
1025.11	6.700e1
1025.12	2.190e2
1025.13	1.320e2
1025.15	2.030e2
1025.16	1.080e2
1025.18	1.150e2
1025.19	1.680e2
1025.20	2.500e1
1025.22	1.020e2
1025.23	1.570e2
1025.25	1.520e2
1025.26	1.660e2
1025.27	7.800e1
1025.29	9.700e1
1025.30	1.960e2
1025.31	2.070e2
1025.33	2.730e2
1025.34	2.550e2
1025.36	4.010e2
1025.37	6.110e2
1025.38	6.130e2
1025.40	8.230e2
1025.41	7.650e2
1025.43	5.800e2
1025.44	5.040e2
1025.45	5.100e2
1025.47	3.010e2
1025.48	2.940e2
1025.50	4.530e2
1025.51	3.350e2
1025.52	3.430e2
1025.54	2.790e2
1025.55	1.940e2
1025.57	2.610e2
1025.58	2.180e2
1025.59	6.500e1
1025.61	2.070e2
1025.62	1.700e2
1025.64	1.510e2
1025.65	2.610e2
1025.66	2.210e2
1025.68	2.550e2
1025.69	5.900e1
1025.71	5.900e1
1025.72	1.080e2
1025.73	1.060e2
1025.75	1.060e2
1025.76	1.250e2
1025.78	1.220e2
1025.79	1.110e2
1025.80	1.580e2
1025.82	1.710e2
1025.83	2.130e2
1025.85	2.470e2
1025.86	5.800e2
1025.87	3.510e2
1025.89	2.060e2
1025.90	2.920e2
1025.92	4.910e2
1025.93	5.380e2
1025.94	2.570e2
1025.96	3.130e2
1025.97	2.880e2
1025.99	2.760e2
1026.00	1.450e2
1026.01	8.800e1
1026.03	1.030e2
1026.04	1.590e2
1026.06	1.610e2
1026.07	1.540e2
1026.08	1.630e2
1026.10	6.200e1
1026.11	1.220e2
1026.13	2.120e2
1026.14	8.500e1
1026.15	1.740e2
1026.17	1.510e2
1026.18	2.100e2
1026.20	2.060e2
1026.21	2.310e2
1026.22	1.950e2
1026.24	1.570e2
1026.25	7.000e1
1026.27	1.740e2
1026.28	1.810e2
1026.29	1.570e2
1026.31	9.500e1
1026.32	2.180e2
1026.34	2.740e2
1026.35	2.750e2
1026.36	1.940e2
1026.38	1.810e2
1026.39	3.400e2
1026.41	4.220e2
1026.42	4.210e2
1026.43	3.600e2
1026.45	4.580e2
1026.46	5.970e2
1026.48	3.730e2
1026.49	2.240e2
1026.50	3.200e2
1026.52	4.530e2
1026.53	5.140e2
1026.55	2.610e2
1026.56	2.070e2
1026.57	1.960e2
1026.59	2.500e2
1026.60	1.680e2
1026.61	9.800e1
1026.63	1.010e2
1026.64	1.090e2
1026.66	1.610e2
1026.67	1.000e2
1026.68	3.300e1
1026.70	1.120e2
1026.71	8.200e1
1026.73	1.850e2
1026.74	3.410e2
1026.75	4.300e1
1026.77	1.530e2
1026.78	1.900e2
1026.80	1.020e2
1026.81	1.400e2
1026.82	3.120e2
1026.84	3.690e2
1026.85	2.340e2
1026.87	3.050e2
1026.88	2.020e2
1026.89	1.810e2
1026.91	1.680e2
1026.92	3.000e2
1026.94	2.590e2
1026.95	2.340e2
1026.96	2.630e2
1026.98	1.640e2
1026.99	2.220e2
1027.01	1.730e2
1027.02	1.180e2
1027.03	1.720e2
1027.05	2.060e2
1027.06	2.210e2
1027.08	1.500e2
1027.09	1.870e2
1027.10	1.730e2
1027.12	1.480e2
1027.13	1.950e2
1027.15	1.470e2
1027.16	2.360e2
1027.17	1.660e2
1027.19	8.500e1
1027.20	1.260e2
1027.22	9.200e1
1027.23	2.100e2
1027.24	2.040e2
1027.26	1.530e2
1027.27	1.500e2
1027.29	2.890e2
1027.30	2.330e2
1027.31	1.670e2
1027.33	2.090e2
1027.34	1.520e2
1027.36	1.420e2
1027.37	3.470e2
1027.38	3.240e2
1027.40	2.430e2
1027.41	2.430e2
1027.43	3.880e2
1027.44	3.410e2
1027.45	3.030e2
1027.47	4.190e2
1027.48	4.180e2
1027.50	4.020e2
1027.51	5.280e2
1027.52	2.600e2
1027.54	4.020e2
1027.55	1.580e2
1027.57	1.010e2
1027.58	2.870e2
1027.59	3.010e2
1027.61	1.140e2
1027.62	1.120e2
1027.64	1.160e2
1027.65	2.010e2
1027.66	1.500e2
1027.68	1.580e2
1027.69	1.380e2
1027.71	1.740e2
1027.72	1.130e2
1027.73	9.300e1
1027.75	7.800e1
1027.76	2.470e2
1027.78	2.130e2
1027.79	1.060e2
[truncated: 262,975 more rows]
