# Supplementary material for: Structural insights into chaperone addiction of toxin-antitoxin systems
Source: Nat Commun. 2019 Feb 15;10:782. doi: 10.1038/s41467-019-08747-4 (PMC6377645; doi:10.1038/s41467-019-08747-4)
Supplement: Supplementary file 5 — Supplementary Data 2 [file 41467_2019_8747_MOESM5_ESM.zip › NativeMS-Data/C4-Titration/SecB-C4-1eq.txt]

1000.01	2.650e2
1000.03	3.780e2
1000.04	7.390e2
1000.05	8.030e2
1000.07	8.220e2
1000.08	8.690e2
1000.10	9.350e2
1000.11	4.780e2
1000.12	3.380e2
1000.14	2.070e2
1000.15	5.070e2
1000.17	7.290e2
1000.18	4.860e2
1000.19	8.780e2
1000.21	4.730e2
1000.22	3.560e2
1000.23	6.320e2
1000.25	5.310e2
1000.26	2.560e2
1000.28	2.580e2
1000.29	2.020e2
1000.30	4.110e2
1000.32	3.690e2
1000.33	3.380e2
1000.34	5.300e2
1000.36	6.870e2
1000.37	2.860e2
1000.39	5.190e2
1000.40	4.820e2
1000.41	3.800e2
1000.43	4.730e2
1000.44	5.420e2
1000.45	4.950e2
1000.47	3.610e2
1000.48	6.460e2
1000.50	3.370e2
1000.51	5.830e2
1000.52	3.130e2
1000.54	1.470e2
1000.55	5.000e1
1000.57	1.960e2
1000.58	3.150e2
1000.59	2.680e2
1000.61	2.470e2
1000.62	3.460e2
1000.63	1.790e2
1000.65	2.630e2
1000.66	2.820e2
1000.68	2.280e2
1000.69	3.820e2
1000.70	4.200e2
1000.72	2.720e2
1000.73	1.810e2
1000.74	2.330e2
1000.76	1.830e2
1000.77	1.850e2
1000.79	1.970e2
1000.80	1.440e2
1000.81	1.650e2
1000.83	3.260e2
1000.84	3.690e2
1000.86	3.830e2
1000.87	5.990e2
1000.88	5.130e2
1000.90	4.570e2
1000.91	4.410e2
1000.92	1.880e2
1000.94	2.500e2
1000.95	3.240e2
1000.97	2.990e2
1000.98	1.440e2
1000.99	2.370e2
1001.01	3.470e2
1001.02	3.240e2
1001.03	3.070e2
1001.05	2.120e2
1001.06	2.240e2
1001.08	1.610e2
1001.09	3.000e2
1001.10	3.450e2
1001.12	2.440e2
1001.13	2.530e2
1001.15	1.860e2
1001.16	1.430e2
1001.17	1.720e2
1001.19	3.840e2
1001.20	2.100e2
1001.21	2.610e2
1001.23	3.380e2
1001.24	2.260e2
1001.26	1.960e2
1001.27	2.400e2
1001.28	2.140e2
1001.30	3.060e2
1001.31	3.410e2
1001.32	2.850e2
1001.34	4.200e2
1001.35	4.730e2
1001.37	5.950e2
1001.38	4.320e2
1001.39	3.210e2
1001.41	3.030e2
1001.42	2.550e2
1001.44	3.130e2
1001.45	3.880e2
1001.46	3.380e2
1001.48	3.840e2
1001.49	2.220e2
1001.50	3.110e2
1001.52	3.890e2
1001.53	2.670e2
1001.55	2.450e2
1001.56	3.050e2
1001.57	3.590e2
1001.59	4.340e2
1001.60	1.990e2
1001.61	3.100e2
1001.63	3.030e2
1001.64	1.250e2
1001.66	1.710e2
1001.67	1.480e2
1001.68	6.700e1
1001.70	2.400e2
1001.71	3.020e2
1001.73	1.830e2
1001.74	2.250e2
1001.75	1.890e2
1001.77	2.520e2
1001.78	1.980e2
1001.79	3.780e2
1001.81	3.480e2
1001.82	3.040e2
1001.84	4.330e2
1001.85	2.840e2
1001.86	1.550e2
1001.88	1.710e2
1001.89	3.010e2
1001.90	3.370e2
1001.92	4.480e2
1001.93	4.210e2
1001.95	6.940e2
1001.96	6.480e2
1001.97	3.840e2
1001.99	3.820e2
1002.00	5.160e2
1002.02	3.130e2
1002.03	2.790e2
1002.04	5.000e2
1002.06	8.720e2
1002.07	8.030e2
1002.08	1.042e3
1002.10	1.048e3
1002.11	9.590e2
1002.13	3.500e2
1002.14	3.600e2
1002.15	5.580e2
1002.17	4.970e2
1002.18	8.150e2
1002.19	1.036e3
1002.21	1.603e3
1002.22	1.499e3
1002.24	9.890e2
1002.25	6.440e2
1002.26	3.740e2
1002.28	4.670e2
1002.29	4.470e2
1002.31	5.580e2
1002.32	8.370e2
1002.33	1.801e3
1002.35	1.909e3
1002.36	1.161e3
1002.37	1.045e3
1002.39	4.240e2
1002.40	4.210e2
1002.42	4.920e2
1002.43	4.320e2
1002.44	5.160e2
1002.46	1.348e3
1002.47	1.961e3
1002.49	2.010e3
1002.50	8.820e2
1002.51	4.010e2
1002.53	3.190e2
1002.54	7.480e2
1002.55	7.910e2
1002.57	4.330e2
1002.58	1.426e3
1002.60	1.153e3
1002.61	1.203e3
1002.62	1.196e3
1002.64	9.100e2
1002.65	3.930e2
1002.66	4.310e2
1002.68	5.140e2
1002.69	6.180e2
1002.71	9.230e2
1002.72	1.023e3
1002.73	8.510e2
1002.75	3.680e2
1002.76	5.600e2
1002.78	3.070e2
1002.79	3.000e2
1002.80	4.890e2
1002.82	7.650e2
1002.83	5.610e2
1002.84	7.920e2
1002.86	4.530e2
1002.87	2.880e2
1002.89	3.450e2
1002.90	3.830e2
1002.91	2.760e2
1002.93	1.800e2
1002.94	3.340e2
1002.95	5.890e2
1002.97	2.380e2
1002.98	2.150e2
1003.00	4.230e2
1003.01	5.010e2
1003.02	4.530e2
1003.04	2.410e2
1003.05	3.570e2
1003.07	4.060e2
1003.08	4.450e2
1003.09	4.350e2
1003.11	1.430e2
1003.12	2.200e2
1003.13	2.280e2
1003.15	5.290e2
1003.16	7.470e2
1003.18	4.010e2
1003.19	1.640e2
1003.20	3.180e2
1003.22	4.540e2
1003.23	3.650e2
1003.25	1.720e2
1003.26	1.410e2
1003.27	1.550e2
1003.29	2.830e2
1003.30	3.820e2
1003.31	4.010e2
1003.33	5.460e2
1003.34	5.620e2
1003.36	3.690e2
1003.37	2.750e2
1003.38	4.910e2
1003.40	3.200e2
1003.41	3.390e2
1003.42	1.640e2
1003.44	3.280e2
1003.45	4.420e2
1003.47	2.260e2
1003.48	4.510e2
1003.49	4.900e2
1003.51	2.230e2
1003.52	2.270e2
1003.54	3.160e2
1003.55	3.830e2
1003.56	2.360e2
1003.58	2.000e2
1003.59	1.430e2
1003.60	2.150e2
1003.62	2.340e2
1003.63	2.190e2
1003.65	2.360e2
1003.66	1.680e2
1003.67	1.740e2
1003.69	1.750e2
1003.70	3.280e2
1003.72	2.650e2
1003.73	2.580e2
1003.74	2.660e2
1003.76	1.920e2
1003.77	1.360e2
1003.78	1.510e2
1003.80	1.350e2
1003.81	2.360e2
1003.83	3.500e2
1003.84	2.300e2
1003.85	2.030e2
1003.87	1.500e2
1003.88	2.090e2
1003.89	3.350e2
1003.91	3.200e2
1003.92	1.790e2
1003.94	6.400e1
1003.95	1.170e2
1003.96	1.420e2
1003.98	2.460e2
1003.99	2.250e2
1004.01	2.690e2
1004.02	2.240e2
1004.03	2.220e2
1004.05	9.700e1
1004.06	2.110e2
1004.07	2.640e2
1004.09	3.600e2
1004.10	1.020e2
1004.12	1.880e2
1004.13	2.430e2
1004.14	2.540e2
1004.16	1.860e2
1004.17	1.080e2
1004.19	3.330e2
1004.20	4.770e2
1004.21	2.290e2
1004.23	1.270e2
1004.24	2.110e2
1004.25	3.910e2
1004.27	2.640e2
1004.28	4.050e2
1004.30	3.170e2
1004.31	3.420e2
1004.32	2.900e2
1004.34	4.960e2
1004.35	4.170e2
1004.37	2.560e2
1004.38	3.510e2
1004.39	3.650e2
1004.41	4.600e2
1004.42	3.040e2
1004.43	2.840e2
1004.45	3.060e2
1004.46	3.230e2
1004.48	2.690e2
1004.49	2.550e2
1004.50	3.010e2
1004.52	2.700e2
1004.53	2.330e2
1004.54	3.070e2
1004.56	2.080e2
1004.57	4.380e2
1004.59	3.490e2
1004.60	3.490e2
1004.61	2.710e2
1004.63	3.380e2
1004.64	2.800e2
1004.66	1.240e2
1004.67	1.270e2
1004.68	2.630e2
1004.70	4.680e2
1004.71	3.690e2
1004.72	3.650e2
1004.74	3.000e2
1004.75	1.750e2
1004.77	3.060e2
1004.78	5.590e2
1004.79	2.160e2
1004.81	1.970e2
1004.82	5.570e2
1004.84	4.120e2
1004.85	4.630e2
1004.86	4.570e2
1004.88	2.920e2
1004.89	1.630e2
1004.90	2.980e2
1004.92	3.010e2
1004.93	2.540e2
1004.95	4.350e2
1004.96	5.570e2
1004.97	6.130e2
1004.99	4.560e2
1005.00	3.760e2
1005.02	3.720e2
1005.03	2.620e2
1005.04	2.420e2
1005.06	2.820e2
1005.07	3.670e2
1005.08	4.000e2
1005.10	3.350e2
1005.11	2.910e2
1005.13	2.040e2
1005.14	2.360e2
1005.15	1.300e2
1005.17	2.820e2
1005.18	2.750e2
1005.19	3.870e2
1005.21	3.770e2
1005.22	2.070e2
1005.24	3.150e2
1005.25	2.450e2
1005.26	1.410e2
1005.28	2.090e2
1005.29	3.800e2
1005.31	3.330e2
1005.32	2.990e2
1005.33	3.300e2
1005.35	4.280e2
1005.36	3.000e2
1005.37	2.530e2
1005.39	4.760e2
1005.40	2.230e2
1005.42	2.630e2
1005.43	4.840e2
1005.44	4.110e2
1005.46	3.750e2
1005.47	4.660e2
1005.49	3.690e2
1005.50	8.220e2
1005.51	1.670e2
1005.53	9.700e1
1005.54	2.830e2
1005.55	4.770e2
1005.57	2.800e2
1005.58	2.800e2
1005.60	5.150e2
1005.61	4.630e2
1005.62	3.920e2
1005.64	2.500e2
1005.65	3.600e2
1005.67	2.770e2
1005.68	4.020e2
1005.69	2.940e2
1005.71	4.600e2
1005.72	4.030e2
1005.73	1.570e2
1005.75	3.460e2
1005.76	1.250e2
1005.78	4.030e2
1005.79	2.070e2
1005.80	2.880e2
1005.82	3.880e2
1005.83	3.880e2
1005.85	3.050e2
1005.86	4.160e2
1005.87	4.370e2
1005.89	5.110e2
1005.90	2.160e2
1005.91	3.040e2
1005.93	3.300e2
1005.94	3.320e2
1005.96	5.090e2
1005.97	4.300e2
1005.98	5.530e2
1006.00	6.210e2
1006.01	4.710e2
1006.03	5.540e2
1006.04	5.060e2
1006.05	2.650e2
1006.07	2.580e2
1006.08	3.440e2
1006.09	2.490e2
1006.11	3.090e2
1006.12	4.140e2
1006.14	3.870e2
1006.15	4.600e2
1006.16	5.540e2
1006.18	4.480e2
1006.19	6.950e2
1006.21	4.830e2
1006.22	2.650e2
1006.23	2.630e2
1006.25	2.770e2
1006.26	2.990e2
1006.27	3.780e2
1006.29	3.140e2
1006.30	4.640e2
1006.32	5.470e2
1006.33	5.190e2
1006.34	6.890e2
1006.36	6.580e2
1006.37	3.800e2
1006.39	4.610e2
1006.40	4.760e2
1006.41	4.120e2
1006.43	2.530e2
1006.44	5.190e2
1006.45	5.090e2
1006.47	5.620e2
1006.48	5.370e2
1006.50	7.170e2
1006.51	4.900e2
1006.52	5.070e2
1006.54	2.290e2
1006.55	1.840e2
1006.57	2.920e2
1006.58	2.090e2
1006.59	2.840e2
1006.61	3.840e2
1006.62	3.350e2
1006.63	3.590e2
1006.65	5.090e2
1006.66	5.320e2
1006.68	2.390e2
1006.69	3.160e2
1006.70	1.500e2
1006.72	1.180e2
1006.73	1.270e2
1006.75	8.500e1
1006.76	3.970e2
1006.77	3.870e2
1006.79	3.330e2
1006.80	2.040e2
1006.81	4.360e2
1006.83	2.310e2
1006.84	3.430e2
1006.86	2.670e2
1006.87	1.970e2
1006.88	3.620e2
1006.90	3.670e2
1006.91	3.790e2
1006.93	2.370e2
1006.94	2.390e2
1006.95	2.130e2
1006.97	1.940e2
1006.98	2.990e2
1006.99	3.860e2
1007.01	4.090e2
1007.02	3.080e2
1007.04	2.050e2
1007.05	3.440e2
1007.06	1.910e2
1007.08	3.040e2
1007.09	2.670e2
1007.11	2.190e2
1007.12	1.230e2
1007.13	1.900e2
1007.15	4.470e2
1007.16	2.410e2
1007.17	3.650e2
1007.19	4.620e2
1007.20	4.380e2
1007.22	4.850e2
1007.23	2.020e2
1007.24	2.840e2
1007.26	2.270e2
1007.27	3.120e2
1007.29	1.560e2
1007.30	1.790e2
1007.31	2.730e2
1007.33	3.290e2
1007.34	2.180e2
1007.35	2.860e2
1007.37	2.430e2
1007.38	2.170e2
1007.40	3.770e2
1007.41	2.620e2
1007.42	3.680e2
1007.44	4.340e2
1007.45	2.490e2
1007.47	3.030e2
1007.48	2.790e2
1007.49	3.940e2
1007.51	3.190e2
1007.52	3.370e2
1007.53	2.690e2
1007.55	2.090e2
1007.56	1.660e2
1007.58	3.080e2
1007.59	2.200e2
1007.60	2.020e2
1007.62	1.280e2
1007.63	2.060e2
1007.65	2.670e2
1007.66	4.130e2
1007.67	2.840e2
1007.69	1.870e2
1007.70	2.770e2
1007.71	2.780e2
1007.73	1.790e2
1007.74	1.970e2
1007.76	2.720e2
1007.77	3.270e2
1007.78	2.640e2
1007.80	2.020e2
1007.81	2.430e2
1007.83	1.970e2
1007.84	4.420e2
1007.85	2.160e2
1007.87	2.480e2
1007.88	3.330e2
1007.89	4.380e2
1007.91	3.540e2
1007.92	3.820e2
1007.94	5.610e2
1007.95	9.180e2
1007.96	1.054e3
1007.98	1.088e3
1007.99	1.049e3
1008.01	7.430e2
1008.02	5.120e2
1008.03	8.110e2
1008.05	5.650e2
1008.06	3.860e2
1008.07	3.160e2
1008.09	1.800e2
1008.10	1.930e2
1008.12	1.800e2
1008.13	1.770e2
1008.14	2.500e2
1008.16	2.600e2
1008.17	2.490e2
1008.19	1.330e2
1008.20	3.620e2
1008.21	3.570e2
1008.23	2.830e2
1008.24	1.340e2
1008.26	8.300e1
1008.27	2.110e2
1008.28	2.910e2
1008.30	1.350e2
1008.31	3.760e2
1008.32	2.380e2
1008.34	2.640e2
1008.35	3.670e2
1008.37	4.980e2
1008.38	4.530e2
1008.39	3.460e2
1008.41	2.270e2
1008.42	3.490e2
1008.44	6.530e2
1008.45	7.330e2
1008.46	9.610e2
1008.48	1.171e3
1008.49	1.067e3
1008.50	8.180e2
1008.52	6.070e2
1008.53	7.150e2
1008.55	8.130e2
1008.56	3.810e2
1008.57	2.420e2
1008.59	1.800e2
1008.60	1.840e2
1008.62	2.310e2
1008.63	2.480e2
1008.64	3.420e2
1008.66	3.750e2
1008.67	3.250e2
1008.68	1.960e2
1008.70	2.650e2
1008.71	1.710e2
1008.73	8.000e1
1008.74	2.050e2
1008.75	2.950e2
1008.77	1.830e2
1008.78	2.540e2
1008.80	1.280e2
1008.81	2.770e2
1008.82	2.410e2
1008.84	7.550e2
1008.85	2.930e2
1008.86	1.700e2
1008.88	3.920e2
1008.89	3.520e2
1008.91	1.780e2
1008.92	4.680e2
1008.93	5.090e2
1008.95	5.760e2
1008.96	7.730e2
1008.98	9.890e2
1008.99	9.600e2
1009.00	5.940e2
1009.02	7.690e2
1009.03	3.630e2
1009.04	2.830e2
1009.06	2.980e2
1009.07	2.240e2
1009.09	2.170e2
1009.10	2.580e2
1009.11	2.240e2
1009.13	1.800e2
1009.14	2.280e2
1009.16	3.540e2
1009.17	2.590e2
1009.18	1.820e2
1009.20	3.080e2
1009.21	2.090e2
1009.23	2.080e2
1009.24	2.590e2
1009.25	2.180e2
1009.27	1.710e2
1009.28	2.090e2
1009.29	1.830e2
1009.31	1.750e2
1009.32	3.650e2
1009.34	2.320e2
1009.35	2.320e2
1009.36	2.890e2
1009.38	4.150e2
1009.39	3.510e2
1009.41	2.760e2
1009.42	4.690e2
1009.43	6.430e2
1009.45	5.590e2
1009.46	7.100e2
1009.47	6.080e2
1009.49	4.820e2
1009.50	4.760e2
1009.52	5.980e2
1009.53	4.730e2
1009.54	4.060e2
1009.56	2.960e2
1009.57	2.670e2
1009.59	2.540e2
1009.60	3.180e2
1009.61	2.980e2
1009.63	5.030e2
1009.64	4.360e2
1009.66	3.170e2
1009.67	3.010e2
1009.68	2.190e2
1009.70	1.340e2
1009.71	1.110e2
1009.72	1.960e2
1009.74	1.050e2
1009.75	1.310e2
1009.77	1.830e2
1009.78	3.340e2
1009.79	1.850e2
1009.81	2.770e2
1009.82	3.440e2
1009.84	4.000e2
1009.85	1.360e2
1009.86	2.710e2
1009.88	3.010e2
1009.89	4.840e2
1009.90	6.450e2
1009.92	4.230e2
1009.93	3.300e2
1009.95	3.340e2
1009.96	2.440e2
1009.97	3.300e2
1009.99	1.790e2
1010.00	2.370e2
1010.02	4.360e2
1010.03	6.880e2
1010.04	3.270e2
1010.06	4.800e2
1010.07	4.580e2
1010.08	2.300e2
1010.10	8.700e1
1010.11	2.000e2
1010.13	1.420e2
1010.14	1.010e2
1010.15	1.030e2
1010.17	1.470e2
1010.18	3.750e2
1010.20	5.840e2
1010.21	5.000e2
1010.22	3.610e2
1010.24	3.510e2
1010.25	2.540e2
1010.27	5.000e2
1010.28	3.820e2
1010.29	2.370e2
1010.31	2.390e2
1010.32	5.730e2
1010.33	4.940e2
1010.35	5.160e2
1010.36	7.870e2
1010.38	5.640e2
1010.39	5.190e2
1010.40	3.850e2
1010.42	2.690e2
1010.43	2.610e2
1010.45	4.130e2
1010.46	7.950e2
1010.47	7.280e2
1010.49	9.820e2
1010.50	8.270e2
1010.51	5.990e2
1010.53	5.090e2
1010.54	4.010e2
1010.56	1.680e2
1010.57	3.160e2
1010.58	2.160e2
1010.60	5.180e2
1010.61	3.620e2
1010.63	5.230e2
1010.64	5.290e2
1010.65	7.250e2
1010.67	5.820e2
1010.68	4.720e2
1010.70	3.560e2
1010.71	2.290e2
1010.72	1.410e2
1010.74	4.470e2
1010.75	4.240e2
1010.76	4.250e2
1010.78	5.550e2
1010.79	4.090e2
1010.81	3.200e2
1010.82	2.180e2
1010.83	3.690e2
1010.85	5.750e2
1010.86	4.040e2
1010.88	2.000e2
1010.89	3.610e2
1010.90	5.150e2
1010.92	4.090e2
1010.93	5.480e2
1010.95	3.560e2
1010.96	2.830e2
1010.97	2.350e2
1010.99	3.540e2
1011.00	2.480e2
1011.01	3.720e2
1011.03	2.790e2
1011.04	1.850e2
1011.06	5.320e2
1011.07	3.070e2
1011.08	2.300e2
1011.10	2.450e2
1011.11	2.170e2
1011.13	1.200e2
1011.14	1.330e2
1011.15	2.340e2
1011.17	4.430e2
1011.18	3.900e2
1011.19	2.640e2
1011.21	3.720e2
1011.22	2.150e2
1011.24	4.000e2
1011.25	3.160e2
1011.26	2.420e2
1011.28	2.730e2
1011.29	5.440e2
1011.31	3.810e2
1011.32	3.950e2
1011.33	2.890e2
1011.35	4.550e2
1011.36	4.240e2
1011.38	2.490e2
1011.39	3.470e2
1011.40	5.710e2
1011.42	4.100e2
1011.43	4.970e2
1011.44	3.380e2
1011.46	2.710e2
1011.47	4.530e2
1011.49	3.760e2
1011.50	2.510e2
1011.51	3.420e2
1011.53	2.670e2
1011.54	2.200e2
1011.56	1.420e2
1011.57	2.130e2
1011.58	2.260e2
1011.60	2.040e2
1011.61	1.710e2
1011.63	1.230e2
1011.64	1.760e2
1011.65	2.130e2
1011.67	2.490e2
1011.68	2.710e2
1011.69	3.090e2
1011.71	2.480e2
1011.72	1.850e2
1011.74	2.210e2
1011.75	1.000e2
1011.76	2.200e2
1011.78	1.560e2
1011.79	2.740e2
1011.81	3.600e2
1011.82	3.200e2
1011.83	4.010e2
1011.85	1.700e2
1011.86	4.460e2
1011.87	4.380e2
1011.89	4.050e2
1011.90	5.310e2
1011.92	6.140e2
1011.93	4.870e2
1011.94	4.070e2
1011.96	4.710e2
1011.97	3.490e2
1011.99	2.150e2
1012.00	1.680e2
1012.01	1.900e2
1012.03	2.030e2
1012.04	1.090e2
1012.06	2.540e2
1012.07	3.650e2
1012.08	3.360e2
1012.10	2.600e2
1012.11	1.870e2
1012.12	3.920e2
1012.14	2.120e2
1012.15	3.560e2
1012.17	2.990e2
1012.18	1.660e2
1012.19	2.660e2
1012.21	1.830e2
1012.22	2.780e2
1012.24	2.950e2
1012.25	1.440e2
1012.26	2.210e2
1012.28	2.130e2
1012.29	1.730e2
1012.31	1.800e2
1012.32	2.610e2
1012.33	3.610e2
1012.35	3.900e2
1012.36	2.260e2
1012.37	4.280e2
1012.39	2.780e2
1012.40	3.970e2
1012.42	5.180e2
1012.43	3.790e2
1012.44	4.180e2
1012.46	4.830e2
1012.47	3.490e2
1012.49	4.530e2
1012.50	5.600e2
1012.51	6.670e2
1012.53	3.870e2
1012.54	3.420e2
1012.56	2.860e2
1012.57	2.370e2
1012.58	2.620e2
1012.60	3.740e2
1012.61	2.010e2
1012.62	2.350e2
1012.64	2.210e2
1012.65	1.520e2
1012.67	1.450e2
1012.68	3.540e2
1012.69	2.650e2
1012.71	1.410e2
1012.72	1.850e2
1012.74	2.500e2
1012.75	2.450e2
1012.76	2.440e2
1012.78	1.540e2
1012.79	1.950e2
1012.81	1.390e2
1012.82	1.750e2
1012.83	2.210e2
1012.85	2.400e2
1012.86	1.760e2
1012.87	3.970e2
1012.89	1.970e2
1012.90	2.470e2
1012.92	3.520e2
1012.93	4.000e2
1012.94	2.140e2
1012.96	1.320e2
1012.97	2.490e2
1012.99	2.650e2
1013.00	3.250e2
1013.01	1.600e2
1013.03	2.450e2
1013.04	2.000e2
1013.06	9.400e1
1013.07	2.030e2
1013.08	1.910e2
1013.10	4.530e2
1013.11	3.030e2
1013.12	1.620e2
1013.14	1.520e2
1013.15	2.490e2
1013.17	4.040e2
1013.18	1.990e2
1013.19	2.540e2
1013.21	3.930e2
1013.22	1.740e2
1013.24	1.200e2
1013.25	2.220e2
1013.26	8.700e1
1013.28	1.340e2
1013.29	1.230e2
1013.31	1.470e2
1013.32	2.470e2
1013.33	2.210e2
1013.35	4.190e2
1013.36	5.400e2
1013.37	5.780e2
1013.39	3.620e2
1013.40	4.820e2
1013.42	4.330e2
1013.43	4.280e2
1013.44	6.300e2
1013.46	6.570e2
1013.47	5.770e2
1013.49	5.790e2
1013.50	3.640e2
1013.51	5.910e2
1013.53	4.010e2
1013.54	3.750e2
1013.56	2.510e2
1013.57	2.180e2
1013.58	3.430e2
1013.60	1.970e2
1013.61	2.270e2
1013.62	2.540e2
1013.64	2.670e2
1013.65	1.960e2
1013.67	1.920e2
1013.68	1.830e2
1013.69	2.630e2
1013.71	2.390e2
1013.72	2.140e2
1013.74	1.690e2
1013.75	1.670e2
1013.76	1.920e2
1013.78	4.560e2
1013.79	1.070e2
1013.81	1.610e2
1013.82	2.210e2
1013.83	1.950e2
1013.85	3.080e2
1013.86	5.110e2
1013.87	3.760e2
1013.89	2.220e2
1013.90	3.720e2
1013.92	4.140e2
1013.93	1.670e2
1013.94	1.870e2
1013.96	1.380e2
1013.97	2.980e2
1013.99	2.860e2
1014.00	3.290e2
1014.01	3.150e2
1014.03	3.390e2
1014.04	3.320e2
1014.06	4.070e2
1014.07	4.570e2
1014.08	2.510e2
1014.10	1.870e2
1014.11	3.730e2
1014.12	1.920e2
1014.14	2.520e2
1014.15	2.120e2
1014.17	1.630e2
1014.18	1.070e2
1014.19	6.100e1
1014.21	3.800e1
1014.22	1.390e2
1014.24	1.500e2
1014.25	1.200e2
1014.26	3.680e2
1014.28	2.690e2
1014.29	2.610e2
1014.31	3.160e2
1014.32	1.890e2
1014.33	4.930e2
1014.35	3.610e2
1014.36	3.320e2
1014.38	4.560e2
1014.39	4.330e2
1014.40	5.630e2
1014.42	3.480e2
1014.43	3.910e2
1014.44	2.940e2
1014.46	5.080e2
1014.47	4.270e2
1014.49	3.750e2
1014.50	4.620e2
1014.51	5.370e2
1014.53	3.050e2
1014.54	2.740e2
1014.56	1.260e2
1014.57	4.700e1
1014.58	1.680e2
1014.60	2.040e2
1014.61	3.300e2
1014.63	2.810e2
1014.64	1.720e2
1014.65	2.160e2
1014.67	1.610e2
1014.68	2.980e2
1014.69	3.150e2
1014.71	3.280e2
1014.72	2.060e2
1014.74	1.840e2
1014.75	3.330e2
1014.76	3.170e2
1014.78	2.950e2
1014.79	2.210e2
1014.81	9.700e1
1014.82	1.580e2
1014.83	2.470e2
1014.85	1.990e2
1014.86	1.800e2
1014.88	2.160e2
1014.89	3.860e2
1014.90	2.100e2
1014.92	1.890e2
1014.93	2.230e2
1014.95	1.430e2
1014.96	2.920e2
1014.97	2.320e2
1014.99	1.830e2
1015.00	1.380e2
1015.01	2.070e2
1015.03	1.800e2
1015.04	2.080e2
1015.06	1.890e2
1015.07	3.490e2
1015.08	5.460e2
1015.10	2.250e2
1015.11	2.010e2
1015.13	1.610e2
1015.14	4.150e2
1015.15	2.430e2
1015.17	2.380e2
1015.18	3.470e2
1015.20	2.610e2
1015.21	2.080e2
1015.22	1.790e2
1015.24	9.200e1
1015.25	2.350e2
1015.26	2.770e2
1015.28	3.850e2
1015.29	5.430e2
1015.31	3.410e2
1015.32	2.570e2
1015.33	2.260e2
1015.35	3.950e2
1015.36	5.860e2
1015.38	3.790e2
1015.39	4.040e2
1015.40	2.830e2
1015.42	2.630e2
1015.43	2.330e2
1015.45	3.500e2
1015.46	3.210e2
1015.47	2.130e2
1015.49	4.580e2
1015.50	3.510e2
1015.52	4.180e2
1015.53	4.580e2
1015.54	2.820e2
1015.56	1.800e2
1015.57	4.110e2
1015.58	3.150e2
1015.60	2.470e2
1015.61	1.650e2
1015.63	2.810e2
1015.64	1.930e2
1015.65	2.700e2
1015.67	1.340e2
1015.68	2.300e2
1015.70	1.900e2
1015.71	2.110e2
1015.72	3.200e2
1015.74	3.840e2
1015.75	1.520e2
1015.77	1.950e2
1015.78	2.770e2
1015.79	1.440e2
1015.81	3.390e2
1015.82	2.730e2
1015.84	1.660e2
1015.85	1.480e2
1015.86	1.430e2
1015.88	1.480e2
1015.89	2.490e2
1015.90	1.270e2
1015.92	2.840e2
1015.93	2.670e2
1015.95	2.250e2
1015.96	1.900e2
1015.97	1.800e2
1015.99	6.010e2
1016.00	4.800e2
1016.02	2.100e2
1016.03	1.760e2
1016.04	1.340e2
1016.06	4.500e1
1016.07	1.460e2
1016.09	1.860e2
1016.10	2.290e2
1016.11	2.150e2
1016.13	2.800e2
1016.14	2.950e2
1016.15	2.130e2
1016.17	1.490e2
1016.18	1.680e2
1016.20	2.280e2
1016.21	3.160e2
1016.22	1.360e2
1016.24	3.070e2
1016.25	9.500e1
1016.27	2.190e2
1016.28	1.140e2
1016.29	1.410e2
1016.31	1.940e2
1016.32	2.530e2
1016.34	2.110e2
1016.35	2.100e2
1016.36	1.950e2
1016.38	1.530e2
1016.39	1.430e2
1016.41	1.830e2
1016.42	3.430e2
1016.43	2.830e2
1016.45	3.250e2
1016.46	5.140e2
1016.47	2.520e2
1016.49	5.990e2
1016.50	4.150e2
1016.52	3.780e2
1016.53	4.360e2
1016.54	2.410e2
1016.56	2.970e2
1016.57	2.630e2
1016.59	2.490e2
1016.60	4.670e2
1016.61	2.800e2
1016.63	1.690e2
1016.64	2.390e2
1016.66	2.920e2
1016.67	2.230e2
1016.68	1.430e2
1016.70	3.230e2
1016.71	8.700e1
1016.73	9.800e1
1016.74	2.150e2
1016.75	2.380e2
1016.77	2.240e2
1016.78	2.150e2
1016.79	1.520e2
1016.81	2.300e2
1016.82	3.490e2
1016.84	3.240e2
1016.85	2.140e2
1016.86	2.220e2
1016.88	2.060e2
1016.89	2.500e2
1016.91	3.490e2
1016.92	2.740e2
1016.93	2.990e2
1016.95	1.610e2
1016.96	2.340e2
1016.98	8.100e1
1016.99	1.060e2
1017.00	2.240e2
1017.02	2.870e2
1017.03	1.100e2
1017.05	1.540e2
1017.06	3.780e2
1017.07	2.010e2
1017.09	1.780e2
1017.10	1.370e2
1017.11	3.250e2
1017.13	2.370e2
1017.14	2.030e2
1017.16	2.530e2
1017.17	3.240e2
1017.18	2.550e2
1017.20	3.460e2
1017.21	1.400e2
1017.23	1.240e2
1017.24	2.230e2
1017.25	2.890e2
1017.27	1.860e2
1017.28	2.260e2
1017.30	1.410e2
1017.31	1.580e2
1017.32	2.320e2
1017.34	3.650e2
1017.35	3.790e2
1017.37	4.100e2
1017.38	1.920e2
1017.39	2.180e2
1017.41	2.070e2
1017.42	3.460e2
1017.44	4.510e2
1017.45	4.860e2
1017.46	4.780e2
1017.48	4.800e2
1017.49	3.540e2
1017.50	4.220e2
1017.52	3.710e2
1017.53	3.810e2
1017.55	1.180e2
1017.56	8.000e1
1017.57	3.250e2
1017.59	2.790e2
1017.60	2.750e2
1017.62	2.020e2
1017.63	2.280e2
1017.64	1.740e2
1017.66	2.320e2
1017.67	2.860e2
1017.69	3.310e2
1017.70	2.560e2
1017.71	1.960e2
1017.73	1.400e2
1017.74	1.290e2
1017.76	3.680e2
1017.77	2.570e2
1017.78	2.110e2
1017.80	3.220e2
1017.81	2.500e2
1017.82	2.950e2
1017.84	2.570e2
1017.85	3.140e2
1017.87	3.780e2
1017.88	2.700e2
1017.89	7.800e1
1017.91	1.700e2
1017.92	1.560e2
1017.94	1.540e2
1017.95	2.340e2
1017.96	2.020e2
1017.98	2.420e2
1017.99	4.400e2
1018.01	2.690e2
1018.02	2.560e2
1018.03	2.910e2
1018.05	2.440e2
1018.06	1.370e2
1018.08	4.000e2
1018.09	4.160e2
1018.10	2.100e2
1018.12	1.510e2
1018.13	3.230e2
1018.15	2.380e2
1018.16	2.430e2
1018.17	2.730e2
1018.19	3.160e2
1018.20	1.300e2
1018.21	3.610e2
1018.23	2.540e2
1018.24	1.810e2
1018.26	1.780e2
1018.27	2.570e2
1018.28	2.220e2
1018.30	2.680e2
1018.31	4.040e2
1018.33	5.230e2
1018.34	6.800e2
1018.35	3.400e2
1018.37	4.180e2
1018.38	2.840e2
1018.40	3.060e2
1018.41	4.550e2
1018.42	2.030e2
1018.44	3.260e2
1018.45	3.560e2
1018.47	3.710e2
1018.48	7.120e2
1018.49	1.083e3
1018.51	6.690e2
1018.52	8.710e2
1018.54	6.340e2
1018.55	4.060e2
1018.56	5.000e2
1018.58	3.540e2
1018.59	3.340e2
1018.60	2.880e2
1018.62	2.980e2
1018.63	3.360e2
1018.65	7.740e2
1018.66	8.640e2
1018.67	5.450e2
1018.69	7.290e2
1018.70	6.210e2
1018.72	3.660e2
1018.73	3.230e2
1018.74	1.410e2
1018.76	3.260e2
1018.77	2.700e2
1018.79	3.880e2
1018.80	8.550e2
1018.81	9.120e2
1018.83	8.650e2
1018.84	7.190e2
1018.86	5.020e2
1018.87	5.190e2
1018.88	4.190e2
1018.90	4.160e2
1018.91	3.280e2
1018.93	2.400e2
1018.94	2.580e2
1018.95	3.510e2
1018.97	4.230e2
1018.98	5.270e2
1018.99	4.410e2
1019.01	4.260e2
1019.02	4.870e2
1019.04	3.510e2
1019.05	2.890e2
1019.06	3.120e2
1019.08	4.060e2
1019.09	1.340e2
1019.11	4.510e2
1019.12	2.870e2
1019.13	2.910e2
1019.15	4.720e2
1019.16	4.990e2
1019.18	4.960e2
1019.19	6.230e2
1019.20	3.970e2
1019.22	1.330e2
1019.23	2.370e2
1019.25	2.370e2
1019.26	2.650e2
1019.27	2.680e2
1019.29	1.710e2
1019.30	4.420e2
1019.32	7.090e2
1019.33	4.720e2
1019.34	4.280e2
1019.36	6.440e2
1019.37	4.670e2
1019.38	3.340e2
1019.40	3.580e2
1019.41	3.400e2
1019.43	3.750e2
1019.44	4.970e2
1019.45	6.510e2
1019.47	5.470e2
1019.48	4.740e2
1019.50	3.850e2
1019.51	4.020e2
1019.52	4.830e2
1019.54	2.370e2
1019.55	3.460e2
1019.57	2.800e2
1019.58	1.270e2
1019.59	1.650e2
1019.61	4.540e2
1019.62	3.240e2
1019.64	2.760e2
1019.65	1.550e2
1019.66	2.400e2
1019.68	2.980e2
1019.69	2.300e2
1019.71	2.730e2
1019.72	7.900e1
1019.73	2.760e2
1019.75	3.110e2
1019.76	3.510e2
1019.77	2.220e2
1019.79	2.780e2
1019.80	2.520e2
1019.82	2.600e2
1019.83	2.890e2
1019.84	2.840e2
1019.86	3.580e2
1019.87	3.740e2
1019.89	3.990e2
1019.90	3.030e2
1019.91	3.430e2
1019.93	3.700e2
1019.94	4.710e2
1019.96	3.220e2
1019.97	2.130e2
1019.98	2.050e2
1020.00	4.100e2
1020.01	4.460e2
1020.03	3.900e2
1020.04	2.680e2
1020.05	3.560e2
1020.07	5.140e2
1020.08	2.670e2
1020.10	3.960e2
1020.11	3.070e2
1020.12	3.300e2
1020.14	2.380e2
1020.15	3.430e2
1020.17	1.820e2
1020.18	2.570e2
1020.19	2.310e2
1020.21	5.870e2
1020.22	6.420e2
1020.23	3.070e2
1020.25	3.700e2
1020.26	3.340e2
1020.28	3.130e2
1020.29	3.330e2
1020.30	3.750e2
1020.32	7.410e2
1020.33	4.790e2
1020.35	3.180e2
1020.36	4.290e2
1020.37	2.240e2
1020.39	5.880e2
1020.40	7.900e2
1020.42	2.370e2
1020.43	2.310e2
1020.44	3.040e2
1020.46	3.090e2
1020.47	4.870e2
1020.49	2.730e2
1020.50	3.690e2
1020.51	3.360e2
1020.53	3.390e2
1020.54	2.650e2
1020.56	2.850e2
1020.57	3.560e2
1020.58	4.660e2
1020.60	3.950e2
1020.61	4.020e2
1020.63	4.750e2
1020.64	9.210e2
1020.65	3.170e2
1020.67	3.430e2
1020.68	5.240e2
1020.69	3.650e2
1020.71	1.490e2
1020.72	2.350e2
1020.74	1.780e2
1020.75	2.620e2
1020.76	3.050e2
1020.78	4.520e2
1020.79	2.830e2
1020.81	3.810e2
1020.82	2.700e2
1020.83	3.140e2
1020.85	2.230e2
1020.86	3.920e2
1020.88	3.290e2
1020.89	4.640e2
1020.90	3.590e2
1020.92	1.720e2
1020.93	1.520e2
1020.95	3.280e2
1020.96	3.400e2
1020.97	2.280e2
1020.99	2.030e2
1021.00	2.110e2
1021.02	1.590e2
1021.03	4.660e2
1021.04	3.660e2
1021.06	2.430e2
1021.07	4.360e2
1021.09	3.800e2
1021.10	2.160e2
1021.11	1.370e2
1021.13	3.210e2
1021.14	3.740e2
1021.16	2.600e2
1021.17	5.510e2
1021.18	4.610e2
1021.20	3.360e2
1021.21	1.860e2
1021.22	4.070e2
1021.24	1.510e2
1021.25	2.070e2
1021.27	3.280e2
1021.28	3.360e2
1021.29	1.810e2
1021.31	3.010e2
1021.32	9.390e2
1021.34	1.348e3
1021.35	1.525e3
1021.36	6.650e2
1021.38	7.790e2
1021.39	2.580e2
1021.41	2.760e2
1021.42	4.290e2
1021.43	3.150e2
1021.45	2.190e2
1021.46	7.130e2
1021.48	1.003e3
1021.49	1.204e3
1021.50	1.210e3
1021.52	1.071e3
1021.53	8.110e2
1021.55	5.760e2
1021.56	2.350e2
1021.57	2.040e2
1021.59	3.940e2
1021.60	2.490e2
1021.62	2.360e2
1021.63	7.480e2
1021.64	8.460e2
1021.66	1.050e3
1021.67	1.130e3
1021.69	1.509e3
1021.70	9.550e2
1021.71	4.090e2
1021.73	5.430e2
1021.74	4.080e2
1021.75	4.010e2
1021.77	4.990e2
1021.78	6.340e2
1021.80	4.340e2
1021.81	8.180e2
1021.82	1.324e3
1021.84	1.547e3
1021.85	1.383e3
1021.87	1.096e3
1021.88	4.450e2
1021.89	4.510e2
1021.91	4.460e2
1021.92	2.890e2
1021.94	4.760e2
1021.95	2.810e2
1021.96	3.640e2
1021.98	6.010e2
1021.99	9.200e2
1022.01	9.690e2
1022.02	7.060e2
1022.03	4.430e2
1022.05	4.760e2
1022.06	3.850e2
1022.08	4.670e2
1022.09	4.210e2
1022.10	1.200e2
1022.12	3.590e2
1022.13	3.150e2
1022.15	3.770e2
1022.16	5.860e2
1022.17	4.100e2
1022.19	5.080e2
1022.20	7.120e2
1022.22	4.590e2
1022.23	3.570e2
1022.24	2.160e2
1022.26	1.110e2
1022.27	6.900e1
1022.28	2.930e2
1022.30	2.360e2
1022.31	3.540e2
1022.33	4.270e2
1022.34	4.410e2
1022.35	9.600e2
1022.37	1.273e3
1022.38	9.440e2
1022.40	9.680e2
1022.41	1.379e3
1022.42	1.129e3
1022.44	7.130e2
1022.45	7.960e2
1022.47	5.920e2
1022.48	5.400e2
1022.49	4.460e2
1022.51	5.750e2
1022.52	5.390e2
1022.54	3.700e2
1022.55	1.760e2
1022.56	1.810e2
1022.58	2.660e2
1022.59	2.680e2
1022.61	3.960e2
1022.62	2.740e2
1022.63	2.710e2
1022.65	2.190e2
1022.66	2.960e2
1022.68	2.680e2
1022.69	2.160e2
1022.70	2.730e2
1022.72	2.460e2
1022.73	1.360e2
1022.75	1.340e2
1022.76	1.730e2
1022.77	1.910e2
1022.79	2.930e2
1022.80	4.140e2
1022.82	2.980e2
1022.83	3.620e2
1022.84	3.630e2
1022.86	6.100e2
1022.87	8.400e2
1022.88	6.240e2
1022.90	1.024e3
1022.91	1.027e3
1022.93	7.730e2
1022.94	7.910e2
1022.95	6.770e2
1022.97	2.840e2
1022.98	4.700e2
1023.00	4.290e2
1023.01	2.650e2
1023.02	3.540e2
1023.04	3.150e2
1023.05	3.760e2
1023.07	2.420e2
1023.08	3.930e2
1023.09	2.960e2
1023.11	1.530e2
1023.12	3.310e2
1023.14	1.860e2
1023.15	3.690e2
1023.16	2.840e2
1023.18	2.570e2
1023.19	3.860e2
1023.21	1.910e2
1023.22	2.730e2
1023.23	2.950e2
1023.25	1.390e2
1023.26	2.490e2
1023.28	2.000e2
1023.29	2.370e2
1023.30	3.440e2
1023.32	2.370e2
1023.33	3.450e2
1023.35	5.490e2
1023.36	6.350e2
1023.37	6.450e2
1023.39	7.440e2
1023.40	8.970e2
1023.42	9.500e2
1023.43	6.910e2
1023.44	6.860e2
1023.46	5.220e2
1023.47	3.200e2
1023.49	5.270e2
1023.50	6.990e2
1023.51	2.590e2
1023.53	4.470e2
1023.54	4.330e2
1023.55	3.370e2
1023.57	2.290e2
1023.58	2.360e2
1023.60	3.460e2
1023.61	4.290e2
1023.62	5.310e2
1023.64	1.740e2
1023.65	2.750e2
1023.67	3.050e2
1023.68	2.050e2
1023.69	1.580e2
1023.71	1.970e2
1023.72	2.820e2
1023.74	1.130e2
1023.75	1.750e2
1023.76	2.470e2
1023.78	1.150e2
1023.79	4.300e2
1023.81	4.110e2
1023.82	4.110e2
1023.83	3.630e2
1023.85	2.830e2
1023.86	3.040e2
1023.88	3.400e2
1023.89	4.010e2
1023.90	3.870e2
1023.92	6.270e2
1023.93	5.780e2
1023.95	4.430e2
1023.96	4.660e2
1023.97	2.280e2
1023.99	3.440e2
1024.00	2.150e2
1024.02	1.650e2
1024.03	3.850e2
1024.04	3.440e2
1024.06	6.740e2
1024.07	6.430e2
1024.09	3.650e2
1024.10	2.350e2
1024.11	3.750e2
1024.13	2.820e2
1024.14	1.790e2
1024.16	3.210e2
1024.17	3.020e2
1024.18	3.640e2
1024.20	4.460e2
1024.21	4.400e2
1024.23	4.780e2
1024.24	3.710e2
1024.25	1.920e2
1024.27	3.000e2
1024.28	2.350e2
1024.30	3.440e2
1024.31	3.490e2
1024.32	4.920e2
1024.34	4.600e2
1024.35	7.590e2
1024.36	4.140e2
1024.38	4.640e2
1024.39	5.290e2
1024.41	3.110e2
1024.42	4.710e2
1024.43	4.480e2
1024.45	4.040e2
1024.46	5.370e2
1024.48	5.210e2
1024.49	6.350e2
1024.50	6.000e2
1024.52	4.090e2
1024.53	5.080e2
1024.55	3.360e2
1024.56	2.170e2
1024.57	1.710e2
1024.59	3.140e2
1024.60	2.850e2
1024.62	2.720e2
1024.63	4.430e2
1024.64	6.970e2
1024.66	4.240e2
1024.67	1.970e2
1024.69	4.920e2
1024.70	4.520e2
1024.71	2.670e2
1024.73	5.470e2
1024.74	3.930e2
1024.76	4.710e2
1024.77	4.910e2
1024.78	3.180e2
1024.80	3.180e2
1024.81	2.560e2
1024.83	2.130e2
1024.84	4.030e2
1024.85	2.900e2
1024.87	1.480e2
1024.88	2.950e2
1024.90	2.570e2
1024.91	1.810e2
1024.92	4.830e2
1024.94	2.790e2
1024.95	5.860e2
1024.97	3.060e2
1024.98	1.830e2
1024.99	3.280e2
1025.01	3.140e2
1025.02	3.490e2
1025.04	1.940e2
1025.05	2.870e2
1025.06	3.850e2
1025.08	1.070e2
1025.09	3.050e2
1025.11	2.240e2
1025.12	1.110e2
1025.13	2.610e2
1025.15	2.710e2
1025.16	1.710e2
1025.18	1.920e2
1025.19	1.950e2
1025.20	2.970e2
1025.22	3.730e2
1025.23	2.070e2
1025.25	3.430e2
1025.26	1.840e2
1025.27	1.880e2
1025.29	2.960e2
1025.30	3.530e2
1025.31	2.140e2
1025.33	5.360e2
1025.34	5.340e2
1025.36	4.520e2
1025.37	5.520e2
1025.38	4.900e2
1025.40	3.100e2
1025.41	3.970e2
1025.43	2.120e2
1025.44	3.140e2
1025.45	3.820e2
1025.47	4.250e2
1025.48	5.160e2
1025.50	4.790e2
1025.51	2.670e2
1025.52	3.290e2
1025.54	3.560e2
1025.55	1.960e2
1025.57	1.980e2
1025.58	2.410e2
1025.59	2.160e2
1025.61	1.010e2
1025.62	1.160e2
1025.64	3.660e2
1025.65	4.710e2
1025.66	2.190e2
1025.68	1.330e2
1025.69	2.840e2
1025.71	2.160e2
1025.72	1.740e2
1025.73	1.740e2
1025.75	3.670e2
1025.76	3.100e2
1025.78	1.930e2
1025.79	1.730e2
1025.80	1.180e2
1025.82	3.010e2
1025.83	2.500e2
1025.85	3.310e2
1025.86	4.390e2
1025.87	3.930e2
1025.89	3.330e2
1025.90	2.230e2
1025.92	2.810e2
1025.93	1.860e2
1025.94	1.230e2
1025.96	2.510e2
1025.97	1.880e2
1025.99	2.360e2
1026.00	3.560e2
1026.01	1.500e2
1026.03	1.300e2
1026.04	1.590e2
1026.06	2.280e2
1026.07	1.570e2
1026.08	3.320e2
1026.10	1.420e2
1026.11	2.930e2
1026.13	2.060e2
1026.14	2.660e2
1026.15	5.210e2
1026.17	2.410e2
1026.18	3.690e2
1026.20	4.040e2
1026.21	1.990e2
1026.22	1.920e2
1026.24	1.650e2
1026.25	2.410e2
1026.27	2.570e2
1026.28	1.810e2
1026.29	3.620e2
1026.31	3.400e2
1026.32	9.500e1
1026.34	3.130e2
1026.35	2.330e2
1026.36	3.110e2
1026.38	3.890e2
1026.39	3.440e2
1026.41	2.600e2
1026.42	3.230e2
1026.43	2.590e2
1026.45	1.780e2
1026.46	3.400e2
1026.48	5.000e2
1026.49	6.100e2
1026.50	4.830e2
1026.52	4.390e2
1026.53	2.030e2
1026.55	3.110e2
1026.56	3.270e2
1026.57	2.240e2
1026.59	4.160e2
1026.60	2.950e2
1026.61	1.990e2
1026.63	1.220e2
1026.64	2.100e2
1026.66	2.560e2
1026.67	3.200e2
1026.68	3.430e2
1026.70	2.770e2
1026.71	3.440e2
1026.73	4.360e2
1026.74	7.690e2
1026.75	3.440e2
1026.77	2.440e2
1026.78	1.660e2
1026.80	4.130e2
1026.81	3.920e2
1026.82	3.480e2
1026.84	3.410e2
1026.85	5.200e2
1026.87	5.320e2
1026.88	1.140e2
1026.89	3.200e2
1026.91	3.830e2
1026.92	3.670e2
1026.94	2.450e2
1026.95	2.270e2
1026.96	1.530e2
1026.98	3.330e2
1026.99	1.850e2
1027.01	9.600e1
1027.02	2.630e2
1027.03	1.980e2
1027.05	1.960e2
1027.06	2.910e2
1027.08	3.690e2
1027.09	2.090e2
1027.10	2.830e2
1027.12	2.370e2
1027.13	1.310e2
1027.15	2.570e2
1027.16	2.800e2
1027.17	3.480e2
1027.19	3.360e2
1027.20	5.510e2
1027.22	4.770e2
1027.23	1.690e2
1027.24	2.540e2
1027.26	2.150e2
1027.27	3.760e2
1027.29	3.400e2
1027.30	2.770e2
1027.31	4.530e2
1027.33	3.050e2
1027.34	4.010e2
1027.36	5.630e2
1027.37	3.720e2
1027.38	3.390e2
1027.40	3.320e2
1027.41	3.450e2
1027.43	2.020e2
1027.44	2.480e2
1027.45	3.090e2
1027.47	3.090e2
1027.48	5.070e2
1027.50	4.440e2
1027.51	3.030e2
1027.52	2.940e2
1027.54	2.570e2
1027.55	3.230e2
1027.57	1.470e2
1027.58	1.270e2
1027.59	1.600e2
1027.61	2.890e2
1027.62	3.010e2
1027.64	4.500e2
1027.65	5.460e2
1027.66	5.140e2
1027.68	3.990e2
1027.69	3.050e2
1027.71	1.990e2
1027.72	1.340e2
1027.73	2.250e2
1027.75	3.250e2
1027.76	3.720e2
1027.78	3.780e2
1027.79	5.040e2
[truncated: 262,975 more rows]
