# Supplementary material for: Structural insights into chaperone addiction of toxin-antitoxin systems
Source: Nat Commun. 2019 Feb 15;10:782. doi: 10.1038/s41467-019-08747-4 (PMC6377645; doi:10.1038/s41467-019-08747-4)
Supplement: Supplementary file 5 — Supplementary Data 2 [file 41467_2019_8747_MOESM5_ESM.zip › NativeMS-Data/C4-Titration/SecB-C4-20eq.txt]

1000.01	2.590e2
1000.03	3.230e2
1000.04	3.090e2
1000.05	1.410e2
1000.07	2.370e2
1000.08	1.550e2
1000.10	1.790e2
1000.11	9.000e1
1000.12	2.180e2
1000.14	2.200e2
1000.15	2.540e2
1000.17	1.470e2
1000.18	1.550e2
1000.19	7.500e1
1000.21	3.590e2
1000.22	5.000e2
1000.23	2.870e2
1000.25	2.150e2
1000.26	1.680e2
1000.28	1.020e2
1000.29	3.270e2
1000.30	3.370e2
1000.32	4.600e2
1000.33	3.780e2
1000.34	5.070e2
1000.36	2.890e2
1000.37	4.760e2
1000.39	5.210e2
1000.40	3.640e2
1000.41	4.540e2
1000.43	5.420e2
1000.44	6.140e2
1000.45	4.660e2
1000.47	5.800e2
1000.48	5.220e2
1000.50	2.690e2
1000.51	2.400e2
1000.52	2.420e2
1000.54	2.130e2
1000.55	2.070e2
1000.57	1.640e2
1000.58	1.280e2
1000.59	2.120e2
1000.61	1.240e2
1000.62	1.710e2
1000.63	2.270e2
1000.65	2.570e2
1000.66	1.700e2
1000.68	1.590e2
1000.69	2.250e2
1000.70	1.930e2
1000.72	1.460e2
1000.73	1.360e2
1000.74	1.300e2
1000.76	1.780e2
1000.77	3.960e2
1000.79	1.590e2
1000.80	2.460e2
1000.81	3.450e2
1000.83	5.600e2
1000.84	4.200e2
1000.86	5.260e2
1000.87	6.230e2
1000.88	5.450e2
1000.90	6.030e2
1000.91	5.980e2
1000.92	7.310e2
1000.94	6.310e2
1000.95	5.170e2
1000.97	3.620e2
1000.98	2.540e2
1000.99	2.300e2
1001.01	3.220e2
1001.02	1.970e2
1001.03	1.170e2
1001.05	2.570e2
1001.06	2.500e2
1001.08	1.880e2
1001.09	1.460e2
1001.10	1.750e2
1001.12	1.520e2
1001.13	1.820e2
1001.15	2.040e2
1001.16	2.030e2
1001.17	1.550e2
1001.19	1.950e2
1001.20	1.830e2
1001.21	1.170e2
1001.23	1.200e2
1001.24	1.460e2
1001.26	1.030e2
1001.27	2.770e2
1001.28	2.400e2
1001.30	2.960e2
1001.31	3.120e2
1001.32	4.940e2
1001.34	6.670e2
1001.35	5.870e2
1001.37	7.570e2
1001.38	6.320e2
1001.39	5.250e2
1001.41	6.380e2
1001.42	5.630e2
1001.44	5.060e2
1001.45	4.880e2
1001.46	7.460e2
1001.48	3.540e2
1001.49	4.130e2
1001.50	2.830e2
1001.52	2.350e2
1001.53	1.630e2
1001.55	1.210e2
1001.56	1.480e2
1001.57	1.170e2
1001.59	1.180e2
1001.60	1.160e2
1001.61	2.290e2
1001.63	2.330e2
1001.64	1.260e2
1001.66	1.930e2
1001.67	1.460e2
1001.68	8.700e1
1001.70	1.280e2
1001.71	5.100e1
1001.73	8.200e1
1001.74	6.000e1
1001.75	8.200e1
1001.77	1.410e2
1001.78	1.750e2
1001.79	2.370e2
1001.81	3.300e2
1001.82	3.400e2
1001.84	4.630e2
1001.85	2.770e2
1001.86	5.000e2
1001.88	2.690e2
1001.89	2.520e2
1001.90	3.090e2
1001.92	2.840e2
1001.93	4.450e2
1001.95	4.220e2
1001.96	2.370e2
1001.97	4.980e2
1001.99	2.380e2
1002.00	1.070e2
1002.02	1.530e2
1002.03	1.270e2
1002.04	1.800e2
1002.06	2.970e2
1002.07	5.640e2
1002.08	3.040e2
1002.10	3.530e2
1002.11	4.410e2
1002.13	3.730e2
1002.14	2.070e2
1002.15	1.770e2
1002.17	2.040e2
1002.18	1.290e2
1002.19	3.690e2
1002.21	2.820e2
1002.22	4.840e2
1002.24	1.870e2
1002.25	1.460e2
1002.26	2.330e2
1002.28	2.100e2
1002.29	1.820e2
1002.31	3.340e2
1002.32	6.240e2
1002.33	9.380e2
1002.35	9.760e2
1002.36	8.220e2
1002.37	7.270e2
1002.39	5.660e2
1002.40	5.570e2
1002.42	6.080e2
1002.43	6.010e2
1002.44	5.690e2
1002.46	6.120e2
1002.47	8.380e2
1002.49	5.740e2
1002.50	5.250e2
1002.51	4.910e2
1002.53	3.390e2
1002.54	2.900e2
1002.55	3.470e2
1002.57	4.950e2
1002.58	2.770e2
1002.60	2.940e2
1002.61	3.890e2
1002.62	5.990e2
1002.64	3.330e2
1002.65	1.880e2
1002.66	1.930e2
1002.68	1.570e2
1002.69	1.630e2
1002.71	2.060e2
1002.72	2.940e2
1002.73	2.630e2
1002.75	5.570e2
1002.76	1.480e2
1002.78	1.670e2
1002.79	1.910e2
1002.80	1.260e2
1002.82	3.030e2
1002.83	4.510e2
1002.84	4.950e2
1002.86	6.410e2
1002.87	8.640e2
1002.89	5.030e2
1002.90	2.600e2
1002.91	1.510e2
1002.93	2.380e2
1002.94	2.880e2
1002.95	4.000e2
1002.97	4.580e2
1002.98	4.360e2
1003.00	1.610e2
1003.01	2.090e2
1003.02	1.470e2
1003.04	9.700e1
1003.05	1.390e2
1003.07	2.250e2
1003.08	1.480e2
1003.09	5.600e1
1003.11	1.090e2
1003.12	1.280e2
1003.13	1.030e2
1003.15	1.060e2
1003.16	2.920e2
1003.18	1.740e2
1003.19	1.370e2
1003.20	3.530e2
1003.22	1.740e2
1003.23	2.330e2
1003.25	2.780e2
1003.26	2.330e2
1003.27	1.430e2
1003.29	2.130e2
1003.30	1.710e2
1003.31	2.800e2
1003.33	2.900e2
1003.34	2.990e2
1003.36	4.820e2
1003.37	2.730e2
1003.38	2.080e2
1003.40	3.700e2
1003.41	4.760e2
1003.42	4.280e2
1003.44	3.450e2
1003.45	3.050e2
1003.47	4.560e2
1003.48	4.320e2
1003.49	2.780e2
1003.51	1.220e2
1003.52	3.020e2
1003.54	1.790e2
1003.55	2.240e2
1003.56	1.480e2
1003.58	8.800e1
1003.59	1.290e2
1003.60	1.640e2
1003.62	2.120e2
1003.63	2.300e2
1003.65	8.500e1
1003.66	2.120e2
1003.67	1.560e2
1003.69	2.930e2
1003.70	2.570e2
1003.72	2.090e2
1003.73	2.130e2
1003.74	1.910e2
1003.76	1.250e2
1003.77	1.840e2
1003.78	4.250e2
1003.80	3.940e2
1003.81	3.980e2
1003.83	9.240e2
1003.84	1.322e3
1003.85	1.810e3
1003.87	1.719e3
1003.88	1.925e3
1003.89	1.547e3
1003.91	8.440e2
1003.92	6.320e2
1003.94	3.630e2
1003.95	2.080e2
1003.96	3.960e2
1003.98	2.150e2
1003.99	9.500e1
1004.01	1.930e2
1004.02	2.130e2
1004.03	1.450e2
1004.05	2.270e2
1004.06	8.200e1
1004.07	1.380e2
1004.09	1.510e2
1004.10	8.800e1
1004.12	1.270e2
1004.13	2.370e2
1004.14	2.030e2
1004.16	1.540e2
1004.17	1.400e2
1004.19	2.400e2
1004.20	1.780e2
1004.21	1.440e2
1004.23	1.650e2
1004.24	1.910e2
1004.25	2.080e2
1004.27	1.140e2
1004.28	2.650e2
1004.30	3.570e2
1004.31	6.010e2
1004.32	1.008e3
1004.34	1.418e3
1004.35	1.287e3
1004.37	1.846e3
1004.38	1.835e3
1004.39	1.532e3
1004.41	1.243e3
1004.42	8.010e2
1004.43	8.750e2
1004.45	5.450e2
1004.46	4.810e2
1004.48	4.520e2
1004.49	5.090e2
1004.50	5.960e2
1004.52	5.690e2
1004.53	4.060e2
1004.54	2.580e2
1004.56	2.800e2
1004.57	2.140e2
1004.59	2.380e2
1004.60	1.970e2
1004.61	2.640e2
1004.63	3.200e2
1004.64	2.250e2
1004.66	2.730e2
1004.67	3.150e2
1004.68	2.230e2
1004.70	1.520e2
1004.71	6.100e1
1004.72	3.010e2
1004.74	2.110e2
1004.75	1.360e2
1004.77	9.800e1
1004.78	1.050e2
1004.79	1.780e2
1004.81	2.680e2
1004.82	5.690e2
1004.84	6.010e2
1004.85	8.820e2
1004.86	1.278e3
1004.88	9.830e2
1004.89	1.050e3
1004.90	9.720e2
1004.92	6.950e2
1004.93	4.550e2
1004.95	4.620e2
1004.96	4.540e2
1004.97	4.940e2
1004.99	6.950e2
1005.00	5.380e2
1005.02	4.100e2
1005.03	2.950e2
1005.04	2.340e2
1005.06	1.870e2
1005.07	1.450e2
1005.08	1.880e2
1005.10	7.300e1
1005.11	1.750e2
1005.13	1.940e2
1005.14	1.690e2
1005.15	1.360e2
1005.17	1.390e2
1005.18	1.430e2
1005.19	1.430e2
1005.21	1.020e2
1005.22	1.570e2
1005.24	1.570e2
1005.25	1.410e2
1005.26	2.050e2
1005.28	1.550e2
1005.29	2.000e2
1005.31	2.330e2
1005.32	2.930e2
1005.33	4.040e2
1005.35	5.120e2
1005.36	1.011e3
1005.37	1.131e3
1005.39	6.530e2
1005.40	7.320e2
1005.42	5.060e2
1005.43	6.700e2
1005.44	7.340e2
1005.46	5.080e2
1005.47	5.950e2
1005.49	5.580e2
1005.50	5.730e2
1005.51	6.070e2
1005.53	4.160e2
1005.54	2.220e2
1005.55	3.290e2
1005.57	3.370e2
1005.58	1.750e2
1005.60	7.800e1
1005.61	1.590e2
1005.62	1.540e2
1005.64	1.360e2
1005.65	1.530e2
1005.67	1.800e2
1005.68	1.580e2
1005.69	1.820e2
1005.71	3.100e2
1005.72	2.300e2
1005.73	1.450e2
1005.75	6.800e1
1005.76	2.760e2
1005.78	3.500e2
1005.79	1.950e2
1005.80	3.010e2
1005.82	3.380e2
1005.83	4.210e2
1005.85	5.960e2
1005.86	4.630e2
1005.87	4.000e2
1005.89	3.530e2
1005.90	4.430e2
1005.91	4.880e2
1005.93	3.850e2
1005.94	1.660e2
1005.96	3.390e2
1005.97	4.380e2
1005.98	4.930e2
1006.00	3.840e2
1006.01	2.820e2
1006.03	1.420e2
1006.04	1.160e2
1006.05	7.800e1
1006.07	4.400e1
1006.08	2.160e2
1006.09	4.010e2
1006.11	4.890e2
1006.12	2.690e2
1006.14	3.680e2
1006.15	4.600e2
1006.16	3.400e2
1006.18	2.780e2
1006.19	3.050e2
1006.21	2.540e2
1006.22	2.960e2
1006.23	2.800e2
1006.25	1.030e2
1006.26	1.230e2
1006.27	1.780e2
1006.29	1.760e2
1006.30	2.870e2
1006.32	4.570e2
1006.33	5.270e2
1006.34	3.410e2
1006.36	4.700e2
1006.37	3.790e2
1006.39	3.470e2
1006.40	3.410e2
1006.41	2.670e2
1006.43	3.260e2
1006.44	2.680e2
1006.45	5.580e2
1006.47	5.270e2
1006.48	6.210e2
1006.50	4.500e2
1006.51	2.790e2
1006.52	4.270e2
1006.54	3.000e2
1006.55	2.960e2
1006.57	2.720e2
1006.58	2.240e2
1006.59	1.530e2
1006.61	1.960e2
1006.62	1.780e2
1006.63	1.410e2
1006.65	1.280e2
1006.66	8.000e1
1006.68	2.820e2
1006.69	2.630e2
1006.70	1.420e2
1006.72	2.290e2
1006.73	8.100e1
1006.75	8.500e1
1006.76	1.720e2
1006.77	2.490e2
1006.79	1.590e2
1006.80	2.400e2
1006.81	3.140e2
1006.83	1.860e2
1006.84	2.800e2
1006.86	2.190e2
1006.87	1.810e2
1006.88	1.790e2
1006.90	1.470e2
1006.91	2.550e2
1006.93	2.770e2
1006.94	2.510e2
1006.95	4.140e2
1006.97	1.820e2
1006.98	1.870e2
1006.99	2.650e2
1007.01	2.250e2
1007.02	3.660e2
1007.04	2.020e2
1007.05	2.380e2
1007.06	1.530e2
1007.08	8.200e1
1007.09	1.430e2
1007.11	1.180e2
1007.12	1.280e2
1007.13	2.230e2
1007.15	3.550e2
1007.16	3.360e2
1007.17	1.410e2
1007.19	1.530e2
1007.20	1.130e2
1007.22	1.240e2
1007.23	1.850e2
1007.24	1.720e2
1007.26	1.590e2
1007.27	2.310e2
1007.29	1.740e2
1007.30	1.480e2
1007.31	2.410e2
1007.33	2.680e2
1007.34	3.170e2
1007.35	3.650e2
1007.37	2.990e2
1007.38	3.520e2
1007.40	4.800e2
1007.41	3.740e2
1007.42	3.330e2
1007.44	4.180e2
1007.45	5.470e2
1007.47	6.080e2
1007.48	5.550e2
1007.49	9.790e2
1007.51	9.180e2
1007.52	7.090e2
1007.53	8.150e2
1007.55	6.420e2
1007.56	5.180e2
1007.58	3.590e2
1007.59	1.660e2
1007.60	2.800e2
1007.62	2.590e2
1007.63	2.420e2
1007.65	1.780e2
1007.66	6.900e1
1007.67	1.260e2
1007.69	1.090e2
1007.70	2.200e2
1007.71	2.300e2
1007.73	1.280e2
1007.74	3.010e2
1007.76	1.210e2
1007.77	1.810e2
1007.78	2.030e2
1007.80	3.100e2
1007.81	2.070e2
1007.83	2.290e2
1007.84	1.310e2
1007.85	2.300e2
1007.87	2.310e2
1007.88	1.780e2
1007.89	2.650e2
1007.91	3.640e2
1007.92	4.710e2
1007.94	4.180e2
1007.95	4.830e2
1007.96	6.890e2
1007.98	4.280e2
1007.99	3.940e2
1008.01	5.670e2
1008.02	4.340e2
1008.03	2.820e2
1008.05	1.510e2
1008.06	1.180e2
1008.07	1.620e2
1008.09	1.340e2
1008.10	9.200e1
1008.12	2.150e2
1008.13	2.070e2
1008.14	1.780e2
1008.16	1.250e2
1008.17	1.590e2
1008.19	1.310e2
1008.20	2.040e2
1008.21	1.270e2
1008.23	1.200e2
1008.24	1.120e2
1008.26	2.740e2
1008.27	1.970e2
1008.28	1.660e2
1008.30	1.730e2
1008.31	1.490e2
1008.32	1.940e2
1008.34	4.250e2
1008.35	3.450e2
1008.37	1.590e2
1008.38	2.550e2
1008.39	7.000e2
1008.41	5.570e2
1008.42	4.430e2
1008.44	6.110e2
1008.45	9.980e2
1008.46	1.118e3
1008.48	7.890e2
1008.49	1.094e3
1008.50	8.820e2
1008.52	7.600e2
1008.53	6.380e2
1008.55	5.360e2
1008.56	3.680e2
1008.57	2.350e2
1008.59	2.080e2
1008.60	1.350e2
1008.62	1.100e2
1008.63	1.900e2
1008.64	4.050e2
1008.66	1.820e2
1008.67	1.210e2
1008.68	1.420e2
1008.70	2.230e2
1008.71	1.900e2
1008.73	9.000e1
1008.74	1.190e2
1008.75	2.370e2
1008.77	2.750e2
1008.78	1.830e2
1008.80	1.660e2
1008.81	2.430e2
1008.82	2.750e2
1008.84	3.040e2
1008.85	2.130e2
1008.86	4.470e2
1008.88	4.000e2
1008.89	3.260e2
1008.91	3.970e2
1008.92	6.330e2
1008.93	3.940e2
1008.95	4.590e2
1008.96	5.430e2
1008.98	6.810e2
1008.99	6.130e2
1009.00	5.550e2
1009.02	3.160e2
1009.03	3.520e2
1009.04	2.530e2
1009.06	2.420e2
1009.07	2.220e2
1009.09	1.630e2
1009.10	1.090e2
1009.11	7.600e1
1009.13	1.060e2
1009.14	2.270e2
1009.16	1.110e2
1009.17	1.130e2
1009.18	1.060e2
1009.20	9.300e1
1009.21	1.400e2
1009.23	1.920e2
1009.24	1.340e2
1009.25	4.100e1
1009.27	7.800e1
1009.28	1.870e2
1009.29	1.060e2
1009.31	1.600e2
1009.32	1.990e2
1009.34	3.510e2
1009.35	3.780e2
1009.36	2.980e2
1009.38	2.390e2
1009.39	2.980e2
1009.41	3.090e2
1009.42	3.300e2
1009.43	3.000e2
1009.45	4.800e2
1009.46	4.850e2
1009.47	4.850e2
1009.49	2.770e2
1009.50	5.480e2
1009.52	6.040e2
1009.53	4.880e2
1009.54	3.620e2
1009.56	2.710e2
1009.57	2.490e2
1009.59	1.440e2
1009.60	1.080e2
1009.61	1.220e2
1009.63	8.200e1
1009.64	6.200e1
1009.66	1.070e2
1009.67	1.750e2
1009.68	1.900e2
1009.70	1.940e2
1009.71	1.090e2
1009.72	2.410e2
1009.74	1.500e2
1009.75	2.500e2
1009.77	1.250e2
1009.78	1.190e2
1009.79	1.620e2
1009.81	1.380e2
1009.82	2.060e2
1009.84	1.400e2
1009.85	2.020e2
1009.86	1.330e2
1009.88	4.050e2
1009.89	4.120e2
1009.90	1.810e2
1009.92	2.570e2
1009.93	3.190e2
1009.95	2.120e2
1009.96	4.230e2
1009.97	3.380e2
1009.99	4.730e2
1010.00	3.830e2
1010.02	2.530e2
1010.03	1.860e2
1010.04	1.920e2
1010.06	1.170e2
1010.07	1.360e2
1010.08	2.010e2
1010.10	2.340e2
1010.11	1.250e2
1010.13	1.200e2
1010.14	5.100e1
1010.15	1.150e2
1010.17	1.670e2
1010.18	1.180e2
1010.20	1.700e2
1010.21	2.350e2
1010.22	3.420e2
1010.24	1.150e2
1010.25	2.020e2
1010.27	2.060e2
1010.28	2.580e2
1010.29	1.690e2
1010.31	3.260e2
1010.32	3.110e2
1010.33	3.900e2
1010.35	3.870e2
1010.36	3.470e2
1010.38	3.820e2
1010.39	3.870e2
1010.40	3.620e2
1010.42	3.060e2
1010.43	4.640e2
1010.45	2.640e2
1010.46	4.030e2
1010.47	5.560e2
1010.49	6.380e2
1010.50	3.850e2
1010.51	3.300e2
1010.53	4.940e2
1010.54	3.490e2
1010.56	2.270e2
1010.57	1.120e2
1010.58	3.180e2
1010.60	2.820e2
1010.61	1.000e2
1010.63	2.940e2
1010.64	3.740e2
1010.65	2.600e2
1010.67	1.420e2
1010.68	1.290e2
1010.70	1.490e2
1010.71	2.000e2
1010.72	3.170e2
1010.74	6.500e1
1010.75	1.390e2
1010.76	2.690e2
1010.78	2.210e2
1010.79	2.590e2
1010.81	1.100e2
1010.82	1.800e2
1010.83	2.860e2
1010.85	1.880e2
1010.86	1.860e2
1010.88	2.310e2
1010.89	3.510e2
1010.90	2.820e2
1010.92	2.760e2
1010.93	2.150e2
1010.95	1.940e2
1010.96	1.140e2
1010.97	1.240e2
1010.99	5.200e1
1011.00	1.510e2
1011.01	2.180e2
1011.03	1.720e2
1011.04	8.600e1
1011.06	3.750e2
1011.07	1.340e2
1011.08	2.600e2
1011.10	3.410e2
1011.11	1.320e2
1011.13	1.180e2
1011.14	1.570e2
1011.15	1.280e2
1011.17	1.640e2
1011.18	1.170e2
1011.19	1.440e2
1011.21	1.290e2
1011.22	1.870e2
1011.24	2.000e2
1011.25	9.700e1
1011.26	8.300e1
1011.28	1.380e2
1011.29	1.980e2
1011.31	1.490e2
1011.32	2.350e2
1011.33	3.420e2
1011.35	2.900e2
1011.36	3.890e2
1011.38	3.750e2
1011.39	5.120e2
1011.40	9.340e2
1011.42	8.960e2
1011.43	6.740e2
1011.44	6.850e2
1011.46	4.840e2
1011.47	4.820e2
1011.49	2.430e2
1011.50	2.060e2
1011.51	3.580e2
1011.53	2.360e2
1011.54	2.090e2
1011.56	1.480e2
1011.57	1.960e2
1011.58	2.140e2
1011.60	1.770e2
1011.61	2.080e2
1011.63	1.590e2
1011.64	2.070e2
1011.65	2.280e2
1011.67	1.770e2
1011.68	1.160e2
1011.69	1.900e2
1011.71	1.270e2
1011.72	1.040e2
1011.74	1.800e2
1011.75	1.540e2
1011.76	2.210e2
1011.78	1.930e2
1011.79	1.700e2
1011.81	3.690e2
1011.82	3.310e2
1011.83	2.830e2
1011.85	3.040e2
1011.86	3.340e2
1011.87	4.660e2
1011.89	6.270e2
1011.90	6.890e2
1011.92	9.420e2
1011.93	8.060e2
1011.94	8.490e2
1011.96	7.330e2
1011.97	5.410e2
1011.99	2.530e2
1012.00	2.390e2
1012.01	1.400e2
1012.03	1.430e2
1012.04	1.330e2
1012.06	6.400e1
1012.07	8.700e1
1012.08	7.100e1
1012.10	2.340e2
1012.11	9.900e1
1012.12	2.100e2
1012.14	2.080e2
1012.15	2.300e2
1012.17	2.800e2
1012.18	2.400e2
1012.19	3.050e2
1012.21	1.550e2
1012.22	1.140e2
1012.24	2.040e2
1012.25	1.140e2
1012.26	1.590e2
1012.28	2.520e2
1012.29	1.330e2
1012.31	1.570e2
1012.32	1.020e2
1012.33	2.820e2
1012.35	4.490e2
1012.36	6.420e2
1012.37	5.650e2
1012.39	7.550e2
1012.40	7.610e2
1012.42	7.120e2
1012.43	6.330e2
1012.44	8.280e2
1012.46	8.050e2
1012.47	3.630e2
1012.49	4.360e2
1012.50	3.650e2
1012.51	3.450e2
1012.53	3.210e2
1012.54	2.100e2
1012.56	2.890e2
1012.57	2.750e2
1012.58	1.250e2
1012.60	1.980e2
1012.61	1.610e2
1012.62	7.800e1
1012.64	2.400e2
1012.65	2.410e2
1012.67	1.760e2
1012.68	1.290e2
1012.69	1.160e2
1012.71	7.800e1
1012.72	1.150e2
1012.74	1.680e2
1012.75	6.000e1
1012.76	1.430e2
1012.78	5.200e1
1012.79	6.300e1
1012.81	1.030e2
1012.82	1.530e2
1012.83	2.170e2
1012.85	2.490e2
1012.86	3.580e2
1012.87	5.040e2
1012.89	3.520e2
1012.90	4.450e2
1012.92	4.660e2
1012.93	3.400e2
1012.94	5.040e2
1012.96	3.170e2
1012.97	1.870e2
1012.99	2.920e2
1013.00	1.410e2
1013.01	2.060e2
1013.03	1.110e2
1013.04	9.500e1
1013.06	1.880e2
1013.07	1.580e2
1013.08	1.200e2
1013.10	6.300e1
1013.11	1.580e2
1013.12	2.660e2
1013.14	9.000e1
1013.15	1.330e2
1013.17	2.160e2
1013.18	2.430e2
1013.19	1.270e2
1013.21	1.970e2
1013.22	7.900e1
1013.24	1.420e2
1013.25	1.490e2
1013.26	2.300e2
1013.28	1.770e2
1013.29	2.810e2
1013.31	3.520e2
1013.32	3.090e2
1013.33	3.450e2
1013.35	3.530e2
1013.36	6.740e2
1013.37	8.390e2
1013.39	9.000e2
1013.40	1.160e3
1013.42	1.437e3
1013.43	1.143e3
1013.44	7.920e2
1013.46	6.440e2
1013.47	5.310e2
1013.49	6.210e2
1013.50	3.110e2
1013.51	3.140e2
1013.53	3.460e2
1013.54	3.540e2
1013.56	4.180e2
1013.57	2.210e2
1013.58	1.870e2
1013.60	2.100e2
1013.61	2.410e2
1013.62	3.430e2
1013.64	3.040e2
1013.65	2.250e2
1013.67	2.090e2
1013.68	2.510e2
1013.69	1.610e2
1013.71	9.100e1
1013.72	1.650e2
1013.74	1.090e2
1013.75	7.400e1
1013.76	9.700e1
1013.78	2.040e2
1013.79	3.080e2
1013.81	2.650e2
1013.82	1.950e2
1013.83	2.010e2
1013.85	4.430e2
1013.86	5.810e2
1013.87	4.590e2
1013.89	7.380e2
1013.90	1.022e3
1013.92	1.153e3
1013.93	7.620e2
1013.94	5.550e2
1013.96	3.760e2
1013.97	2.780e2
1013.99	1.750e2
1014.00	2.100e2
1014.01	1.250e2
1014.03	1.910e2
1014.04	1.890e2
1014.06	2.130e2
1014.07	9.400e1
1014.08	9.500e1
1014.10	1.770e2
1014.11	1.290e2
1014.12	1.690e2
1014.14	2.120e2
1014.15	1.520e2
1014.17	1.210e2
1014.18	8.800e1
1014.19	2.230e2
1014.21	1.630e2
1014.22	1.040e2
1014.24	1.920e2
1014.25	1.290e2
1014.26	1.530e2
1014.28	1.700e2
1014.29	1.330e2
1014.31	1.410e2
1014.32	2.880e2
1014.33	3.660e2
1014.35	3.820e2
1014.36	3.800e2
1014.38	7.400e2
1014.39	7.060e2
1014.40	9.170e2
1014.42	6.710e2
1014.43	5.450e2
1014.44	5.130e2
1014.46	4.700e2
1014.47	4.590e2
1014.49	4.910e2
1014.50	5.150e2
1014.51	2.860e2
1014.53	3.110e2
1014.54	2.110e2
1014.56	1.940e2
1014.57	1.890e2
1014.58	1.130e2
1014.60	1.770e2
1014.61	1.920e2
1014.63	8.700e1
1014.64	1.130e2
1014.65	1.240e2
1014.67	7.500e1
1014.68	2.430e2
1014.69	1.980e2
1014.71	1.610e2
1014.72	1.240e2
1014.74	6.700e1
1014.75	1.210e2
1014.76	1.260e2
1014.78	2.250e2
1014.79	2.700e2
1014.81	2.920e2
1014.82	4.790e2
1014.83	8.840e2
1014.85	8.280e2
1014.86	8.010e2
1014.88	1.082e3
1014.89	8.030e2
1014.90	9.140e2
1014.92	6.300e2
1014.93	4.530e2
1014.95	3.910e2
1014.96	1.900e2
1014.97	2.140e2
1014.99	1.730e2
1015.00	1.500e2
1015.01	1.620e2
1015.03	2.060e2
1015.04	9.700e1
1015.06	9.100e1
1015.07	2.550e2
1015.08	8.600e1
1015.10	1.130e2
1015.11	6.900e1
1015.13	7.500e1
1015.14	1.810e2
1015.15	1.560e2
1015.17	9.000e1
1015.18	3.290e2
1015.20	2.220e2
1015.21	1.750e2
1015.22	1.070e2
1015.24	2.240e2
1015.25	1.860e2
1015.26	1.870e2
1015.28	2.190e2
1015.29	2.430e2
1015.31	3.720e2
1015.32	4.170e2
1015.33	5.770e2
1015.35	1.172e3
1015.36	9.680e2
1015.38	9.600e2
1015.39	7.550e2
1015.40	6.520e2
1015.42	6.560e2
1015.43	4.270e2
1015.45	3.640e2
1015.46	4.890e2
1015.47	3.410e2
1015.49	3.290e2
1015.50	3.020e2
1015.52	3.370e2
1015.53	2.020e2
1015.54	1.880e2
1015.56	2.260e2
1015.57	2.640e2
1015.58	1.790e2
1015.60	1.540e2
1015.61	2.240e2
1015.63	3.120e2
1015.64	1.700e2
1015.65	1.090e2
1015.67	2.240e2
1015.68	7.300e1
1015.70	2.100e2
1015.71	5.300e1
1015.72	6.300e1
1015.74	1.840e2
1015.75	1.310e2
1015.77	1.200e2
1015.78	7.400e1
1015.79	2.240e2
1015.81	4.810e2
1015.82	3.380e2
1015.84	5.290e2
1015.85	6.180e2
1015.86	6.010e2
1015.88	7.150e2
1015.89	2.510e2
1015.90	3.580e2
1015.92	2.620e2
1015.93	3.440e2
1015.95	2.400e2
1015.96	3.040e2
1015.97	2.430e2
1015.99	2.880e2
1016.00	2.970e2
1016.02	3.120e2
1016.03	1.440e2
1016.04	9.600e1
1016.06	1.420e2
1016.07	1.590e2
1016.09	2.090e2
1016.10	1.380e2
1016.11	2.040e2
1016.13	1.090e2
1016.14	1.150e2
1016.15	1.140e2
1016.17	1.260e2
1016.18	1.500e2
1016.20	2.520e2
1016.21	2.570e2
1016.22	1.600e2
1016.24	2.450e2
1016.25	1.980e2
1016.27	1.800e2
1016.28	1.720e2
1016.29	2.750e2
1016.31	1.290e2
1016.32	3.810e2
1016.34	3.950e2
1016.35	3.760e2
1016.36	4.140e2
1016.38	5.240e2
1016.39	7.080e2
1016.41	4.760e2
1016.42	3.220e2
1016.43	4.150e2
1016.45	3.080e2
1016.46	3.480e2
1016.47	4.180e2
1016.49	3.560e2
1016.50	2.850e2
1016.52	2.280e2
1016.53	3.090e2
1016.54	1.370e2
1016.56	1.540e2
1016.57	1.340e2
1016.59	1.870e2
1016.60	9.500e1
1016.61	4.200e1
1016.63	1.410e2
1016.64	2.920e2
1016.66	7.900e1
1016.67	7.200e1
1016.68	1.890e2
1016.70	1.450e2
1016.71	1.030e2
1016.73	1.340e2
1016.74	2.320e2
1016.75	1.770e2
1016.77	5.090e2
1016.78	4.100e2
1016.79	2.430e2
1016.81	1.950e2
1016.82	1.560e2
1016.84	2.970e2
1016.85	2.750e2
1016.86	1.840e2
1016.88	3.620e2
1016.89	3.430e2
1016.91	2.030e2
1016.92	3.360e2
1016.93	3.260e2
1016.95	2.560e2
1016.96	2.460e2
1016.98	2.410e2
1016.99	1.650e2
1017.00	2.120e2
1017.02	1.140e2
1017.03	2.400e2
1017.05	1.910e2
1017.06	1.400e2
1017.07	1.170e2
1017.09	1.620e2
1017.10	8.100e1
1017.11	1.870e2
1017.13	1.730e2
1017.14	9.300e1
1017.16	9.600e1
1017.17	2.050e2
1017.18	1.530e2
1017.20	1.950e2
1017.21	1.460e2
1017.23	2.150e2
1017.24	2.070e2
1017.25	5.400e1
1017.27	1.350e2
1017.28	1.500e2
1017.30	1.640e2
1017.31	1.790e2
1017.32	2.070e2
1017.34	1.890e2
1017.35	2.980e2
1017.37	2.630e2
1017.38	2.460e2
1017.39	2.050e2
1017.41	2.440e2
1017.42	1.870e2
1017.44	3.890e2
1017.45	3.320e2
1017.46	3.370e2
1017.48	5.130e2
1017.49	4.360e2
1017.50	4.720e2
1017.52	3.620e2
1017.53	4.370e2
1017.55	2.960e2
1017.56	2.090e2
1017.57	1.900e2
1017.59	1.320e2
1017.60	1.560e2
1017.62	1.000e2
1017.63	1.740e2
1017.64	1.180e2
1017.66	1.960e2
1017.67	1.550e2
1017.69	1.450e2
1017.70	6.500e1
1017.71	1.960e2
1017.73	1.920e2
1017.74	1.240e2
1017.76	7.900e1
1017.77	1.670e2
1017.78	1.270e2
1017.80	2.030e2
1017.81	2.190e2
1017.82	1.870e2
1017.84	2.000e2
1017.85	2.100e2
1017.87	2.690e2
1017.88	1.790e2
1017.89	2.050e2
1017.91	1.350e2
1017.92	1.240e2
1017.94	1.190e2
1017.95	2.270e2
1017.96	1.030e2
1017.98	1.350e2
1017.99	1.540e2
1018.01	3.690e2
1018.02	2.130e2
1018.03	1.290e2
1018.05	1.540e2
1018.06	1.380e2
1018.08	1.210e2
1018.09	1.580e2
1018.10	7.400e1
1018.12	1.130e2
1018.13	1.850e2
1018.15	1.520e2
1018.16	9.200e1
1018.17	7.800e1
1018.19	9.500e1
1018.20	2.950e2
1018.21	1.900e2
1018.23	1.100e2
1018.24	1.200e2
1018.26	1.760e2
1018.27	2.550e2
1018.28	1.740e2
1018.30	1.630e2
1018.31	1.900e2
1018.33	2.500e2
1018.34	2.640e2
1018.35	5.780e2
1018.37	2.820e2
1018.38	3.830e2
1018.40	3.230e2
1018.41	3.320e2
1018.42	4.160e2
1018.44	3.770e2
1018.45	3.300e2
1018.47	4.650e2
1018.48	5.800e2
1018.49	3.550e2
1018.51	3.810e2
1018.52	4.120e2
1018.54	3.520e2
1018.55	3.670e2
1018.56	3.920e2
1018.58	3.000e2
1018.59	2.600e2
1018.60	1.820e2
1018.62	1.130e2
1018.63	1.050e2
1018.65	1.110e2
1018.66	1.980e2
1018.67	4.000e2
1018.69	3.180e2
1018.70	2.090e2
1018.72	1.370e2
1018.73	1.710e2
1018.74	1.200e2
1018.76	1.360e2
1018.77	1.730e2
1018.79	2.420e2
1018.80	3.150e2
1018.81	3.290e2
1018.83	4.600e2
1018.84	5.040e2
1018.86	6.870e2
1018.87	5.190e2
1018.88	3.840e2
1018.90	3.820e2
1018.91	4.130e2
1018.93	4.540e2
1018.94	1.960e2
1018.95	2.250e2
1018.97	2.710e2
1018.98	3.710e2
1018.99	4.500e2
1019.01	2.860e2
1019.02	2.340e2
1019.04	1.680e2
1019.05	1.510e2
1019.06	1.840e2
1019.08	9.500e1
1019.09	1.420e2
1019.11	1.080e2
1019.12	1.740e2
1019.13	2.810e2
1019.15	2.660e2
1019.16	3.040e2
1019.18	2.950e2
1019.19	4.040e2
1019.20	3.250e2
1019.22	2.010e2
1019.23	1.640e2
1019.25	1.110e2
1019.26	1.480e2
1019.27	1.930e2
1019.29	2.430e2
1019.30	2.060e2
1019.32	2.360e2
1019.33	2.860e2
1019.34	4.510e2
1019.36	4.810e2
1019.37	4.220e2
1019.38	3.410e2
1019.40	3.680e2
1019.41	7.300e2
1019.43	7.120e2
1019.44	5.750e2
1019.45	6.400e2
1019.47	5.350e2
1019.48	5.270e2
1019.50	5.490e2
1019.51	4.620e2
1019.52	5.540e2
1019.54	6.540e2
1019.55	4.430e2
1019.57	5.000e2
1019.58	2.930e2
1019.59	2.240e2
1019.61	1.200e2
1019.62	1.210e2
1019.64	1.900e2
1019.65	1.490e2
1019.66	1.340e2
1019.68	2.470e2
1019.69	3.860e2
1019.71	1.380e2
1019.72	4.300e1
1019.73	4.500e1
1019.75	1.260e2
1019.76	1.320e2
1019.77	1.430e2
1019.79	1.810e2
1019.80	9.800e1
1019.82	1.910e2
1019.83	2.110e2
1019.84	2.650e2
1019.86	4.860e2
1019.87	4.230e2
1019.89	4.750e2
1019.90	3.450e2
1019.91	3.460e2
1019.93	4.600e2
1019.94	3.260e2
1019.96	4.150e2
1019.97	3.220e2
1019.98	3.410e2
1020.00	2.260e2
1020.01	1.810e2
1020.03	1.440e2
1020.04	2.280e2
1020.05	2.130e2
1020.07	2.440e2
1020.08	1.410e2
1020.10	1.290e2
1020.11	1.200e2
1020.12	8.200e1
1020.14	1.310e2
1020.15	1.170e2
1020.17	2.350e2
1020.18	1.880e2
1020.19	9.500e1
1020.21	1.040e2
1020.22	2.610e2
1020.23	1.570e2
1020.25	1.730e2
1020.26	2.280e2
1020.28	3.630e2
1020.29	3.410e2
1020.30	2.290e2
1020.32	5.250e2
1020.33	4.970e2
1020.35	5.940e2
1020.36	4.600e2
1020.37	5.680e2
1020.39	5.020e2
1020.40	5.060e2
1020.42	3.680e2
1020.43	3.630e2
1020.44	5.310e2
1020.46	5.900e2
1020.47	4.530e2
1020.49	5.010e2
1020.50	5.340e2
1020.51	4.240e2
1020.53	3.780e2
1020.54	3.710e2
1020.56	2.670e2
1020.57	4.550e2
1020.58	1.390e2
1020.60	1.610e2
1020.61	1.790e2
1020.63	2.110e2
1020.64	2.240e2
1020.65	7.900e1
1020.67	4.170e2
1020.68	2.080e2
1020.69	2.380e2
1020.71	1.020e2
1020.72	7.800e1
1020.74	1.640e2
1020.75	1.800e2
1020.76	3.800e2
1020.78	2.470e2
1020.79	2.170e2
1020.81	2.420e2
1020.82	3.660e2
1020.83	4.600e2
1020.85	4.750e2
1020.86	3.850e2
1020.88	4.050e2
1020.89	3.980e2
1020.90	3.740e2
1020.92	3.420e2
1020.93	3.280e2
1020.95	2.410e2
1020.96	1.420e2
1020.97	1.380e2
1020.99	2.740e2
1021.00	2.110e2
1021.02	2.080e2
1021.03	4.700e2
1021.04	2.660e2
1021.06	9.400e1
1021.07	1.330e2
1021.09	1.980e2
1021.10	7.200e1
1021.11	1.680e2
1021.13	4.070e2
1021.14	5.220e2
1021.16	2.400e2
1021.17	3.000e2
1021.18	4.180e2
1021.20	3.090e2
1021.21	1.000e2
1021.22	2.290e2
1021.24	6.540e2
1021.25	3.230e2
1021.27	1.960e2
1021.28	4.440e2
1021.29	2.590e2
1021.31	5.290e2
1021.32	4.250e2
1021.34	5.930e2
1021.35	5.470e2
1021.36	7.720e2
1021.38	5.300e2
1021.39	8.930e2
1021.41	4.160e2
1021.42	3.220e2
1021.43	3.400e2
1021.45	2.820e2
1021.46	4.820e2
1021.48	4.060e2
1021.49	5.090e2
1021.50	7.720e2
1021.52	9.810e2
1021.53	6.700e2
1021.55	3.800e2
1021.56	2.980e2
1021.57	3.460e2
1021.59	2.980e2
1021.60	1.370e2
1021.62	2.390e2
1021.63	3.080e2
1021.64	4.910e2
1021.66	8.670e2
1021.67	5.830e2
1021.69	4.690e2
1021.70	4.390e2
1021.71	3.600e2
1021.73	2.510e2
1021.74	2.280e2
1021.75	1.340e2
1021.77	2.180e2
1021.78	2.410e2
1021.80	3.860e2
1021.81	5.230e2
1021.82	7.400e2
1021.84	6.140e2
1021.85	8.080e2
1021.87	7.630e2
1021.88	4.920e2
1021.89	4.210e2
1021.91	3.730e2
1021.92	3.830e2
1021.94	2.950e2
1021.95	3.120e2
1021.96	2.820e2
1021.98	8.270e2
1021.99	5.080e2
1022.01	1.870e2
1022.02	3.840e2
1022.03	5.370e2
1022.05	4.500e2
1022.06	1.780e2
1022.08	1.220e2
1022.09	1.820e2
1022.10	1.700e2
1022.12	2.050e2
1022.13	8.300e1
1022.15	1.920e2
1022.16	2.560e2
1022.17	2.850e2
1022.19	5.580e2
1022.20	2.790e2
1022.22	2.290e2
1022.23	1.540e2
1022.24	2.960e2
1022.26	4.400e2
1022.27	4.400e1
1022.28	1.740e2
1022.30	2.560e2
1022.31	2.730e2
1022.33	3.990e2
1022.34	6.690e2
1022.35	1.028e3
1022.37	1.559e3
1022.38	1.495e3
1022.40	2.327e3
1022.41	2.715e3
1022.42	2.290e3
1022.44	1.893e3
1022.45	1.528e3
1022.47	1.207e3
1022.48	7.730e2
1022.49	7.240e2
1022.51	3.230e2
1022.52	2.350e2
1022.54	2.270e2
1022.55	2.270e2
1022.56	1.940e2
1022.58	1.790e2
1022.59	1.550e2
1022.61	1.650e2
1022.62	2.010e2
1022.63	1.580e2
1022.65	1.400e2
1022.66	7.100e1
1022.68	1.670e2
1022.69	2.780e2
1022.70	1.520e2
1022.72	1.830e2
1022.73	1.470e2
1022.75	1.700e2
1022.76	1.520e2
1022.77	1.800e2
1022.79	1.390e2
1022.80	2.320e2
1022.82	5.050e2
1022.83	3.650e2
1022.84	5.040e2
1022.86	9.320e2
1022.87	1.333e3
1022.88	1.781e3
1022.90	2.310e3
1022.91	2.369e3
1022.93	2.649e3
1022.94	1.840e3
1022.95	1.291e3
1022.97	9.960e2
1022.98	5.970e2
1023.00	5.620e2
1023.01	3.780e2
1023.02	2.040e2
1023.04	1.930e2
1023.05	1.850e2
1023.07	2.360e2
1023.08	1.460e2
1023.09	2.180e2
1023.11	2.130e2
1023.12	1.490e2
1023.14	1.850e2
1023.15	1.010e2
1023.16	7.300e1
1023.18	1.030e2
1023.19	8.500e1
1023.21	1.270e2
1023.22	2.040e2
1023.23	9.000e1
1023.25	1.630e2
1023.26	1.480e2
1023.28	1.750e2
1023.29	1.550e2
1023.30	3.740e2
1023.32	3.920e2
1023.33	5.860e2
1023.35	7.480e2
1023.36	8.270e2
1023.37	1.116e3
1023.39	1.402e3
1023.40	1.572e3
1023.42	1.980e3
1023.43	1.387e3
1023.44	9.810e2
1023.46	1.039e3
1023.47	5.550e2
1023.49	3.910e2
1023.50	3.530e2
1023.51	6.310e2
1023.53	5.340e2
1023.54	3.380e2
1023.55	2.520e2
1023.57	2.400e2
1023.58	1.730e2
1023.60	1.740e2
1023.61	8.900e1
1023.62	9.400e1
1023.64	4.700e1
1023.65	2.020e2
1023.67	1.790e2
1023.68	2.650e2
1023.69	1.750e2
1023.71	1.250e2
1023.72	8.100e1
1023.74	2.040e2
1023.75	1.630e2
1023.76	1.890e2
1023.78	8.300e1
1023.79	1.770e2
1023.81	1.940e2
1023.82	2.840e2
1023.83	2.110e2
1023.85	3.210e2
1023.86	3.860e2
1023.88	4.680e2
1023.89	6.760e2
1023.90	8.980e2
1023.92	1.083e3
1023.93	8.430e2
1023.95	5.740e2
1023.96	4.820e2
1023.97	4.650e2
1023.99	4.770e2
1024.00	3.160e2
1024.02	2.450e2
1024.03	1.900e2
1024.04	1.650e2
1024.06	1.550e2
1024.07	5.680e2
1024.09	1.420e2
1024.10	2.430e2
1024.11	2.470e2
1024.13	2.330e2
1024.14	1.430e2
1024.16	2.330e2
1024.17	1.480e2
1024.18	1.890e2
1024.20	1.950e2
1024.21	1.920e2
1024.23	2.050e2
1024.24	1.610e2
1024.25	4.060e2
1024.27	1.400e2
1024.28	1.670e2
1024.30	1.840e2
1024.31	2.250e2
1024.32	3.250e2
1024.34	4.160e2
1024.35	7.280e2
1024.36	9.620e2
1024.38	1.019e3
1024.39	1.058e3
1024.41	1.482e3
1024.42	1.420e3
1024.43	1.151e3
1024.45	7.170e2
1024.46	7.250e2
1024.48	5.880e2
1024.49	5.520e2
1024.50	6.510e2
1024.52	5.780e2
1024.53	2.890e2
1024.55	2.850e2
1024.56	3.560e2
1024.57	2.940e2
1024.59	1.680e2
1024.60	2.180e2
1024.62	1.600e2
1024.63	1.220e2
1024.64	2.840e2
1024.66	4.530e2
1024.67	1.150e2
1024.69	1.510e2
1024.70	8.900e1
1024.71	1.850e2
1024.73	1.340e2
1024.74	1.190e2
1024.76	1.090e2
1024.77	2.330e2
1024.78	2.530e2
1024.80	2.450e2
1024.81	2.990e2
1024.83	2.730e2
1024.84	2.460e2
1024.85	3.870e2
1024.87	5.110e2
1024.88	8.330e2
1024.90	1.101e3
1024.91	1.488e3
1024.92	9.600e2
1024.94	5.510e2
1024.95	5.530e2
1024.97	3.760e2
1024.98	2.220e2
1024.99	7.700e1
1025.01	8.400e1
1025.02	6.500e1
1025.04	1.540e2
1025.05	2.730e2
1025.06	2.260e2
1025.08	1.840e2
1025.09	9.900e1
1025.11	1.320e2
1025.12	1.480e2
1025.13	1.660e2
1025.15	2.240e2
1025.16	1.330e2
1025.18	1.370e2
1025.19	1.820e2
1025.20	2.930e2
1025.22	1.660e2
1025.23	1.530e2
1025.25	1.920e2
1025.26	1.490e2
1025.27	2.450e2
1025.29	6.000e1
1025.30	1.740e2
1025.31	3.050e2
1025.33	4.330e2
1025.34	6.900e2
1025.36	4.820e2
1025.37	5.840e2
1025.38	7.820e2
1025.40	1.076e3
1025.41	7.860e2
1025.43	9.200e2
1025.44	5.610e2
1025.45	4.300e2
1025.47	3.520e2
1025.48	3.700e2
1025.50	3.440e2
1025.51	4.450e2
1025.52	2.780e2
1025.54	3.050e2
1025.55	4.010e2
1025.57	2.660e2
1025.58	3.200e2
1025.59	1.560e2
1025.61	1.130e2
1025.62	1.190e2
1025.64	1.200e2
1025.65	1.290e2
1025.66	1.880e2
1025.68	1.640e2
1025.69	1.010e2
1025.71	1.640e2
1025.72	1.130e2
1025.73	3.020e2
1025.75	1.260e2
1025.76	1.270e2
1025.78	8.300e1
1025.79	2.090e2
1025.80	1.590e2
1025.82	1.790e2
1025.83	2.360e2
1025.85	3.630e2
1025.86	3.490e2
1025.87	4.080e2
1025.89	6.300e2
1025.90	5.940e2
1025.92	5.840e2
1025.93	3.770e2
1025.94	4.060e2
1025.96	2.140e2
1025.97	1.920e2
1025.99	1.230e2
1026.00	1.490e2
1026.01	1.660e2
1026.03	4.260e2
1026.04	1.900e2
1026.06	1.630e2
1026.07	2.640e2
1026.08	9.300e1
1026.10	1.110e2
1026.11	1.350e2
1026.13	1.180e2
1026.14	2.780e2
1026.15	3.490e2
1026.17	3.110e2
1026.18	3.770e2
1026.20	2.750e2
1026.21	2.690e2
1026.22	1.170e2
1026.24	1.230e2
1026.25	2.930e2
1026.27	2.040e2
1026.28	1.150e2
1026.29	1.500e2
1026.31	1.960e2
1026.32	1.630e2
1026.34	2.720e2
1026.35	2.620e2
1026.36	3.240e2
1026.38	3.790e2
1026.39	3.150e2
1026.41	3.460e2
1026.42	4.370e2
1026.43	2.350e2
1026.45	3.530e2
1026.46	3.530e2
1026.48	5.150e2
1026.49	2.860e2
1026.50	5.680e2
1026.52	4.730e2
1026.53	3.560e2
1026.55	6.460e2
1026.56	3.560e2
1026.57	1.600e2
1026.59	2.700e2
1026.60	1.890e2
1026.61	1.840e2
1026.63	1.370e2
1026.64	2.010e2
1026.66	5.900e1
1026.67	7.500e1
1026.68	1.520e2
1026.70	1.130e2
1026.71	1.090e2
1026.73	1.250e2
1026.74	2.030e2
1026.75	2.100e2
1026.77	1.540e2
1026.78	2.120e2
1026.80	1.840e2
1026.81	1.590e2
1026.82	1.880e2
1026.84	3.240e2
1026.85	2.400e2
1026.87	2.260e2
1026.88	3.800e2
1026.89	3.890e2
1026.91	3.070e2
1026.92	3.500e2
1026.94	3.570e2
1026.95	2.650e2
1026.96	1.900e2
1026.98	4.300e2
1026.99	2.340e2
1027.01	3.950e2
1027.02	3.610e2
1027.03	2.790e2
1027.05	2.710e2
1027.06	2.160e2
1027.08	3.010e2
1027.09	2.640e2
1027.10	3.120e2
1027.12	3.280e2
1027.13	1.580e2
1027.15	1.900e2
1027.16	1.860e2
1027.17	2.800e2
1027.19	6.000e1
1027.20	1.470e2
1027.22	2.310e2
1027.23	8.700e1
1027.24	2.720e2
1027.26	3.250e2
1027.27	2.360e2
1027.29	3.280e2
1027.30	2.580e2
1027.31	2.450e2
1027.33	2.720e2
1027.34	3.290e2
1027.36	3.720e2
1027.37	4.960e2
1027.38	3.020e2
1027.40	4.020e2
1027.41	3.030e2
1027.43	2.580e2
1027.44	4.010e2
1027.45	4.730e2
1027.47	2.840e2
1027.48	3.000e2
1027.50	4.480e2
1027.51	4.080e2
1027.52	3.000e2
1027.54	2.390e2
1027.55	3.630e2
1027.57	2.610e2
1027.58	3.200e2
1027.59	2.390e2
1027.61	8.700e1
1027.62	1.850e2
1027.64	2.010e2
1027.65	3.710e2
1027.66	1.920e2
1027.68	4.400e1
1027.69	1.310e2
1027.71	1.250e2
1027.72	1.710e2
1027.73	1.330e2
1027.75	2.270e2
1027.76	1.300e2
1027.78	1.220e2
1027.79	1.990e2
[truncated: 262,975 more rows]
