# Supplementary material for: Structural insights into chaperone addiction of toxin-antitoxin systems
Source: Nat Commun. 2019 Feb 15;10:782. doi: 10.1038/s41467-019-08747-4 (PMC6377645; doi:10.1038/s41467-019-08747-4)
Supplement: Supplementary file 5 — Supplementary Data 2 [file 41467_2019_8747_MOESM5_ESM.zip › NativeMS-Data/C4-Titration/SecB-C4-2eq.txt]

1000.01	2.940e2
1000.03	2.990e2
1000.04	8.790e2
1000.05	6.060e2
1000.07	4.580e2
1000.08	5.570e2
1000.10	4.180e2
1000.11	3.410e2
1000.12	4.250e2
1000.14	2.570e2
1000.15	2.240e2
1000.17	5.290e2
1000.18	8.150e2
1000.19	4.490e2
1000.21	6.100e2
1000.22	6.420e2
1000.23	3.820e2
1000.25	1.690e2
1000.26	2.060e2
1000.28	1.970e2
1000.29	1.690e2
1000.30	2.760e2
1000.32	5.580e2
1000.33	5.540e2
1000.34	4.990e2
1000.36	3.890e2
1000.37	3.500e2
1000.39	3.670e2
1000.40	3.120e2
1000.41	3.380e2
1000.43	4.160e2
1000.44	3.070e2
1000.45	5.180e2
1000.47	2.780e2
1000.48	2.710e2
1000.50	2.600e2
1000.51	1.290e2
1000.52	1.740e2
1000.54	2.900e2
1000.55	1.720e2
1000.57	2.490e2
1000.58	4.050e2
1000.59	1.670e2
1000.61	1.710e2
1000.62	1.110e2
1000.63	2.290e2
1000.65	3.410e2
1000.66	1.100e2
1000.68	2.010e2
1000.69	2.300e2
1000.70	3.490e2
1000.72	1.670e2
1000.73	2.810e2
1000.74	2.440e2
1000.76	1.500e2
1000.77	1.930e2
1000.79	1.770e2
1000.80	1.710e2
1000.81	2.300e2
1000.83	2.660e2
1000.84	2.390e2
1000.86	1.760e2
1000.87	3.440e2
1000.88	3.270e2
1000.90	1.930e2
1000.91	2.720e2
1000.92	3.060e2
1000.94	3.000e2
1000.95	2.110e2
1000.97	2.900e2
1000.98	1.780e2
1000.99	2.640e2
1001.01	4.590e2
1001.02	5.130e2
1001.03	2.510e2
1001.05	3.340e2
1001.06	9.100e1
1001.08	1.090e2
1001.09	1.510e2
1001.10	2.480e2
1001.12	1.850e2
1001.13	3.510e2
1001.15	4.010e2
1001.16	2.810e2
1001.17	1.720e2
1001.19	1.260e2
1001.20	1.900e2
1001.21	2.230e2
1001.23	2.050e2
1001.24	3.210e2
1001.26	2.710e2
1001.27	2.710e2
1001.28	3.140e2
1001.30	3.300e2
1001.31	4.790e2
1001.32	3.270e2
1001.34	2.010e2
1001.35	3.390e2
1001.37	4.810e2
1001.38	6.810e2
1001.39	4.460e2
1001.41	5.170e2
1001.42	4.770e2
1001.44	3.970e2
1001.45	3.720e2
1001.46	2.810e2
1001.48	2.180e2
1001.49	3.090e2
1001.50	2.810e2
1001.52	2.250e2
1001.53	2.390e2
1001.55	1.900e2
1001.56	2.780e2
1001.57	1.550e2
1001.59	1.420e2
1001.60	1.960e2
1001.61	4.250e2
1001.63	1.810e2
1001.64	2.040e2
1001.66	1.980e2
1001.67	3.310e2
1001.68	2.090e2
1001.70	2.690e2
1001.71	4.890e2
1001.73	3.150e2
1001.74	4.100e2
1001.75	3.520e2
1001.77	3.860e2
1001.78	1.540e2
1001.79	1.330e2
1001.81	2.650e2
1001.82	2.390e2
1001.84	3.190e2
1001.85	4.100e2
1001.86	2.730e2
1001.88	1.910e2
1001.89	2.430e2
1001.90	4.310e2
1001.92	2.180e2
1001.93	4.530e2
1001.95	4.700e2
1001.96	4.140e2
1001.97	4.540e2
1001.99	4.480e2
1002.00	3.640e2
1002.02	2.260e2
1002.03	2.720e2
1002.04	3.110e2
1002.06	8.860e2
1002.07	9.130e2
1002.08	5.540e2
1002.10	5.740e2
1002.11	6.200e2
1002.13	2.130e2
1002.14	1.630e2
1002.15	2.350e2
1002.17	5.650e2
1002.18	8.320e2
1002.19	8.110e2
1002.21	9.150e2
1002.22	1.117e3
1002.24	1.062e3
1002.25	6.230e2
1002.26	4.310e2
1002.28	3.400e2
1002.29	5.540e2
1002.31	4.710e2
1002.32	8.040e2
1002.33	1.150e3
1002.35	1.564e3
1002.36	7.290e2
1002.37	3.240e2
1002.39	4.980e2
1002.40	3.220e2
1002.42	4.470e2
1002.43	4.990e2
1002.44	7.640e2
1002.46	1.623e3
1002.47	1.639e3
1002.49	1.004e3
1002.50	7.700e2
1002.51	5.260e2
1002.53	3.780e2
1002.54	6.190e2
1002.55	7.780e2
1002.57	8.260e2
1002.58	1.079e3
1002.60	1.007e3
1002.61	6.160e2
1002.62	6.610e2
1002.64	6.470e2
1002.65	5.170e2
1002.66	4.860e2
1002.68	5.010e2
1002.69	4.200e2
1002.71	6.460e2
1002.72	5.770e2
1002.73	8.960e2
1002.75	1.084e3
1002.76	4.830e2
1002.78	4.420e2
1002.79	3.210e2
1002.80	2.880e2
1002.82	6.030e2
1002.83	4.820e2
1002.84	5.000e2
1002.86	6.320e2
1002.87	9.130e2
1002.89	5.700e2
1002.90	4.070e2
1002.91	4.220e2
1002.93	3.850e2
1002.94	3.400e2
1002.95	5.820e2
1002.97	8.950e2
1002.98	4.390e2
1003.00	4.990e2
1003.01	2.300e2
1003.02	1.770e2
1003.04	3.250e2
1003.05	3.120e2
1003.07	4.540e2
1003.08	3.400e2
1003.09	2.610e2
1003.11	1.740e2
1003.12	1.920e2
1003.13	3.940e2
1003.15	5.480e2
1003.16	3.290e2
1003.18	2.590e2
1003.19	2.390e2
1003.20	1.490e2
1003.22	3.430e2
1003.23	2.820e2
1003.25	3.530e2
1003.26	2.220e2
1003.27	1.950e2
1003.29	2.460e2
1003.30	3.210e2
1003.31	2.120e2
1003.33	3.030e2
1003.34	3.470e2
1003.36	2.620e2
1003.37	4.060e2
1003.38	3.290e2
1003.40	2.970e2
1003.41	4.000e2
1003.42	4.730e2
1003.44	1.940e2
1003.45	2.550e2
1003.47	3.900e2
1003.48	3.580e2
1003.49	2.600e2
1003.51	1.620e2
1003.52	3.140e2
1003.54	1.750e2
1003.55	2.980e2
1003.56	2.320e2
1003.58	1.950e2
1003.59	1.940e2
1003.60	2.580e2
1003.62	2.030e2
1003.63	2.120e2
1003.65	1.280e2
1003.66	1.830e2
1003.67	1.040e2
1003.69	3.070e2
1003.70	3.140e2
1003.72	1.800e2
1003.73	1.360e2
1003.74	2.930e2
1003.76	7.500e1
1003.77	1.180e2
1003.78	2.050e2
1003.80	1.960e2
1003.81	2.030e2
1003.83	2.040e2
1003.84	1.670e2
1003.85	3.000e2
1003.87	3.400e2
1003.88	3.780e2
1003.89	3.130e2
1003.91	3.140e2
1003.92	2.600e2
1003.94	2.200e2
1003.95	3.800e2
1003.96	1.880e2
1003.98	1.350e2
1003.99	2.920e2
1004.01	2.770e2
1004.02	2.780e2
1004.03	1.610e2
1004.05	2.700e2
1004.06	3.050e2
1004.07	4.300e2
1004.09	3.000e2
1004.10	1.080e2
1004.12	1.420e2
1004.13	2.160e2
1004.14	1.930e2
1004.16	1.650e2
1004.17	2.020e2
1004.19	3.870e2
1004.20	2.500e2
1004.21	1.720e2
1004.23	2.540e2
1004.24	1.470e2
1004.25	1.540e2
1004.27	1.780e2
1004.28	1.790e2
1004.30	3.010e2
1004.31	3.990e2
1004.32	2.040e2
1004.34	2.840e2
1004.35	4.190e2
1004.37	3.850e2
1004.38	5.360e2
1004.39	3.640e2
1004.41	3.120e2
1004.42	3.020e2
1004.43	3.690e2
1004.45	4.440e2
1004.46	4.720e2
1004.48	5.600e2
1004.49	4.980e2
1004.50	3.780e2
1004.52	2.900e2
1004.53	1.980e2
1004.54	2.520e2
1004.56	2.430e2
1004.57	2.000e2
1004.59	3.240e2
1004.60	3.870e2
1004.61	1.030e2
1004.63	5.000e1
1004.64	2.270e2
1004.66	1.720e2
1004.67	1.100e2
1004.68	2.010e2
1004.70	2.630e2
1004.71	2.880e2
1004.72	1.960e2
1004.74	2.040e2
1004.75	2.450e2
1004.77	2.150e2
1004.78	1.860e2
1004.79	2.270e2
1004.81	2.610e2
1004.82	2.770e2
1004.84	4.910e2
1004.85	4.870e2
1004.86	5.030e2
1004.88	3.020e2
1004.89	3.670e2
1004.90	2.670e2
1004.92	2.300e2
1004.93	3.400e2
1004.95	3.060e2
1004.96	5.440e2
1004.97	5.500e2
1004.99	3.230e2
1005.00	1.610e2
1005.02	2.030e2
1005.03	2.320e2
1005.04	3.220e2
1005.06	4.900e2
1005.07	2.480e2
1005.08	5.060e2
1005.10	4.340e2
1005.11	2.040e2
1005.13	1.650e2
1005.14	4.020e2
1005.15	3.730e2
1005.17	1.640e2
1005.18	3.860e2
1005.19	3.490e2
1005.21	3.970e2
1005.22	3.480e2
1005.24	3.500e2
1005.25	2.310e2
1005.26	9.000e1
1005.28	1.020e2
1005.29	2.990e2
1005.31	4.130e2
1005.32	8.360e2
1005.33	6.810e2
1005.35	8.470e2
1005.36	5.320e2
1005.37	1.820e2
1005.39	3.090e2
1005.40	3.970e2
1005.42	5.350e2
1005.43	4.380e2
1005.44	5.500e2
1005.46	5.110e2
1005.47	6.100e2
1005.49	5.670e2
1005.50	4.970e2
1005.51	5.640e2
1005.53	3.140e2
1005.54	4.140e2
1005.55	2.230e2
1005.57	2.950e2
1005.58	3.440e2
1005.60	7.250e2
1005.61	2.960e2
1005.62	4.240e2
1005.64	2.870e2
1005.65	3.520e2
1005.67	2.970e2
1005.68	4.330e2
1005.69	1.930e2
1005.71	2.210e2
1005.72	4.530e2
1005.73	3.230e2
1005.75	2.530e2
1005.76	2.420e2
1005.78	3.860e2
1005.79	3.150e2
1005.80	4.230e2
1005.82	2.670e2
1005.83	1.790e2
1005.85	2.700e2
1005.86	2.600e2
1005.87	3.580e2
1005.89	1.960e2
1005.90	4.010e2
1005.91	3.440e2
1005.93	3.070e2
1005.94	3.120e2
1005.96	5.110e2
1005.97	5.360e2
1005.98	5.560e2
1006.00	6.110e2
1006.01	3.060e2
1006.03	4.230e2
1006.04	3.860e2
1006.05	1.310e2
1006.07	3.050e2
1006.08	3.780e2
1006.09	3.700e2
1006.11	3.530e2
1006.12	8.100e1
1006.14	1.790e2
1006.15	5.900e2
1006.16	4.410e2
1006.18	7.870e2
1006.19	3.960e2
1006.21	3.270e2
1006.22	6.280e2
1006.23	2.000e2
1006.25	2.240e2
1006.26	2.620e2
1006.27	2.090e2
1006.29	3.090e2
1006.30	4.570e2
1006.32	4.960e2
1006.33	4.520e2
1006.34	4.490e2
1006.36	5.200e2
1006.37	4.320e2
1006.39	3.950e2
1006.40	3.390e2
1006.41	4.300e2
1006.43	3.160e2
1006.44	4.040e2
1006.45	3.790e2
1006.47	4.410e2
1006.48	7.830e2
1006.50	1.180e3
1006.51	7.470e2
1006.52	4.270e2
1006.54	1.630e2
1006.55	2.120e2
1006.57	2.130e2
1006.58	2.120e2
1006.59	2.940e2
1006.61	5.680e2
1006.62	3.460e2
1006.63	2.840e2
1006.65	2.680e2
1006.66	3.110e2
1006.68	3.660e2
1006.69	1.760e2
1006.70	1.250e2
1006.72	3.870e2
1006.73	1.540e2
1006.75	2.950e2
1006.76	4.370e2
1006.77	4.780e2
1006.79	3.720e2
1006.80	2.800e2
1006.81	2.240e2
1006.83	2.340e2
1006.84	1.750e2
1006.86	1.490e2
1006.87	1.570e2
1006.88	3.760e2
1006.90	6.930e2
1006.91	6.470e2
1006.93	2.990e2
1006.94	3.680e2
1006.95	2.360e2
1006.97	1.500e2
1006.98	2.970e2
1006.99	3.030e2
1007.01	3.140e2
1007.02	3.040e2
1007.04	2.530e2
1007.05	1.510e2
1007.06	1.850e2
1007.08	1.640e2
1007.09	3.170e2
1007.11	1.780e2
1007.12	1.840e2
1007.13	1.100e2
1007.15	8.400e1
1007.16	1.450e2
1007.17	2.520e2
1007.19	3.260e2
1007.20	2.280e2
1007.22	1.880e2
1007.23	1.250e2
1007.24	1.560e2
1007.26	3.120e2
1007.27	2.720e2
1007.29	2.720e2
1007.30	2.710e2
1007.31	2.910e2
1007.33	2.390e2
1007.34	1.950e2
1007.35	1.690e2
1007.37	4.100e2
1007.38	4.400e2
1007.40	2.590e2
1007.41	4.070e2
1007.42	2.300e2
1007.44	3.100e2
1007.45	3.610e2
1007.47	4.990e2
1007.48	4.440e2
1007.49	4.860e2
1007.51	6.770e2
1007.52	2.230e2
1007.53	2.680e2
1007.55	1.320e2
1007.56	2.240e2
1007.58	1.870e2
1007.59	1.510e2
1007.60	9.200e1
1007.62	1.230e2
1007.63	1.460e2
1007.65	1.350e2
1007.66	8.700e1
1007.67	9.000e1
1007.69	2.050e2
1007.70	1.150e2
1007.71	1.760e2
1007.73	2.800e2
1007.74	2.430e2
1007.76	1.790e2
1007.77	1.970e2
1007.78	3.910e2
1007.80	3.880e2
1007.81	4.020e2
1007.83	3.300e2
1007.84	4.870e2
1007.85	2.610e2
1007.87	1.840e2
1007.88	1.760e2
1007.89	2.430e2
1007.91	2.900e2
1007.92	4.670e2
1007.94	5.670e2
1007.95	8.150e2
1007.96	5.170e2
1007.98	9.770e2
1007.99	7.670e2
1008.01	5.410e2
1008.02	5.750e2
1008.03	3.430e2
1008.05	1.740e2
1008.06	2.270e2
1008.07	2.410e2
1008.09	1.010e2
1008.10	1.580e2
1008.12	1.420e2
1008.13	2.370e2
1008.14	4.700e2
1008.16	2.290e2
1008.17	3.360e2
1008.19	3.890e2
1008.20	2.260e2
1008.21	4.260e2
1008.23	2.410e2
1008.24	1.810e2
1008.26	2.150e2
1008.27	2.510e2
1008.28	1.970e2
1008.30	2.730e2
1008.31	2.810e2
1008.32	4.710e2
1008.34	3.740e2
1008.35	1.980e2
1008.37	2.500e2
1008.38	3.790e2
1008.39	3.330e2
1008.41	3.690e2
1008.42	4.950e2
1008.44	7.870e2
1008.45	8.760e2
1008.46	1.057e3
1008.48	1.161e3
1008.49	8.970e2
1008.50	1.011e3
1008.52	5.190e2
1008.53	4.610e2
1008.55	2.810e2
1008.56	2.030e2
1008.57	1.310e2
1008.59	2.300e2
1008.60	5.470e2
1008.62	2.630e2
1008.63	1.730e2
1008.64	5.350e2
1008.66	3.200e2
1008.67	2.680e2
1008.68	2.800e2
1008.70	2.340e2
1008.71	2.610e2
1008.73	1.630e2
1008.74	1.550e2
1008.75	1.240e2
1008.77	2.480e2
1008.78	4.190e2
1008.80	2.190e2
1008.81	3.240e2
1008.82	2.950e2
1008.84	2.750e2
1008.85	2.600e2
1008.86	2.880e2
1008.88	2.190e2
1008.89	1.780e2
1008.91	4.340e2
1008.92	4.400e2
1008.93	3.320e2
1008.95	3.600e2
1008.96	6.380e2
1008.98	8.660e2
1008.99	5.910e2
1009.00	4.700e2
1009.02	4.790e2
1009.03	4.830e2
1009.04	3.550e2
1009.06	1.440e2
1009.07	2.070e2
1009.09	2.470e2
1009.10	1.830e2
1009.11	2.230e2
1009.13	2.030e2
1009.14	2.820e2
1009.16	3.050e2
1009.17	2.270e2
1009.18	1.650e2
1009.20	1.440e2
1009.21	1.840e2
1009.23	2.110e2
1009.24	2.650e2
1009.25	1.810e2
1009.27	1.240e2
1009.28	3.580e2
1009.29	3.190e2
1009.31	2.280e2
1009.32	2.620e2
1009.34	4.050e2
1009.35	5.680e2
1009.36	3.360e2
1009.38	3.680e2
1009.39	3.380e2
1009.41	4.220e2
1009.42	4.250e2
1009.43	5.260e2
1009.45	6.030e2
1009.46	4.990e2
1009.47	4.840e2
1009.49	5.280e2
1009.50	5.360e2
1009.52	2.990e2
1009.53	2.350e2
1009.54	1.490e2
1009.56	1.740e2
1009.57	1.850e2
1009.59	2.910e2
1009.60	3.090e2
1009.61	2.260e2
1009.63	1.430e2
1009.64	1.650e2
1009.66	2.970e2
1009.67	6.380e2
1009.68	2.880e2
1009.70	2.440e2
1009.71	1.680e2
1009.72	1.920e2
1009.74	1.450e2
1009.75	3.070e2
1009.77	1.080e2
1009.78	1.850e2
1009.79	2.410e2
1009.81	1.920e2
1009.82	2.320e2
1009.84	4.340e2
1009.85	3.700e2
1009.86	2.100e2
1009.88	2.260e2
1009.89	2.830e2
1009.90	3.080e2
1009.92	3.730e2
1009.93	4.610e2
1009.95	3.800e2
1009.96	1.090e2
1009.97	2.060e2
1009.99	2.280e2
1010.00	1.100e2
1010.02	2.500e2
1010.03	2.070e2
1010.04	2.970e2
1010.06	3.280e2
1010.07	3.240e2
1010.08	1.930e2
1010.10	2.690e2
1010.11	2.720e2
1010.13	3.460e2
1010.14	2.970e2
1010.15	3.870e2
1010.17	2.820e2
1010.18	4.960e2
1010.20	3.780e2
1010.21	1.540e2
1010.22	2.150e2
1010.24	2.090e2
1010.25	2.010e2
1010.27	3.070e2
1010.28	1.780e2
1010.29	1.900e2
1010.31	4.060e2
1010.32	3.610e2
1010.33	7.840e2
1010.35	5.660e2
1010.36	3.680e2
1010.38	4.650e2
1010.39	5.010e2
1010.40	1.960e2
1010.42	2.380e2
1010.43	3.020e2
1010.45	3.390e2
1010.46	5.030e2
1010.47	1.018e3
1010.49	5.120e2
1010.50	6.030e2
1010.51	3.530e2
1010.53	6.260e2
1010.54	6.300e2
1010.56	3.780e2
1010.57	3.920e2
1010.58	4.160e2
1010.60	5.040e2
1010.61	3.390e2
1010.63	4.930e2
1010.64	9.490e2
1010.65	5.480e2
1010.67	4.910e2
1010.68	2.800e2
1010.70	1.000e2
1010.71	2.770e2
1010.72	2.130e2
1010.74	3.170e2
1010.75	4.200e2
1010.76	3.100e2
1010.78	3.220e2
1010.79	3.500e2
1010.81	1.740e2
1010.82	2.840e2
1010.83	3.490e2
1010.85	3.220e2
1010.86	3.080e2
1010.88	2.810e2
1010.89	2.280e2
1010.90	3.020e2
1010.92	2.450e2
1010.93	2.080e2
1010.95	2.400e2
1010.96	2.790e2
1010.97	2.420e2
1010.99	1.590e2
1011.00	1.700e2
1011.01	2.950e2
1011.03	4.180e2
1011.04	2.450e2
1011.06	1.240e2
1011.07	1.410e2
1011.08	2.280e2
1011.10	4.150e2
1011.11	1.920e2
1011.13	2.690e2
1011.14	1.660e2
1011.15	2.730e2
1011.17	2.600e2
1011.18	1.570e2
1011.19	1.020e2
1011.21	2.020e2
1011.22	1.230e2
1011.24	1.430e2
1011.25	1.600e2
1011.26	1.510e2
1011.28	3.010e2
1011.29	3.280e2
1011.31	3.410e2
1011.32	2.430e2
1011.33	2.610e2
1011.35	4.340e2
1011.36	5.440e2
1011.38	3.850e2
1011.39	5.660e2
1011.40	5.300e2
1011.42	6.290e2
1011.43	5.400e2
1011.44	5.500e2
1011.46	6.100e2
1011.47	4.350e2
1011.49	5.730e2
1011.50	4.100e2
1011.51	2.030e2
1011.53	3.350e2
1011.54	2.350e2
1011.56	1.510e2
1011.57	2.240e2
1011.58	2.220e2
1011.60	1.510e2
1011.61	1.660e2
1011.63	1.180e2
1011.64	2.930e2
1011.65	4.920e2
1011.67	1.140e2
1011.68	3.300e1
1011.69	1.410e2
1011.71	1.770e2
1011.72	1.870e2
1011.74	1.310e2
1011.75	1.580e2
1011.76	2.220e2
1011.78	4.400e2
1011.79	2.650e2
1011.81	4.700e2
1011.82	6.630e2
1011.83	3.310e2
1011.85	2.860e2
1011.86	2.730e2
1011.87	3.010e2
1011.89	3.630e2
1011.90	7.980e2
1011.92	3.380e2
1011.93	2.530e2
1011.94	5.700e2
1011.96	4.530e2
1011.97	3.620e2
1011.99	2.530e2
1012.00	1.340e2
1012.01	1.740e2
1012.03	2.510e2
1012.04	3.770e2
1012.06	2.640e2
1012.07	2.230e2
1012.08	1.440e2
1012.10	1.460e2
1012.11	9.200e1
1012.12	1.310e2
1012.14	1.850e2
1012.15	2.350e2
1012.17	3.100e2
1012.18	2.200e2
1012.19	3.140e2
1012.21	1.040e2
1012.22	2.170e2
1012.24	2.540e2
1012.25	2.410e2
1012.26	2.880e2
1012.28	2.310e2
1012.29	2.570e2
1012.31	3.810e2
1012.32	2.360e2
1012.33	2.190e2
1012.35	2.120e2
1012.36	2.350e2
1012.37	2.590e2
1012.39	3.970e2
1012.40	5.530e2
1012.42	6.040e2
1012.43	3.830e2
1012.44	3.940e2
1012.46	5.980e2
1012.47	6.060e2
1012.49	6.310e2
1012.50	4.040e2
1012.51	4.310e2
1012.53	3.250e2
1012.54	2.290e2
1012.56	1.490e2
1012.57	2.320e2
1012.58	2.820e2
1012.60	2.260e2
1012.61	2.170e2
1012.62	2.620e2
1012.64	1.160e2
1012.65	2.670e2
1012.67	1.060e2
1012.68	1.420e2
1012.69	1.280e2
1012.71	2.820e2
1012.72	2.190e2
1012.74	2.050e2
1012.75	1.390e2
1012.76	1.530e2
1012.78	1.520e2
1012.79	3.860e2
1012.81	2.500e2
1012.82	1.190e2
1012.83	1.610e2
1012.85	2.430e2
1012.86	1.860e2
1012.87	2.460e2
1012.89	2.430e2
1012.90	2.830e2
1012.92	2.780e2
1012.93	2.630e2
1012.94	4.070e2
1012.96	3.300e2
1012.97	3.120e2
1012.99	1.800e2
1013.00	1.570e2
1013.01	2.020e2
1013.03	1.420e2
1013.04	2.710e2
1013.06	2.880e2
1013.07	1.640e2
1013.08	1.860e2
1013.10	2.910e2
1013.11	1.210e2
1013.12	1.330e2
1013.14	3.310e2
1013.15	1.860e2
1013.17	2.210e2
1013.18	1.980e2
1013.19	1.860e2
1013.21	1.950e2
1013.22	1.810e2
1013.24	1.450e2
1013.25	2.310e2
1013.26	1.820e2
1013.28	1.520e2
1013.29	1.080e2
1013.31	3.300e2
1013.32	2.520e2
1013.33	1.890e2
1013.35	4.950e2
1013.36	5.760e2
1013.37	4.340e2
1013.39	3.660e2
1013.40	3.650e2
1013.42	4.760e2
1013.43	4.840e2
1013.44	2.970e2
1013.46	5.030e2
1013.47	4.630e2
1013.49	6.550e2
1013.50	3.760e2
1013.51	4.520e2
1013.53	4.360e2
1013.54	3.130e2
1013.56	3.020e2
1013.57	2.750e2
1013.58	3.570e2
1013.60	1.820e2
1013.61	1.720e2
1013.62	1.900e2
1013.64	1.300e2
1013.65	2.760e2
1013.67	1.410e2
1013.68	2.500e2
1013.69	2.900e2
1013.71	1.830e2
1013.72	1.170e2
1013.74	1.190e2
1013.75	1.070e2
1013.76	5.900e1
1013.78	2.620e2
1013.79	3.700e2
1013.81	2.330e2
1013.82	2.510e2
1013.83	2.270e2
1013.85	1.690e2
1013.86	3.080e2
1013.87	5.470e2
1013.89	4.590e2
1013.90	3.860e2
1013.92	4.880e2
1013.93	2.520e2
1013.94	4.530e2
1013.96	5.060e2
1013.97	2.790e2
1013.99	2.450e2
1014.00	2.640e2
1014.01	2.100e2
1014.03	1.860e2
1014.04	2.310e2
1014.06	1.760e2
1014.07	2.240e2
1014.08	2.420e2
1014.10	1.910e2
1014.11	1.180e2
1014.12	8.700e1
1014.14	1.020e2
1014.15	1.720e2
1014.17	1.800e2
1014.18	2.190e2
1014.19	2.830e2
1014.21	1.780e2
1014.22	2.880e2
1014.24	3.480e2
1014.25	1.680e2
1014.26	1.710e2
1014.28	1.560e2
1014.29	2.060e2
1014.31	3.040e2
1014.32	1.360e2
1014.33	2.330e2
1014.35	2.930e2
1014.36	2.780e2
1014.38	2.080e2
1014.39	3.540e2
1014.40	3.260e2
1014.42	4.350e2
1014.43	3.470e2
1014.44	5.310e2
1014.46	6.690e2
1014.47	5.060e2
1014.49	3.250e2
1014.50	5.020e2
1014.51	3.980e2
1014.53	2.240e2
1014.54	3.770e2
1014.56	2.660e2
1014.57	2.530e2
1014.58	1.630e2
1014.60	2.030e2
1014.61	1.340e2
1014.63	9.100e1
1014.64	1.460e2
1014.65	2.340e2
1014.67	1.300e2
1014.68	7.300e1
1014.69	2.120e2
1014.71	3.510e2
1014.72	1.990e2
1014.74	2.130e2
1014.75	2.050e2
1014.76	1.690e2
1014.78	2.890e2
1014.79	2.200e2
1014.81	3.870e2
1014.82	4.470e2
1014.83	4.710e2
1014.85	3.730e2
1014.86	2.910e2
1014.88	3.310e2
1014.89	3.530e2
1014.90	3.760e2
1014.92	2.630e2
1014.93	4.340e2
1014.95	2.080e2
1014.96	1.550e2
1014.97	1.600e2
1014.99	4.500e1
1015.00	1.210e2
1015.01	2.170e2
1015.03	1.310e2
1015.04	3.540e2
1015.06	2.830e2
1015.07	1.770e2
1015.08	2.480e2
1015.10	1.470e2
1015.11	2.450e2
1015.13	2.220e2
1015.14	2.200e2
1015.15	1.500e2
1015.17	2.000e2
1015.18	2.300e2
1015.20	2.060e2
1015.21	1.540e2
1015.22	1.450e2
1015.24	1.790e2
1015.25	2.610e2
1015.26	8.000e1
1015.28	2.240e2
1015.29	3.090e2
1015.31	3.660e2
1015.32	3.250e2
1015.33	3.640e2
1015.35	2.030e2
1015.36	3.740e2
1015.38	3.550e2
1015.39	2.310e2
1015.40	4.710e2
1015.42	1.930e2
1015.43	1.920e2
1015.45	3.000e2
1015.46	4.730e2
1015.47	4.250e2
1015.49	2.960e2
1015.50	4.620e2
1015.52	3.520e2
1015.53	2.020e2
1015.54	1.700e2
1015.56	3.590e2
1015.57	2.990e2
1015.58	2.140e2
1015.60	1.700e2
1015.61	1.270e2
1015.63	1.930e2
1015.64	2.730e2
1015.65	1.400e2
1015.67	2.300e2
1015.68	1.600e2
1015.70	1.050e2
1015.71	1.860e2
1015.72	1.210e2
1015.74	1.860e2
1015.75	2.260e2
1015.77	1.310e2
1015.78	1.750e2
1015.79	2.140e2
1015.81	3.490e2
1015.82	3.230e2
1015.84	2.060e2
1015.85	2.390e2
1015.86	3.390e2
1015.88	3.010e2
1015.89	2.610e2
1015.90	2.740e2
1015.92	3.230e2
1015.93	1.910e2
1015.95	2.140e2
1015.96	2.430e2
1015.97	5.280e2
1015.99	2.750e2
1016.00	3.820e2
1016.02	2.070e2
1016.03	8.300e1
1016.04	2.240e2
1016.06	1.530e2
1016.07	1.770e2
1016.09	1.700e2
1016.10	1.690e2
1016.11	2.650e2
1016.13	2.530e2
1016.14	1.820e2
1016.15	2.750e2
1016.17	2.660e2
1016.18	2.260e2
1016.20	1.100e2
1016.21	1.340e2
1016.22	1.850e2
1016.24	1.400e2
1016.25	1.660e2
1016.27	1.330e2
1016.28	2.930e2
1016.29	8.400e1
1016.31	1.980e2
1016.32	2.030e2
1016.34	2.000e2
1016.35	3.600e2
1016.36	3.750e2
1016.38	3.540e2
1016.39	3.430e2
1016.41	1.700e2
1016.42	2.190e2
1016.43	4.180e2
1016.45	4.380e2
1016.46	3.880e2
1016.47	4.920e2
1016.49	4.030e2
1016.50	8.200e1
1016.52	2.080e2
1016.53	2.030e2
1016.54	2.490e2
1016.56	2.830e2
1016.57	1.340e2
1016.59	1.460e2
1016.60	3.100e2
1016.61	2.180e2
1016.63	3.110e2
1016.64	1.420e2
1016.66	9.700e1
1016.67	2.510e2
1016.68	1.790e2
1016.70	2.000e2
1016.71	1.020e2
1016.73	2.450e2
1016.74	2.700e2
1016.75	2.490e2
1016.77	2.660e2
1016.78	4.090e2
1016.79	2.600e2
1016.81	4.050e2
1016.82	2.480e2
1016.84	5.390e2
1016.85	2.780e2
1016.86	2.110e2
1016.88	2.450e2
1016.89	1.880e2
1016.91	1.930e2
1016.92	1.840e2
1016.93	2.660e2
1016.95	1.390e2
1016.96	2.590e2
1016.98	2.410e2
1016.99	1.580e2
1017.00	2.440e2
1017.02	3.040e2
1017.03	1.620e2
1017.05	2.780e2
1017.06	1.360e2
1017.07	1.790e2
1017.09	1.920e2
1017.10	2.820e2
1017.11	3.560e2
1017.13	1.590e2
1017.14	1.200e2
1017.16	2.910e2
1017.17	2.440e2
1017.18	1.790e2
1017.20	1.180e2
1017.21	2.370e2
1017.23	2.110e2
1017.24	2.030e2
1017.25	2.580e2
1017.27	2.360e2
1017.28	2.170e2
1017.30	2.860e2
1017.31	1.680e2
1017.32	7.800e1
1017.34	2.350e2
1017.35	3.010e2
1017.37	2.630e2
1017.38	2.350e2
1017.39	2.520e2
1017.41	1.620e2
1017.42	3.590e2
1017.44	2.780e2
1017.45	3.320e2
1017.46	3.850e2
1017.48	4.060e2
1017.49	4.710e2
1017.50	3.530e2
1017.52	3.000e2
1017.53	1.440e2
1017.55	2.440e2
1017.56	2.660e2
1017.57	2.350e2
1017.59	1.480e2
1017.60	3.490e2
1017.62	1.440e2
1017.63	1.110e2
1017.64	1.720e2
1017.66	2.710e2
1017.67	3.570e2
1017.69	2.690e2
1017.70	2.520e2
1017.71	1.580e2
1017.73	1.710e2
1017.74	1.350e2
1017.76	1.490e2
1017.77	1.710e2
1017.78	1.890e2
1017.80	2.060e2
1017.81	3.660e2
1017.82	3.520e2
1017.84	4.710e2
1017.85	3.190e2
1017.87	1.920e2
1017.88	2.410e2
1017.89	2.140e2
1017.91	2.420e2
1017.92	9.500e1
1017.94	2.720e2
1017.95	4.990e2
1017.96	1.970e2
1017.98	1.140e2
1017.99	3.830e2
1018.01	5.080e2
1018.02	2.220e2
1018.03	2.680e2
1018.05	3.660e2
1018.06	3.020e2
1018.08	7.800e1
1018.09	1.100e2
1018.10	2.340e2
1018.12	2.430e2
1018.13	2.800e2
1018.15	1.010e2
1018.16	2.320e2
1018.17	3.190e2
1018.19	3.900e2
1018.20	2.840e2
1018.21	1.570e2
1018.23	2.620e2
1018.24	1.940e2
1018.26	2.270e2
1018.27	3.340e2
1018.28	2.110e2
1018.30	3.720e2
1018.31	3.070e2
1018.33	5.890e2
1018.34	5.250e2
1018.35	4.200e2
1018.37	4.030e2
1018.38	3.050e2
1018.40	3.320e2
1018.41	2.160e2
1018.42	3.950e2
1018.44	2.790e2
1018.45	3.660e2
1018.47	2.550e2
1018.48	4.980e2
1018.49	8.150e2
1018.51	8.630e2
1018.52	4.700e2
1018.54	3.590e2
1018.55	3.360e2
1018.56	1.810e2
1018.58	1.910e2
1018.59	1.940e2
1018.60	2.930e2
1018.62	2.300e2
1018.63	2.230e2
1018.65	4.820e2
1018.66	6.620e2
1018.67	5.460e2
1018.69	4.540e2
1018.70	5.370e2
1018.72	3.940e2
1018.73	1.990e2
1018.74	1.930e2
1018.76	3.370e2
1018.77	2.340e2
1018.79	2.720e2
1018.80	4.230e2
1018.81	2.530e2
1018.83	3.960e2
1018.84	4.820e2
1018.86	3.620e2
1018.87	4.610e2
1018.88	3.160e2
1018.90	2.370e2
1018.91	2.260e2
1018.93	2.340e2
1018.94	2.690e2
1018.95	2.660e2
1018.97	3.710e2
1018.98	3.050e2
1018.99	6.890e2
1019.01	4.440e2
1019.02	5.230e2
1019.04	5.410e2
1019.05	3.500e2
1019.06	2.850e2
1019.08	2.270e2
1019.09	1.730e2
1019.11	1.000e2
1019.12	1.190e2
1019.13	2.580e2
1019.15	2.870e2
1019.16	2.320e2
1019.18	4.730e2
1019.19	3.000e2
1019.20	3.270e2
1019.22	2.170e2
1019.23	1.610e2
1019.25	2.200e2
1019.26	1.180e2
1019.27	1.360e2
1019.29	3.510e2
1019.30	2.450e2
1019.32	4.580e2
1019.33	3.500e2
1019.34	3.850e2
1019.36	4.460e2
1019.37	4.140e2
1019.38	2.200e2
1019.40	3.410e2
1019.41	3.410e2
1019.43	3.650e2
1019.44	4.220e2
1019.45	5.920e2
1019.47	4.440e2
1019.48	5.000e2
1019.50	5.970e2
1019.51	5.100e2
1019.52	5.030e2
1019.54	4.020e2
1019.55	1.720e2
1019.57	1.670e2
1019.58	1.920e2
1019.59	1.650e2
1019.61	3.270e2
1019.62	1.430e2
1019.64	1.900e2
1019.65	1.980e2
1019.66	2.480e2
1019.68	2.090e2
1019.69	1.620e2
1019.71	1.920e2
1019.72	1.790e2
1019.73	2.380e2
1019.75	1.630e2
1019.76	2.590e2
1019.77	1.910e2
1019.79	2.200e2
1019.80	2.890e2
1019.82	3.830e2
1019.83	1.800e2
1019.84	2.020e2
1019.86	2.070e2
1019.87	1.490e2
1019.89	1.430e2
1019.90	2.600e2
1019.91	5.890e2
1019.93	3.400e2
1019.94	2.780e2
1019.96	2.540e2
1019.97	2.710e2
1019.98	3.470e2
1020.00	1.820e2
1020.01	2.040e2
1020.03	4.420e2
1020.04	3.320e2
1020.05	1.340e2
1020.07	2.220e2
1020.08	1.280e2
1020.10	1.850e2
1020.11	2.280e2
1020.12	1.980e2
1020.14	1.110e2
1020.15	2.650e2
1020.17	3.550e2
1020.18	4.970e2
1020.19	3.730e2
1020.21	4.590e2
1020.22	7.200e2
1020.23	7.660e2
1020.25	4.830e2
1020.26	9.400e1
1020.28	2.850e2
1020.29	2.430e2
1020.30	2.480e2
1020.32	3.410e2
1020.33	3.070e2
1020.35	3.230e2
1020.36	4.150e2
1020.37	3.470e2
1020.39	7.230e2
1020.40	4.520e2
1020.42	4.450e2
1020.43	4.440e2
1020.44	2.730e2
1020.46	5.670e2
1020.47	3.790e2
1020.49	3.140e2
1020.50	5.980e2
1020.51	4.330e2
1020.53	7.270e2
1020.54	2.290e2
1020.56	3.430e2
1020.57	2.950e2
1020.58	1.750e2
1020.60	2.790e2
1020.61	5.180e2
1020.63	3.120e2
1020.64	4.780e2
1020.65	2.530e2
1020.67	3.000e2
1020.68	3.120e2
1020.69	1.810e2
1020.71	1.900e2
1020.72	2.040e2
1020.74	1.800e2
1020.75	2.470e2
1020.76	3.110e2
1020.78	3.450e2
1020.79	3.770e2
1020.81	2.500e2
1020.82	3.470e2
1020.83	3.300e2
1020.85	2.690e2
1020.86	1.150e2
1020.88	1.080e2
1020.89	1.040e2
1020.90	3.510e2
1020.92	4.770e2
1020.93	2.490e2
1020.95	4.240e2
1020.96	3.390e2
1020.97	3.190e2
1020.99	2.400e2
1021.00	1.110e2
1021.02	2.010e2
1021.03	4.580e2
1021.04	3.680e2
1021.06	2.360e2
1021.07	1.200e2
1021.09	4.380e2
1021.10	2.170e2
1021.11	1.160e2
1021.13	2.170e2
1021.14	4.540e2
1021.16	4.540e2
1021.17	2.690e2
1021.18	1.760e2
1021.20	3.820e2
1021.21	4.720e2
1021.22	3.070e2
1021.24	3.810e2
1021.25	2.310e2
1021.27	3.850e2
1021.28	1.730e2
1021.29	4.620e2
1021.31	3.510e2
1021.32	5.550e2
1021.34	9.050e2
1021.35	7.210e2
1021.36	5.580e2
1021.38	4.680e2
1021.39	5.130e2
1021.41	4.470e2
1021.42	5.400e2
1021.43	3.800e2
1021.45	3.080e2
1021.46	2.740e2
1021.48	9.620e2
1021.49	1.075e3
1021.50	1.155e3
1021.52	1.010e3
1021.53	8.430e2
1021.55	7.440e2
1021.56	4.940e2
1021.57	1.690e2
1021.59	2.260e2
1021.60	2.390e2
1021.62	8.800e1
1021.63	3.400e2
1021.64	3.850e2
1021.66	6.390e2
1021.67	7.430e2
1021.69	5.290e2
1021.70	4.380e2
1021.71	1.870e2
1021.73	2.480e2
1021.74	2.820e2
1021.75	5.020e2
1021.77	5.430e2
1021.78	2.570e2
1021.80	3.580e2
1021.81	4.910e2
1021.82	9.220e2
1021.84	1.306e3
1021.85	1.010e3
1021.87	8.240e2
1021.88	5.570e2
1021.89	3.030e2
1021.91	1.650e2
1021.92	2.090e2
1021.94	4.350e2
1021.95	3.800e2
1021.96	3.140e2
1021.98	6.700e2
1021.99	8.450e2
1022.01	5.070e2
1022.02	9.090e2
1022.03	8.080e2
1022.05	3.860e2
1022.06	3.110e2
1022.08	5.230e2
1022.09	1.800e2
1022.10	3.250e2
1022.12	2.320e2
1022.13	1.570e2
1022.15	4.000e2
1022.16	7.350e2
1022.17	3.950e2
1022.19	4.250e2
1022.20	4.360e2
1022.22	5.780e2
1022.23	6.260e2
1022.24	1.910e2
1022.26	8.900e1
1022.27	1.960e2
1022.28	2.700e2
1022.30	4.200e2
1022.31	4.340e2
1022.33	4.430e2
1022.34	7.970e2
1022.35	1.111e3
1022.37	9.820e2
1022.38	1.395e3
1022.40	1.460e3
1022.41	1.266e3
1022.42	1.227e3
1022.44	8.180e2
1022.45	7.850e2
1022.47	6.370e2
1022.48	4.870e2
1022.49	7.710e2
1022.51	1.270e2
1022.52	3.000e2
1022.54	1.530e2
1022.55	3.790e2
1022.56	2.930e2
1022.58	5.800e1
1022.59	1.650e2
1022.61	2.350e2
1022.62	4.470e2
1022.63	2.730e2
1022.65	2.590e2
1022.66	1.930e2
1022.68	2.140e2
1022.69	2.360e2
1022.70	2.050e2
1022.72	1.120e2
1022.73	3.080e2
1022.75	5.870e2
1022.76	2.850e2
1022.77	1.530e2
1022.79	2.210e2
1022.80	2.610e2
1022.82	3.090e2
1022.83	4.520e2
1022.84	4.500e2
1022.86	6.850e2
1022.87	8.460e2
1022.88	1.210e3
1022.90	1.510e3
1022.91	1.199e3
1022.93	1.077e3
1022.94	9.400e2
1022.95	8.480e2
1022.97	6.360e2
1022.98	3.140e2
1023.00	3.130e2
1023.01	3.830e2
1023.02	5.020e2
1023.04	4.290e2
1023.05	1.910e2
1023.07	4.820e2
1023.08	2.270e2
1023.09	4.130e2
1023.11	3.320e2
1023.12	2.320e2
1023.14	3.520e2
1023.15	2.280e2
1023.16	2.570e2
1023.18	2.880e2
1023.19	3.360e2
1023.21	1.910e2
1023.22	9.000e1
1023.23	2.010e2
1023.25	1.850e2
1023.26	1.130e2
1023.28	2.400e2
1023.29	3.800e2
1023.30	3.700e2
1023.32	6.150e2
1023.33	3.820e2
1023.35	3.430e2
1023.36	5.040e2
1023.37	6.870e2
1023.39	1.060e3
1023.40	1.063e3
1023.42	1.040e3
1023.43	1.016e3
1023.44	9.450e2
1023.46	5.050e2
1023.47	5.750e2
1023.49	2.990e2
1023.50	5.990e2
1023.51	5.140e2
1023.53	4.030e2
1023.54	1.670e2
1023.55	2.530e2
1023.57	1.650e2
1023.58	1.510e2
1023.60	3.580e2
1023.61	1.920e2
1023.62	3.310e2
1023.64	1.340e2
1023.65	2.840e2
1023.67	3.190e2
1023.68	1.280e2
1023.69	3.890e2
1023.71	3.090e2
1023.72	3.630e2
1023.74	5.150e2
1023.75	4.520e2
1023.76	1.900e2
1023.78	4.210e2
1023.79	2.980e2
1023.81	1.470e2
1023.82	8.700e1
1023.83	2.460e2
1023.85	5.150e2
1023.86	8.070e2
1023.88	5.160e2
1023.89	8.540e2
1023.90	5.670e2
1023.92	8.340e2
1023.93	4.800e2
1023.95	4.980e2
1023.96	3.800e2
1023.97	3.080e2
1023.99	5.820e2
1024.00	2.950e2
1024.02	2.780e2
1024.03	3.730e2
1024.04	3.290e2
1024.06	3.970e2
1024.07	2.580e2
1024.09	3.160e2
1024.10	1.670e2
1024.11	1.790e2
1024.13	4.130e2
1024.14	2.050e2
1024.16	4.290e2
1024.17	3.450e2
1024.18	3.590e2
1024.20	4.620e2
1024.21	5.500e2
1024.23	1.940e2
1024.24	1.160e2
1024.25	2.260e2
1024.27	3.620e2
1024.28	2.070e2
1024.30	1.330e2
1024.31	3.500e2
1024.32	3.430e2
1024.34	7.700e2
1024.35	4.440e2
1024.36	4.350e2
1024.38	6.830e2
1024.39	7.140e2
1024.41	4.980e2
1024.42	6.270e2
1024.43	5.330e2
1024.45	5.040e2
1024.46	5.490e2
1024.48	4.770e2
1024.49	4.110e2
1024.50	4.260e2
1024.52	8.160e2
1024.53	4.760e2
1024.55	2.510e2
1024.56	1.120e2
1024.57	2.540e2
1024.59	5.380e2
1024.60	4.340e2
1024.62	1.930e2
1024.63	1.810e2
1024.64	2.840e2
1024.66	2.270e2
1024.67	1.780e2
1024.69	2.890e2
1024.70	2.410e2
1024.71	2.180e2
1024.73	1.710e2
1024.74	3.640e2
1024.76	3.330e2
1024.77	3.310e2
1024.78	2.830e2
1024.80	2.180e2
1024.81	2.430e2
1024.83	1.780e2
1024.84	1.490e2
1024.85	3.270e2
1024.87	3.740e2
1024.88	5.070e2
1024.90	7.820e2
1024.91	8.050e2
1024.92	5.940e2
1024.94	4.890e2
1024.95	1.910e2
1024.97	2.480e2
1024.98	3.550e2
1024.99	2.290e2
1025.01	2.910e2
1025.02	3.200e2
1025.04	2.360e2
1025.05	2.080e2
1025.06	4.130e2
1025.08	2.780e2
1025.09	3.570e2
1025.11	2.930e2
1025.12	3.270e2
1025.13	1.840e2
1025.15	2.230e2
1025.16	2.380e2
1025.18	1.320e2
1025.19	1.980e2
1025.20	3.320e2
1025.22	2.480e2
1025.23	2.760e2
1025.25	2.230e2
1025.26	3.030e2
1025.27	3.000e2
1025.29	4.570e2
1025.30	3.820e2
1025.31	3.570e2
1025.33	4.150e2
1025.34	4.040e2
1025.36	6.650e2
1025.37	6.500e2
1025.38	3.390e2
1025.40	4.820e2
1025.41	4.720e2
1025.43	3.920e2
1025.44	3.610e2
1025.45	3.400e2
1025.47	4.940e2
1025.48	3.330e2
1025.50	4.020e2
1025.51	3.230e2
1025.52	2.700e2
1025.54	3.100e2
1025.55	3.840e2
1025.57	9.800e1
1025.58	2.380e2
1025.59	2.800e2
1025.61	2.770e2
1025.62	3.580e2
1025.64	2.400e2
1025.65	2.230e2
1025.66	2.410e2
1025.68	1.940e2
1025.69	2.060e2
1025.71	2.000e2
1025.72	2.400e2
1025.73	2.290e2
1025.75	1.160e2
1025.76	3.050e2
1025.78	3.490e2
1025.79	2.530e2
1025.80	2.250e2
1025.82	3.910e2
1025.83	5.050e2
1025.85	2.480e2
1025.86	4.110e2
1025.87	2.060e2
1025.89	2.740e2
1025.90	1.780e2
1025.92	1.310e2
1025.93	2.260e2
1025.94	3.680e2
1025.96	1.460e2
1025.97	1.490e2
1025.99	2.230e2
1026.00	2.420e2
1026.01	2.770e2
1026.03	2.830e2
1026.04	2.090e2
1026.06	2.560e2
1026.07	2.440e2
1026.08	1.740e2
1026.10	2.210e2
1026.11	4.000e2
1026.13	9.500e1
1026.14	2.670e2
1026.15	2.460e2
1026.17	2.110e2
1026.18	2.290e2
1026.20	2.370e2
1026.21	3.100e2
1026.22	1.610e2
1026.24	1.440e2
1026.25	2.050e2
1026.27	3.650e2
1026.28	2.130e2
1026.29	1.490e2
1026.31	1.870e2
1026.32	2.340e2
1026.34	2.320e2
1026.35	1.810e2
1026.36	2.610e2
1026.38	4.020e2
1026.39	4.140e2
1026.41	3.510e2
1026.42	4.500e2
1026.43	2.560e2
1026.45	3.180e2
1026.46	2.930e2
1026.48	1.930e2
1026.49	4.160e2
1026.50	2.780e2
1026.52	4.590e2
1026.53	4.170e2
1026.55	4.560e2
1026.56	3.700e2
1026.57	3.200e2
1026.59	2.080e2
1026.60	2.630e2
1026.61	4.320e2
1026.63	2.890e2
1026.64	3.130e2
1026.66	3.910e2
1026.67	1.740e2
1026.68	2.030e2
1026.70	3.380e2
1026.71	1.450e2
1026.73	3.150e2
1026.74	1.800e2
1026.75	6.300e1
1026.77	1.340e2
1026.78	2.050e2
1026.80	2.940e2
1026.81	2.680e2
1026.82	1.110e2
1026.84	1.500e2
1026.85	2.200e2
1026.87	3.160e2
1026.88	1.950e2
1026.89	1.320e2
1026.91	1.260e2
1026.92	1.200e2
1026.94	1.330e2
1026.95	2.810e2
1026.96	2.820e2
1026.98	2.200e2
1026.99	2.810e2
1027.01	1.940e2
1027.02	2.090e2
1027.03	2.270e2
1027.05	3.720e2
1027.06	4.910e2
1027.08	5.260e2
1027.09	6.090e2
1027.10	5.240e2
1027.12	5.050e2
1027.13	5.690e2
1027.15	2.580e2
1027.16	4.120e2
1027.17	3.220e2
1027.19	2.270e2
1027.20	2.830e2
1027.22	3.610e2
1027.23	3.050e2
1027.24	1.310e2
1027.26	2.150e2
1027.27	1.460e2
1027.29	1.050e2
1027.30	1.990e2
1027.31	5.250e2
1027.33	2.730e2
1027.34	3.490e2
1027.36	3.950e2
1027.37	3.440e2
1027.38	2.880e2
1027.40	5.530e2
1027.41	4.810e2
1027.43	3.080e2
1027.44	3.870e2
1027.45	2.960e2
1027.47	3.900e2
1027.48	5.120e2
1027.50	3.750e2
1027.51	3.760e2
1027.52	5.630e2
1027.54	3.100e2
1027.55	1.580e2
1027.57	1.480e2
1027.58	3.760e2
1027.59	3.340e2
1027.61	2.670e2
1027.62	1.970e2
1027.64	1.640e2
1027.65	4.020e2
1027.66	2.260e2
1027.68	1.250e2
1027.69	1.010e2
1027.71	6.400e1
1027.72	1.580e2
1027.73	1.530e2
1027.75	2.180e2
1027.76	1.930e2
1027.78	2.240e2
1027.79	2.610e2
[truncated: 262,975 more rows]
