# Supplementary material for: Structural insights into chaperone addiction of toxin-antitoxin systems
Source: Nat Commun. 2019 Feb 15;10:782. doi: 10.1038/s41467-019-08747-4 (PMC6377645; doi:10.1038/s41467-019-08747-4)
Supplement: Supplementary file 5 — Supplementary Data 2 [file 41467_2019_8747_MOESM5_ESM.zip › NativeMS-Data/C4-Titration/SecB-C4-3eq.txt]

1000.01	4.970e2
1000.03	3.800e2
1000.04	3.910e2
1000.05	4.080e2
1000.07	5.840e2
1000.08	7.550e2
1000.10	4.140e2
1000.11	3.220e2
1000.12	1.660e2
1000.14	3.050e2
1000.15	4.680e2
1000.17	3.990e2
1000.18	2.780e2
1000.19	3.450e2
1000.21	5.400e2
1000.22	5.890e2
1000.23	3.900e2
1000.25	2.480e2
1000.26	2.360e2
1000.28	3.880e2
1000.29	3.040e2
1000.30	4.510e2
1000.32	6.150e2
1000.33	8.900e2
1000.34	7.790e2
1000.36	5.680e2
1000.37	5.640e2
1000.39	4.360e2
1000.40	4.680e2
1000.41	6.110e2
1000.43	5.280e2
1000.44	5.090e2
1000.45	4.140e2
1000.47	4.460e2
1000.48	7.520e2
1000.50	2.970e2
1000.51	3.300e2
1000.52	3.160e2
1000.54	2.210e2
1000.55	1.560e2
1000.57	1.520e2
1000.58	1.500e2
1000.59	1.390e2
1000.61	1.520e2
1000.62	4.270e2
1000.63	6.110e2
1000.65	2.730e2
1000.66	2.780e2
1000.68	1.820e2
1000.69	1.850e2
1000.70	2.070e2
1000.72	4.880e2
1000.73	2.180e2
1000.74	2.220e2
1000.76	4.240e2
1000.77	4.070e2
1000.79	2.700e2
1000.80	3.030e2
1000.81	3.300e2
1000.83	2.110e2
1000.84	4.240e2
1000.86	3.140e2
1000.87	2.890e2
1000.88	3.400e2
1000.90	6.430e2
1000.91	7.870e2
1000.92	4.700e2
1000.94	4.000e2
1000.95	2.610e2
1000.97	2.060e2
1000.98	1.080e2
1000.99	1.630e2
1001.01	2.460e2
1001.02	2.620e2
1001.03	1.920e2
1001.05	2.420e2
1001.06	2.880e2
1001.08	3.070e2
1001.09	2.580e2
1001.10	2.590e2
1001.12	2.410e2
1001.13	2.890e2
1001.15	1.970e2
1001.16	1.670e2
1001.17	1.800e2
1001.19	2.250e2
1001.20	2.740e2
1001.21	3.130e2
1001.23	1.110e2
1001.24	2.440e2
1001.26	3.010e2
1001.27	2.600e2
1001.28	2.560e2
1001.30	4.230e2
1001.31	3.960e2
1001.32	4.880e2
1001.34	5.410e2
1001.35	6.640e2
1001.37	4.700e2
1001.38	5.450e2
1001.39	6.030e2
1001.41	6.060e2
1001.42	7.150e2
1001.44	6.910e2
1001.45	6.300e2
1001.46	4.720e2
1001.48	3.120e2
1001.49	2.590e2
1001.50	3.010e2
1001.52	4.220e2
1001.53	2.510e2
1001.55	2.110e2
1001.56	1.670e2
1001.57	1.850e2
1001.59	2.880e2
1001.60	2.640e2
1001.61	3.400e2
1001.63	4.050e2
1001.64	4.010e2
1001.66	3.780e2
1001.67	1.820e2
1001.68	1.620e2
1001.70	1.780e2
1001.71	2.050e2
1001.73	2.770e2
1001.74	3.320e2
1001.75	2.700e2
1001.77	2.560e2
1001.78	3.260e2
1001.79	2.910e2
1001.81	2.190e2
1001.82	4.470e2
1001.84	3.870e2
1001.85	7.460e2
1001.86	5.940e2
1001.88	2.710e2
1001.89	4.610e2
1001.90	4.330e2
1001.92	1.960e2
1001.93	4.910e2
1001.95	3.630e2
1001.96	4.650e2
1001.97	5.690e2
1001.99	4.740e2
1002.00	2.090e2
1002.02	2.230e2
1002.03	4.200e2
1002.04	3.300e2
1002.06	3.030e2
1002.07	6.280e2
1002.08	6.940e2
1002.10	5.700e2
1002.11	6.310e2
1002.13	3.310e2
1002.14	3.630e2
1002.15	4.850e2
1002.17	5.230e2
1002.18	1.026e3
1002.19	1.260e3
1002.21	7.840e2
1002.22	9.130e2
1002.24	6.480e2
1002.25	3.600e2
1002.26	4.680e2
1002.28	2.470e2
1002.29	5.880e2
1002.31	7.870e2
1002.32	7.810e2
1002.33	1.221e3
1002.35	1.436e3
1002.36	1.062e3
1002.37	1.315e3
1002.39	8.090e2
1002.40	7.400e2
1002.42	6.960e2
1002.43	6.940e2
1002.44	8.660e2
1002.46	1.711e3
1002.47	2.064e3
1002.49	1.133e3
1002.50	8.550e2
1002.51	6.220e2
1002.53	3.570e2
1002.54	5.040e2
1002.55	3.400e2
1002.57	4.410e2
1002.58	8.580e2
1002.60	1.023e3
1002.61	1.212e3
1002.62	6.890e2
1002.64	4.870e2
1002.65	5.890e2
1002.66	3.510e2
1002.68	3.370e2
1002.69	5.420e2
1002.71	9.400e2
1002.72	8.980e2
1002.73	8.450e2
1002.75	4.510e2
1002.76	4.280e2
1002.78	2.980e2
1002.79	2.980e2
1002.80	4.100e2
1002.82	5.680e2
1002.83	4.590e2
1002.84	3.860e2
1002.86	4.410e2
1002.87	3.770e2
1002.89	6.510e2
1002.90	1.990e2
1002.91	5.010e2
1002.93	3.250e2
1002.94	2.450e2
1002.95	1.780e2
1002.97	2.660e2
1002.98	5.410e2
1003.00	3.590e2
1003.01	1.070e2
1003.02	1.700e2
1003.04	2.350e2
1003.05	1.370e2
1003.07	3.210e2
1003.08	6.910e2
1003.09	5.920e2
1003.11	3.170e2
1003.12	1.870e2
1003.13	1.880e2
1003.15	3.420e2
1003.16	4.290e2
1003.18	4.190e2
1003.19	2.550e2
1003.20	5.100e2
1003.22	3.150e2
1003.23	4.060e2
1003.25	3.850e2
1003.26	2.780e2
1003.27	3.160e2
1003.29	4.860e2
1003.30	4.810e2
1003.31	8.570e2
1003.33	7.190e2
1003.34	8.000e2
1003.36	5.930e2
1003.37	5.610e2
1003.38	6.050e2
1003.40	5.270e2
1003.41	5.370e2
1003.42	5.070e2
1003.44	3.770e2
1003.45	6.510e2
1003.47	5.180e2
1003.48	4.710e2
1003.49	3.350e2
1003.51	4.430e2
1003.52	2.620e2
1003.54	1.770e2
1003.55	1.780e2
1003.56	3.320e2
1003.58	3.360e2
1003.59	1.970e2
1003.60	2.470e2
1003.62	1.750e2
1003.63	1.390e2
1003.65	2.570e2
1003.66	2.560e2
1003.67	9.900e1
1003.69	1.470e2
1003.70	2.430e2
1003.72	2.610e2
1003.73	1.630e2
1003.74	1.230e2
1003.76	2.530e2
1003.77	3.020e2
1003.78	2.930e2
1003.80	2.840e2
1003.81	3.110e2
1003.83	3.380e2
1003.84	2.750e2
1003.85	2.690e2
1003.87	1.610e2
1003.88	2.350e2
1003.89	3.060e2
1003.91	2.060e2
1003.92	1.580e2
1003.94	3.130e2
1003.95	1.740e2
1003.96	1.900e2
1003.98	1.360e2
1003.99	2.390e2
1004.01	2.020e2
1004.02	3.250e2
1004.03	2.990e2
1004.05	1.680e2
1004.06	2.350e2
1004.07	3.030e2
1004.09	5.100e2
1004.10	2.840e2
1004.12	1.770e2
1004.13	2.550e2
1004.14	1.950e2
1004.16	3.160e2
1004.17	2.580e2
1004.19	2.750e2
1004.20	1.840e2
1004.21	2.460e2
1004.23	1.570e2
1004.24	1.830e2
1004.25	3.510e2
1004.27	3.040e2
1004.28	3.240e2
1004.30	3.060e2
1004.31	3.390e2
1004.32	3.680e2
1004.34	4.160e2
1004.35	5.960e2
1004.37	5.500e2
1004.38	4.070e2
1004.39	5.770e2
1004.41	3.960e2
1004.42	4.810e2
1004.43	6.740e2
1004.45	6.150e2
1004.46	7.580e2
1004.48	7.170e2
1004.49	8.000e2
1004.50	5.560e2
1004.52	3.120e2
1004.53	2.020e2
1004.54	2.960e2
1004.56	3.640e2
1004.57	2.420e2
1004.59	2.480e2
1004.60	2.750e2
1004.61	2.920e2
1004.63	1.690e2
1004.64	1.350e2
1004.66	1.840e2
1004.67	7.300e1
1004.68	1.380e2
1004.70	1.910e2
1004.71	3.700e2
1004.72	1.640e2
1004.74	4.460e2
1004.75	2.670e2
1004.77	2.260e2
1004.78	2.080e2
1004.79	2.090e2
1004.81	2.000e2
1004.82	1.680e2
1004.84	2.470e2
1004.85	4.470e2
1004.86	3.710e2
1004.88	3.270e2
1004.89	2.510e2
1004.90	2.290e2
1004.92	2.390e2
1004.93	2.890e2
1004.95	2.560e2
1004.96	3.150e2
1004.97	7.290e2
1004.99	5.890e2
1005.00	3.660e2
1005.02	3.390e2
1005.03	3.580e2
1005.04	5.000e2
1005.06	1.810e2
1005.07	3.360e2
1005.08	2.010e2
1005.10	2.920e2
1005.11	9.800e1
1005.13	1.750e2
1005.14	1.640e2
1005.15	2.350e2
1005.17	2.430e2
1005.18	1.250e2
1005.19	2.470e2
1005.21	2.770e2
1005.22	2.270e2
1005.24	2.810e2
1005.25	3.020e2
1005.26	3.350e2
1005.28	4.060e2
1005.29	4.150e2
1005.31	3.480e2
1005.32	5.520e2
1005.33	6.730e2
1005.35	5.600e2
1005.36	8.030e2
1005.37	7.920e2
1005.39	4.850e2
1005.40	3.030e2
1005.42	3.490e2
1005.43	4.200e2
1005.44	3.400e2
1005.46	6.280e2
1005.47	6.820e2
1005.49	5.990e2
1005.50	6.140e2
1005.51	5.980e2
1005.53	4.110e2
1005.54	1.950e2
1005.55	2.110e2
1005.57	3.340e2
1005.58	2.320e2
1005.60	2.160e2
1005.61	1.520e2
1005.62	2.830e2
1005.64	3.520e2
1005.65	3.030e2
1005.67	2.300e2
1005.68	5.750e2
1005.69	4.920e2
1005.71	2.300e2
1005.72	3.340e2
1005.73	2.620e2
1005.75	2.460e2
1005.76	3.220e2
1005.78	3.260e2
1005.79	3.790e2
1005.80	2.880e2
1005.82	3.170e2
1005.83	3.090e2
1005.85	3.470e2
1005.86	3.780e2
1005.87	3.280e2
1005.89	5.930e2
1005.90	4.120e2
1005.91	3.450e2
1005.93	3.050e2
1005.94	4.560e2
1005.96	4.000e2
1005.97	5.280e2
1005.98	5.470e2
1006.00	4.500e2
1006.01	1.860e2
1006.03	2.910e2
1006.04	4.270e2
1006.05	2.630e2
1006.07	1.960e2
1006.08	3.570e2
1006.09	3.500e2
1006.11	3.700e2
1006.12	4.660e2
1006.14	3.510e2
1006.15	4.910e2
1006.16	5.610e2
1006.18	5.520e2
1006.19	5.840e2
1006.21	2.400e2
1006.22	4.190e2
1006.23	3.020e2
1006.25	2.640e2
1006.26	3.720e2
1006.27	3.730e2
1006.29	3.540e2
1006.30	6.770e2
1006.32	7.230e2
1006.33	7.220e2
1006.34	7.800e2
1006.36	7.460e2
1006.37	9.220e2
1006.39	6.550e2
1006.40	5.300e2
1006.41	5.150e2
1006.43	4.040e2
1006.44	5.270e2
1006.45	5.610e2
1006.47	9.080e2
1006.48	7.080e2
1006.50	8.140e2
1006.51	6.820e2
1006.52	3.120e2
1006.54	2.670e2
1006.55	4.450e2
1006.57	2.270e2
1006.58	4.130e2
1006.59	2.710e2
1006.61	5.160e2
1006.62	3.850e2
1006.63	4.760e2
1006.65	4.180e2
1006.66	3.000e2
1006.68	3.430e2
1006.69	3.760e2
1006.70	3.340e2
1006.72	3.300e2
1006.73	2.210e2
1006.75	1.300e2
1006.76	1.270e2
1006.77	2.410e2
1006.79	2.320e2
1006.80	1.520e2
1006.81	2.130e2
1006.83	3.670e2
1006.84	2.250e2
1006.86	1.590e2
1006.87	2.150e2
1006.88	4.290e2
1006.90	5.890e2
1006.91	2.200e2
1006.93	1.880e2
1006.94	2.590e2
1006.95	2.340e2
1006.97	2.570e2
1006.98	2.280e2
1006.99	1.420e2
1007.01	2.690e2
1007.02	3.680e2
1007.04	4.480e2
1007.05	2.000e2
1007.06	2.270e2
1007.08	1.480e2
1007.09	1.760e2
1007.11	1.510e2
1007.12	7.200e1
1007.13	1.520e2
1007.15	1.040e2
1007.16	4.050e2
1007.17	1.750e2
1007.19	3.420e2
1007.20	2.940e2
1007.22	2.590e2
1007.23	1.700e2
1007.24	2.570e2
1007.26	2.700e2
1007.27	3.400e2
1007.29	1.950e2
1007.30	2.610e2
1007.31	5.460e2
1007.33	4.720e2
1007.34	4.460e2
1007.35	5.140e2
1007.37	7.160e2
1007.38	6.070e2
1007.40	4.290e2
1007.41	5.080e2
1007.42	4.990e2
1007.44	4.430e2
1007.45	5.890e2
1007.47	8.760e2
1007.48	6.710e2
1007.49	6.290e2
1007.51	5.220e2
1007.52	5.040e2
1007.53	5.390e2
1007.55	4.610e2
1007.56	4.840e2
1007.58	4.210e2
1007.59	2.150e2
1007.60	2.700e2
1007.62	3.620e2
1007.63	2.790e2
1007.65	2.100e2
1007.66	2.900e2
1007.67	3.260e2
1007.69	1.500e2
1007.70	2.180e2
1007.71	3.400e2
1007.73	3.610e2
1007.74	2.640e2
1007.76	1.250e2
1007.77	6.900e1
1007.78	1.770e2
1007.80	4.250e2
1007.81	2.600e2
1007.83	2.150e2
1007.84	1.930e2
1007.85	1.630e2
1007.87	2.250e2
1007.88	3.090e2
1007.89	2.450e2
1007.91	3.960e2
1007.92	3.450e2
1007.94	5.980e2
1007.95	6.330e2
1007.96	8.750e2
1007.98	6.770e2
1007.99	7.640e2
1008.01	5.910e2
1008.02	4.150e2
1008.03	3.910e2
1008.05	3.760e2
1008.06	4.540e2
1008.07	3.950e2
1008.09	4.080e2
1008.10	2.610e2
1008.12	3.510e2
1008.13	2.060e2
1008.14	2.650e2
1008.16	3.230e2
1008.17	2.160e2
1008.19	1.360e2
1008.20	3.380e2
1008.21	3.070e2
1008.23	2.370e2
1008.24	2.690e2
1008.26	2.650e2
1008.27	4.080e2
1008.28	5.110e2
1008.30	3.960e2
1008.31	3.680e2
1008.32	3.330e2
1008.34	6.970e2
1008.35	7.540e2
1008.37	5.540e2
1008.38	4.920e2
1008.39	5.040e2
1008.41	6.050e2
1008.42	6.470e2
1008.44	1.032e3
1008.45	1.189e3
1008.46	1.331e3
1008.48	1.160e3
1008.49	1.134e3
1008.50	9.300e2
1008.52	7.360e2
1008.53	6.220e2
1008.55	5.060e2
1008.56	2.900e2
1008.57	4.300e2
1008.59	2.520e2
1008.60	6.500e1
1008.62	2.700e2
1008.63	3.350e2
1008.64	1.980e2
1008.66	2.720e2
1008.67	1.610e2
1008.68	2.090e2
1008.70	1.620e2
1008.71	1.350e2
1008.73	1.500e2
1008.74	7.300e1
1008.75	7.800e1
1008.77	2.160e2
1008.78	2.350e2
1008.80	2.960e2
1008.81	2.920e2
1008.82	2.410e2
1008.84	3.550e2
1008.85	5.310e2
1008.86	3.340e2
1008.88	2.910e2
1008.89	2.820e2
1008.91	3.490e2
1008.92	3.900e2
1008.93	6.660e2
1008.95	6.110e2
1008.96	9.360e2
1008.98	7.580e2
1008.99	9.270e2
1009.00	5.440e2
1009.02	2.980e2
1009.03	3.900e2
1009.04	2.470e2
1009.06	3.090e2
1009.07	1.710e2
1009.09	4.000e2
1009.10	2.730e2
1009.11	2.320e2
1009.13	2.520e2
1009.14	3.240e2
1009.16	5.140e2
1009.17	2.560e2
1009.18	3.760e2
1009.20	3.540e2
1009.21	2.970e2
1009.23	5.700e1
1009.24	9.700e1
1009.25	2.180e2
1009.27	3.210e2
1009.28	2.930e2
1009.29	4.790e2
1009.31	4.710e2
1009.32	4.220e2
1009.34	4.610e2
1009.35	4.520e2
1009.36	5.440e2
1009.38	7.050e2
1009.39	6.580e2
1009.41	4.840e2
1009.42	6.000e2
1009.43	5.370e2
1009.45	6.370e2
1009.46	5.610e2
1009.47	6.400e2
1009.49	8.390e2
1009.50	7.890e2
1009.52	7.510e2
1009.53	3.860e2
1009.54	2.700e2
1009.56	2.460e2
1009.57	2.110e2
1009.59	3.310e2
1009.60	2.880e2
1009.61	3.860e2
1009.63	2.840e2
1009.64	1.270e2
1009.66	3.050e2
1009.67	2.510e2
1009.68	1.830e2
1009.70	2.240e2
1009.71	2.000e2
1009.72	1.970e2
1009.74	2.160e2
1009.75	3.320e2
1009.77	2.350e2
1009.78	1.050e2
1009.79	1.840e2
1009.81	1.320e2
1009.82	1.740e2
1009.84	1.800e2
1009.85	2.450e2
1009.86	2.490e2
1009.88	4.440e2
1009.89	3.510e2
1009.90	2.480e2
1009.92	2.390e2
1009.93	3.110e2
1009.95	2.720e2
1009.96	2.410e2
1009.97	3.910e2
1009.99	3.510e2
1010.00	2.300e2
1010.02	3.900e2
1010.03	2.990e2
1010.04	1.760e2
1010.06	3.150e2
1010.07	4.990e2
1010.08	3.730e2
1010.10	3.160e2
1010.11	2.820e2
1010.13	1.900e2
1010.14	1.260e2
1010.15	1.590e2
1010.17	2.280e2
1010.18	8.140e2
1010.20	7.960e2
1010.21	3.610e2
1010.22	5.030e2
1010.24	3.210e2
1010.25	3.180e2
1010.27	2.220e2
1010.28	4.200e2
1010.29	3.770e2
1010.31	4.540e2
1010.32	7.270e2
1010.33	9.040e2
1010.35	1.065e3
1010.36	9.860e2
1010.38	7.220e2
1010.39	5.890e2
1010.40	8.800e2
1010.42	5.980e2
1010.43	3.350e2
1010.45	3.920e2
1010.46	5.900e2
1010.47	9.080e2
1010.49	6.440e2
1010.50	7.690e2
1010.51	7.270e2
1010.53	4.270e2
1010.54	3.250e2
1010.56	4.320e2
1010.57	2.770e2
1010.58	4.760e2
1010.60	5.650e2
1010.61	3.030e2
1010.63	5.590e2
1010.64	5.870e2
1010.65	4.940e2
1010.67	4.130e2
1010.68	1.790e2
1010.70	2.160e2
1010.71	2.830e2
1010.72	1.620e2
1010.74	5.580e2
1010.75	3.100e2
1010.76	4.150e2
1010.78	3.950e2
1010.79	5.200e2
1010.81	4.160e2
1010.82	1.570e2
1010.83	3.590e2
1010.85	2.520e2
1010.86	2.880e2
1010.88	3.110e2
1010.89	3.090e2
1010.90	3.370e2
1010.92	4.260e2
1010.93	2.560e2
1010.95	1.770e2
1010.96	1.540e2
1010.97	3.080e2
1010.99	2.280e2
1011.00	1.940e2
1011.01	3.010e2
1011.03	2.560e2
1011.04	2.210e2
1011.06	1.950e2
1011.07	1.130e2
1011.08	2.390e2
1011.10	1.150e2
1011.11	1.460e2
1011.13	1.670e2
1011.14	1.710e2
1011.15	4.210e2
1011.17	1.070e2
1011.18	1.510e2
1011.19	2.470e2
1011.21	3.940e2
1011.22	3.510e2
1011.24	2.090e2
1011.25	2.510e2
1011.26	2.520e2
1011.28	4.410e2
1011.29	2.370e2
1011.31	4.510e2
1011.32	5.560e2
1011.33	4.520e2
1011.35	4.330e2
1011.36	5.940e2
1011.38	7.260e2
1011.39	9.710e2
1011.40	8.130e2
1011.42	1.117e3
1011.43	6.480e2
1011.44	7.000e2
1011.46	6.630e2
1011.47	8.780e2
1011.49	3.550e2
1011.50	3.940e2
1011.51	7.110e2
1011.53	3.650e2
1011.54	3.030e2
1011.56	3.750e2
1011.57	2.290e2
1011.58	1.980e2
1011.60	3.320e2
1011.61	2.340e2
1011.63	2.210e2
1011.64	3.230e2
1011.65	3.060e2
1011.67	2.150e2
1011.68	2.400e2
1011.69	2.430e2
1011.71	2.350e2
1011.72	2.120e2
1011.74	2.690e2
1011.75	2.570e2
1011.76	2.120e2
1011.78	3.830e2
1011.79	3.200e2
1011.81	3.070e2
1011.82	1.510e2
1011.83	2.650e2
1011.85	3.210e2
1011.86	5.160e2
1011.87	5.020e2
1011.89	3.560e2
1011.90	5.260e2
1011.92	6.190e2
1011.93	6.930e2
1011.94	7.370e2
1011.96	4.730e2
1011.97	4.080e2
1011.99	2.440e2
1012.00	2.130e2
1012.01	2.670e2
1012.03	4.240e2
1012.04	1.600e2
1012.06	2.090e2
1012.07	1.670e2
1012.08	3.100e2
1012.10	2.750e2
1012.11	1.720e2
1012.12	1.250e2
1012.14	3.240e2
1012.15	4.270e2
1012.17	4.550e2
1012.18	3.210e2
1012.19	3.020e2
1012.21	2.140e2
1012.22	1.810e2
1012.24	1.900e2
1012.25	3.260e2
1012.26	2.000e2
1012.28	2.830e2
1012.29	5.400e2
1012.31	5.340e2
1012.32	3.940e2
1012.33	4.010e2
1012.35	3.550e2
1012.36	5.090e2
1012.37	6.520e2
1012.39	7.890e2
1012.40	8.730e2
1012.42	6.980e2
1012.43	9.600e2
1012.44	8.820e2
1012.46	8.480e2
1012.47	8.430e2
1012.49	6.820e2
1012.50	6.150e2
1012.51	3.950e2
1012.53	4.250e2
1012.54	2.090e2
1012.56	2.020e2
1012.57	2.190e2
1012.58	1.880e2
1012.60	1.880e2
1012.61	2.780e2
1012.62	2.280e2
1012.64	2.750e2
1012.65	1.760e2
1012.67	1.610e2
1012.68	1.230e2
1012.69	1.090e2
1012.71	2.050e2
1012.72	3.020e2
1012.74	1.980e2
1012.75	2.380e2
1012.76	1.570e2
1012.78	1.840e2
1012.79	1.710e2
1012.81	1.910e2
1012.82	3.160e2
1012.83	2.400e2
1012.85	2.300e2
1012.86	3.930e2
1012.87	4.880e2
1012.89	6.280e2
1012.90	3.730e2
1012.92	6.730e2
1012.93	3.210e2
1012.94	4.340e2
1012.96	5.830e2
1012.97	4.980e2
1012.99	2.920e2
1013.00	2.510e2
1013.01	2.350e2
1013.03	2.620e2
1013.04	1.870e2
1013.06	1.750e2
1013.07	2.210e2
1013.08	1.660e2
1013.10	7.600e1
1013.11	9.700e1
1013.12	1.390e2
1013.14	2.040e2
1013.15	2.330e2
1013.17	3.060e2
1013.18	1.680e2
1013.19	1.420e2
1013.21	1.900e2
1013.22	2.100e2
1013.24	2.380e2
1013.25	2.940e2
1013.26	2.140e2
1013.28	2.210e2
1013.29	2.540e2
1013.31	5.720e2
1013.32	4.080e2
1013.33	3.180e2
1013.35	6.300e2
1013.36	4.850e2
1013.37	6.510e2
1013.39	5.850e2
1013.40	9.000e2
1013.42	4.980e2
1013.43	6.080e2
1013.44	7.470e2
1013.46	7.140e2
1013.47	7.800e2
1013.49	9.120e2
1013.50	4.230e2
1013.51	2.920e2
1013.53	4.730e2
1013.54	3.070e2
1013.56	2.480e2
1013.57	3.380e2
1013.58	2.230e2
1013.60	1.600e2
1013.61	2.800e2
1013.62	2.040e2
1013.64	2.530e2
1013.65	4.440e2
1013.67	4.080e2
1013.68	2.400e2
1013.69	3.910e2
1013.71	3.400e2
1013.72	1.160e2
1013.74	1.080e2
1013.75	2.120e2
1013.76	1.330e2
1013.78	1.970e2
1013.79	2.580e2
1013.81	3.500e2
1013.82	2.760e2
1013.83	2.010e2
1013.85	4.120e2
1013.86	2.450e2
1013.87	2.660e2
1013.89	4.640e2
1013.90	3.220e2
1013.92	4.560e2
1013.93	3.470e2
1013.94	3.340e2
1013.96	3.190e2
1013.97	2.410e2
1013.99	4.960e2
1014.00	5.180e2
1014.01	4.930e2
1014.03	3.720e2
1014.04	3.070e2
1014.06	2.550e2
1014.07	1.940e2
1014.08	1.430e2
1014.10	7.800e1
1014.11	2.380e2
1014.12	3.400e2
1014.14	1.380e2
1014.15	4.600e2
1014.17	4.700e2
1014.18	4.930e2
1014.19	2.090e2
1014.21	4.040e2
1014.22	2.710e2
1014.24	2.490e2
1014.25	1.730e2
1014.26	1.440e2
1014.28	1.450e2
1014.29	2.500e2
1014.31	3.760e2
1014.32	2.960e2
1014.33	5.400e2
1014.35	7.060e2
1014.36	5.290e2
1014.38	5.720e2
1014.39	8.400e2
1014.40	6.910e2
1014.42	5.440e2
1014.43	6.330e2
1014.44	5.270e2
1014.46	3.240e2
1014.47	5.020e2
1014.49	7.540e2
1014.50	4.450e2
1014.51	5.460e2
1014.53	3.790e2
1014.54	2.050e2
1014.56	2.600e2
1014.57	2.910e2
1014.58	3.720e2
1014.60	2.550e2
1014.61	3.200e2
1014.63	2.210e2
1014.64	2.030e2
1014.65	1.000e2
1014.67	2.930e2
1014.68	8.900e1
1014.69	9.400e1
1014.71	1.040e2
1014.72	1.540e2
1014.74	2.620e2
1014.75	1.450e2
1014.76	1.630e2
1014.78	1.400e2
1014.79	9.300e1
1014.81	3.460e2
1014.82	3.290e2
1014.83	1.510e2
1014.85	2.340e2
1014.86	2.060e2
1014.88	2.410e2
1014.89	2.330e2
1014.90	1.580e2
1014.92	1.940e2
1014.93	1.410e2
1014.95	1.940e2
1014.96	2.300e2
1014.97	3.210e2
1014.99	2.150e2
1015.00	2.980e2
1015.01	1.570e2
1015.03	1.650e2
1015.04	2.210e2
1015.06	4.950e2
1015.07	3.330e2
1015.08	2.170e2
1015.10	1.060e2
1015.11	1.170e2
1015.13	1.420e2
1015.14	1.960e2
1015.15	2.190e2
1015.17	2.190e2
1015.18	2.870e2
1015.20	3.330e2
1015.21	2.860e2
1015.22	1.940e2
1015.24	1.460e2
1015.25	2.590e2
1015.26	2.900e2
1015.28	4.600e2
1015.29	3.940e2
1015.31	5.690e2
1015.32	3.930e2
1015.33	5.740e2
1015.35	5.940e2
1015.36	5.360e2
1015.38	6.470e2
1015.39	4.250e2
1015.40	3.660e2
1015.42	2.460e2
1015.43	4.000e2
1015.45	4.250e2
1015.46	4.740e2
1015.47	4.670e2
1015.49	3.920e2
1015.50	2.830e2
1015.52	2.830e2
1015.53	3.080e2
1015.54	2.210e2
1015.56	1.640e2
1015.57	2.080e2
1015.58	1.810e2
1015.60	2.010e2
1015.61	1.750e2
1015.63	2.870e2
1015.64	2.810e2
1015.65	3.520e2
1015.67	2.340e2
1015.68	8.200e1
1015.70	1.070e2
1015.71	1.010e2
1015.72	1.200e2
1015.74	1.600e2
1015.75	1.670e2
1015.77	3.460e2
1015.78	1.820e2
1015.79	1.680e2
1015.81	1.090e2
1015.82	2.670e2
1015.84	2.580e2
1015.85	2.580e2
1015.86	4.040e2
1015.88	1.960e2
1015.89	2.410e2
1015.90	3.190e2
1015.92	3.500e2
1015.93	4.070e2
1015.95	3.060e2
1015.96	2.670e2
1015.97	2.730e2
1015.99	2.330e2
1016.00	1.820e2
1016.02	2.810e2
1016.03	1.950e2
1016.04	4.480e2
1016.06	2.560e2
1016.07	1.350e2
1016.09	2.160e2
1016.10	8.100e1
1016.11	9.700e1
1016.13	2.290e2
1016.14	2.280e2
1016.15	1.730e2
1016.17	2.440e2
1016.18	2.510e2
1016.20	1.880e2
1016.21	1.350e2
1016.22	1.930e2
1016.24	3.880e2
1016.25	2.900e2
1016.27	2.520e2
1016.28	1.800e2
1016.29	4.570e2
1016.31	4.320e2
1016.32	5.960e2
1016.34	5.600e2
1016.35	5.120e2
1016.36	4.540e2
1016.38	4.170e2
1016.39	4.570e2
1016.41	3.080e2
1016.42	5.520e2
1016.43	7.260e2
1016.45	5.100e2
1016.46	3.180e2
1016.47	6.190e2
1016.49	3.840e2
1016.50	4.910e2
1016.52	4.200e2
1016.53	4.950e2
1016.54	2.160e2
1016.56	2.220e2
1016.57	1.930e2
1016.59	2.100e2
1016.60	1.600e2
1016.61	3.680e2
1016.63	1.960e2
1016.64	1.910e2
1016.66	1.750e2
1016.67	1.890e2
1016.68	1.200e2
1016.70	2.300e2
1016.71	2.540e2
1016.73	7.200e1
1016.74	2.280e2
1016.75	1.760e2
1016.77	1.480e2
1016.78	2.970e2
1016.79	2.460e2
1016.81	1.390e2
1016.82	2.310e2
1016.84	2.170e2
1016.85	2.260e2
1016.86	2.560e2
1016.88	2.210e2
1016.89	2.810e2
1016.91	2.380e2
1016.92	3.170e2
1016.93	2.950e2
1016.95	2.020e2
1016.96	2.840e2
1016.98	2.600e2
1016.99	2.560e2
1017.00	3.760e2
1017.02	3.690e2
1017.03	3.280e2
1017.05	3.300e2
1017.06	2.150e2
1017.07	2.330e2
1017.09	1.880e2
1017.10	2.240e2
1017.11	1.820e2
1017.13	1.280e2
1017.14	2.060e2
1017.16	2.960e2
1017.17	4.120e2
1017.18	3.470e2
1017.20	2.920e2
1017.21	4.260e2
1017.23	8.240e2
1017.24	3.060e2
1017.25	1.040e2
1017.27	1.660e2
1017.28	2.540e2
1017.30	3.150e2
1017.31	2.760e2
1017.32	3.870e2
1017.34	6.320e2
1017.35	5.200e2
1017.37	3.290e2
1017.38	4.830e2
1017.39	4.560e2
1017.41	3.980e2
1017.42	4.060e2
1017.44	3.470e2
1017.45	4.160e2
1017.46	5.550e2
1017.48	4.520e2
1017.49	2.890e2
1017.50	4.010e2
1017.52	4.930e2
1017.53	3.300e2
1017.55	2.070e2
1017.56	2.900e2
1017.57	2.260e2
1017.59	1.750e2
1017.60	1.260e2
1017.62	2.050e2
1017.63	2.020e2
1017.64	2.200e2
1017.66	3.730e2
1017.67	3.410e2
1017.69	2.020e2
1017.70	1.020e2
1017.71	3.650e2
1017.73	3.550e2
1017.74	4.280e2
1017.76	1.700e2
1017.77	3.900e2
1017.78	1.120e2
1017.80	2.950e2
1017.81	3.470e2
1017.82	1.800e2
1017.84	2.590e2
1017.85	3.030e2
1017.87	2.700e2
1017.88	1.800e2
1017.89	1.130e2
1017.91	2.150e2
1017.92	2.670e2
1017.94	1.710e2
1017.95	3.290e2
1017.96	2.040e2
1017.98	2.580e2
1017.99	4.140e2
1018.01	6.090e2
1018.02	6.290e2
1018.03	3.320e2
1018.05	1.500e2
1018.06	3.330e2
1018.08	1.000e2
1018.09	1.870e2
1018.10	1.530e2
1018.12	1.180e2
1018.13	3.280e2
1018.15	5.270e2
1018.16	1.740e2
1018.17	2.910e2
1018.19	5.100e2
1018.20	3.510e2
1018.21	2.080e2
1018.23	1.720e2
1018.24	1.390e2
1018.26	2.920e2
1018.27	5.260e2
1018.28	2.910e2
1018.30	2.910e2
1018.31	4.400e2
1018.33	5.330e2
1018.34	5.220e2
1018.35	4.740e2
1018.37	5.850e2
1018.38	3.990e2
1018.40	3.220e2
1018.41	3.200e2
1018.42	5.740e2
1018.44	6.240e2
1018.45	6.610e2
1018.47	6.010e2
1018.48	6.340e2
1018.49	8.170e2
1018.51	7.220e2
1018.52	5.080e2
1018.54	4.480e2
1018.55	4.870e2
1018.56	3.680e2
1018.58	3.160e2
1018.59	2.980e2
1018.60	1.780e2
1018.62	2.100e2
1018.63	2.840e2
1018.65	4.520e2
1018.66	4.440e2
1018.67	5.920e2
1018.69	4.920e2
1018.70	4.540e2
1018.72	2.850e2
1018.73	1.900e2
1018.74	1.540e2
1018.76	2.500e2
1018.77	2.530e2
1018.79	3.670e2
1018.80	3.890e2
1018.81	3.750e2
1018.83	4.210e2
1018.84	4.690e2
1018.86	3.820e2
1018.87	7.460e2
1018.88	3.710e2
1018.90	3.140e2
1018.91	3.100e2
1018.93	3.440e2
1018.94	2.690e2
1018.95	1.990e2
1018.97	3.600e2
1018.98	4.260e2
1018.99	5.870e2
1019.01	5.280e2
1019.02	5.110e2
1019.04	3.250e2
1019.05	2.210e2
1019.06	2.510e2
1019.08	3.420e2
1019.09	2.490e2
1019.11	5.030e2
1019.12	3.420e2
1019.13	3.820e2
1019.15	3.830e2
1019.16	5.870e2
1019.18	3.730e2
1019.19	3.440e2
1019.20	3.170e2
1019.22	1.580e2
1019.23	2.580e2
1019.25	2.840e2
1019.26	1.950e2
1019.27	4.320e2
1019.29	3.990e2
1019.30	4.230e2
1019.32	3.450e2
1019.33	4.490e2
1019.34	6.440e2
1019.36	7.210e2
1019.37	5.400e2
1019.38	9.610e2
1019.40	8.470e2
1019.41	5.750e2
1019.43	6.080e2
1019.44	6.810e2
1019.45	8.130e2
1019.47	9.550e2
1019.48	4.420e2
1019.50	6.100e2
1019.51	4.710e2
1019.52	2.840e2
1019.54	3.360e2
1019.55	4.010e2
1019.57	2.730e2
1019.58	1.520e2
1019.59	2.640e2
1019.61	2.430e2
1019.62	3.630e2
1019.64	2.900e2
1019.65	2.670e2
1019.66	2.040e2
1019.68	2.000e2
1019.69	5.270e2
1019.71	3.310e2
1019.72	3.130e2
1019.73	3.350e2
1019.75	3.620e2
1019.76	5.040e2
1019.77	2.610e2
1019.79	6.130e2
1019.80	3.590e2
1019.82	2.120e2
1019.83	1.350e2
1019.84	1.520e2
1019.86	2.960e2
1019.87	4.960e2
1019.89	4.410e2
1019.90	2.140e2
1019.91	1.520e2
1019.93	2.170e2
1019.94	4.600e2
1019.96	3.360e2
1019.97	3.630e2
1019.98	2.900e2
1020.00	2.320e2
1020.01	2.640e2
1020.03	1.240e2
1020.04	1.880e2
1020.05	2.180e2
1020.07	3.520e2
1020.08	2.800e2
1020.10	1.370e2
1020.11	2.630e2
1020.12	3.780e2
1020.14	9.500e1
1020.15	3.030e2
1020.17	3.620e2
1020.18	2.510e2
1020.19	5.280e2
1020.21	5.040e2
1020.22	5.760e2
1020.23	2.290e2
1020.25	2.510e2
1020.26	2.540e2
1020.28	5.680e2
1020.29	4.350e2
1020.30	3.980e2
1020.32	4.330e2
1020.33	6.830e2
1020.35	6.820e2
1020.36	4.760e2
1020.37	8.620e2
1020.39	5.460e2
1020.40	3.990e2
1020.42	3.690e2
1020.43	5.310e2
1020.44	5.940e2
1020.46	5.170e2
1020.47	5.060e2
1020.49	6.710e2
1020.50	9.210e2
1020.51	6.790e2
1020.53	6.450e2
1020.54	5.380e2
1020.56	2.880e2
1020.57	2.270e2
1020.58	1.350e2
1020.60	2.270e2
1020.61	1.740e2
1020.63	6.170e2
1020.64	7.080e2
1020.65	4.460e2
1020.67	3.080e2
1020.68	2.390e2
1020.69	3.040e2
1020.71	2.620e2
1020.72	1.860e2
1020.74	1.330e2
1020.75	3.600e2
1020.76	4.350e2
1020.78	5.260e2
1020.79	3.510e2
1020.81	6.940e2
1020.82	2.910e2
1020.83	4.640e2
1020.85	3.460e2
1020.86	2.100e2
1020.88	2.660e2
1020.89	3.230e2
1020.90	2.430e2
1020.92	2.030e2
1020.93	2.580e2
1020.95	3.640e2
1020.96	2.020e2
1020.97	3.510e2
1020.99	2.920e2
1021.00	3.330e2
1021.02	3.840e2
1021.03	4.170e2
1021.04	3.590e2
1021.06	2.420e2
1021.07	3.530e2
1021.09	6.510e2
1021.10	4.330e2
1021.11	3.000e2
1021.13	3.590e2
1021.14	2.910e2
1021.16	5.710e2
1021.17	5.570e2
1021.18	5.340e2
1021.20	4.140e2
1021.21	2.820e2
1021.22	3.640e2
1021.24	2.570e2
1021.25	2.830e2
1021.27	4.250e2
1021.28	6.720e2
1021.29	5.010e2
1021.31	6.570e2
1021.32	1.048e3
1021.34	1.074e3
1021.35	7.480e2
1021.36	9.740e2
1021.38	6.560e2
1021.39	6.230e2
1021.41	5.250e2
1021.42	6.220e2
1021.43	5.730e2
1021.45	4.730e2
1021.46	5.690e2
1021.48	7.270e2
1021.49	8.080e2
1021.50	1.050e3
1021.52	1.013e3
1021.53	4.180e2
1021.55	4.270e2
1021.56	3.360e2
1021.57	3.880e2
1021.59	2.470e2
1021.60	1.840e2
1021.62	3.580e2
1021.63	4.460e2
1021.64	1.148e3
1021.66	1.089e3
1021.67	1.157e3
1021.69	7.930e2
1021.70	8.180e2
1021.71	5.350e2
1021.73	2.760e2
1021.74	5.110e2
1021.75	4.970e2
1021.77	1.410e2
1021.78	1.800e2
1021.80	2.420e2
1021.81	5.000e2
1021.82	7.610e2
1021.84	8.640e2
1021.85	1.115e3
1021.87	7.890e2
1021.88	5.660e2
1021.89	5.480e2
1021.91	2.400e2
1021.92	3.390e2
1021.94	5.640e2
1021.95	3.000e2
1021.96	4.020e2
1021.98	5.640e2
1021.99	8.320e2
1022.01	6.620e2
1022.02	6.540e2
1022.03	5.970e2
1022.05	6.780e2
1022.06	5.200e2
1022.08	1.870e2
1022.09	8.760e2
1022.10	3.340e2
1022.12	2.180e2
1022.13	5.520e2
1022.15	3.810e2
1022.16	2.380e2
1022.17	5.400e2
1022.19	7.550e2
1022.20	6.560e2
1022.22	2.220e2
1022.23	4.640e2
1022.24	4.830e2
1022.26	2.030e2
1022.27	2.230e2
1022.28	2.970e2
1022.30	4.410e2
1022.31	3.640e2
1022.33	5.600e2
1022.34	1.133e3
1022.35	1.476e3
1022.37	1.234e3
1022.38	1.304e3
1022.40	1.406e3
1022.41	1.721e3
1022.42	1.406e3
1022.44	1.351e3
1022.45	9.220e2
1022.47	8.740e2
1022.48	9.290e2
1022.49	6.580e2
1022.51	4.690e2
1022.52	8.230e2
1022.54	5.580e2
1022.55	6.450e2
1022.56	5.620e2
1022.58	2.720e2
1022.59	3.730e2
1022.61	6.630e2
1022.62	4.560e2
1022.63	7.420e2
1022.65	3.240e2
1022.66	2.890e2
1022.68	3.880e2
1022.69	3.730e2
1022.70	2.190e2
1022.72	6.400e1
1022.73	2.280e2
1022.75	7.800e2
1022.76	4.500e2
1022.77	4.750e2
1022.79	3.730e2
1022.80	3.390e2
1022.82	5.620e2
1022.83	3.590e2
1022.84	3.520e2
1022.86	4.870e2
1022.87	6.190e2
1022.88	1.293e3
1022.90	1.585e3
1022.91	1.398e3
1022.93	1.471e3
1022.94	1.115e3
1022.95	8.840e2
1022.97	8.330e2
1022.98	6.720e2
1023.00	4.360e2
1023.01	2.990e2
1023.02	4.700e2
1023.04	2.280e2
1023.05	1.170e2
1023.07	1.750e2
1023.08	1.500e2
1023.09	2.210e2
1023.11	1.570e2
1023.12	1.570e2
1023.14	1.660e2
1023.15	2.760e2
1023.16	3.070e2
1023.18	2.150e2
1023.19	3.570e2
1023.21	2.110e2
1023.22	1.630e2
1023.23	4.140e2
1023.25	2.810e2
1023.26	3.590e2
1023.28	4.950e2
1023.29	4.800e2
1023.30	3.860e2
1023.32	4.330e2
1023.33	6.660e2
1023.35	7.810e2
1023.36	8.790e2
1023.37	9.410e2
1023.39	1.165e3
1023.40	1.085e3
1023.42	1.341e3
1023.43	1.018e3
1023.44	6.140e2
1023.46	6.190e2
1023.47	7.140e2
1023.49	6.470e2
1023.50	7.010e2
1023.51	4.320e2
1023.53	3.210e2
1023.54	2.230e2
1023.55	2.020e2
1023.57	1.630e2
1023.58	1.320e2
1023.60	2.190e2
1023.61	6.590e2
1023.62	5.550e2
1023.64	4.020e2
1023.65	1.670e2
1023.67	2.600e2
1023.68	3.710e2
1023.69	3.680e2
1023.71	1.470e2
1023.72	1.750e2
1023.74	2.430e2
1023.75	3.960e2
1023.76	2.920e2
1023.78	4.350e2
1023.79	3.370e2
1023.81	3.180e2
1023.82	5.500e2
1023.83	2.790e2
1023.85	3.050e2
1023.86	7.240e2
1023.88	8.370e2
1023.89	6.310e2
1023.90	7.370e2
1023.92	7.460e2
1023.93	7.850e2
1023.95	4.220e2
1023.96	5.180e2
1023.97	3.790e2
1023.99	4.560e2
1024.00	6.500e2
1024.02	3.940e2
1024.03	3.430e2
1024.04	1.850e2
1024.06	3.700e2
1024.07	3.870e2
1024.09	3.400e2
1024.10	3.550e2
1024.11	1.920e2
1024.13	1.030e2
1024.14	3.900e2
1024.16	4.660e2
1024.17	4.320e2
1024.18	3.820e2
1024.20	4.220e2
1024.21	5.060e2
1024.23	1.860e2
1024.24	2.070e2
1024.25	1.540e2
1024.27	1.630e2
1024.28	4.090e2
1024.30	3.210e2
1024.31	4.980e2
1024.32	7.090e2
1024.34	6.120e2
1024.35	6.630e2
1024.36	7.610e2
1024.38	5.270e2
1024.39	5.600e2
1024.41	7.460e2
1024.42	7.260e2
1024.43	5.550e2
1024.45	4.790e2
1024.46	7.710e2
1024.48	7.200e2
1024.49	9.000e2
1024.50	6.830e2
1024.52	6.480e2
1024.53	8.910e2
1024.55	3.330e2
1024.56	8.500e1
1024.57	2.880e2
1024.59	2.800e2
1024.60	2.390e2
1024.62	3.620e2
1024.63	2.110e2
1024.64	3.810e2
1024.66	2.960e2
1024.67	2.870e2
1024.69	3.060e2
1024.70	2.910e2
1024.71	4.400e2
1024.73	5.170e2
1024.74	5.190e2
1024.76	7.770e2
1024.77	4.310e2
1024.78	3.720e2
1024.80	5.990e2
1024.81	2.470e2
1024.83	3.240e2
1024.84	4.950e2
1024.85	3.740e2
1024.87	5.460e2
1024.88	2.860e2
1024.90	4.850e2
1024.91	4.690e2
1024.92	3.970e2
1024.94	5.140e2
1024.95	2.430e2
1024.97	2.530e2
1024.98	3.210e2
1024.99	3.060e2
1025.01	2.570e2
1025.02	1.350e2
1025.04	2.060e2
1025.05	2.730e2
1025.06	1.660e2
1025.08	1.410e2
1025.09	2.310e2
1025.11	3.970e2
1025.12	3.340e2
1025.13	1.500e2
1025.15	2.180e2
1025.16	2.530e2
1025.18	2.720e2
1025.19	2.660e2
1025.20	3.180e2
1025.22	1.420e2
1025.23	2.170e2
1025.25	2.150e2
1025.26	2.020e2
1025.27	4.010e2
1025.29	1.920e2
1025.30	3.990e2
1025.31	6.870e2
1025.33	3.100e2
1025.34	6.110e2
1025.36	6.150e2
1025.37	5.910e2
1025.38	5.350e2
1025.40	7.680e2
1025.41	6.520e2
1025.43	5.230e2
1025.44	3.530e2
1025.45	3.780e2
1025.47	4.130e2
1025.48	3.250e2
1025.50	5.230e2
1025.51	4.640e2
1025.52	2.630e2
1025.54	2.970e2
1025.55	1.520e2
1025.57	1.580e2
1025.58	2.060e2
1025.59	2.690e2
1025.61	2.780e2
1025.62	4.140e2
1025.64	5.630e2
1025.65	3.020e2
1025.66	3.320e2
1025.68	4.660e2
1025.69	3.550e2
1025.71	2.490e2
1025.72	1.680e2
1025.73	2.800e2
1025.75	1.900e2
1025.76	8.000e1
1025.78	2.200e2
1025.79	1.680e2
1025.80	1.900e2
1025.82	2.650e2
1025.83	4.290e2
1025.85	4.570e2
1025.86	4.170e2
1025.87	2.580e2
1025.89	2.390e2
1025.90	2.690e2
1025.92	3.970e2
1025.93	3.590e2
1025.94	2.930e2
1025.96	2.740e2
1025.97	3.740e2
1025.99	2.760e2
1026.00	3.060e2
1026.01	3.150e2
1026.03	3.380e2
1026.04	1.020e2
1026.06	7.900e1
1026.07	2.210e2
1026.08	5.440e2
1026.10	1.440e2
1026.11	9.100e1
1026.13	2.460e2
1026.14	2.940e2
1026.15	1.930e2
1026.17	3.100e2
1026.18	4.860e2
1026.20	5.090e2
1026.21	3.280e2
1026.22	1.180e2
1026.24	5.800e1
1026.25	2.350e2
1026.27	4.410e2
1026.28	2.860e2
1026.29	4.600e2
1026.31	4.270e2
1026.32	4.860e2
1026.34	5.710e2
1026.35	5.350e2
1026.36	4.180e2
1026.38	4.890e2
1026.39	6.670e2
1026.41	6.600e2
1026.42	4.980e2
1026.43	3.520e2
1026.45	3.780e2
1026.46	5.160e2
1026.48	5.400e2
1026.49	4.270e2
1026.50	6.570e2
1026.52	4.770e2
1026.53	5.680e2
1026.55	3.070e2
1026.56	3.190e2
1026.57	2.530e2
1026.59	3.180e2
1026.60	2.090e2
1026.61	2.610e2
1026.63	2.760e2
1026.64	2.730e2
1026.66	1.750e2
1026.67	1.600e2
1026.68	1.590e2
1026.70	1.480e2
1026.71	2.880e2
1026.73	3.740e2
1026.74	6.450e2
1026.75	1.650e2
1026.77	1.870e2
1026.78	2.450e2
1026.80	1.790e2
1026.81	1.880e2
1026.82	2.190e2
1026.84	2.690e2
1026.85	5.120e2
1026.87	4.580e2
1026.88	1.480e2
1026.89	1.930e2
1026.91	4.220e2
1026.92	4.620e2
1026.94	3.640e2
1026.95	4.540e2
1026.96	4.820e2
1026.98	2.950e2
1026.99	3.680e2
1027.01	2.960e2
1027.02	2.630e2
1027.03	2.680e2
1027.05	1.650e2
1027.06	2.710e2
1027.08	2.940e2
1027.09	2.970e2
1027.10	4.000e2
1027.12	4.560e2
1027.13	3.080e2
1027.15	5.400e1
1027.16	9.800e1
1027.17	3.290e2
1027.19	4.300e2
1027.20	3.130e2
1027.22	3.850e2
1027.23	4.390e2
1027.24	3.410e2
1027.26	4.030e2
1027.27	5.180e2
1027.29	5.050e2
1027.30	5.120e2
1027.31	5.460e2
1027.33	3.810e2
1027.34	4.550e2
1027.36	3.650e2
1027.37	6.760e2
1027.38	5.090e2
1027.40	3.950e2
1027.41	3.890e2
1027.43	5.530e2
1027.44	4.410e2
1027.45	5.590e2
1027.47	4.970e2
1027.48	5.680e2
1027.50	4.910e2
1027.51	3.740e2
1027.52	3.580e2
1027.54	3.970e2
1027.55	3.110e2
1027.57	2.840e2
1027.58	3.540e2
1027.59	4.190e2
1027.61	3.180e2
1027.62	3.400e2
1027.64	3.330e2
1027.65	2.340e2
1027.66	4.490e2
1027.68	3.330e2
1027.69	2.960e2
1027.71	1.940e2
1027.72	3.170e2
1027.73	1.940e2
1027.75	2.440e2
1027.76	3.210e2
1027.78	1.660e2
1027.79	2.610e2
[truncated: 262,975 more rows]
