# Supplementary material for: Structural insights into chaperone addiction of toxin-antitoxin systems
Source: Nat Commun. 2019 Feb 15;10:782. doi: 10.1038/s41467-019-08747-4 (PMC6377645; doi:10.1038/s41467-019-08747-4)
Supplement: Supplementary file 5 — Supplementary Data 2 [file 41467_2019_8747_MOESM5_ESM.zip › NativeMS-Data/C4-Titration/SecB-C4-4eq.txt]

1000.01	3.150e2
1000.03	3.990e2
1000.04	8.320e2
1000.05	4.430e2
1000.07	1.990e2
1000.08	5.480e2
1000.10	2.950e2
1000.11	1.280e2
1000.12	2.390e2
1000.14	2.040e2
1000.15	3.370e2
1000.17	4.730e2
1000.18	1.710e2
1000.19	1.970e2
1000.21	4.870e2
1000.22	2.050e2
1000.23	2.950e2
1000.25	2.000e2
1000.26	1.190e2
1000.28	2.130e2
1000.29	1.540e2
1000.30	3.030e2
1000.32	3.380e2
1000.33	2.990e2
1000.34	4.020e2
1000.36	4.980e2
1000.37	4.090e2
1000.39	6.740e2
1000.40	3.960e2
1000.41	3.050e2
1000.43	3.140e2
1000.44	2.380e2
1000.45	2.510e2
1000.47	5.010e2
1000.48	4.050e2
1000.50	5.050e2
1000.51	3.850e2
1000.52	2.540e2
1000.54	1.720e2
1000.55	1.960e2
1000.57	1.150e2
1000.58	9.800e1
1000.59	1.670e2
1000.61	1.350e2
1000.62	1.460e2
1000.63	1.730e2
1000.65	9.100e1
1000.66	1.050e2
1000.68	4.700e1
1000.69	1.340e2
1000.70	1.350e2
1000.72	3.800e1
1000.73	7.100e1
1000.74	1.250e2
1000.76	1.200e2
1000.77	2.240e2
1000.79	2.340e2
1000.80	1.250e2
1000.81	8.000e1
1000.83	1.470e2
1000.84	2.020e2
1000.86	2.200e2
1000.87	3.560e2
1000.88	2.800e2
1000.90	2.500e2
1000.91	3.550e2
1000.92	3.670e2
1000.94	1.670e2
1000.95	4.370e2
1000.97	3.610e2
1000.98	2.680e2
1000.99	1.810e2
1001.01	7.400e1
1001.02	5.500e1
1001.03	3.400e1
1001.05	1.820e2
1001.06	2.050e2
1001.08	1.140e2
1001.09	1.500e2
1001.10	2.110e2
1001.12	2.630e2
1001.13	1.580e2
1001.15	8.200e1
1001.16	9.900e1
1001.17	2.770e2
1001.19	2.670e2
1001.20	2.470e2
1001.21	1.410e2
1001.23	1.590e2
1001.24	1.200e2
1001.26	1.700e2
1001.27	1.060e2
1001.28	1.080e2
1001.30	2.340e2
1001.31	2.640e2
1001.32	2.460e2
1001.34	3.740e2
1001.35	3.630e2
1001.37	3.230e2
1001.38	3.670e2
1001.39	3.090e2
1001.41	2.540e2
1001.42	2.030e2
1001.44	2.500e2
1001.45	2.660e2
1001.46	3.900e2
1001.48	2.320e2
1001.49	3.620e2
1001.50	2.760e2
1001.52	2.240e2
1001.53	3.090e2
1001.55	1.330e2
1001.56	9.100e1
1001.57	1.550e2
1001.59	1.230e2
1001.60	1.090e2
1001.61	1.740e2
1001.63	1.100e2
1001.64	1.920e2
1001.66	2.000e2
1001.67	2.040e2
1001.68	1.790e2
1001.70	1.370e2
1001.71	7.800e1
1001.73	2.310e2
1001.74	2.090e2
1001.75	1.910e2
1001.77	1.650e2
1001.78	1.200e2
1001.79	1.570e2
1001.81	3.020e2
1001.82	3.030e2
1001.84	2.090e2
1001.85	2.770e2
1001.86	2.700e2
1001.88	2.470e2
1001.89	2.870e2
1001.90	3.040e2
1001.92	2.190e2
1001.93	3.310e2
1001.95	2.530e2
1001.96	2.450e2
1001.97	2.300e2
1001.99	2.480e2
1002.00	3.030e2
1002.02	3.880e2
1002.03	1.750e2
1002.04	1.030e2
1002.06	2.770e2
1002.07	4.450e2
1002.08	4.150e2
1002.10	4.430e2
1002.11	2.250e2
1002.13	1.420e2
1002.14	9.800e1
1002.15	1.940e2
1002.17	4.900e2
1002.18	5.090e2
1002.19	9.000e2
1002.21	5.890e2
1002.22	8.370e2
1002.24	1.093e3
1002.25	5.780e2
1002.26	3.300e2
1002.28	3.600e2
1002.29	2.040e2
1002.31	4.110e2
1002.32	9.460e2
1002.33	1.539e3
1002.35	1.065e3
1002.36	9.920e2
1002.37	7.680e2
1002.39	5.510e2
1002.40	5.510e2
1002.42	3.750e2
1002.43	3.810e2
1002.44	6.620e2
1002.46	9.810e2
1002.47	8.710e2
1002.49	8.420e2
1002.50	4.910e2
1002.51	3.940e2
1002.53	1.690e2
1002.54	3.870e2
1002.55	4.190e2
1002.57	3.680e2
1002.58	7.240e2
1002.60	9.030e2
1002.61	6.550e2
1002.62	2.620e2
1002.64	3.520e2
1002.65	1.910e2
1002.66	1.810e2
1002.68	9.900e1
1002.69	3.100e2
1002.71	5.290e2
1002.72	6.200e2
1002.73	4.790e2
1002.75	5.460e2
1002.76	1.890e2
1002.78	2.170e2
1002.79	2.870e2
1002.80	3.060e2
1002.82	5.070e2
1002.83	3.810e2
1002.84	4.970e2
1002.86	3.170e2
1002.87	5.190e2
1002.89	3.560e2
1002.90	2.890e2
1002.91	3.220e2
1002.93	3.820e2
1002.94	1.940e2
1002.95	3.220e2
1002.97	3.430e2
1002.98	1.920e2
1003.00	1.520e2
1003.01	7.500e1
1003.02	1.590e2
1003.04	2.180e2
1003.05	3.400e2
1003.07	1.910e2
1003.08	2.950e2
1003.09	4.440e2
1003.11	1.950e2
1003.12	1.090e2
1003.13	1.560e2
1003.15	1.900e2
1003.16	2.720e2
1003.18	2.800e2
1003.19	8.800e1
1003.20	2.530e2
1003.22	1.720e2
1003.23	1.110e2
1003.25	2.730e2
1003.26	1.970e2
1003.27	2.220e2
1003.29	1.410e2
1003.30	2.060e2
1003.31	2.710e2
1003.33	4.150e2
1003.34	2.770e2
1003.36	4.170e2
1003.37	3.410e2
1003.38	3.450e2
1003.40	1.860e2
1003.41	2.930e2
1003.42	2.930e2
1003.44	2.280e2
1003.45	3.650e2
1003.47	3.750e2
1003.48	2.000e2
1003.49	1.860e2
1003.51	1.870e2
1003.52	1.210e2
1003.54	1.300e2
1003.55	1.020e2
1003.56	9.100e1
1003.58	1.210e2
1003.59	1.250e2
1003.60	1.670e2
1003.62	1.330e2
1003.63	9.300e1
1003.65	1.780e2
1003.66	1.930e2
1003.67	1.380e2
1003.69	1.580e2
1003.70	1.800e2
1003.72	1.680e2
1003.73	1.330e2
1003.74	1.390e2
1003.76	7.900e1
1003.77	2.900e2
1003.78	2.770e2
1003.80	1.810e2
1003.81	3.430e2
1003.83	3.690e2
1003.84	4.410e2
1003.85	5.050e2
1003.87	5.000e2
1003.88	3.690e2
1003.89	4.340e2
1003.91	2.300e2
1003.92	1.800e2
1003.94	2.630e2
1003.95	1.140e2
1003.96	2.500e2
1003.98	1.800e2
1003.99	1.180e2
1004.01	1.900e2
1004.02	8.900e1
1004.03	2.170e2
1004.05	9.400e1
1004.06	2.430e2
1004.07	1.540e2
1004.09	2.760e2
1004.10	1.600e2
1004.12	9.900e1
1004.13	1.770e2
1004.14	2.370e2
1004.16	2.260e2
1004.17	2.690e2
1004.19	1.710e2
1004.20	2.070e2
1004.21	2.540e2
1004.23	2.390e2
1004.24	2.500e2
1004.25	1.520e2
1004.27	2.900e2
1004.28	2.660e2
1004.30	3.300e2
1004.31	3.410e2
1004.32	3.850e2
1004.34	4.600e2
1004.35	6.030e2
1004.37	3.640e2
1004.38	5.640e2
1004.39	5.590e2
1004.41	3.220e2
1004.42	2.840e2
1004.43	5.530e2
1004.45	6.600e2
1004.46	5.510e2
1004.48	4.510e2
1004.49	5.800e2
1004.50	3.050e2
1004.52	2.260e2
1004.53	1.940e2
1004.54	1.470e2
1004.56	2.740e2
1004.57	2.110e2
1004.59	1.440e2
1004.60	1.740e2
1004.61	1.880e2
1004.63	1.690e2
1004.64	3.060e2
1004.66	2.860e2
1004.67	7.600e1
1004.68	1.040e2
1004.70	3.250e2
1004.71	1.920e2
1004.72	1.480e2
1004.74	2.540e2
1004.75	2.960e2
1004.77	2.450e2
1004.78	3.220e2
1004.79	2.320e2
1004.81	1.430e2
1004.82	2.100e2
1004.84	3.770e2
1004.85	2.750e2
1004.86	3.380e2
1004.88	2.370e2
1004.89	2.520e2
1004.90	1.330e2
1004.92	2.840e2
1004.93	2.840e2
1004.95	2.890e2
1004.96	2.530e2
1004.97	3.920e2
1004.99	2.460e2
1005.00	2.040e2
1005.02	3.230e2
1005.03	2.840e2
1005.04	3.340e2
1005.06	2.210e2
1005.07	2.300e2
1005.08	4.000e2
1005.10	1.950e2
1005.11	3.020e2
1005.13	1.950e2
1005.14	1.440e2
1005.15	2.090e2
1005.17	1.010e2
1005.18	1.170e2
1005.19	1.960e2
1005.21	1.680e2
1005.22	2.070e2
1005.24	2.720e2
1005.25	2.790e2
1005.26	1.530e2
1005.28	1.280e2
1005.29	2.500e2
1005.31	3.100e2
1005.32	2.920e2
1005.33	2.100e2
1005.35	2.500e2
1005.36	3.300e2
1005.37	2.380e2
1005.39	3.300e2
1005.40	3.870e2
1005.42	4.360e2
1005.43	3.820e2
1005.44	2.840e2
1005.46	3.480e2
1005.47	4.360e2
1005.49	2.920e2
1005.50	3.320e2
1005.51	3.480e2
1005.53	3.690e2
1005.54	2.620e2
1005.55	1.310e2
1005.57	2.350e2
1005.58	1.190e2
1005.60	1.270e2
1005.61	9.100e1
1005.62	3.820e2
1005.64	1.510e2
1005.65	2.150e2
1005.67	2.610e2
1005.68	3.860e2
1005.69	2.950e2
1005.71	1.430e2
1005.72	1.580e2
1005.73	1.080e2
1005.75	2.220e2
1005.76	2.070e2
1005.78	3.650e2
1005.79	1.320e2
1005.80	2.280e2
1005.82	2.410e2
1005.83	3.570e2
1005.85	3.250e2
1005.86	2.360e2
1005.87	1.990e2
1005.89	2.270e2
1005.90	2.290e2
1005.91	1.600e2
1005.93	2.190e2
1005.94	2.330e2
1005.96	1.580e2
1005.97	1.750e2
1005.98	3.650e2
1006.00	3.550e2
1006.01	5.490e2
1006.03	5.600e2
1006.04	3.720e2
1006.05	2.570e2
1006.07	2.520e2
1006.08	2.540e2
1006.09	1.810e2
1006.11	9.900e1
1006.12	2.820e2
1006.14	4.380e2
1006.15	2.930e2
1006.16	2.920e2
1006.18	4.290e2
1006.19	4.710e2
1006.21	3.750e2
1006.22	3.080e2
1006.23	2.380e2
1006.25	2.090e2
1006.26	1.350e2
1006.27	1.890e2
1006.29	1.570e2
1006.30	1.590e2
1006.32	2.940e2
1006.33	3.690e2
1006.34	6.910e2
1006.36	4.310e2
1006.37	2.360e2
1006.39	2.650e2
1006.40	2.580e2
1006.41	3.980e2
1006.43	3.040e2
1006.44	1.870e2
1006.45	3.080e2
1006.47	3.960e2
1006.48	4.550e2
1006.50	4.020e2
1006.51	2.960e2
1006.52	3.760e2
1006.54	2.170e2
1006.55	1.180e2
1006.57	8.900e1
1006.58	2.550e2
1006.59	3.350e2
1006.61	3.820e2
1006.62	1.600e2
1006.63	2.080e2
1006.65	2.810e2
1006.66	4.580e2
1006.68	2.370e2
1006.69	2.180e2
1006.70	2.760e2
1006.72	9.300e1
1006.73	3.300e1
1006.75	1.110e2
1006.76	2.450e2
1006.77	3.230e2
1006.79	1.800e2
1006.80	1.200e2
1006.81	1.490e2
1006.83	2.860e2
1006.84	1.390e2
1006.86	2.170e2
1006.87	3.170e2
1006.88	2.450e2
1006.90	3.450e2
1006.91	2.420e2
1006.93	2.470e2
1006.94	9.900e1
1006.95	2.340e2
1006.97	1.390e2
1006.98	1.050e2
1006.99	1.680e2
1007.01	1.270e2
1007.02	2.580e2
1007.04	3.950e2
1007.05	1.160e2
1007.06	4.800e1
1007.08	1.800e2
1007.09	2.930e2
1007.11	1.080e2
1007.12	1.680e2
1007.13	1.640e2
1007.15	8.800e1
1007.16	3.660e2
1007.17	4.440e2
1007.19	2.580e2
1007.20	7.200e1
1007.22	1.310e2
1007.23	1.450e2
1007.24	3.210e2
1007.26	1.300e2
1007.27	2.230e2
1007.29	2.680e2
1007.30	2.580e2
1007.31	2.170e2
1007.33	2.270e2
1007.34	3.060e2
1007.35	2.770e2
1007.37	3.350e2
1007.38	3.560e2
1007.40	1.980e2
1007.41	2.030e2
1007.42	2.950e2
1007.44	2.770e2
1007.45	4.190e2
1007.47	3.500e2
1007.48	4.090e2
1007.49	2.870e2
1007.51	3.730e2
1007.52	5.460e2
1007.53	2.510e2
1007.55	2.430e2
1007.56	2.530e2
1007.58	1.760e2
1007.59	1.290e2
1007.60	2.000e2
1007.62	1.380e2
1007.63	7.900e1
1007.65	1.390e2
1007.66	1.200e2
1007.67	8.400e1
1007.69	8.800e1
1007.70	7.100e1
1007.71	5.300e1
1007.73	2.030e2
1007.74	1.540e2
1007.76	2.160e2
1007.77	1.820e2
1007.78	7.000e1
1007.80	1.350e2
1007.81	2.870e2
1007.83	2.570e2
1007.84	4.350e2
1007.85	1.940e2
1007.87	9.700e1
1007.88	1.970e2
1007.89	1.660e2
1007.91	2.020e2
1007.92	4.160e2
1007.94	3.780e2
1007.95	4.290e2
1007.96	4.940e2
1007.98	4.360e2
1007.99	5.130e2
1008.01	4.970e2
1008.02	2.440e2
1008.03	1.580e2
1008.05	4.070e2
1008.06	2.360e2
1008.07	1.110e2
1008.09	1.370e2
1008.10	1.210e2
1008.12	1.290e2
1008.13	1.090e2
1008.14	2.900e2
1008.16	2.210e2
1008.17	2.170e2
1008.19	2.490e2
1008.20	3.040e2
1008.21	3.470e2
1008.23	1.440e2
1008.24	1.660e2
1008.26	1.100e2
1008.27	6.900e1
1008.28	3.480e2
1008.30	2.280e2
1008.31	2.640e2
1008.32	3.730e2
1008.34	3.840e2
1008.35	1.720e2
1008.37	2.260e2
1008.38	3.270e2
1008.39	2.770e2
1008.41	3.150e2
1008.42	2.780e2
1008.44	6.300e2
1008.45	8.050e2
1008.46	7.440e2
1008.48	8.310e2
1008.49	7.530e2
1008.50	5.960e2
1008.52	7.230e2
1008.53	4.560e2
1008.55	4.020e2
1008.56	4.250e2
1008.57	1.490e2
1008.59	1.630e2
1008.60	6.400e1
1008.62	2.500e2
1008.63	1.880e2
1008.64	1.000e2
1008.66	1.770e2
1008.67	1.170e2
1008.68	2.730e2
1008.70	1.560e2
1008.71	9.700e1
1008.73	8.500e1
1008.74	1.170e2
1008.75	1.430e2
1008.77	1.060e2
1008.78	8.900e1
1008.80	2.380e2
1008.81	2.130e2
1008.82	1.710e2
1008.84	1.410e2
1008.85	1.730e2
1008.86	1.770e2
1008.88	1.040e2
1008.89	2.870e2
1008.91	3.170e2
1008.92	3.540e2
1008.93	3.280e2
1008.95	5.380e2
1008.96	3.660e2
1008.98	4.430e2
1008.99	4.340e2
1009.00	3.600e2
1009.02	3.800e2
1009.03	2.880e2
1009.04	1.920e2
1009.06	2.420e2
1009.07	3.320e2
1009.09	1.370e2
1009.10	2.930e2
1009.11	2.270e2
1009.13	6.200e1
1009.14	9.500e1
1009.16	2.980e2
1009.17	2.260e2
1009.18	1.970e2
1009.20	1.430e2
1009.21	2.100e2
1009.23	2.000e2
1009.24	1.540e2
1009.25	1.550e2
1009.27	1.120e2
1009.28	1.800e2
1009.29	2.400e2
1009.31	2.970e2
1009.32	4.450e2
1009.34	3.320e2
1009.35	1.940e2
1009.36	2.200e2
1009.38	3.320e2
1009.39	2.750e2
1009.41	2.180e2
1009.42	3.020e2
1009.43	3.360e2
1009.45	4.280e2
1009.46	3.680e2
1009.47	3.510e2
1009.49	4.140e2
1009.50	4.900e2
1009.52	4.420e2
1009.53	2.240e2
1009.54	2.720e2
1009.56	1.230e2
1009.57	1.760e2
1009.59	1.770e2
1009.60	1.730e2
1009.61	1.240e2
1009.63	2.610e2
1009.64	2.030e2
1009.66	1.980e2
1009.67	1.250e2
1009.68	2.180e2
1009.70	2.040e2
1009.71	1.670e2
1009.72	9.900e1
1009.74	8.200e1
1009.75	2.290e2
1009.77	1.530e2
1009.78	1.050e2
1009.79	1.220e2
1009.81	2.810e2
1009.82	1.680e2
1009.84	5.700e1
1009.85	8.400e1
1009.86	2.150e2
1009.88	2.060e2
1009.89	1.520e2
1009.90	3.370e2
1009.92	1.880e2
1009.93	2.350e2
1009.95	4.260e2
1009.96	4.080e2
1009.97	2.210e2
1009.99	2.710e2
1010.00	1.980e2
1010.02	1.640e2
1010.03	1.740e2
1010.04	1.110e2
1010.06	1.790e2
1010.07	1.650e2
1010.08	2.820e2
1010.10	1.140e2
1010.11	1.540e2
1010.13	1.310e2
1010.14	1.170e2
1010.15	2.140e2
1010.17	1.900e2
1010.18	1.050e2
1010.20	1.550e2
1010.21	1.370e2
1010.22	3.670e2
1010.24	2.250e2
1010.25	2.180e2
1010.27	1.750e2
1010.28	3.000e1
1010.29	7.100e1
1010.31	2.290e2
1010.32	3.420e2
1010.33	3.700e2
1010.35	7.200e2
1010.36	9.530e2
1010.38	3.570e2
1010.39	3.540e2
1010.40	3.440e2
1010.42	2.060e2
1010.43	2.250e2
1010.45	1.370e2
1010.46	5.710e2
1010.47	4.990e2
1010.49	3.920e2
1010.50	1.400e2
1010.51	1.920e2
1010.53	2.220e2
1010.54	2.480e2
1010.56	1.510e2
1010.57	9.000e1
1010.58	1.470e2
1010.60	2.170e2
1010.61	3.020e2
1010.63	3.930e2
1010.64	2.180e2
1010.65	2.060e2
1010.67	3.150e2
1010.68	2.500e2
1010.70	6.500e1
1010.71	6.800e1
1010.72	1.380e2
1010.74	1.470e2
1010.75	3.240e2
1010.76	2.220e2
1010.78	3.010e2
1010.79	3.780e2
1010.81	1.970e2
1010.82	2.420e2
1010.83	1.550e2
1010.85	2.150e2
1010.86	1.230e2
1010.88	1.380e2
1010.89	2.970e2
1010.90	4.160e2
1010.92	2.950e2
1010.93	2.840e2
1010.95	3.470e2
1010.96	3.330e2
1010.97	1.920e2
1010.99	2.120e2
1011.00	8.600e1
1011.01	9.200e1
1011.03	2.320e2
1011.04	2.550e2
1011.06	2.030e2
1011.07	1.220e2
1011.08	2.700e2
1011.10	2.060e2
1011.11	1.970e2
1011.13	2.700e2
1011.14	9.500e1
1011.15	1.420e2
1011.17	2.060e2
1011.18	1.630e2
1011.19	1.330e2
1011.21	2.500e2
1011.22	1.750e2
1011.24	1.410e2
1011.25	2.220e2
1011.26	2.090e2
1011.28	2.340e2
1011.29	1.860e2
1011.31	2.910e2
1011.32	3.190e2
1011.33	2.930e2
1011.35	2.120e2
1011.36	3.190e2
1011.38	3.290e2
1011.39	4.180e2
1011.40	3.720e2
1011.42	4.560e2
1011.43	4.230e2
1011.44	3.500e2
1011.46	4.170e2
1011.47	3.470e2
1011.49	4.510e2
1011.50	3.080e2
1011.51	1.970e2
1011.53	1.430e2
1011.54	2.100e2
1011.56	1.230e2
1011.57	1.170e2
1011.58	2.450e2
1011.60	2.390e2
1011.61	1.500e2
1011.63	2.090e2
1011.64	2.480e2
1011.65	1.190e2
1011.67	8.600e1
1011.68	7.200e1
1011.69	1.710e2
1011.71	2.060e2
1011.72	1.400e2
1011.74	1.110e2
1011.75	1.330e2
1011.76	3.600e2
1011.78	1.730e2
1011.79	2.590e2
1011.81	2.880e2
1011.82	2.020e2
1011.83	2.510e2
1011.85	1.700e2
1011.86	2.910e2
1011.87	3.030e2
1011.89	1.830e2
1011.90	3.400e2
1011.92	3.570e2
1011.93	3.270e2
1011.94	3.010e2
1011.96	4.160e2
1011.97	2.740e2
1011.99	1.730e2
1012.00	1.310e2
1012.01	2.510e2
1012.03	2.010e2
1012.04	1.410e2
1012.06	2.250e2
1012.07	2.330e2
1012.08	2.080e2
1012.10	1.340e2
1012.11	1.480e2
1012.12	1.920e2
1012.14	1.340e2
1012.15	1.270e2
1012.17	1.810e2
1012.18	2.430e2
1012.19	1.720e2
1012.21	2.200e2
1012.22	1.580e2
1012.24	6.600e1
1012.25	1.730e2
1012.26	1.750e2
1012.28	1.930e2
1012.29	1.580e2
1012.31	1.400e2
1012.32	1.300e2
1012.33	1.730e2
1012.35	1.820e2
1012.36	3.020e2
1012.37	3.480e2
1012.39	1.970e2
1012.40	3.100e2
1012.42	5.270e2
1012.43	4.840e2
1012.44	4.900e2
1012.46	3.800e2
1012.47	3.700e2
1012.49	3.960e2
1012.50	3.200e2
1012.51	2.290e2
1012.53	2.610e2
1012.54	2.080e2
1012.56	2.010e2
1012.57	2.010e2
1012.58	2.210e2
1012.60	1.010e2
1012.61	1.100e2
1012.62	1.680e2
1012.64	1.560e2
1012.65	2.160e2
1012.67	1.290e2
1012.68	9.800e1
1012.69	1.290e2
1012.71	1.090e2
1012.72	1.290e2
1012.74	1.590e2
1012.75	2.070e2
1012.76	1.560e2
1012.78	3.700e1
1012.79	7.300e1
1012.81	1.820e2
1012.82	2.460e2
1012.83	2.640e2
1012.85	2.610e2
1012.86	2.320e2
1012.87	2.570e2
1012.89	1.780e2
1012.90	2.330e2
1012.92	3.400e2
1012.93	2.690e2
1012.94	2.610e2
1012.96	2.500e2
1012.97	3.550e2
1012.99	2.330e2
1013.00	1.190e2
1013.01	1.090e2
1013.03	7.900e1
1013.04	7.100e1
1013.06	1.170e2
1013.07	1.860e2
1013.08	1.220e2
1013.10	1.450e2
1013.11	1.850e2
1013.12	1.210e2
1013.14	1.400e2
1013.15	1.200e2
1013.17	2.180e2
1013.18	2.360e2
1013.19	2.520e2
1013.21	2.710e2
1013.22	1.620e2
1013.24	2.370e2
1013.25	2.830e2
1013.26	2.020e2
1013.28	2.930e2
1013.29	2.460e2
1013.31	2.100e2
1013.32	3.930e2
1013.33	3.210e2
1013.35	2.750e2
1013.36	4.520e2
1013.37	3.270e2
1013.39	4.660e2
1013.40	4.930e2
1013.42	4.350e2
1013.43	7.510e2
1013.44	6.940e2
1013.46	3.810e2
1013.47	4.780e2
1013.49	3.480e2
1013.50	4.330e2
1013.51	2.670e2
1013.53	2.450e2
1013.54	2.150e2
1013.56	1.580e2
1013.57	9.900e1
1013.58	1.780e2
1013.60	1.230e2
1013.61	1.090e2
1013.62	1.130e2
1013.64	3.080e2
1013.65	2.550e2
1013.67	7.600e1
1013.68	6.300e1
1013.69	1.260e2
1013.71	1.460e2
1013.72	1.300e2
1013.74	5.600e1
1013.75	9.100e1
1013.76	4.500e1
1013.78	4.100e1
1013.79	7.800e1
1013.81	1.330e2
1013.82	2.110e2
1013.83	1.670e2
1013.85	1.920e2
1013.86	2.680e2
1013.87	2.970e2
1013.89	2.730e2
1013.90	2.640e2
1013.92	2.990e2
1013.93	4.900e2
1013.94	2.400e2
1013.96	2.240e2
1013.97	3.390e2
1013.99	3.260e2
1014.00	2.770e2
1014.01	1.180e2
1014.03	1.210e2
1014.04	8.300e1
1014.06	8.100e1
1014.07	3.530e2
1014.08	2.420e2
1014.10	1.470e2
1014.11	1.540e2
1014.12	1.690e2
1014.14	1.990e2
1014.15	1.060e2
1014.17	1.020e2
1014.18	2.020e2
1014.19	8.700e1
1014.21	1.410e2
1014.22	2.300e2
1014.24	1.820e2
1014.25	1.680e2
1014.26	2.860e2
1014.28	2.540e2
1014.29	3.160e2
1014.31	2.780e2
1014.32	2.600e2
1014.33	4.200e2
1014.35	5.550e2
1014.36	3.990e2
1014.38	5.230e2
1014.39	4.500e2
1014.40	2.940e2
1014.42	2.540e2
1014.43	2.300e2
1014.44	3.120e2
1014.46	3.050e2
1014.47	2.710e2
1014.49	3.760e2
1014.50	1.960e2
1014.51	2.260e2
1014.53	1.920e2
1014.54	1.220e2
1014.56	1.570e2
1014.57	1.920e2
1014.58	5.000e1
1014.60	1.840e2
1014.61	1.630e2
1014.63	1.980e2
1014.64	8.900e1
1014.65	2.230e2
1014.67	2.300e2
1014.68	1.190e2
1014.69	1.050e2
1014.71	1.280e2
1014.72	1.390e2
1014.74	1.070e2
1014.75	9.500e1
1014.76	2.800e2
1014.78	2.140e2
1014.79	2.370e2
1014.81	2.240e2
1014.82	3.110e2
1014.83	5.470e2
1014.85	5.180e2
1014.86	5.240e2
1014.88	2.870e2
1014.89	4.640e2
1014.90	3.750e2
1014.92	2.430e2
1014.93	2.280e2
1014.95	3.310e2
1014.96	1.090e2
1014.97	2.640e2
1014.99	1.330e2
1015.00	1.060e2
1015.01	2.380e2
1015.03	1.500e2
1015.04	8.900e1
1015.06	1.320e2
1015.07	1.150e2
1015.08	1.630e2
1015.10	5.400e1
1015.11	1.530e2
1015.13	1.010e2
1015.14	1.930e2
1015.15	8.400e1
1015.17	5.000e1
1015.18	1.650e2
1015.20	6.800e1
1015.21	1.280e2
1015.22	2.530e2
1015.24	1.530e2
1015.25	5.300e1
1015.26	1.020e2
1015.28	1.240e2
1015.29	1.870e2
1015.31	2.070e2
1015.32	2.990e2
1015.33	3.010e2
1015.35	8.590e2
1015.36	8.100e2
1015.38	6.300e2
1015.39	3.110e2
1015.40	2.670e2
1015.42	2.790e2
1015.43	2.070e2
1015.45	1.860e2
1015.46	3.240e2
1015.47	3.370e2
1015.49	2.910e2
1015.50	2.200e2
1015.52	3.910e2
1015.53	2.300e2
1015.54	1.870e2
1015.56	2.840e2
1015.57	2.600e2
1015.58	1.480e2
1015.60	1.380e2
1015.61	1.460e2
1015.63	1.240e2
1015.64	2.420e2
1015.65	1.320e2
1015.67	7.700e1
1015.68	5.900e1
1015.70	8.700e1
1015.71	1.310e2
1015.72	1.840e2
1015.74	1.170e2
1015.75	1.280e2
1015.77	1.320e2
1015.78	1.240e2
1015.79	1.540e2
1015.81	3.220e2
1015.82	3.110e2
1015.84	2.380e2
1015.85	2.330e2
1015.86	2.610e2
1015.88	4.050e2
1015.89	4.630e2
1015.90	2.990e2
1015.92	3.130e2
1015.93	3.200e2
1015.95	4.140e2
1015.96	2.900e2
1015.97	2.070e2
1015.99	1.840e2
1016.00	4.600e1
1016.02	1.240e2
1016.03	1.350e2
1016.04	1.270e2
1016.06	9.800e1
1016.07	1.550e2
1016.09	1.430e2
1016.10	8.000e1
1016.11	1.270e2
1016.13	1.490e2
1016.14	1.480e2
1016.15	2.070e2
1016.17	1.130e2
1016.18	2.100e2
1016.20	1.780e2
1016.21	1.680e2
1016.22	1.970e2
1016.24	1.080e2
1016.25	1.870e2
1016.27	2.840e2
1016.28	1.900e2
1016.29	1.830e2
1016.31	2.830e2
1016.32	2.910e2
1016.34	3.110e2
1016.35	2.280e2
1016.36	3.170e2
1016.38	3.060e2
1016.39	2.730e2
1016.41	4.450e2
1016.42	4.130e2
1016.43	3.240e2
1016.45	2.780e2
1016.46	2.360e2
1016.47	3.150e2
1016.49	3.590e2
1016.50	1.280e2
1016.52	2.340e2
1016.53	1.410e2
1016.54	3.180e2
1016.56	1.970e2
1016.57	8.300e1
1016.59	1.570e2
1016.60	1.430e2
1016.61	1.610e2
1016.63	1.780e2
1016.64	2.700e1
1016.66	7.800e1
1016.67	1.030e2
1016.68	1.320e2
1016.70	7.300e1
1016.71	1.420e2
1016.73	1.700e2
1016.74	1.070e2
1016.75	1.670e2
1016.77	1.580e2
1016.78	1.400e2
1016.79	1.150e2
1016.81	2.150e2
1016.82	1.070e2
1016.84	1.280e2
1016.85	1.140e2
1016.86	2.510e2
1016.88	1.180e2
1016.89	1.370e2
1016.91	1.570e2
1016.92	1.700e2
1016.93	1.870e2
1016.95	3.090e2
1016.96	4.050e2
1016.98	2.700e2
1016.99	1.450e2
1017.00	1.130e2
1017.02	1.230e2
1017.03	1.640e2
1017.05	1.200e2
1017.06	2.330e2
1017.07	1.540e2
1017.09	2.920e2
1017.10	1.230e2
1017.11	1.820e2
1017.13	3.330e2
1017.14	1.110e2
1017.16	2.720e2
1017.17	9.000e1
1017.18	1.380e2
1017.20	8.100e1
1017.21	5.000e1
1017.23	2.050e2
1017.24	2.350e2
1017.25	1.540e2
1017.27	1.300e2
1017.28	2.610e2
1017.30	3.610e2
1017.31	1.940e2
1017.32	3.650e2
1017.34	1.750e2
1017.35	1.670e2
1017.37	2.810e2
1017.38	2.260e2
1017.39	2.950e2
1017.41	3.030e2
1017.42	1.240e2
1017.44	3.560e2
1017.45	2.780e2
1017.46	4.040e2
1017.48	3.630e2
1017.49	2.270e2
1017.50	4.160e2
1017.52	4.010e2
1017.53	2.830e2
1017.55	1.750e2
1017.56	1.680e2
1017.57	2.060e2
1017.59	1.580e2
1017.60	1.050e2
1017.62	1.380e2
1017.63	8.400e1
1017.64	1.040e2
1017.66	1.750e2
1017.67	1.870e2
1017.69	1.600e2
1017.70	1.830e2
1017.71	1.580e2
1017.73	1.000e2
1017.74	1.840e2
1017.76	1.250e2
1017.77	1.170e2
1017.78	1.390e2
1017.80	2.880e2
1017.81	1.710e2
1017.82	1.690e2
1017.84	3.580e2
1017.85	2.670e2
1017.87	1.580e2
1017.88	8.400e1
1017.89	9.300e1
1017.91	1.590e2
1017.92	1.130e2
1017.94	1.920e2
1017.95	1.760e2
1017.96	1.580e2
1017.98	2.170e2
1017.99	2.400e2
1018.01	2.320e2
1018.02	1.260e2
1018.03	5.900e1
1018.05	9.200e1
1018.06	1.370e2
1018.08	2.330e2
1018.09	3.860e2
1018.10	2.630e2
1018.12	2.580e2
1018.13	1.060e2
1018.15	2.270e2
1018.16	2.860e2
1018.17	3.150e2
1018.19	2.910e2
1018.20	1.260e2
1018.21	5.200e1
1018.23	1.380e2
1018.24	2.370e2
1018.26	1.650e2
1018.27	1.000e2
1018.28	8.700e1
1018.30	2.260e2
1018.31	1.940e2
1018.33	4.090e2
1018.34	3.640e2
1018.35	3.680e2
1018.37	3.280e2
1018.38	2.010e2
1018.40	3.250e2
1018.41	5.050e2
1018.42	1.910e2
1018.44	3.180e2
1018.45	3.140e2
1018.47	4.720e2
1018.48	5.280e2
1018.49	5.620e2
1018.51	7.120e2
1018.52	3.890e2
1018.54	3.790e2
1018.55	3.430e2
1018.56	1.880e2
1018.58	2.590e2
1018.59	1.480e2
1018.60	2.090e2
1018.62	2.150e2
1018.63	1.820e2
1018.65	3.850e2
1018.66	5.770e2
1018.67	7.060e2
1018.69	3.650e2
1018.70	4.010e2
1018.72	2.780e2
1018.73	4.030e2
1018.74	3.200e2
1018.76	3.630e2
1018.77	1.670e2
1018.79	2.610e2
1018.80	1.980e2
1018.81	3.850e2
1018.83	4.270e2
1018.84	5.240e2
1018.86	7.410e2
1018.87	3.790e2
1018.88	3.540e2
1018.90	3.490e2
1018.91	1.960e2
1018.93	2.960e2
1018.94	2.990e2
1018.95	2.120e2
1018.97	3.770e2
1018.98	4.750e2
1018.99	4.120e2
1019.01	5.020e2
1019.02	4.350e2
1019.04	3.120e2
1019.05	1.720e2
1019.06	1.140e2
1019.08	1.600e2
1019.09	1.320e2
1019.11	3.520e2
1019.12	3.220e2
1019.13	1.570e2
1019.15	1.740e2
1019.16	1.540e2
1019.18	1.520e2
1019.19	2.940e2
1019.20	3.620e2
1019.22	4.400e2
1019.23	1.190e2
1019.25	1.380e2
1019.26	1.690e2
1019.27	2.100e2
1019.29	1.970e2
1019.30	2.330e2
1019.32	3.290e2
1019.33	2.800e2
1019.34	3.660e2
1019.36	3.140e2
1019.37	3.610e2
1019.38	4.080e2
1019.40	3.280e2
1019.41	3.950e2
1019.43	3.750e2
1019.44	3.840e2
1019.45	4.930e2
1019.47	4.800e2
1019.48	4.920e2
1019.50	2.680e2
1019.51	3.930e2
1019.52	3.320e2
1019.54	1.900e2
1019.55	1.440e2
1019.57	1.900e2
1019.58	1.800e2
1019.59	1.580e2
1019.61	1.010e2
1019.62	1.280e2
1019.64	9.900e1
1019.65	6.600e1
1019.66	1.490e2
1019.68	2.800e2
1019.69	1.670e2
1019.71	1.640e2
1019.72	1.560e2
1019.73	1.670e2
1019.75	1.540e2
1019.76	1.000e2
1019.77	1.600e2
1019.79	2.690e2
1019.80	1.590e2
1019.82	1.780e2
1019.83	9.900e1
1019.84	1.090e2
1019.86	1.610e2
1019.87	3.570e2
1019.89	3.250e2
1019.90	4.270e2
1019.91	2.710e2
1019.93	2.270e2
1019.94	2.170e2
1019.96	2.500e2
1019.97	2.710e2
1019.98	1.810e2
1020.00	1.600e2
1020.01	1.690e2
1020.03	1.760e2
1020.04	1.310e2
1020.05	2.820e2
1020.07	2.480e2
1020.08	4.350e2
1020.10	1.890e2
1020.11	1.820e2
1020.12	6.100e1
1020.14	1.190e2
1020.15	1.160e2
1020.17	1.480e2
1020.18	2.140e2
1020.19	2.300e2
1020.21	2.060e2
1020.22	1.230e2
1020.23	4.050e2
1020.25	2.470e2
1020.26	1.210e2
1020.28	3.860e2
1020.29	2.820e2
1020.30	1.610e2
1020.32	3.700e2
1020.33	3.480e2
1020.35	5.920e2
1020.36	2.930e2
1020.37	2.990e2
1020.39	2.220e2
1020.40	2.550e2
1020.42	2.010e2
1020.43	3.960e2
1020.44	4.080e2
1020.46	4.330e2
1020.47	3.270e2
1020.49	3.070e2
1020.50	5.880e2
1020.51	3.610e2
1020.53	3.200e2
1020.54	3.850e2
1020.56	1.790e2
1020.57	1.290e2
1020.58	1.760e2
1020.60	1.930e2
1020.61	1.750e2
1020.63	1.950e2
1020.64	1.020e2
1020.65	1.280e2
1020.67	1.850e2
1020.68	2.290e2
1020.69	1.000e2
1020.71	1.520e2
1020.72	1.100e2
1020.74	2.060e2
1020.75	1.600e2
1020.76	2.030e2
1020.78	2.540e2
1020.79	1.640e2
1020.81	2.990e2
1020.82	3.500e2
1020.83	3.720e2
1020.85	1.330e2
1020.86	2.800e2
1020.88	3.370e2
1020.89	2.580e2
1020.90	3.360e2
1020.92	5.470e2
1020.93	2.000e2
1020.95	2.230e2
1020.96	3.030e2
1020.97	1.500e2
1020.99	2.690e2
1021.00	1.490e2
1021.02	6.500e1
1021.03	1.550e2
1021.04	2.110e2
1021.06	2.440e2
1021.07	1.220e2
1021.09	1.600e2
1021.10	1.350e2
1021.11	1.800e2
1021.13	3.110e2
1021.14	1.610e2
1021.16	2.540e2
1021.17	3.570e2
1021.18	2.310e2
1021.20	4.280e2
1021.21	6.240e2
1021.22	2.800e2
1021.24	1.720e2
1021.25	1.330e2
1021.27	1.570e2
1021.28	2.090e2
1021.29	1.860e2
1021.31	2.260e2
1021.32	3.450e2
1021.34	4.390e2
1021.35	6.990e2
1021.36	6.960e2
1021.38	5.470e2
1021.39	3.750e2
1021.41	5.090e2
1021.42	2.330e2
1021.43	1.840e2
1021.45	2.470e2
1021.46	3.300e2
1021.48	2.780e2
1021.49	9.030e2
1021.50	7.820e2
1021.52	5.900e2
1021.53	4.100e2
1021.55	2.760e2
1021.56	2.090e2
1021.57	2.210e2
1021.59	2.310e2
1021.60	1.410e2
1021.62	1.370e2
1021.63	2.750e2
1021.64	4.340e2
1021.66	7.450e2
1021.67	6.260e2
1021.69	7.560e2
1021.70	8.200e2
1021.71	3.950e2
1021.73	1.410e2
1021.74	2.570e2
1021.75	1.130e2
1021.77	2.070e2
1021.78	2.140e2
1021.80	2.890e2
1021.81	2.650e2
1021.82	5.770e2
1021.84	8.410e2
1021.85	4.940e2
1021.87	5.670e2
1021.88	4.820e2
1021.89	3.370e2
1021.91	2.520e2
1021.92	1.480e2
1021.94	2.780e2
1021.95	2.490e2
1021.96	3.320e2
1021.98	4.000e2
1021.99	5.380e2
1022.01	8.150e2
1022.02	4.830e2
1022.03	3.940e2
1022.05	3.950e2
1022.06	3.230e2
1022.08	1.400e2
1022.09	9.500e1
1022.10	2.760e2
1022.12	5.060e2
1022.13	5.090e2
1022.15	2.640e2
1022.16	4.560e2
1022.17	3.490e2
1022.19	3.700e2
1022.20	1.780e2
1022.22	2.120e2
1022.23	3.270e2
1022.24	2.710e2
1022.26	2.120e2
1022.27	1.200e2
1022.28	3.100e2
1022.30	4.450e2
1022.31	2.690e2
1022.33	3.860e2
1022.34	3.220e2
1022.35	4.770e2
1022.37	6.450e2
1022.38	7.980e2
1022.40	9.900e2
1022.41	1.138e3
1022.42	1.202e3
1022.44	9.940e2
1022.45	5.970e2
1022.47	4.040e2
1022.48	3.360e2
1022.49	3.720e2
1022.51	2.550e2
1022.52	2.810e2
1022.54	4.750e2
1022.55	8.600e1
1022.56	1.850e2
1022.58	9.600e1
1022.59	1.570e2
1022.61	2.280e2
1022.62	2.200e2
1022.63	1.300e2
1022.65	2.880e2
1022.66	2.790e2
1022.68	1.060e2
1022.69	4.600e1
1022.70	8.600e1
1022.72	1.600e2
1022.73	2.040e2
1022.75	2.880e2
1022.76	2.200e2
1022.77	3.340e2
1022.79	2.430e2
1022.80	6.200e1
1022.82	1.830e2
1022.83	2.240e2
1022.84	1.840e2
1022.86	5.590e2
1022.87	6.690e2
1022.88	9.710e2
1022.90	1.174e3
1022.91	1.230e3
1022.93	1.065e3
1022.94	7.550e2
1022.95	6.560e2
1022.97	5.030e2
1022.98	3.070e2
1023.00	2.710e2
1023.01	6.990e2
1023.02	5.380e2
1023.04	2.240e2
1023.05	1.630e2
1023.07	1.830e2
1023.08	1.040e2
1023.09	1.700e2
1023.11	2.680e2
1023.12	2.180e2
1023.14	1.290e2
1023.15	1.580e2
1023.16	1.190e2
1023.18	2.050e2
1023.19	1.970e2
1023.21	1.420e2
1023.22	3.410e2
1023.23	2.810e2
1023.25	1.230e2
1023.26	2.380e2
1023.28	2.100e2
1023.29	1.470e2
1023.30	2.230e2
1023.32	1.780e2
1023.33	3.120e2
1023.35	5.100e2
1023.36	5.630e2
1023.37	8.150e2
1023.39	8.000e2
1023.40	9.210e2
1023.42	9.660e2
1023.43	7.590e2
1023.44	6.810e2
1023.46	7.530e2
1023.47	5.170e2
1023.49	2.700e2
1023.50	3.040e2
1023.51	4.360e2
1023.53	4.460e2
1023.54	2.780e2
1023.55	1.530e2
1023.57	3.270e2
1023.58	1.240e2
1023.60	1.210e2
1023.61	2.740e2
1023.62	2.910e2
1023.64	2.510e2
1023.65	4.360e2
1023.67	1.280e2
1023.68	1.300e2
1023.69	1.090e2
1023.71	1.150e2
1023.72	2.230e2
1023.74	1.560e2
1023.75	9.000e1
1023.76	2.000e2
1023.78	2.880e2
1023.79	1.610e2
1023.81	2.070e2
1023.82	1.530e2
1023.83	1.120e2
1023.85	2.590e2
1023.86	2.460e2
1023.88	2.220e2
1023.89	3.380e2
1023.90	4.120e2
1023.92	5.610e2
1023.93	4.780e2
1023.95	4.910e2
1023.96	5.580e2
1023.97	2.220e2
1023.99	1.780e2
1024.00	1.910e2
1024.02	1.640e2
1024.03	1.640e2
1024.04	9.900e1
1024.06	2.050e2
1024.07	1.900e2
1024.09	1.850e2
1024.10	2.760e2
1024.11	1.710e2
1024.13	1.380e2
1024.14	1.110e2
1024.16	1.940e2
1024.17	3.380e2
1024.18	4.910e2
1024.20	3.820e2
1024.21	2.040e2
1024.23	1.370e2
1024.24	1.990e2
1024.25	2.190e2
1024.27	1.960e2
1024.28	2.940e2
1024.30	2.360e2
1024.31	2.280e2
1024.32	3.370e2
1024.34	2.270e2
1024.35	4.190e2
1024.36	6.780e2
1024.38	4.620e2
1024.39	4.900e2
1024.41	4.840e2
1024.42	4.630e2
1024.43	4.660e2
1024.45	3.310e2
1024.46	2.470e2
1024.48	2.690e2
1024.49	4.510e2
1024.50	3.150e2
1024.52	1.560e2
1024.53	2.300e2
1024.55	2.120e2
1024.56	1.600e2
1024.57	1.420e2
1024.59	3.410e2
1024.60	2.860e2
1024.62	2.310e2
1024.63	3.820e2
1024.64	1.790e2
1024.66	1.640e2
1024.67	1.360e2
1024.69	4.200e1
1024.70	5.100e1
1024.71	5.800e1
1024.73	1.430e2
1024.74	2.410e2
1024.76	2.360e2
1024.77	1.890e2
1024.78	2.020e2
1024.80	2.740e2
1024.81	2.630e2
1024.83	1.230e2
1024.84	2.020e2
1024.85	2.850e2
1024.87	2.730e2
1024.88	4.090e2
1024.90	4.320e2
1024.91	2.360e2
1024.92	2.600e2
1024.94	1.650e2
1024.95	1.750e2
1024.97	1.390e2
1024.98	1.240e2
1024.99	1.270e2
1025.01	1.790e2
1025.02	1.250e2
1025.04	2.000e2
1025.05	1.400e2
1025.06	7.300e1
1025.08	9.400e1
1025.09	2.110e2
1025.11	1.090e2
1025.12	1.250e2
1025.13	1.240e2
1025.15	1.260e2
1025.16	1.830e2
1025.18	1.900e2
1025.19	2.660e2
1025.20	3.080e2
1025.22	2.190e2
1025.23	1.730e2
1025.25	2.860e2
1025.26	2.990e2
1025.27	9.700e1
1025.29	1.320e2
1025.30	1.520e2
1025.31	2.330e2
1025.33	1.570e2
1025.34	2.370e2
1025.36	3.650e2
1025.37	4.090e2
1025.38	4.250e2
1025.40	3.010e2
1025.41	3.690e2
1025.43	3.610e2
1025.44	4.610e2
1025.45	1.380e2
1025.47	3.170e2
1025.48	2.620e2
1025.50	2.920e2
1025.51	2.090e2
1025.52	2.340e2
1025.54	1.260e2
1025.55	1.700e2
1025.57	3.050e2
1025.58	1.120e2
1025.59	6.700e1
1025.61	1.020e2
1025.62	8.900e1
1025.64	9.000e1
1025.65	1.690e2
1025.66	2.310e2
1025.68	2.240e2
1025.69	2.020e2
1025.71	1.050e2
1025.72	1.110e2
1025.73	1.260e2
1025.75	2.050e2
1025.76	1.180e2
1025.78	1.120e2
1025.79	9.200e1
1025.80	1.250e2
1025.82	3.220e2
1025.83	2.450e2
1025.85	2.170e2
1025.86	3.700e2
1025.87	4.050e2
1025.89	2.120e2
1025.90	1.380e2
1025.92	3.320e2
1025.93	1.190e2
1025.94	1.340e2
1025.96	1.900e2
1025.97	1.820e2
1025.99	5.920e2
1026.00	2.590e2
1026.01	1.880e2
1026.03	2.760e2
1026.04	2.390e2
1026.06	1.450e2
1026.07	1.170e2
1026.08	1.070e2
1026.10	2.310e2
1026.11	2.190e2
1026.13	8.900e1
1026.14	1.670e2
1026.15	2.430e2
1026.17	1.620e2
1026.18	3.780e2
1026.20	3.930e2
1026.21	1.060e2
1026.22	1.300e2
1026.24	1.060e2
1026.25	9.600e1
1026.27	1.710e2
1026.28	1.360e2
1026.29	1.910e2
1026.31	3.130e2
1026.32	3.190e2
1026.34	3.830e2
1026.35	4.110e2
1026.36	2.610e2
1026.38	2.760e2
1026.39	2.060e2
1026.41	3.520e2
1026.42	4.090e2
1026.43	3.680e2
1026.45	1.980e2
1026.46	2.360e2
1026.48	1.400e2
1026.49	3.040e2
1026.50	2.980e2
1026.52	3.600e2
1026.53	2.940e2
1026.55	5.730e2
1026.56	3.190e2
1026.57	1.560e2
1026.59	2.390e2
1026.60	1.910e2
1026.61	2.350e2
1026.63	1.750e2
1026.64	8.300e1
1026.66	1.990e2
1026.67	2.040e2
1026.68	6.100e1
1026.70	1.090e2
1026.71	1.090e2
1026.73	9.700e1
1026.74	8.500e1
1026.75	2.680e2
1026.77	9.400e1
1026.78	1.250e2
1026.80	6.600e1
1026.81	9.800e1
1026.82	1.840e2
1026.84	1.940e2
1026.85	2.170e2
1026.87	1.450e2
1026.88	1.930e2
1026.89	2.120e2
1026.91	1.440e2
1026.92	2.040e2
1026.94	1.290e2
1026.95	1.690e2
1026.96	1.140e2
1026.98	1.800e2
1026.99	2.590e2
1027.01	2.080e2
1027.02	2.630e2
1027.03	1.370e2
1027.05	2.280e2
1027.06	3.450e2
1027.08	3.200e2
1027.09	7.110e2
1027.10	4.390e2
1027.12	3.980e2
1027.13	2.530e2
1027.15	4.010e2
1027.16	3.810e2
1027.17	2.440e2
1027.19	1.620e2
1027.20	1.720e2
1027.22	9.600e1
1027.23	1.400e2
1027.24	1.930e2
1027.26	2.610e2
1027.27	1.640e2
1027.29	1.360e2
1027.30	8.600e1
1027.31	1.910e2
1027.33	2.950e2
1027.34	3.210e2
1027.36	4.980e2
1027.37	4.390e2
1027.38	3.180e2
1027.40	3.040e2
1027.41	3.790e2
1027.43	2.810e2
1027.44	1.750e2
1027.45	2.630e2
1027.47	4.290e2
1027.48	3.690e2
1027.50	3.610e2
1027.51	6.160e2
1027.52	2.920e2
1027.54	3.180e2
1027.55	2.700e2
1027.57	2.260e2
1027.58	6.400e1
1027.59	1.770e2
1027.61	1.790e2
1027.62	1.840e2
1027.64	3.290e2
1027.65	2.610e2
1027.66	3.290e2
1027.68	2.160e2
1027.69	6.900e1
1027.71	1.350e2
1027.72	1.950e2
1027.73	6.900e1
1027.75	3.320e2
1027.76	2.680e2
1027.78	1.460e2
1027.79	1.210e2
[truncated: 262,975 more rows]
