# Supplementary material for: Structural insights into chaperone addiction of toxin-antitoxin systems
Source: Nat Commun. 2019 Feb 15;10:782. doi: 10.1038/s41467-019-08747-4 (PMC6377645; doi:10.1038/s41467-019-08747-4)
Supplement: Supplementary file 5 — Supplementary Data 2 [file 41467_2019_8747_MOESM5_ESM.zip › NativeMS-Data/C4-Titration/SecB-C4-5eq.txt]

1000.01	1.890e2
1000.03	2.840e2
1000.04	4.430e2
1000.05	4.770e2
1000.07	3.080e2
1000.08	3.770e2
1000.10	4.830e2
1000.11	5.610e2
1000.12	3.760e2
1000.14	1.730e2
1000.15	2.600e2
1000.17	2.000e2
1000.18	3.710e2
1000.19	1.930e2
1000.21	2.680e2
1000.22	2.090e2
1000.23	3.770e2
1000.25	1.650e2
1000.26	1.060e2
1000.28	1.530e2
1000.29	3.200e2
1000.30	2.660e2
1000.32	4.630e2
1000.33	2.700e2
1000.34	4.590e2
1000.36	3.860e2
1000.37	3.680e2
1000.39	3.800e2
1000.40	3.590e2
1000.41	3.110e2
1000.43	3.130e2
1000.44	2.440e2
1000.45	2.780e2
1000.47	5.700e2
1000.48	4.780e2
1000.50	4.430e2
1000.51	4.820e2
1000.52	3.220e2
1000.54	2.630e2
1000.55	1.440e2
1000.57	1.530e2
1000.58	2.440e2
1000.59	3.090e2
1000.61	2.160e2
1000.62	2.450e2
1000.63	1.790e2
1000.65	1.130e2
1000.66	1.570e2
1000.68	1.850e2
1000.69	1.690e2
1000.70	1.980e2
1000.72	1.370e2
1000.73	8.000e1
1000.74	2.100e2
1000.76	2.820e2
1000.77	1.760e2
1000.79	2.550e2
1000.80	1.570e2
1000.81	2.040e2
1000.83	2.900e2
1000.84	1.280e2
1000.86	8.000e1
1000.87	2.410e2
1000.88	3.540e2
1000.90	2.160e2
1000.91	3.330e2
1000.92	4.620e2
1000.94	2.440e2
1000.95	2.140e2
1000.97	2.230e2
1000.98	2.470e2
1000.99	3.530e2
1001.01	2.750e2
1001.02	5.940e2
1001.03	3.970e2
1001.05	4.710e2
1001.06	7.660e2
1001.08	2.740e2
1001.09	3.110e2
1001.10	1.520e2
1001.12	6.100e1
1001.13	3.200e1
1001.15	1.970e2
1001.16	1.920e2
1001.17	3.090e2
1001.19	2.630e2
1001.20	3.640e2
1001.21	2.810e2
1001.23	2.660e2
1001.24	1.120e2
1001.26	3.750e2
1001.27	1.910e2
1001.28	2.500e1
1001.30	1.280e2
1001.31	1.670e2
1001.32	7.900e1
1001.34	2.070e2
1001.35	3.360e2
1001.37	9.180e2
1001.38	9.890e2
1001.39	5.880e2
1001.41	5.060e2
1001.42	3.680e2
1001.44	3.100e2
1001.45	3.510e2
1001.46	3.180e2
1001.48	5.580e2
1001.49	7.730e2
1001.50	5.010e2
1001.52	2.930e2
1001.53	1.290e2
1001.55	2.020e2
1001.56	1.260e2
1001.57	1.010e2
1001.59	3.500e2
1001.60	6.650e2
1001.61	4.610e2
1001.63	4.270e2
1001.64	2.680e2
1001.66	2.040e2
1001.67	1.790e2
1001.68	2.280e2
1001.70	2.610e2
1001.71	1.570e2
1001.73	8.700e1
1001.74	1.460e2
1001.75	2.190e2
1001.77	3.940e2
1001.78	1.710e2
1001.79	3.340e2
1001.81	2.820e2
1001.82	1.420e2
1001.84	3.710e2
1001.85	3.520e2
1001.86	2.510e2
1001.88	4.900e1
1001.89	2.290e2
1001.90	2.660e2
1001.92	3.130e2
1001.93	3.120e2
1001.95	2.260e2
1001.96	3.940e2
1001.97	3.930e2
1001.99	1.910e2
1002.00	1.730e2
1002.02	2.600e2
1002.03	2.160e2
1002.04	1.930e2
1002.06	3.310e2
1002.07	2.660e2
1002.08	3.470e2
1002.10	3.170e2
1002.11	1.800e2
1002.13	1.750e2
1002.14	5.600e1
1002.15	1.310e2
1002.17	5.070e2
1002.18	4.050e2
1002.19	2.730e2
1002.21	4.650e2
1002.22	3.350e2
1002.24	5.170e2
1002.25	3.660e2
1002.26	2.680e2
1002.28	2.930e2
1002.29	2.160e2
1002.31	3.520e2
1002.32	5.660e2
1002.33	8.080e2
1002.35	6.720e2
1002.36	5.860e2
1002.37	6.670e2
1002.39	5.260e2
1002.40	3.500e2
1002.42	2.930e2
1002.43	3.120e2
1002.44	4.640e2
1002.46	3.460e2
1002.47	5.170e2
1002.49	6.370e2
1002.50	7.350e2
1002.51	5.620e2
1002.53	4.300e2
1002.54	2.310e2
1002.55	2.930e2
1002.57	2.140e2
1002.58	2.860e2
1002.60	4.950e2
1002.61	5.280e2
1002.62	1.040e2
1002.64	4.920e2
1002.65	1.880e2
1002.66	2.290e2
1002.68	2.140e2
1002.69	2.190e2
1002.71	7.890e2
1002.72	3.270e2
1002.73	1.790e2
1002.75	2.530e2
1002.76	1.500e2
1002.78	2.900e2
1002.79	1.980e2
1002.80	2.920e2
1002.82	2.670e2
1002.83	2.230e2
1002.84	2.120e2
1002.86	4.870e2
1002.87	3.730e2
1002.89	6.600e1
1002.90	2.420e2
1002.91	4.960e2
1002.93	1.770e2
1002.94	1.310e2
1002.95	4.090e2
1002.97	2.350e2
1002.98	3.150e2
1003.00	3.020e2
1003.01	1.390e2
1003.02	3.890e2
1003.04	1.680e2
1003.05	3.490e2
1003.07	2.890e2
1003.08	1.210e2
1003.09	1.690e2
1003.11	1.930e2
1003.12	1.690e2
1003.13	4.600e2
1003.15	6.340e2
1003.16	4.110e2
1003.18	4.130e2
1003.19	4.330e2
1003.20	2.470e2
1003.22	1.940e2
1003.23	1.250e2
1003.25	6.600e1
1003.26	2.640e2
1003.27	1.690e2
1003.29	3.130e2
1003.30	2.450e2
1003.31	2.610e2
1003.33	4.350e2
1003.34	3.300e2
1003.36	4.690e2
1003.37	4.700e2
1003.38	3.540e2
1003.40	3.120e2
1003.41	3.110e2
1003.42	2.830e2
1003.44	4.530e2
1003.45	4.730e2
1003.47	5.500e2
1003.48	5.700e2
1003.49	6.190e2
1003.51	4.160e2
1003.52	3.260e2
1003.54	2.100e2
1003.55	3.830e2
1003.56	1.830e2
1003.58	1.250e2
1003.59	2.100e2
1003.60	1.240e2
1003.62	2.690e2
1003.63	2.490e2
1003.65	1.480e2
1003.66	2.970e2
1003.67	2.370e2
1003.69	2.370e2
1003.70	2.070e2
1003.72	2.250e2
1003.73	2.360e2
1003.74	8.200e1
1003.76	8.100e1
1003.77	2.140e2
1003.78	1.960e2
1003.80	4.520e2
1003.81	1.700e2
1003.83	2.050e2
1003.84	2.590e2
1003.85	3.550e2
1003.87	3.300e2
1003.88	3.800e2
1003.89	2.480e2
1003.91	2.540e2
1003.92	4.150e2
1003.94	1.670e2
1003.95	2.070e2
1003.96	1.390e2
1003.98	1.860e2
1003.99	1.880e2
1004.01	2.950e2
1004.02	9.800e1
1004.03	1.510e2
1004.05	1.530e2
1004.06	1.610e2
1004.07	3.200e2
1004.09	1.890e2
1004.10	2.320e2
1004.12	1.470e2
1004.13	1.730e2
1004.14	2.090e2
1004.16	3.660e2
1004.17	3.990e2
1004.19	2.470e2
1004.20	2.800e2
1004.21	3.970e2
1004.23	3.300e2
1004.24	9.200e1
1004.25	2.530e2
1004.27	2.160e2
1004.28	3.010e2
1004.30	1.930e2
1004.31	2.180e2
1004.32	4.030e2
1004.34	4.240e2
1004.35	2.840e2
1004.37	3.500e2
1004.38	4.250e2
1004.39	3.050e2
1004.41	2.500e2
1004.42	3.070e2
1004.43	1.560e2
1004.45	2.220e2
1004.46	3.700e2
1004.48	6.280e2
1004.49	4.460e2
1004.50	5.380e2
1004.52	5.260e2
1004.53	3.370e2
1004.54	1.430e2
1004.56	5.700e1
1004.57	2.910e2
1004.59	2.730e2
1004.60	1.720e2
1004.61	3.680e2
1004.63	2.170e2
1004.64	3.300e2
1004.66	3.040e2
1004.67	2.670e2
1004.68	1.290e2
1004.70	2.400e2
1004.71	3.790e2
1004.72	4.200e1
1004.74	1.220e2
1004.75	2.300e2
1004.77	2.100e2
1004.78	3.250e2
1004.79	9.200e1
1004.81	6.800e1
1004.82	2.620e2
1004.84	2.780e2
1004.85	3.360e2
1004.86	3.110e2
1004.88	3.520e2
1004.89	3.390e2
1004.90	9.200e1
1004.92	1.820e2
1004.93	3.700e2
1004.95	2.240e2
1004.96	3.170e2
1004.97	5.890e2
1004.99	3.750e2
1005.00	2.680e2
1005.02	4.880e2
1005.03	2.300e2
1005.04	3.310e2
1005.06	1.090e2
1005.07	3.260e2
1005.08	9.900e1
1005.10	2.900e1
1005.11	1.650e2
1005.13	3.180e2
1005.14	2.660e2
1005.15	1.610e2
1005.17	1.970e2
1005.18	6.600e1
1005.19	1.430e2
1005.21	9.200e1
1005.22	2.580e2
1005.24	1.880e2
1005.25	2.240e2
1005.26	1.240e2
1005.28	2.230e2
1005.29	2.370e2
1005.31	1.090e2
1005.32	2.000e2
1005.33	4.010e2
1005.35	3.120e2
1005.36	3.240e2
1005.37	2.460e2
1005.39	1.890e2
1005.40	1.720e2
1005.42	2.890e2
1005.43	3.280e2
1005.44	4.220e2
1005.46	6.710e2
1005.47	6.300e2
1005.49	6.730e2
1005.50	3.830e2
1005.51	6.230e2
1005.53	5.290e2
1005.54	2.410e2
1005.55	1.220e2
1005.57	1.580e2
1005.58	1.700e2
1005.60	2.820e2
1005.61	2.000e2
1005.62	3.730e2
1005.64	4.360e2
1005.65	1.880e2
1005.67	5.630e2
1005.68	2.980e2
1005.69	4.870e2
1005.71	3.020e2
1005.72	6.000e1
1005.73	2.500e2
1005.75	4.640e2
1005.76	6.040e2
1005.78	2.260e2
1005.79	1.730e2
1005.80	4.190e2
1005.82	1.330e2
1005.83	4.090e2
1005.85	2.710e2
1005.86	5.580e2
1005.87	2.860e2
1005.89	1.610e2
1005.90	3.700e2
1005.91	5.150e2
1005.93	2.590e2
1005.94	1.850e2
1005.96	8.600e1
1005.97	5.260e2
1005.98	7.480e2
1006.00	7.650e2
1006.01	5.930e2
1006.03	3.050e2
1006.04	2.670e2
1006.05	3.070e2
1006.07	4.940e2
1006.08	3.720e2
1006.09	3.640e2
1006.11	3.930e2
1006.12	1.160e2
1006.14	1.800e2
1006.15	2.250e2
1006.16	2.310e2
1006.18	2.570e2
1006.19	3.570e2
1006.21	6.760e2
1006.22	3.740e2
1006.23	1.900e2
1006.25	1.000e2
1006.26	2.000e2
1006.27	2.530e2
1006.29	3.360e2
1006.30	5.460e2
1006.32	4.480e2
1006.33	5.600e2
1006.34	1.002e3
1006.36	6.280e2
1006.37	2.710e2
1006.39	1.890e2
1006.40	2.200e2
1006.41	1.320e2
1006.43	3.130e2
1006.44	1.960e2
1006.45	2.600e2
1006.47	7.110e2
1006.48	9.350e2
1006.50	1.228e3
1006.51	7.360e2
1006.52	6.700e2
1006.54	4.800e2
1006.55	1.230e2
1006.57	6.800e1
1006.58	1.960e2
1006.59	4.020e2
1006.61	4.250e2
1006.62	3.290e2
1006.63	3.260e2
1006.65	3.390e2
1006.66	5.200e2
1006.68	2.270e2
1006.69	2.390e2
1006.70	2.820e2
1006.72	4.240e2
1006.73	1.550e2
1006.75	1.880e2
1006.76	2.860e2
1006.77	1.670e2
1006.79	3.550e2
1006.80	3.300e2
1006.81	1.420e2
1006.83	3.880e2
1006.84	2.320e2
1006.86	2.820e2
1006.87	3.430e2
1006.88	3.580e2
1006.90	6.100e2
1006.91	2.360e2
1006.93	2.000e2
1006.94	2.200e2
1006.95	2.000e2
1006.97	2.780e2
1006.98	2.560e2
1006.99	2.870e2
1007.01	4.710e2
1007.02	2.540e2
1007.04	1.790e2
1007.05	3.860e2
1007.06	3.360e2
1007.08	2.570e2
1007.09	9.400e1
1007.11	1.580e2
1007.12	1.250e2
1007.13	1.280e2
1007.15	2.030e2
1007.16	1.840e2
1007.17	2.330e2
1007.19	1.310e2
1007.20	1.740e2
1007.22	1.910e2
1007.23	1.610e2
1007.24	6.200e1
1007.26	1.110e2
1007.27	1.250e2
1007.29	1.030e2
1007.30	2.590e2
1007.31	3.190e2
1007.33	2.060e2
1007.34	2.000e2
1007.35	3.060e2
1007.37	2.910e2
1007.38	4.070e2
1007.40	4.540e2
1007.41	3.360e2
1007.42	2.620e2
1007.44	3.500e2
1007.45	3.050e2
1007.47	3.120e2
1007.48	6.420e2
1007.49	8.170e2
1007.51	9.150e2
1007.52	6.520e2
1007.53	7.360e2
1007.55	8.120e2
1007.56	4.200e2
1007.58	3.160e2
1007.59	2.360e2
1007.60	3.570e2
1007.62	1.580e2
1007.63	1.240e2
1007.65	3.680e2
1007.66	1.320e2
1007.67	3.300e2
1007.69	1.690e2
1007.70	1.210e2
1007.71	1.250e2
1007.73	2.280e2
1007.74	2.790e2
1007.76	1.800e2
1007.77	2.090e2
1007.78	2.890e2
1007.80	5.900e1
1007.81	1.300e2
1007.83	3.880e2
1007.84	2.450e2
1007.85	2.570e2
1007.87	3.410e2
1007.88	2.750e2
1007.89	2.470e2
1007.91	2.300e2
1007.92	4.020e2
1007.94	4.500e2
1007.95	2.950e2
1007.96	3.250e2
1007.98	2.850e2
1007.99	2.940e2
1008.01	1.370e2
1008.02	3.370e2
1008.03	2.410e2
1008.05	1.650e2
1008.06	3.050e2
1008.07	1.900e2
1008.09	1.330e2
1008.10	2.420e2
1008.12	2.560e2
1008.13	3.760e2
1008.14	2.260e2
1008.16	8.800e1
1008.17	3.320e2
1008.19	4.580e2
1008.20	3.080e2
1008.21	3.050e2
1008.23	4.180e2
1008.24	1.790e2
1008.26	2.760e2
1008.27	8.400e1
1008.28	1.310e2
1008.30	2.240e2
1008.31	5.710e2
1008.32	2.410e2
1008.34	4.070e2
1008.35	4.030e2
1008.37	3.230e2
1008.38	3.150e2
1008.39	3.930e2
1008.41	3.710e2
1008.42	2.160e2
1008.44	4.270e2
1008.45	3.450e2
1008.46	4.870e2
1008.48	6.810e2
1008.49	1.280e3
1008.50	1.512e3
1008.52	7.230e2
1008.53	5.320e2
1008.55	5.880e2
1008.56	3.070e2
1008.57	3.060e2
1008.59	3.030e2
1008.60	4.150e2
1008.62	4.280e2
1008.63	2.980e2
1008.64	3.680e2
1008.66	3.430e2
1008.67	2.300e2
1008.68	1.230e2
1008.70	3.180e2
1008.71	1.810e2
1008.73	2.210e2
1008.74	2.020e2
1008.75	4.030e2
1008.77	3.260e2
1008.78	1.110e2
1008.80	3.240e2
1008.81	8.100e2
1008.82	7.820e2
1008.84	3.610e2
1008.85	3.800e2
1008.86	2.780e2
1008.88	1.840e2
1008.89	2.730e2
1008.91	4.470e2
1008.92	2.960e2
1008.93	2.050e2
1008.95	3.390e2
1008.96	3.230e2
1008.98	6.130e2
1008.99	6.250e2
1009.00	5.630e2
1009.02	5.380e2
1009.03	5.430e2
1009.04	3.640e2
1009.06	1.090e2
1009.07	1.260e2
1009.09	2.590e2
1009.10	2.810e2
1009.11	1.410e2
1009.13	2.460e2
1009.14	3.680e2
1009.16	3.450e2
1009.17	6.600e2
1009.18	3.490e2
1009.20	1.700e2
1009.21	2.050e2
1009.23	1.990e2
1009.24	2.090e2
1009.25	3.790e2
1009.27	2.130e2
1009.28	2.240e2
1009.29	1.480e2
1009.31	3.360e2
1009.32	3.730e2
1009.34	5.150e2
1009.35	8.750e2
1009.36	4.860e2
1009.38	5.750e2
1009.39	5.370e2
1009.41	2.980e2
1009.42	5.850e2
1009.43	3.170e2
1009.45	2.520e2
1009.46	2.470e2
1009.47	3.340e2
1009.49	5.190e2
1009.50	6.540e2
1009.52	6.200e2
1009.53	7.900e2
1009.54	3.160e2
1009.56	4.460e2
1009.57	3.360e2
1009.59	6.420e2
1009.60	3.300e2
1009.61	2.190e2
1009.63	1.470e2
1009.64	2.380e2
1009.66	3.240e2
1009.67	1.720e2
1009.68	2.320e2
1009.70	2.110e2
1009.71	2.690e2
1009.72	9.500e1
1009.74	5.300e1
1009.75	1.400e2
1009.77	2.190e2
1009.78	1.180e2
1009.79	2.410e2
1009.81	3.900e2
1009.82	2.810e2
1009.84	4.100e2
1009.85	2.900e2
1009.86	2.600e2
1009.88	2.550e2
1009.89	1.530e2
1009.90	3.730e2
1009.92	1.990e2
1009.93	2.370e2
1009.95	1.780e2
1009.96	2.600e2
1009.97	3.820e2
1009.99	3.100e2
1010.00	3.820e2
1010.02	2.290e2
1010.03	1.670e2
1010.04	3.370e2
1010.06	5.830e2
1010.07	5.720e2
1010.08	2.380e2
1010.10	1.690e2
1010.11	3.210e2
1010.13	2.910e2
1010.14	2.040e2
1010.15	1.520e2
1010.17	1.200e2
1010.18	1.510e2
1010.20	5.200e2
1010.21	4.910e2
1010.22	3.280e2
1010.24	3.180e2
1010.25	3.260e2
1010.27	3.920e2
1010.28	1.240e2
1010.29	4.160e2
1010.31	2.450e2
1010.32	2.040e2
1010.33	4.730e2
1010.35	5.350e2
1010.36	9.270e2
1010.38	5.600e2
1010.39	2.520e2
1010.40	2.640e2
1010.42	2.350e2
1010.43	2.230e2
1010.45	4.290e2
1010.46	6.380e2
1010.47	6.050e2
1010.49	7.560e2
1010.50	9.500e2
1010.51	6.470e2
1010.53	8.430e2
1010.54	2.220e2
1010.56	1.310e2
1010.57	2.360e2
1010.58	2.950e2
1010.60	1.060e2
1010.61	2.040e2
1010.63	3.230e2
1010.64	1.880e2
1010.65	4.820e2
1010.67	2.990e2
1010.68	3.920e2
1010.70	1.810e2
1010.71	3.920e2
1010.72	2.410e2
1010.74	2.550e2
1010.75	5.550e2
1010.76	3.960e2
1010.78	2.000e2
1010.79	3.270e2
1010.81	2.470e2
1010.82	2.940e2
1010.83	4.490e2
1010.85	3.600e2
1010.86	1.840e2
1010.88	8.100e1
1010.89	2.270e2
1010.90	3.510e2
1010.92	2.710e2
1010.93	2.920e2
1010.95	4.310e2
1010.96	5.110e2
1010.97	3.760e2
1010.99	3.560e2
1011.00	3.890e2
1011.01	2.050e2
1011.03	2.020e2
1011.04	4.070e2
1011.06	3.250e2
1011.07	5.220e2
1011.08	3.610e2
1011.10	3.340e2
1011.11	5.040e2
1011.13	1.810e2
1011.14	1.920e2
1011.15	2.870e2
1011.17	3.900e2
1011.18	3.700e2
1011.19	1.840e2
1011.21	3.240e2
1011.22	3.780e2
1011.24	2.390e2
1011.25	3.100e2
1011.26	2.290e2
1011.28	7.300e1
1011.29	2.750e2
1011.31	2.820e2
1011.32	3.790e2
1011.33	2.760e2
1011.35	2.290e2
1011.36	4.050e2
1011.38	7.470e2
1011.39	5.680e2
1011.40	5.140e2
1011.42	3.740e2
1011.43	4.610e2
1011.44	5.200e2
1011.46	4.830e2
1011.47	6.190e2
1011.49	7.320e2
1011.50	7.380e2
1011.51	7.530e2
1011.53	5.320e2
1011.54	3.200e2
1011.56	2.200e2
1011.57	2.080e2
1011.58	2.150e2
1011.60	2.020e2
1011.61	1.710e2
1011.63	2.370e2
1011.64	4.520e2
1011.65	3.270e2
1011.67	5.150e2
1011.68	3.200e2
1011.69	2.660e2
1011.71	7.300e1
1011.72	6.700e1
1011.74	1.310e2
1011.75	5.000e2
1011.76	3.080e2
1011.78	2.250e2
1011.79	1.720e2
1011.81	3.690e2
1011.82	3.660e2
1011.83	2.060e2
1011.85	3.800e2
1011.86	5.300e2
1011.87	3.340e2
1011.89	1.640e2
1011.90	1.290e2
1011.92	1.740e2
1011.93	2.050e2
1011.94	3.190e2
1011.96	3.000e2
1011.97	4.470e2
1011.99	3.270e2
1012.00	3.520e2
1012.01	2.990e2
1012.03	1.820e2
1012.04	2.600e2
1012.06	2.170e2
1012.07	1.180e2
1012.08	1.940e2
1012.10	2.220e2
1012.11	3.620e2
1012.12	3.510e2
1012.14	3.730e2
1012.15	2.880e2
1012.17	3.030e2
1012.18	2.740e2
1012.19	3.820e2
1012.21	6.330e2
1012.22	2.870e2
1012.24	2.610e2
1012.25	1.150e2
1012.26	2.150e2
1012.28	3.260e2
1012.29	2.780e2
1012.31	2.630e2
1012.32	1.950e2
1012.33	1.300e2
1012.35	2.660e2
1012.36	3.100e2
1012.37	4.070e2
1012.39	5.920e2
1012.40	6.020e2
1012.42	5.010e2
1012.43	5.530e2
1012.44	7.630e2
1012.46	9.670e2
1012.47	1.120e3
1012.49	1.041e3
1012.50	9.140e2
1012.51	7.420e2
1012.53	5.330e2
1012.54	5.050e2
1012.56	2.010e2
1012.57	9.600e1
1012.58	2.980e2
1012.60	1.250e2
1012.61	8.800e1
1012.62	2.420e2
1012.64	3.910e2
1012.65	2.860e2
1012.67	2.250e2
1012.68	6.200e1
1012.69	2.200e1
1012.71	4.900e1
1012.72	1.640e2
1012.74	1.390e2
1012.75	5.000e2
1012.76	3.390e2
1012.78	2.750e2
1012.79	1.700e2
1012.81	1.650e2
1012.82	1.980e2
1012.83	4.260e2
1012.85	3.750e2
1012.86	2.850e2
1012.87	2.840e2
1012.89	3.960e2
1012.90	3.460e2
1012.92	3.140e2
1012.93	3.640e2
1012.94	2.110e2
1012.96	4.000e2
1012.97	3.070e2
1012.99	2.890e2
1013.00	2.840e2
1013.01	2.620e2
1013.03	3.020e2
1013.04	2.740e2
1013.06	5.690e2
1013.07	1.670e2
1013.08	2.700e2
1013.10	2.890e2
1013.11	2.330e2
1013.12	4.400e1
1013.14	8.500e1
1013.15	1.450e2
1013.17	2.850e2
1013.18	7.750e2
1013.19	4.400e2
1013.21	3.830e2
1013.22	3.250e2
1013.24	2.700e2
1013.25	1.190e2
1013.26	1.980e2
1013.28	1.190e2
1013.29	1.170e2
1013.31	1.120e2
1013.32	1.570e2
1013.33	2.060e2
1013.35	2.770e2
1013.36	2.500e2
1013.37	4.560e2
1013.39	2.810e2
1013.40	2.510e2
1013.42	3.300e2
1013.43	4.810e2
1013.44	6.560e2
1013.46	6.500e2
1013.47	1.172e3
1013.49	1.047e3
1013.50	1.225e3
1013.51	1.119e3
1013.53	8.060e2
1013.54	5.750e2
1013.56	6.660e2
1013.57	3.470e2
1013.58	2.630e2
1013.60	2.230e2
1013.61	1.880e2
1013.62	2.060e2
1013.64	2.850e2
1013.65	3.340e2
1013.67	2.770e2
1013.68	2.720e2
1013.69	9.900e1
1013.71	8.900e1
1013.72	1.270e2
1013.74	1.400e2
1013.75	6.200e1
1013.76	2.600e2
1013.78	1.880e2
1013.79	2.310e2
1013.81	4.490e2
1013.82	2.150e2
1013.83	1.810e2
1013.85	1.490e2
1013.86	6.300e1
1013.87	1.820e2
1013.89	3.020e2
1013.90	1.430e2
1013.92	3.340e2
1013.93	4.960e2
1013.94	2.260e2
1013.96	4.040e2
1013.97	2.770e2
1013.99	2.850e2
1014.00	3.380e2
1014.01	3.470e2
1014.03	1.480e2
1014.04	1.290e2
1014.06	1.330e2
1014.07	1.600e2
1014.08	2.390e2
1014.10	1.860e2
1014.11	1.510e2
1014.12	1.630e2
1014.14	3.010e2
1014.15	1.570e2
1014.17	3.150e2
1014.18	4.620e2
1014.19	3.630e2
1014.21	2.500e2
1014.22	4.060e2
1014.24	7.700e1
1014.25	2.100e2
1014.26	1.670e2
1014.28	2.530e2
1014.29	1.760e2
1014.31	1.890e2
1014.32	1.850e2
1014.33	3.270e2
1014.35	5.690e2
1014.36	4.010e2
1014.38	3.900e2
1014.39	3.740e2
1014.40	4.990e2
1014.42	3.670e2
1014.43	3.740e2
1014.44	3.560e2
1014.46	5.000e2
1014.47	6.170e2
1014.49	6.880e2
1014.50	6.640e2
1014.51	1.019e3
1014.53	7.130e2
1014.54	2.650e2
1014.56	2.090e2
1014.57	1.830e2
1014.58	2.070e2
1014.60	1.510e2
1014.61	1.170e2
1014.63	1.300e2
1014.64	5.200e2
1014.65	3.360e2
1014.67	1.040e2
1014.68	2.400e2
1014.69	1.170e2
1014.71	1.620e2
1014.72	4.420e2
1014.74	1.650e2
1014.75	2.690e2
1014.76	5.900e1
1014.78	2.130e2
1014.79	4.070e2
1014.81	1.830e2
1014.82	7.300e1
1014.83	2.950e2
1014.85	5.240e2
1014.86	2.160e2
1014.88	2.110e2
1014.89	1.790e2
1014.90	1.590e2
1014.92	8.100e1
1014.93	1.600e2
1014.95	3.300e2
1014.96	3.850e2
1014.97	2.970e2
1014.99	1.380e2
1015.00	2.930e2
1015.01	2.480e2
1015.03	2.340e2
1015.04	2.640e2
1015.06	3.620e2
1015.07	2.500e1
1015.08	1.770e2
1015.10	1.410e2
1015.11	1.980e2
1015.13	2.390e2
1015.14	1.200e2
1015.15	7.700e1
1015.17	8.600e1
1015.18	2.070e2
1015.20	1.210e2
1015.21	9.100e1
1015.22	7.500e1
1015.24	1.390e2
1015.25	2.140e2
1015.26	1.440e2
1015.28	1.140e2
1015.29	1.850e2
1015.31	2.580e2
1015.32	2.290e2
1015.33	1.220e2
1015.35	3.560e2
1015.36	3.500e2
1015.38	3.490e2
1015.39	3.030e2
1015.40	2.150e2
1015.42	4.840e2
1015.43	2.970e2
1015.45	2.160e2
1015.46	3.480e2
1015.47	4.440e2
1015.49	5.710e2
1015.50	6.300e2
1015.52	6.170e2
1015.53	3.370e2
1015.54	2.390e2
1015.56	1.780e2
1015.57	1.400e2
1015.58	1.780e2
1015.60	1.090e2
1015.61	2.490e2
1015.63	9.300e1
1015.64	2.620e2
1015.65	1.890e2
1015.67	2.310e2
1015.68	4.660e2
1015.70	2.290e2
1015.71	1.430e2
1015.72	3.600e2
1015.74	1.120e2
1015.75	3.420e2
1015.77	2.700e2
1015.78	2.280e2
1015.79	2.080e2
1015.81	1.490e2
1015.82	1.880e2
1015.84	2.630e2
1015.85	6.700e1
1015.86	1.610e2
1015.88	3.170e2
1015.89	1.600e2
1015.90	1.130e2
1015.92	2.960e2
1015.93	4.760e2
1015.95	3.250e2
1015.96	3.990e2
1015.97	2.920e2
1015.99	2.930e2
1016.00	2.450e2
1016.02	2.770e2
1016.03	5.020e2
1016.04	6.960e2
1016.06	3.290e2
1016.07	4.810e2
1016.09	2.710e2
1016.10	2.180e2
1016.11	1.640e2
1016.13	1.050e2
1016.14	1.920e2
1016.15	2.530e2
1016.17	4.050e2
1016.18	2.540e2
1016.20	3.060e2
1016.21	3.480e2
1016.22	4.730e2
1016.24	3.950e2
1016.25	2.930e2
1016.27	2.530e2
1016.28	3.850e2
1016.29	2.080e2
1016.31	2.610e2
1016.32	3.610e2
1016.34	2.610e2
1016.35	5.040e2
1016.36	1.037e3
1016.38	6.350e2
1016.39	1.790e2
1016.41	1.870e2
1016.42	2.920e2
1016.43	3.120e2
1016.45	3.410e2
1016.46	5.440e2
1016.47	1.046e3
1016.49	9.890e2
1016.50	7.560e2
1016.52	6.910e2
1016.53	6.750e2
1016.54	2.370e2
1016.56	3.950e2
1016.57	2.730e2
1016.59	1.440e2
1016.60	2.290e2
1016.61	3.180e2
1016.63	2.160e2
1016.64	3.690e2
1016.66	4.800e2
1016.67	4.830e2
1016.68	2.030e2
1016.70	1.420e2
1016.71	7.500e1
1016.73	1.070e2
1016.74	1.470e2
1016.75	2.020e2
1016.77	3.160e2
1016.78	2.820e2
1016.79	3.130e2
1016.81	1.660e2
1016.82	1.230e2
1016.84	4.000e2
1016.85	2.330e2
1016.86	1.020e2
1016.88	1.040e2
1016.89	4.000e2
1016.91	3.680e2
1016.92	4.800e2
1016.93	5.550e2
1016.95	4.220e2
1016.96	3.220e2
1016.98	2.610e2
1016.99	5.190e2
1017.00	2.260e2
1017.02	4.680e2
1017.03	2.740e2
1017.05	4.120e2
1017.06	3.700e2
1017.07	2.010e2
1017.09	2.560e2
1017.10	1.870e2
1017.11	2.850e2
1017.13	3.730e2
1017.14	3.480e2
1017.16	3.580e2
1017.17	1.560e2
1017.18	2.450e2
1017.20	4.720e2
1017.21	2.030e2
1017.23	3.820e2
1017.24	3.120e2
1017.25	1.390e2
1017.27	2.030e2
1017.28	2.830e2
1017.30	2.770e2
1017.31	1.060e2
1017.32	2.840e2
1017.34	5.090e2
1017.35	4.170e2
1017.37	3.530e2
1017.38	3.080e2
1017.39	3.990e2
1017.41	2.030e2
1017.42	4.800e2
1017.44	4.030e2
1017.45	1.940e2
1017.46	4.340e2
1017.48	3.010e2
1017.49	7.030e2
1017.50	5.440e2
1017.52	6.000e2
1017.53	2.680e2
1017.55	2.060e2
1017.56	2.070e2
1017.57	1.430e2
1017.59	1.890e2
1017.60	3.180e2
1017.62	1.590e2
1017.63	7.300e1
1017.64	1.310e2
1017.66	2.680e2
1017.67	2.270e2
1017.69	2.100e2
1017.70	4.200e1
1017.71	9.700e1
1017.73	1.860e2
1017.74	1.050e2
1017.76	2.880e2
1017.77	1.920e2
1017.78	2.970e2
1017.80	3.740e2
1017.81	2.800e2
1017.82	3.790e2
1017.84	4.000e2
1017.85	1.950e2
1017.87	2.560e2
1017.88	1.690e2
1017.89	1.600e2
1017.91	7.800e1
1017.92	3.430e2
1017.94	2.240e2
1017.95	2.690e2
1017.96	2.950e2
1017.98	4.590e2
1017.99	2.300e2
1018.01	2.150e2
1018.02	2.840e2
1018.03	3.440e2
1018.05	3.100e2
1018.06	1.520e2
1018.08	1.740e2
1018.09	2.140e2
1018.10	1.690e2
1018.12	3.370e2
1018.13	2.120e2
1018.15	2.640e2
1018.16	8.010e2
1018.17	3.660e2
1018.19	2.580e2
1018.20	2.640e2
1018.21	2.280e2
1018.23	2.090e2
1018.24	2.230e2
1018.26	2.230e2
1018.27	3.430e2
1018.28	2.340e2
1018.30	1.910e2
1018.31	3.130e2
1018.33	4.550e2
1018.34	4.990e2
1018.35	7.450e2
1018.37	5.760e2
1018.38	3.080e2
1018.40	3.210e2
1018.41	2.790e2
1018.42	4.720e2
1018.44	5.740e2
1018.45	6.600e2
1018.47	4.510e2
1018.48	6.000e2
1018.49	7.230e2
1018.51	9.030e2
1018.52	9.760e2
1018.54	4.930e2
1018.55	3.260e2
1018.56	2.310e2
1018.58	2.280e2
1018.59	1.750e2
1018.60	9.500e1
1018.62	3.100e2
1018.63	3.700e2
1018.65	4.830e2
1018.66	5.110e2
1018.67	4.750e2
1018.69	4.980e2
1018.70	5.000e2
1018.72	3.720e2
1018.73	3.380e2
1018.74	1.640e2
1018.76	2.640e2
1018.77	2.280e2
1018.79	2.530e2
1018.80	2.090e2
1018.81	3.500e2
1018.83	3.720e2
1018.84	3.180e2
1018.86	3.360e2
1018.87	4.060e2
1018.88	1.740e2
1018.90	2.040e2
1018.91	3.750e2
1018.93	2.820e2
1018.94	2.730e2
1018.95	2.240e2
1018.97	2.310e2
1018.98	2.680e2
1018.99	3.470e2
1019.01	4.570e2
1019.02	5.640e2
1019.04	3.060e2
1019.05	3.000e2
1019.06	3.310e2
1019.08	4.020e2
1019.09	1.440e2
1019.11	1.960e2
1019.12	2.010e2
1019.13	1.200e2
1019.15	1.930e2
1019.16	4.900e2
1019.18	5.730e2
1019.19	5.630e2
1019.20	3.540e2
1019.22	4.460e2
1019.23	2.350e2
1019.25	2.310e2
1019.26	2.250e2
1019.27	1.540e2
1019.29	2.940e2
1019.30	2.930e2
1019.32	3.100e2
1019.33	4.190e2
1019.34	7.080e2
1019.36	3.400e2
1019.37	3.420e2
1019.38	3.780e2
1019.40	5.220e2
1019.41	3.370e2
1019.43	2.830e2
1019.44	3.310e2
1019.45	3.630e2
1019.47	3.350e2
1019.48	3.620e2
1019.50	3.990e2
1019.51	4.600e2
1019.52	4.380e2
1019.54	3.380e2
1019.55	3.190e2
1019.57	2.400e2
1019.58	8.900e1
1019.59	1.750e2
1019.61	1.660e2
1019.62	1.330e2
1019.64	7.100e1
1019.65	7.800e1
1019.66	2.570e2
1019.68	2.250e2
1019.69	3.340e2
1019.71	2.210e2
1019.72	3.620e2
1019.73	2.690e2
1019.75	4.170e2
1019.76	3.930e2
1019.77	4.150e2
1019.79	2.060e2
1019.80	5.700e1
1019.82	1.640e2
1019.83	6.500e1
1019.84	1.110e2
1019.86	2.640e2
1019.87	4.800e2
1019.89	2.410e2
1019.90	7.900e1
1019.91	2.050e2
1019.93	3.360e2
1019.94	1.540e2
1019.96	1.780e2
1019.97	2.460e2
1019.98	2.310e2
1020.00	3.420e2
1020.01	3.160e2
1020.03	2.190e2
1020.04	1.720e2
1020.05	4.600e2
1020.07	2.700e2
1020.08	3.830e2
1020.10	2.800e2
1020.11	4.110e2
1020.12	2.500e2
1020.14	1.070e2
1020.15	1.440e2
1020.17	6.600e1
1020.18	2.570e2
1020.19	2.740e2
1020.21	5.270e2
1020.22	3.750e2
1020.23	2.590e2
1020.25	1.670e2
1020.26	1.730e2
1020.28	2.380e2
1020.29	2.800e2
1020.30	1.800e2
1020.32	4.610e2
1020.33	5.270e2
1020.35	7.260e2
1020.36	7.230e2
1020.37	3.940e2
1020.39	2.880e2
1020.40	4.190e2
1020.42	2.710e2
1020.43	2.780e2
1020.44	3.600e2
1020.46	3.360e2
1020.47	5.460e2
1020.49	7.090e2
1020.50	6.190e2
1020.51	6.450e2
1020.53	5.180e2
1020.54	3.680e2
1020.56	3.670e2
1020.57	1.580e2
1020.58	2.340e2
1020.60	3.250e2
1020.61	3.120e2
1020.63	5.650e2
1020.64	5.930e2
1020.65	3.370e2
1020.67	4.900e2
1020.68	6.750e2
1020.69	2.930e2
1020.71	2.710e2
1020.72	1.490e2
1020.74	1.850e2
1020.75	2.910e2
1020.76	3.860e2
1020.78	4.340e2
1020.79	4.020e2
1020.81	5.720e2
1020.82	5.290e2
1020.83	3.130e2
1020.85	3.350e2
1020.86	2.240e2
1020.88	2.170e2
1020.89	2.410e2
1020.90	2.400e2
1020.92	5.080e2
1020.93	2.950e2
1020.95	3.400e2
1020.96	4.690e2
1020.97	2.230e2
1020.99	2.270e2
1021.00	3.690e2
1021.02	2.620e2
1021.03	3.080e2
1021.04	2.590e2
1021.06	2.470e2
1021.07	5.500e2
1021.09	4.260e2
1021.10	1.750e2
1021.11	3.190e2
1021.13	1.800e2
1021.14	2.170e2
1021.16	3.700e2
1021.17	6.860e2
1021.18	5.030e2
1021.20	6.010e2
1021.21	5.580e2
1021.22	2.390e2
1021.24	6.040e2
1021.25	3.050e2
1021.27	1.780e2
1021.28	2.170e2
1021.29	2.650e2
1021.31	4.820e2
1021.32	3.650e2
1021.34	4.820e2
1021.35	8.410e2
1021.36	6.560e2
1021.38	4.820e2
1021.39	2.620e2
1021.41	3.400e2
1021.42	1.740e2
1021.43	4.050e2
1021.45	4.770e2
1021.46	6.830e2
1021.48	6.140e2
1021.49	7.680e2
1021.50	9.570e2
1021.52	1.056e3
1021.53	1.030e3
1021.55	6.240e2
1021.56	4.750e2
1021.57	2.410e2
1021.59	7.500e1
1021.60	1.680e2
1021.62	2.450e2
1021.63	8.200e1
1021.64	3.210e2
1021.66	5.410e2
1021.67	5.680e2
1021.69	7.250e2
1021.70	3.630e2
1021.71	5.870e2
1021.73	3.020e2
1021.74	4.380e2
1021.75	2.770e2
1021.77	2.120e2
1021.78	1.880e2
1021.80	2.800e2
1021.81	4.240e2
1021.82	4.120e2
1021.84	8.410e2
1021.85	8.120e2
1021.87	6.070e2
1021.88	3.700e2
1021.89	6.100e2
1021.91	3.980e2
1021.92	3.260e2
1021.94	3.280e2
1021.95	3.050e2
1021.96	3.020e2
1021.98	3.800e2
1021.99	4.730e2
1022.01	3.370e2
1022.02	2.260e2
1022.03	2.210e2
1022.05	4.790e2
1022.06	1.980e2
1022.08	3.350e2
1022.09	9.200e1
1022.10	1.690e2
1022.12	4.070e2
1022.13	4.210e2
1022.15	2.600e2
1022.16	1.460e2
1022.17	2.360e2
1022.19	4.730e2
1022.20	2.020e2
1022.22	2.960e2
1022.23	2.180e2
1022.24	2.390e2
1022.26	3.520e2
1022.27	2.830e2
1022.28	2.790e2
1022.30	2.360e2
1022.31	3.450e2
1022.33	2.550e2
1022.34	3.920e2
1022.35	5.320e2
1022.37	6.320e2
1022.38	3.390e2
1022.40	4.540e2
1022.41	5.030e2
1022.42	3.850e2
1022.44	3.740e2
1022.45	4.590e2
1022.47	5.860e2
1022.48	5.060e2
1022.49	4.910e2
1022.51	4.100e2
1022.52	5.380e2
1022.54	3.330e2
1022.55	2.770e2
1022.56	2.340e2
1022.58	3.260e2
1022.59	3.420e2
1022.61	2.290e2
1022.62	3.080e2
1022.63	3.130e2
1022.65	3.860e2
1022.66	5.160e2
1022.68	5.380e2
1022.69	3.100e2
1022.70	1.110e2
1022.72	4.090e2
1022.73	1.360e2
1022.75	7.100e1
1022.76	1.400e2
1022.77	2.900e2
1022.79	3.050e2
1022.80	2.760e2
1022.82	1.510e2
1022.83	1.590e2
1022.84	2.660e2
1022.86	2.600e2
1022.87	1.510e2
1022.88	3.360e2
1022.90	3.900e2
1022.91	4.540e2
1022.93	3.110e2
1022.94	4.270e2
1022.95	3.540e2
1022.97	4.550e2
1022.98	3.920e2
1023.00	4.530e2
1023.01	1.730e2
1023.02	2.340e2
1023.04	5.030e2
1023.05	4.850e2
1023.07	1.780e2
1023.08	2.800e1
1023.09	3.320e2
1023.11	3.370e2
1023.12	2.770e2
1023.14	1.600e2
1023.15	1.250e2
1023.16	2.040e2
1023.18	4.720e2
1023.19	2.890e2
1023.21	2.060e2
1023.22	1.990e2
1023.23	8.300e1
1023.25	5.100e1
1023.26	1.900e2
1023.28	1.880e2
1023.29	1.570e2
1023.30	1.090e2
1023.32	3.840e2
1023.33	4.230e2
1023.35	5.600e2
1023.36	4.180e2
1023.37	3.400e2
1023.39	4.720e2
1023.40	6.550e2
1023.42	6.880e2
1023.43	7.770e2
1023.44	6.340e2
1023.46	3.410e2
1023.47	5.760e2
1023.49	7.530e2
1023.50	4.940e2
1023.51	1.041e3
1023.53	7.470e2
1023.54	6.700e2
1023.55	3.860e2
1023.57	2.640e2
1023.58	3.590e2
1023.60	2.250e2
1023.61	1.660e2
1023.62	6.380e2
1023.64	7.160e2
1023.65	4.090e2
1023.67	2.000e2
1023.68	2.660e2
1023.69	7.300e1
1023.71	4.560e2
1023.72	4.410e2
1023.74	3.740e2
1023.75	2.950e2
1023.76	3.720e2
1023.78	2.510e2
1023.79	4.470e2
1023.81	3.140e2
1023.82	4.070e2
1023.83	2.460e2
1023.85	4.250e2
1023.86	3.460e2
1023.88	3.430e2
1023.89	3.600e2
1023.90	2.520e2
1023.92	4.640e2
1023.93	3.720e2
1023.95	3.870e2
1023.96	4.470e2
1023.97	3.080e2
1023.99	4.350e2
1024.00	3.120e2
1024.02	2.720e2
1024.03	3.290e2
1024.04	3.270e2
1024.06	3.380e2
1024.07	2.820e2
1024.09	2.130e2
1024.10	8.100e1
1024.11	7.700e1
1024.13	1.360e2
1024.14	3.720e2
1024.16	3.070e2
1024.17	4.200e2
1024.18	6.320e2
1024.20	3.900e2
1024.21	2.980e2
1024.23	4.530e2
1024.24	2.140e2
1024.25	1.050e2
1024.27	8.800e1
1024.28	1.710e2
1024.30	2.200e2
1024.31	1.720e2
1024.32	2.570e2
1024.34	3.850e2
1024.35	3.450e2
1024.36	2.070e2
1024.38	5.050e2
1024.39	4.640e2
1024.41	1.880e2
1024.42	2.200e2
1024.43	3.680e2
1024.45	3.100e2
1024.46	3.710e2
1024.48	5.530e2
1024.49	6.750e2
1024.50	3.840e2
1024.52	5.040e2
1024.53	4.050e2
1024.55	2.800e2
1024.56	3.300e2
1024.57	2.510e2
1024.59	2.540e2
1024.60	2.710e2
1024.62	2.680e2
1024.63	7.450e2
1024.64	2.700e2
1024.66	2.590e2
1024.67	1.490e2
1024.69	4.000e2
1024.70	3.330e2
1024.71	2.630e2
1024.73	2.150e2
1024.74	2.120e2
1024.76	2.350e2
1024.77	2.130e2
1024.78	8.900e1
1024.80	3.300e2
1024.81	2.740e2
1024.83	1.430e2
1024.84	2.060e2
1024.85	2.190e2
1024.87	1.190e2
1024.88	3.740e2
1024.90	3.030e2
1024.91	2.660e2
1024.92	3.280e2
1024.94	5.160e2
1024.95	5.170e2
1024.97	2.400e2
1024.98	2.320e2
1024.99	4.020e2
1025.01	2.920e2
1025.02	3.220e2
1025.04	3.700e2
1025.05	3.510e2
1025.06	3.470e2
1025.08	1.880e2
1025.09	2.340e2
1025.11	9.400e1
1025.12	2.490e2
1025.13	3.130e2
1025.15	1.700e2
1025.16	1.210e2
1025.18	4.540e2
1025.19	2.510e2
1025.20	1.530e2
1025.22	1.450e2
1025.23	1.330e2
1025.25	2.240e2
1025.26	3.590e2
1025.27	3.680e2
1025.29	1.660e2
1025.30	3.000e2
1025.31	5.020e2
1025.33	3.110e2
1025.34	4.100e2
1025.36	5.040e2
1025.37	4.600e2
1025.38	5.300e2
1025.40	3.610e2
1025.41	1.720e2
1025.43	4.170e2
1025.44	1.510e2
1025.45	2.230e2
1025.47	5.100e2
1025.48	7.420e2
1025.50	8.010e2
1025.51	6.960e2
1025.52	7.110e2
1025.54	6.970e2
1025.55	5.190e2
1025.57	2.430e2
1025.58	2.840e2
1025.59	2.300e2
1025.61	1.700e2
1025.62	7.900e1
1025.64	2.210e2
1025.65	1.270e2
1025.66	1.150e2
1025.68	1.190e2
1025.69	1.840e2
1025.71	2.150e2
1025.72	2.770e2
1025.73	2.090e2
1025.75	1.710e2
1025.76	3.580e2
1025.78	2.790e2
1025.79	2.620e2
1025.80	2.440e2
1025.82	3.890e2
1025.83	4.760e2
1025.85	7.280e2
1025.86	4.530e2
1025.87	2.630e2
1025.89	3.230e2
1025.90	3.370e2
1025.92	5.210e2
1025.93	3.060e2
1025.94	2.770e2
1025.96	2.520e2
1025.97	1.770e2
1025.99	2.870e2
1026.00	3.800e2
1026.01	3.410e2
1026.03	2.840e2
1026.04	4.280e2
1026.06	2.040e2
1026.07	1.550e2
1026.08	1.070e2
1026.10	1.120e2
1026.11	2.330e2
1026.13	1.800e2
1026.14	3.460e2
1026.15	3.380e2
1026.17	3.830e2
1026.18	5.850e2
1026.20	3.110e2
1026.21	4.940e2
1026.22	3.460e2
1026.24	2.840e2
1026.25	3.490e2
1026.27	2.500e2
1026.28	2.230e2
1026.29	3.310e2
1026.31	1.980e2
1026.32	2.930e2
1026.34	4.600e2
1026.35	4.420e2
1026.36	2.750e2
1026.38	3.270e2
1026.39	3.740e2
1026.41	3.200e2
1026.42	2.070e2
1026.43	3.240e2
1026.45	5.610e2
1026.46	6.550e2
1026.48	7.180e2
1026.49	5.950e2
1026.50	5.130e2
1026.52	6.300e2
1026.53	5.180e2
1026.55	4.100e2
1026.56	2.340e2
1026.57	2.480e2
1026.59	1.400e2
1026.60	3.130e2
1026.61	7.600e1
1026.63	2.540e2
1026.64	5.670e2
1026.66	3.890e2
1026.67	3.170e2
1026.68	1.340e2
1026.70	2.300e2
1026.71	5.900e1
1026.73	6.400e1
1026.74	3.740e2
1026.75	4.210e2
1026.77	1.850e2
1026.78	2.370e2
1026.80	2.640e2
1026.81	2.500e2
1026.82	2.280e2
1026.84	2.460e2
1026.85	2.370e2
1026.87	2.860e2
1026.88	2.410e2
1026.89	2.000e2
1026.91	2.330e2
1026.92	1.940e2
1026.94	1.950e2
1026.95	3.200e2
1026.96	1.300e2
1026.98	3.420e2
1026.99	3.040e2
1027.01	3.500e2
1027.02	1.570e2
1027.03	2.260e2
1027.05	3.590e2
1027.06	3.410e2
1027.08	3.060e2
1027.09	1.870e2
1027.10	1.870e2
1027.12	2.880e2
1027.13	1.840e2
1027.15	1.200e2
1027.16	3.170e2
1027.17	3.660e2
1027.19	2.190e2
1027.20	2.570e2
1027.22	3.410e2
1027.23	3.100e2
1027.24	2.990e2
1027.26	2.950e2
1027.27	1.970e2
1027.29	2.970e2
1027.30	2.840e2
1027.31	2.900e2
1027.33	2.860e2
1027.34	4.580e2
1027.36	4.730e2
1027.37	4.920e2
1027.38	5.290e2
1027.40	6.060e2
1027.41	4.800e2
1027.43	3.850e2
1027.44	2.810e2
1027.45	3.710e2
1027.47	4.370e2
1027.48	4.870e2
1027.50	7.250e2
1027.51	7.360e2
1027.52	5.400e2
1027.54	2.530e2
1027.55	3.980e2
1027.57	1.680e2
1027.58	1.630e2
1027.59	3.300e2
1027.61	2.020e2
1027.62	3.780e2
1027.64	3.340e2
1027.65	3.230e2
1027.66	2.480e2
1027.68	1.580e2
1027.69	1.730e2
1027.71	2.940e2
1027.72	1.150e2
1027.73	1.590e2
1027.75	1.020e2
1027.76	1.800e2
1027.78	2.440e2
1027.79	9.900e1
[truncated: 262,975 more rows]
