# Supplementary material for: Structural insights into chaperone addiction of toxin-antitoxin systems
Source: Nat Commun. 2019 Feb 15;10:782. doi: 10.1038/s41467-019-08747-4 (PMC6377645; doi:10.1038/s41467-019-08747-4)
Supplement: Supplementary file 5 — Supplementary Data 2 [file 41467_2019_8747_MOESM5_ESM.zip › NativeMS-Data/C4-Titration/SecB-C4-6eq.txt]

1000.01	1.260e2
1000.03	2.100e2
1000.04	1.760e2
1000.05	8.700e1
1000.07	2.060e2
1000.08	2.550e2
1000.10	1.030e2
1000.11	1.400e2
1000.12	2.400e1
1000.14	8.200e1
1000.15	8.300e1
1000.17	3.440e2
1000.18	2.820e2
1000.19	2.260e2
1000.21	3.300e2
1000.22	1.940e2
1000.23	6.400e1
1000.25	1.680e2
1000.26	1.550e2
1000.28	1.230e2
1000.29	1.100e2
1000.30	1.150e2
1000.32	2.680e2
1000.33	2.930e2
1000.34	2.310e2
1000.36	1.160e2
1000.37	9.400e1
1000.39	2.100e2
1000.40	2.410e2
1000.41	1.410e2
1000.43	2.900e2
1000.44	2.090e2
1000.45	2.400e2
1000.47	3.660e2
1000.48	8.800e1
1000.50	1.580e2
1000.51	2.110e2
1000.52	1.450e2
1000.54	3.210e2
1000.55	1.100e2
1000.57	1.370e2
1000.58	5.100e1
1000.59	1.300e2
1000.61	5.300e1
1000.62	1.280e2
1000.63	8.500e1
1000.65	8.200e1
1000.66	1.370e2
1000.68	5.400e1
1000.69	1.180e2
1000.70	2.390e2
1000.72	1.510e2
1000.73	5.100e1
1000.74	1.580e2
1000.76	1.330e2
1000.77	1.150e2
1000.79	2.800e2
1000.80	7.900e1
1000.81	1.480e2
1000.83	2.810e2
1000.84	1.530e2
1000.86	1.360e2
1000.87	7.700e1
1000.88	2.130e2
1000.90	1.420e2
1000.91	2.950e2
1000.92	4.850e2
1000.94	4.170e2
1000.95	3.370e2
1000.97	2.520e2
1000.98	1.700e2
1000.99	9.300e1
1001.01	1.240e2
1001.02	1.920e2
1001.03	1.130e2
1001.05	3.240e2
1001.06	1.430e2
1001.08	5.100e1
1001.09	6.200e1
1001.10	8.100e1
1001.12	1.620e2
1001.13	1.330e2
1001.15	2.320e2
1001.16	1.870e2
1001.17	1.380e2
1001.19	9.900e1
1001.20	1.290e2
1001.21	1.430e2
1001.23	2.060e2
1001.24	1.350e2
1001.26	6.400e1
1001.27	5.500e1
1001.28	1.600e2
1001.30	3.100e2
1001.31	1.530e2
1001.32	1.610e2
1001.34	1.650e2
1001.35	2.310e2
1001.37	2.980e2
1001.38	2.250e2
1001.39	2.020e2
1001.41	2.510e2
1001.42	2.530e2
1001.44	1.520e2
1001.45	1.740e2
1001.46	1.650e2
1001.48	3.100e2
1001.49	2.400e2
1001.50	1.120e2
1001.52	2.060e2
1001.53	1.060e2
1001.55	1.610e2
1001.56	1.480e2
1001.57	1.580e2
1001.59	1.150e2
1001.60	1.070e2
1001.61	2.000e1
1001.63	7.800e1
1001.64	1.410e2
1001.66	4.500e1
1001.67	1.260e2
1001.68	1.650e2
1001.70	1.700e2
1001.71	6.500e1
1001.73	5.800e1
1001.74	8.900e1
1001.75	1.580e2
1001.77	1.940e2
1001.78	1.020e2
1001.79	8.200e1
1001.81	1.880e2
1001.82	4.600e1
1001.84	2.170e2
1001.85	1.760e2
1001.86	2.280e2
1001.88	2.000e2
1001.89	1.780e2
1001.90	1.950e2
1001.92	2.850e2
1001.93	1.100e2
1001.95	1.760e2
1001.96	3.720e2
1001.97	1.460e2
1001.99	3.740e2
1002.00	1.920e2
1002.02	1.670e2
1002.03	1.600e2
1002.04	1.790e2
1002.06	1.140e2
1002.07	2.250e2
1002.08	2.790e2
1002.10	6.280e2
1002.11	3.260e2
1002.13	2.430e2
1002.14	1.960e2
1002.15	2.940e2
1002.17	2.790e2
1002.18	3.530e2
1002.19	3.730e2
1002.21	5.610e2
1002.22	3.720e2
1002.24	1.520e2
1002.25	2.380e2
1002.26	1.330e2
1002.28	2.810e2
1002.29	1.940e2
1002.31	2.440e2
1002.32	5.340e2
1002.33	6.980e2
1002.35	6.090e2
1002.36	4.100e2
1002.37	3.500e2
1002.39	2.060e2
1002.40	2.510e2
1002.42	3.280e2
1002.43	2.220e2
1002.44	2.710e2
1002.46	6.720e2
1002.47	7.340e2
1002.49	7.450e2
1002.50	4.910e2
1002.51	1.580e2
1002.53	4.090e2
1002.54	4.190e2
1002.55	2.600e2
1002.57	3.200e2
1002.58	7.200e2
1002.60	4.430e2
1002.61	4.500e2
1002.62	2.930e2
1002.64	2.170e2
1002.65	1.500e2
1002.66	2.710e2
1002.68	2.880e2
1002.69	1.250e2
1002.71	3.270e2
1002.72	2.570e2
1002.73	3.820e2
1002.75	4.810e2
1002.76	3.860e2
1002.78	2.210e2
1002.79	2.300e2
1002.80	3.330e2
1002.82	2.480e2
1002.83	5.850e2
1002.84	4.750e2
1002.86	4.480e2
1002.87	2.410e2
1002.89	2.630e2
1002.90	1.100e2
1002.91	1.380e2
1002.93	1.570e2
1002.94	1.640e2
1002.95	6.410e2
1002.97	2.120e2
1002.98	1.740e2
1003.00	2.100e2
1003.01	1.230e2
1003.02	8.700e1
1003.04	1.300e2
1003.05	2.660e2
1003.07	2.840e2
1003.08	1.960e2
1003.09	1.900e2
1003.11	2.990e2
1003.12	2.530e2
1003.13	2.100e2
1003.15	1.270e2
1003.16	1.650e2
1003.18	2.530e2
1003.19	2.670e2
1003.20	2.930e2
1003.22	1.080e2
1003.23	3.900e1
1003.25	6.300e1
1003.26	1.240e2
1003.27	1.800e2
1003.29	2.080e2
1003.30	1.930e2
1003.31	1.220e2
1003.33	3.290e2
1003.34	2.110e2
1003.36	8.800e1
1003.37	9.500e1
1003.38	1.820e2
1003.40	2.440e2
1003.41	2.200e2
1003.42	2.030e2
1003.44	1.200e2
1003.45	1.730e2
1003.47	2.940e2
1003.48	2.500e2
1003.49	2.850e2
1003.51	2.380e2
1003.52	2.130e2
1003.54	1.010e2
1003.55	1.880e2
1003.56	2.150e2
1003.58	2.380e2
1003.59	1.180e2
1003.60	1.430e2
1003.62	1.560e2
1003.63	7.300e1
1003.65	2.200e1
1003.66	1.560e2
1003.67	2.430e2
1003.69	6.200e1
1003.70	7.000e1
1003.72	1.270e2
1003.73	8.000e1
1003.74	1.100e2
1003.76	1.730e2
1003.77	1.690e2
1003.78	1.430e2
1003.80	9.800e1
1003.81	2.510e2
1003.83	2.090e2
1003.84	3.310e2
1003.85	2.360e2
1003.87	2.320e2
1003.88	2.390e2
1003.89	2.130e2
1003.91	1.270e2
1003.92	1.960e2
1003.94	7.700e1
1003.95	6.200e1
1003.96	1.060e2
1003.98	1.060e2
1003.99	1.010e2
1004.01	1.640e2
1004.02	1.780e2
1004.03	1.480e2
1004.05	1.100e2
1004.06	2.130e2
1004.07	2.140e2
1004.09	9.200e1
1004.10	2.770e2
1004.12	1.850e2
1004.13	7.500e1
1004.14	8.300e1
1004.16	1.110e2
1004.17	6.800e1
1004.19	1.150e2
1004.20	1.560e2
1004.21	3.000e2
1004.23	1.080e2
1004.24	8.600e1
1004.25	2.050e2
1004.27	7.600e1
1004.28	2.650e2
1004.30	3.120e2
1004.31	1.490e2
1004.32	1.940e2
1004.34	2.230e2
1004.35	1.220e2
1004.37	1.860e2
1004.38	2.420e2
1004.39	2.110e2
1004.41	1.360e2
1004.42	2.020e2
1004.43	2.860e2
1004.45	1.800e2
1004.46	2.200e2
1004.48	1.890e2
1004.49	1.690e2
1004.50	2.550e2
1004.52	2.270e2
1004.53	1.550e2
1004.54	8.700e1
1004.56	2.530e2
1004.57	1.930e2
1004.59	2.150e2
1004.60	1.980e2
1004.61	1.070e2
1004.63	1.600e2
1004.64	2.950e2
1004.66	1.050e2
1004.67	2.000e1
1004.68	1.740e2
1004.70	2.130e2
1004.71	7.500e1
1004.72	1.820e2
1004.74	1.070e2
1004.75	7.500e1
1004.77	8.500e1
1004.78	6.400e1
1004.79	2.040e2
1004.81	1.070e2
1004.82	1.440e2
1004.84	1.760e2
1004.85	1.830e2
1004.86	1.330e2
1004.88	1.260e2
1004.89	1.950e2
1004.90	2.780e2
1004.92	4.050e2
1004.93	1.990e2
1004.95	2.830e2
1004.96	2.730e2
1004.97	4.070e2
1004.99	2.090e2
1005.00	2.500e2
1005.02	2.360e2
1005.03	1.470e2
1005.04	3.580e2
1005.06	6.600e1
1005.07	1.600e2
1005.08	1.200e2
1005.10	3.100e1
1005.11	1.270e2
1005.13	5.000e1
1005.14	1.350e2
1005.15	9.400e1
1005.17	1.790e2
1005.18	2.250e2
1005.19	1.400e2
1005.21	1.260e2
1005.22	1.050e2
1005.24	9.500e1
1005.25	7.300e1
1005.26	9.500e1
1005.28	2.030e2
1005.29	2.160e2
1005.31	1.140e2
1005.32	1.300e2
1005.33	2.580e2
1005.35	1.690e2
1005.36	1.650e2
1005.37	9.200e1
1005.39	2.260e2
1005.40	1.060e2
1005.42	9.800e1
1005.43	1.050e2
1005.44	1.490e2
1005.46	4.040e2
1005.47	1.920e2
1005.49	2.160e2
1005.50	1.910e2
1005.51	1.480e2
1005.53	8.100e1
1005.54	1.310e2
1005.55	2.460e2
1005.57	2.030e2
1005.58	8.500e1
1005.60	1.330e2
1005.61	2.250e2
1005.62	1.040e2
1005.64	1.720e2
1005.65	2.460e2
1005.67	8.100e1
1005.68	4.600e1
1005.69	2.900e1
1005.71	4.000e1
1005.72	1.690e2
1005.73	1.430e2
1005.75	1.400e2
1005.76	8.400e1
1005.78	3.420e2
1005.79	2.030e2
1005.80	3.930e2
1005.82	3.250e2
1005.83	8.400e1
1005.85	1.050e2
1005.86	1.440e2
1005.87	1.290e2
1005.89	2.900e2
1005.90	1.320e2
1005.91	2.270e2
1005.93	2.570e2
1005.94	1.620e2
1005.96	1.180e2
1005.97	2.150e2
1005.98	3.740e2
1006.00	5.060e2
1006.01	3.380e2
1006.03	2.100e2
1006.04	2.010e2
1006.05	1.510e2
1006.07	1.390e2
1006.08	1.460e2
1006.09	1.720e2
1006.11	1.320e2
1006.12	5.200e1
1006.14	2.140e2
1006.15	3.220e2
1006.16	2.880e2
1006.18	2.990e2
1006.19	4.020e2
1006.21	3.160e2
1006.22	9.100e1
1006.23	1.130e2
1006.25	6.800e1
1006.26	3.600e1
1006.27	1.660e2
1006.29	3.620e2
1006.30	5.430e2
1006.32	4.900e2
1006.33	4.450e2
1006.34	4.560e2
1006.36	2.640e2
1006.37	2.820e2
1006.39	1.340e2
1006.40	2.820e2
1006.41	2.020e2
1006.43	1.440e2
1006.44	3.890e2
1006.45	1.750e2
1006.47	6.170e2
1006.48	8.420e2
1006.50	4.500e2
1006.51	3.800e2
1006.52	2.450e2
1006.54	1.340e2
1006.55	1.370e2
1006.57	2.210e2
1006.58	1.260e2
1006.59	1.350e2
1006.61	1.780e2
1006.62	2.950e2
1006.63	1.350e2
1006.65	1.200e2
1006.66	6.400e1
1006.68	1.420e2
1006.69	2.090e2
1006.70	1.070e2
1006.72	1.320e2
1006.73	1.410e2
1006.75	4.520e2
1006.76	1.030e2
1006.77	2.380e2
1006.79	3.680e2
1006.80	2.700e2
1006.81	8.000e1
1006.83	1.640e2
1006.84	1.890e2
1006.86	2.400e2
1006.87	5.300e1
1006.88	1.520e2
1006.90	3.130e2
1006.91	3.000e2
1006.93	1.370e2
1006.94	2.310e2
1006.95	1.160e2
1006.97	2.420e2
1006.98	2.170e2
1006.99	1.590e2
1007.01	1.170e2
1007.02	1.180e2
1007.04	1.390e2
1007.05	4.000e1
1007.06	7.900e1
1007.08	4.500e1
1007.09	1.200e2
1007.11	1.110e2
1007.12	7.900e1
1007.13	3.000e1
1007.15	1.310e2
1007.16	2.260e2
1007.17	1.670e2
1007.19	1.890e2
1007.20	1.740e2
1007.22	1.100e2
1007.23	2.000e2
1007.24	1.640e2
1007.26	4.700e1
1007.27	1.280e2
1007.29	1.390e2
1007.30	2.000e2
1007.31	1.670e2
1007.33	1.240e2
1007.34	7.200e1
1007.35	3.410e2
1007.37	2.320e2
1007.38	1.230e2
1007.40	2.570e2
1007.41	3.380e2
1007.42	1.180e2
1007.44	2.000e2
1007.45	2.550e2
1007.47	3.860e2
1007.48	4.240e2
1007.49	3.630e2
1007.51	6.210e2
1007.52	6.080e2
1007.53	4.570e2
1007.55	3.160e2
1007.56	3.710e2
1007.58	1.460e2
1007.59	3.300e2
1007.60	1.570e2
1007.62	1.010e2
1007.63	6.200e1
1007.65	5.200e1
1007.66	4.200e1
1007.67	6.200e1
1007.69	5.500e1
1007.70	1.430e2
1007.71	7.800e1
1007.73	1.530e2
1007.74	2.350e2
1007.76	1.110e2
1007.77	1.130e2
1007.78	1.400e2
1007.80	1.400e2
1007.81	1.180e2
1007.83	2.430e2
1007.84	6.700e1
1007.85	1.030e2
1007.87	2.200e2
1007.88	1.370e2
1007.89	4.700e1
1007.91	1.380e2
1007.92	3.560e2
1007.94	2.850e2
1007.95	2.830e2
1007.96	4.240e2
1007.98	3.690e2
1007.99	2.660e2
1008.01	2.540e2
1008.02	4.970e2
1008.03	1.630e2
1008.05	2.810e2
1008.06	2.550e2
1008.07	1.690e2
1008.09	1.140e2
1008.10	1.920e2
1008.12	1.290e2
1008.13	5.600e1
1008.14	1.420e2
1008.16	1.760e2
1008.17	2.200e2
1008.19	1.610e2
1008.20	9.200e1
1008.21	2.020e2
1008.23	1.180e2
1008.24	9.400e1
1008.26	1.890e2
1008.27	1.930e2
1008.28	2.310e2
1008.30	2.070e2
1008.31	6.900e1
1008.32	6.700e1
1008.34	2.550e2
1008.35	1.670e2
1008.37	3.630e2
1008.38	2.710e2
1008.39	1.490e2
1008.41	2.910e2
1008.42	2.170e2
1008.44	3.410e2
1008.45	4.720e2
1008.46	5.550e2
1008.48	4.910e2
1008.49	6.410e2
1008.50	5.330e2
1008.52	9.030e2
1008.53	5.750e2
1008.55	4.550e2
1008.56	3.850e2
1008.57	1.180e2
1008.59	6.800e1
1008.60	2.900e2
1008.62	1.740e2
1008.63	7.500e1
1008.64	1.370e2
1008.66	1.330e2
1008.67	2.930e2
1008.68	1.210e2
1008.70	1.410e2
1008.71	1.240e2
1008.73	6.900e1
1008.74	7.000e1
1008.75	1.120e2
1008.77	1.410e2
1008.78	2.310e2
1008.80	3.570e2
1008.81	2.720e2
1008.82	1.390e2
1008.84	2.840e2
1008.85	2.350e2
1008.86	1.620e2
1008.88	1.660e2
1008.89	8.800e1
1008.91	1.680e2
1008.92	1.980e2
1008.93	2.310e2
1008.95	2.280e2
1008.96	2.480e2
1008.98	4.130e2
1008.99	3.270e2
1009.00	3.870e2
1009.02	3.950e2
1009.03	1.980e2
1009.04	9.500e1
1009.06	2.050e2
1009.07	1.100e2
1009.09	2.010e2
1009.10	5.000e1
1009.11	1.070e2
1009.13	2.540e2
1009.14	1.990e2
1009.16	2.730e2
1009.17	2.550e2
1009.18	1.760e2
1009.20	9.400e1
1009.21	1.720e2
1009.23	1.790e2
1009.24	1.030e2
1009.25	1.110e2
1009.27	6.700e1
1009.28	2.160e2
1009.29	1.790e2
1009.31	2.000e2
1009.32	1.830e2
1009.34	1.210e2
1009.35	1.430e2
1009.36	3.600e2
1009.38	3.110e2
1009.39	1.720e2
1009.41	1.170e2
1009.42	1.350e2
1009.43	2.120e2
1009.45	2.090e2
1009.46	3.830e2
1009.47	4.550e2
1009.49	5.280e2
1009.50	4.180e2
1009.52	3.500e2
1009.53	4.010e2
1009.54	3.390e2
1009.56	2.470e2
1009.57	1.160e2
1009.59	7.900e1
1009.60	1.330e2
1009.61	1.950e2
1009.63	8.900e1
1009.64	1.810e2
1009.66	1.610e2
1009.67	1.290e2
1009.68	5.200e1
1009.70	7.100e1
1009.71	5.000e1
1009.72	1.640e2
1009.74	8.500e1
1009.75	7.200e1
1009.77	3.500e1
1009.78	3.400e1
1009.79	1.020e2
1009.81	9.400e1
1009.82	1.310e2
1009.84	8.600e1
1009.85	2.790e2
1009.86	3.680e2
1009.88	1.950e2
1009.89	2.930e2
1009.90	1.050e2
1009.92	5.500e1
1009.93	3.600e1
1009.95	2.160e2
1009.96	1.620e2
1009.97	1.610e2
1009.99	1.550e2
1010.00	3.580e2
1010.02	2.410e2
1010.03	1.100e2
1010.04	1.480e2
1010.06	2.000e2
1010.07	1.560e2
1010.08	7.500e1
1010.10	1.090e2
1010.11	9.100e1
1010.13	1.310e2
1010.14	2.140e2
1010.15	2.140e2
1010.17	1.060e2
1010.18	1.130e2
1010.20	2.130e2
1010.21	2.070e2
1010.22	1.220e2
1010.24	8.700e1
1010.25	1.410e2
1010.27	1.750e2
1010.28	1.750e2
1010.29	2.820e2
1010.31	1.760e2
1010.32	1.470e2
1010.33	4.020e2
1010.35	4.210e2
1010.36	2.160e2
1010.38	1.870e2
1010.39	2.080e2
1010.40	2.390e2
1010.42	2.320e2
1010.43	2.210e2
1010.45	3.050e2
1010.46	2.130e2
1010.47	1.200e2
1010.49	4.260e2
1010.50	3.300e2
1010.51	7.700e1
1010.53	2.310e2
1010.54	3.670e2
1010.56	2.710e2
1010.57	1.210e2
1010.58	1.840e2
1010.60	1.760e2
1010.61	3.400e2
1010.63	2.760e2
1010.64	1.260e2
1010.65	7.500e1
1010.67	1.730e2
1010.68	1.740e2
1010.70	1.030e2
1010.71	1.370e2
1010.72	2.000e1
1010.74	1.510e2
1010.75	1.420e2
1010.76	1.760e2
1010.78	2.920e2
1010.79	1.060e2
1010.81	2.100e2
1010.82	1.770e2
1010.83	2.090e2
1010.85	1.730e2
1010.86	6.800e1
1010.88	1.620e2
1010.89	5.400e1
1010.90	1.450e2
1010.92	2.040e2
1010.93	5.320e2
1010.95	1.610e2
1010.96	1.810e2
1010.97	2.950e2
1010.99	2.480e2
1011.00	1.330e2
1011.01	1.370e2
1011.03	8.300e1
1011.04	6.200e1
1011.06	1.670e2
1011.07	1.330e2
1011.08	8.000e0
1011.10	2.600e1
1011.11	4.300e1
1011.13	2.900e1
1011.14	6.100e1
1011.15	8.600e1
1011.17	1.820e2
1011.18	2.260e2
1011.19	1.520e2
1011.21	2.500e2
1011.22	9.200e1
1011.24	1.230e2
1011.25	1.450e2
1011.26	1.440e2
1011.28	8.900e1
1011.29	1.280e2
1011.31	1.560e2
1011.32	2.670e2
1011.33	2.390e2
1011.35	1.930e2
1011.36	1.490e2
1011.38	2.190e2
1011.39	2.560e2
1011.40	3.210e2
1011.42	4.470e2
1011.43	3.390e2
1011.44	3.120e2
1011.46	2.510e2
1011.47	3.020e2
1011.49	1.350e2
1011.50	2.370e2
1011.51	2.080e2
1011.53	1.750e2
1011.54	1.480e2
1011.56	1.670e2
1011.57	7.300e1
1011.58	1.040e2
1011.60	8.700e1
1011.61	2.610e2
1011.63	1.460e2
1011.64	1.070e2
1011.65	8.800e1
1011.67	1.020e2
1011.68	1.010e2
1011.69	2.700e1
1011.71	1.050e2
1011.72	2.030e2
1011.74	4.100e1
1011.75	5.400e1
1011.76	5.700e1
1011.78	1.500e2
1011.79	1.020e2
1011.81	1.420e2
1011.82	3.000e2
1011.83	1.110e2
1011.85	1.060e2
1011.86	1.460e2
1011.87	2.810e2
1011.89	3.650e2
1011.90	3.380e2
1011.92	4.600e2
1011.93	3.720e2
1011.94	1.860e2
1011.96	2.280e2
1011.97	3.430e2
1011.99	2.300e2
1012.00	4.400e1
1012.01	9.000e1
1012.03	1.150e2
1012.04	1.420e2
1012.06	5.400e1
1012.07	4.300e1
1012.08	1.300e2
1012.10	1.290e2
1012.11	1.370e2
1012.12	1.590e2
1012.14	1.460e2
1012.15	9.500e1
1012.17	1.800e2
1012.18	9.500e1
1012.19	8.500e1
1012.21	1.040e2
1012.22	1.990e2
1012.24	2.000e2
1012.25	1.380e2
1012.26	8.400e1
1012.28	1.990e2
1012.29	5.600e1
1012.31	7.300e1
1012.32	8.200e1
1012.33	2.960e2
1012.35	1.140e2
1012.36	1.300e2
1012.37	2.220e2
1012.39	2.620e2
1012.40	2.390e2
1012.42	3.790e2
1012.43	3.680e2
1012.44	3.260e2
1012.46	4.830e2
1012.47	4.480e2
1012.49	4.110e2
1012.50	1.800e2
1012.51	2.090e2
1012.53	2.970e2
1012.54	1.770e2
1012.56	1.120e2
1012.57	8.800e1
1012.58	4.100e1
1012.60	1.560e2
1012.61	8.600e1
1012.62	9.500e1
1012.64	2.300e1
1012.65	8.600e1
1012.67	1.400e2
1012.68	1.310e2
1012.69	9.800e1
1012.71	4.500e1
1012.72	4.400e1
1012.74	1.700e2
1012.75	2.480e2
1012.76	7.600e1
1012.78	1.310e2
1012.79	1.710e2
1012.81	1.060e2
1012.82	2.300e2
1012.83	2.730e2
1012.85	2.310e2
1012.86	2.200e2
1012.87	1.750e2
1012.89	1.680e2
1012.90	1.330e2
1012.92	1.970e2
1012.93	1.570e2
1012.94	3.780e2
1012.96	1.360e2
1012.97	1.870e2
1012.99	2.470e2
1013.00	2.140e2
1013.01	2.490e2
1013.03	3.300e2
1013.04	1.330e2
1013.06	1.700e2
1013.07	1.920e2
1013.08	1.730e2
1013.10	5.200e1
1013.11	9.200e1
1013.12	4.200e2
1013.14	6.600e1
1013.15	1.270e2
1013.17	1.160e2
1013.18	1.120e2
1013.19	6.100e1
1013.21	6.100e1
1013.22	7.000e1
1013.24	1.650e2
1013.25	1.360e2
1013.26	1.100e2
1013.28	7.300e1
1013.29	5.500e1
1013.31	1.400e2
1013.32	1.350e2
1013.33	1.720e2
1013.35	1.970e2
1013.36	3.190e2
1013.37	2.750e2
1013.39	1.300e2
1013.40	2.630e2
1013.42	3.000e2
1013.43	2.510e2
1013.44	3.440e2
1013.46	2.970e2
1013.47	4.780e2
1013.49	2.820e2
1013.50	3.140e2
1013.51	4.440e2
1013.53	2.660e2
1013.54	2.530e2
1013.56	1.250e2
1013.57	1.330e2
1013.58	1.870e2
1013.60	1.240e2
1013.61	2.030e2
1013.62	2.710e2
1013.64	1.230e2
1013.65	8.500e1
1013.67	1.260e2
1013.68	1.270e2
1013.69	1.100e2
1013.71	1.320e2
1013.72	6.500e1
1013.74	4.900e1
1013.75	3.300e1
1013.76	1.020e2
1013.78	1.060e2
1013.79	1.960e2
1013.81	2.250e2
1013.82	1.480e2
1013.83	6.500e1
1013.85	1.290e2
1013.86	1.310e2
1013.87	1.780e2
1013.89	2.360e2
1013.90	1.790e2
1013.92	2.510e2
1013.93	1.400e2
1013.94	2.290e2
1013.96	1.340e2
1013.97	1.400e2
1013.99	2.020e2
1014.00	3.010e2
1014.01	2.100e2
1014.03	1.130e2
1014.04	1.330e2
1014.06	3.900e1
1014.07	9.300e1
1014.08	1.200e1
1014.10	8.000e1
1014.11	9.700e1
1014.12	1.190e2
1014.14	1.360e2
1014.15	2.520e2
1014.17	1.590e2
1014.18	8.900e1
1014.19	5.100e1
1014.21	1.980e2
1014.22	2.570e2
1014.24	1.820e2
1014.25	8.900e1
1014.26	5.100e1
1014.28	6.300e1
1014.29	2.000e1
1014.31	6.600e1
1014.32	2.550e2
1014.33	1.920e2
1014.35	1.420e2
1014.36	2.350e2
1014.38	2.020e2
1014.39	1.950e2
1014.40	2.380e2
1014.42	1.970e2
1014.43	2.990e2
1014.44	1.680e2
1014.46	2.390e2
1014.47	2.020e2
1014.49	2.970e2
1014.50	1.730e2
1014.51	2.010e2
1014.53	2.940e2
1014.54	2.160e2
1014.56	1.650e2
1014.57	1.520e2
1014.58	1.510e2
1014.60	1.170e2
1014.61	9.400e1
1014.63	8.700e1
1014.64	6.300e1
1014.65	2.050e2
1014.67	2.120e2
1014.68	1.120e2
1014.69	1.710e2
1014.71	8.800e1
1014.72	3.300e1
1014.74	5.900e1
1014.75	1.810e2
1014.76	2.250e2
1014.78	1.750e2
1014.79	3.300e1
1014.81	5.700e1
1014.82	2.400e1
1014.83	1.250e2
1014.85	1.780e2
1014.86	2.190e2
1014.88	1.560e2
1014.89	1.750e2
1014.90	1.640e2
1014.92	7.500e1
1014.93	1.300e2
1014.95	1.400e2
1014.96	1.530e2
1014.97	1.590e2
1014.99	1.070e2
1015.00	1.370e2
1015.01	9.400e1
1015.03	8.900e1
1015.04	1.080e2
1015.06	1.160e2
1015.07	1.250e2
1015.08	4.900e1
1015.10	2.100e1
1015.11	7.700e1
1015.13	3.500e1
1015.14	1.220e2
1015.15	1.940e2
1015.17	8.600e1
1015.18	1.120e2
1015.20	1.890e2
1015.21	1.310e2
1015.22	1.750e2
1015.24	8.600e1
1015.25	1.010e2
1015.26	9.200e1
1015.28	1.750e2
1015.29	1.210e2
1015.31	1.450e2
1015.32	2.520e2
1015.33	1.420e2
1015.35	1.290e2
1015.36	1.520e2
1015.38	1.510e2
1015.39	1.870e2
1015.40	1.760e2
1015.42	1.100e2
1015.43	1.320e2
1015.45	1.370e2
1015.46	1.540e2
1015.47	2.300e2
1015.49	2.860e2
1015.50	1.310e2
1015.52	1.030e2
1015.53	2.700e2
1015.54	1.390e2
1015.56	1.470e2
1015.57	1.460e2
1015.58	5.800e1
1015.60	8.300e1
1015.61	4.700e1
1015.63	1.610e2
1015.64	3.240e2
1015.65	1.170e2
1015.67	6.700e1
1015.68	6.300e1
1015.70	1.020e2
1015.71	1.350e2
1015.72	6.500e1
1015.74	4.400e1
1015.75	5.700e1
1015.77	1.250e2
1015.78	1.590e2
1015.79	1.230e2
1015.81	1.640e2
1015.82	1.570e2
1015.84	9.600e1
1015.85	1.500e2
1015.86	1.310e2
1015.88	2.200e2
1015.89	1.070e2
1015.90	1.540e2
1015.92	8.800e1
1015.93	1.910e2
1015.95	1.860e2
1015.96	2.110e2
1015.97	8.800e1
1015.99	7.600e1
1016.00	2.630e2
1016.02	8.200e1
1016.03	1.160e2
1016.04	1.500e2
1016.06	1.760e2
1016.07	7.100e1
1016.09	1.600e2
1016.10	1.550e2
1016.11	2.100e2
1016.13	9.000e1
1016.14	1.120e2
1016.15	6.800e1
1016.17	1.120e2
1016.18	1.730e2
1016.20	2.160e2
1016.21	1.030e2
1016.22	1.600e2
1016.24	9.100e1
1016.25	8.900e1
1016.27	1.740e2
1016.28	1.070e2
1016.29	7.000e1
1016.31	9.900e1
1016.32	9.400e1
1016.34	1.120e2
1016.35	1.950e2
1016.36	1.930e2
1016.38	1.900e2
1016.39	2.320e2
1016.41	3.090e2
1016.42	3.140e2
1016.43	1.340e2
1016.45	1.200e2
1016.46	1.350e2
1016.47	2.370e2
1016.49	3.310e2
1016.50	2.010e2
1016.52	2.710e2
1016.53	8.000e1
1016.54	2.320e2
1016.56	1.090e2
1016.57	5.400e1
1016.59	1.050e2
1016.60	5.700e1
1016.61	1.360e2
1016.63	1.700e2
1016.64	2.910e2
1016.66	2.010e2
1016.67	2.400e2
1016.68	8.700e1
1016.70	6.800e1
1016.71	2.800e1
1016.73	4.600e1
1016.74	5.100e1
1016.75	1.750e2
1016.77	5.300e1
1016.78	6.400e1
1016.79	1.240e2
1016.81	6.900e1
1016.82	6.800e1
1016.84	6.900e1
1016.85	5.700e1
1016.86	1.550e2
1016.88	2.410e2
1016.89	1.360e2
1016.91	2.520e2
1016.92	1.820e2
1016.93	1.200e2
1016.95	2.070e2
1016.96	2.590e2
1016.98	1.160e2
1016.99	1.390e2
1017.00	1.600e2
1017.02	5.900e1
1017.03	2.700e1
1017.05	5.900e1
1017.06	1.170e2
1017.07	5.500e1
1017.09	2.100e1
1017.10	9.900e1
1017.11	1.540e2
1017.13	1.030e2
1017.14	1.240e2
1017.16	1.150e2
1017.17	3.200e1
1017.18	1.200e2
1017.20	1.800e1
1017.21	1.100e1
1017.23	4.300e1
1017.24	1.160e2
1017.25	3.300e1
1017.27	5.100e1
1017.28	4.700e1
1017.30	2.790e2
1017.31	8.000e1
1017.32	7.400e1
1017.34	1.720e2
1017.35	6.700e1
1017.37	1.190e2
1017.38	1.600e2
1017.39	9.000e1
1017.41	3.040e2
1017.42	2.170e2
1017.44	2.010e2
1017.45	1.340e2
1017.46	1.600e2
1017.48	2.990e2
1017.49	1.950e2
1017.50	4.080e2
1017.52	1.910e2
1017.53	1.560e2
1017.55	1.290e2
1017.56	1.510e2
1017.57	5.600e1
1017.59	7.100e1
1017.60	2.370e2
1017.62	2.450e2
1017.63	1.900e2
1017.64	1.450e2
1017.66	9.000e1
1017.67	8.000e1
1017.69	1.400e2
1017.70	1.560e2
1017.71	1.350e2
1017.73	7.200e1
1017.74	7.000e1
1017.76	8.900e1
1017.77	1.910e2
1017.78	9.100e1
1017.80	1.600e2
1017.81	2.190e2
1017.82	1.150e2
1017.84	2.640e2
1017.85	2.670e2
1017.87	2.340e2
1017.88	8.300e1
1017.89	1.050e2
1017.91	1.670e2
1017.92	2.210e2
1017.94	3.900e1
1017.95	1.170e2
1017.96	1.970e2
1017.98	1.990e2
1017.99	8.000e1
1018.01	4.600e1
1018.02	2.700e2
1018.03	2.610e2
1018.05	2.310e2
1018.06	2.230e2
1018.08	3.700e1
1018.09	3.200e1
1018.10	4.600e1
1018.12	1.270e2
1018.13	1.770e2
1018.15	2.540e2
1018.16	1.700e2
1018.17	1.320e2
1018.19	2.020e2
1018.20	9.000e1
1018.21	1.360e2
1018.23	6.900e1
1018.24	2.300e1
1018.26	3.900e1
1018.27	4.400e1
1018.28	8.100e1
1018.30	2.700e2
1018.31	2.590e2
1018.33	2.280e2
1018.34	2.630e2
1018.35	1.510e2
1018.37	1.390e2
1018.38	1.740e2
1018.40	1.570e2
1018.41	1.650e2
1018.42	1.340e2
1018.44	2.510e2
1018.45	2.380e2
1018.47	4.740e2
1018.48	5.710e2
1018.49	5.880e2
1018.51	8.430e2
1018.52	2.660e2
1018.54	3.370e2
1018.55	2.540e2
1018.56	1.890e2
1018.58	1.280e2
1018.59	3.500e1
1018.60	2.380e2
1018.62	2.180e2
1018.63	2.730e2
1018.65	5.520e2
1018.66	3.590e2
1018.67	1.170e2
1018.69	2.130e2
1018.70	2.820e2
1018.72	2.350e2
1018.73	3.510e2
1018.74	1.820e2
1018.76	1.870e2
1018.77	2.230e2
1018.79	1.660e2
1018.80	1.210e2
1018.81	1.860e2
1018.83	3.970e2
1018.84	5.750e2
1018.86	4.070e2
1018.87	3.730e2
1018.88	3.900e2
1018.90	2.530e2
1018.91	1.280e2
1018.93	1.280e2
1018.94	1.880e2
1018.95	2.310e2
1018.97	1.900e2
1018.98	2.080e2
1018.99	2.010e2
1019.01	2.830e2
1019.02	3.380e2
1019.04	1.940e2
1019.05	1.060e2
1019.06	1.510e2
1019.08	1.390e2
1019.09	1.030e2
1019.11	1.280e2
1019.12	3.930e2
1019.13	1.600e2
1019.15	2.380e2
1019.16	2.460e2
1019.18	2.580e2
1019.19	2.780e2
1019.20	1.400e2
1019.22	1.700e2
1019.23	4.500e1
1019.25	1.250e2
1019.26	7.000e1
1019.27	2.930e2
1019.29	1.310e2
1019.30	2.050e2
1019.32	3.400e1
1019.33	2.060e2
1019.34	2.880e2
1019.36	3.160e2
1019.37	2.080e2
1019.38	1.310e2
1019.40	1.990e2
1019.41	3.320e2
1019.43	3.100e2
1019.44	3.300e2
1019.45	2.030e2
1019.47	2.280e2
1019.48	5.720e2
1019.50	5.030e2
1019.51	5.160e2
1019.52	3.620e2
1019.54	2.260e2
1019.55	2.050e2
1019.57	1.760e2
1019.58	1.840e2
1019.59	6.200e1
1019.61	7.500e1
1019.62	1.080e2
1019.64	1.230e2
1019.65	8.000e1
1019.66	8.600e1
1019.68	1.340e2
1019.69	2.180e2
1019.71	1.510e2
1019.72	1.910e2
1019.73	1.470e2
1019.75	1.150e2
1019.76	3.000e1
1019.77	5.000e0
1019.79	2.500e1
1019.80	1.490e2
1019.82	2.250e2
1019.83	4.640e2
1019.84	2.170e2
1019.86	1.470e2
1019.87	1.800e2
1019.89	1.490e2
1019.90	1.670e2
1019.91	1.210e2
1019.93	1.390e2
1019.94	3.100e2
1019.96	2.570e2
1019.97	1.410e2
1019.98	1.350e2
1020.00	1.600e2
1020.01	1.980e2
1020.03	2.170e2
1020.04	1.570e2
1020.05	2.580e2
1020.07	1.150e2
1020.08	5.800e1
1020.10	3.150e2
1020.11	2.820e2
1020.12	1.560e2
1020.14	1.050e2
1020.15	1.870e2
1020.17	2.610e2
1020.18	2.700e2
1020.19	1.390e2
1020.21	1.470e2
1020.22	2.660e2
1020.23	3.490e2
1020.25	3.240e2
1020.26	1.670e2
1020.28	8.000e1
1020.29	1.060e2
1020.30	3.330e2
1020.32	2.210e2
1020.33	1.380e2
1020.35	1.230e2
1020.36	1.020e2
1020.37	1.300e2
1020.39	2.130e2
1020.40	1.610e2
1020.42	3.630e2
1020.43	4.140e2
1020.44	3.320e2
1020.46	2.990e2
1020.47	2.270e2
1020.49	5.680e2
1020.50	6.030e2
1020.51	2.740e2
1020.53	6.370e2
1020.54	3.840e2
1020.56	2.300e2
1020.57	1.610e2
1020.58	3.480e2
1020.60	2.800e2
1020.61	3.420e2
1020.63	4.650e2
1020.64	3.530e2
1020.65	3.200e2
1020.67	2.280e2
1020.68	1.540e2
1020.69	2.880e2
1020.71	2.370e2
1020.72	7.740e2
1020.74	3.930e2
1020.75	2.490e2
1020.76	1.390e2
1020.78	9.500e1
1020.79	1.490e2
1020.81	2.730e2
1020.82	3.290e2
1020.83	1.460e2
1020.85	2.410e2
1020.86	2.260e2
1020.88	8.600e1
1020.89	2.130e2
1020.90	2.560e2
1020.92	1.940e2
1020.93	1.120e2
1020.95	3.200e2
1020.96	4.750e2
1020.97	1.280e2
1020.99	1.600e2
1021.00	3.310e2
1021.02	1.260e2
1021.03	5.800e1
1021.04	2.170e2
1021.06	1.740e2
1021.07	2.540e2
1021.09	1.990e2
1021.10	1.930e2
1021.11	2.220e2
1021.13	2.080e2
1021.14	2.070e2
1021.16	2.950e2
1021.17	5.130e2
1021.18	2.880e2
1021.20	2.430e2
1021.21	1.990e2
1021.22	1.710e2
1021.24	1.710e2
1021.25	1.700e2
1021.27	9.500e1
1021.28	7.500e1
1021.29	1.900e2
1021.31	3.510e2
1021.32	4.370e2
1021.34	5.900e2
1021.35	2.680e2
1021.36	2.230e2
1021.38	2.130e2
1021.39	5.000e1
1021.41	2.770e2
1021.42	1.410e2
1021.43	1.280e2
1021.45	6.700e1
1021.46	1.690e2
1021.48	5.650e2
1021.49	4.710e2
1021.50	8.820e2
1021.52	6.410e2
1021.53	9.100e2
1021.55	3.800e2
1021.56	4.070e2
1021.57	1.570e2
1021.59	9.800e1
1021.60	4.000e1
1021.62	1.180e2
1021.63	2.480e2
1021.64	4.680e2
1021.66	4.300e2
1021.67	4.910e2
1021.69	6.330e2
1021.70	3.450e2
1021.71	2.360e2
1021.73	1.670e2
1021.74	1.650e2
1021.75	2.060e2
1021.77	1.710e2
1021.78	1.340e2
1021.80	2.200e2
1021.81	5.120e2
1021.82	8.750e2
1021.84	5.470e2
1021.85	4.040e2
1021.87	3.820e2
1021.88	4.250e2
1021.89	1.770e2
1021.91	3.650e2
1021.92	1.450e2
1021.94	1.680e2
1021.95	1.730e2
1021.96	4.770e2
1021.98	3.970e2
1021.99	3.500e2
1022.01	5.160e2
1022.02	5.220e2
1022.03	3.820e2
1022.05	3.260e2
1022.06	1.080e2
1022.08	2.330e2
1022.09	1.660e2
1022.10	1.020e2
1022.12	1.070e2
1022.13	1.950e2
1022.15	4.360e2
1022.16	3.000e2
1022.17	6.680e2
1022.19	4.740e2
1022.20	4.470e2
1022.22	3.810e2
1022.23	1.970e2
1022.24	2.050e2
1022.26	2.680e2
1022.27	1.140e2
1022.28	8.500e1
1022.30	1.520e2
1022.31	4.340e2
1022.33	4.390e2
1022.34	3.960e2
1022.35	4.280e2
1022.37	7.400e2
1022.38	7.120e2
1022.40	1.048e3
1022.41	8.490e2
1022.42	1.029e3
1022.44	5.450e2
1022.45	4.430e2
1022.47	3.160e2
1022.48	1.830e2
1022.49	2.570e2
1022.51	3.800e2
1022.52	3.220e2
1022.54	2.310e2
1022.55	2.040e2
1022.56	2.030e2
1022.58	4.660e2
1022.59	2.150e2
1022.61	1.630e2
1022.62	8.800e1
1022.63	2.280e2
1022.65	3.800e1
1022.66	1.350e2
1022.68	5.500e1
1022.69	9.800e1
1022.70	2.650e2
1022.72	2.130e2
1022.73	1.860e2
1022.75	1.330e2
1022.76	6.900e1
1022.77	1.650e2
1022.79	2.250e2
1022.80	1.360e2
1022.82	9.200e1
1022.83	1.610e2
1022.84	4.080e2
1022.86	3.300e2
1022.87	7.920e2
1022.88	7.650e2
1022.90	7.300e2
1022.91	6.780e2
1022.93	5.140e2
1022.94	5.400e2
1022.95	5.310e2
1022.97	2.860e2
1022.98	3.600e2
1023.00	2.910e2
1023.01	2.340e2
1023.02	1.460e2
1023.04	1.050e2
1023.05	2.090e2
1023.07	1.840e2
1023.08	9.200e1
1023.09	3.900e1
1023.11	1.380e2
1023.12	2.400e2
1023.14	2.140e2
1023.15	1.520e2
1023.16	2.180e2
1023.18	7.800e1
1023.19	1.450e2
1023.21	2.080e2
1023.22	2.840e2
1023.23	2.640e2
1023.25	6.200e1
1023.26	4.900e1
1023.28	2.100e2
1023.29	3.550e2
1023.30	2.010e2
1023.32	2.580e2
1023.33	2.690e2
1023.35	2.920e2
1023.36	4.710e2
1023.37	3.320e2
1023.39	5.870e2
1023.40	7.290e2
1023.42	6.420e2
1023.43	3.560e2
1023.44	5.100e2
1023.46	3.870e2
1023.47	5.150e2
1023.49	4.280e2
1023.50	1.770e2
1023.51	1.960e2
1023.53	2.720e2
1023.54	2.210e2
1023.55	9.800e1
1023.57	1.480e2
1023.58	1.600e2
1023.60	1.730e2
1023.61	4.900e1
1023.62	8.400e1
1023.64	1.850e2
1023.65	1.420e2
1023.67	1.740e2
1023.68	2.240e2
1023.69	5.020e2
1023.71	4.060e2
1023.72	1.950e2
1023.74	1.100e2
1023.75	1.300e1
1023.76	5.900e1
1023.78	2.800e2
1023.79	1.920e2
1023.81	3.390e2
1023.82	1.350e2
1023.83	2.790e2
1023.85	1.250e2
1023.86	2.330e2
1023.88	2.580e2
1023.89	4.010e2
1023.90	3.360e2
1023.92	4.140e2
1023.93	3.270e2
1023.95	2.290e2
1023.96	1.810e2
1023.97	1.770e2
1023.99	3.670e2
1024.00	2.260e2
1024.02	1.130e2
1024.03	8.100e1
1024.04	9.000e1
1024.06	1.520e2
1024.07	2.850e2
1024.09	1.610e2
1024.10	2.800e1
1024.11	8.700e1
1024.13	7.400e1
1024.14	1.460e2
1024.16	2.020e2
1024.17	2.920e2
1024.18	2.390e2
1024.20	2.350e2
1024.21	1.340e2
1024.23	8.500e1
1024.24	1.270e2
1024.25	1.200e2
1024.27	1.350e2
1024.28	2.530e2
1024.30	1.760e2
1024.31	1.540e2
1024.32	1.770e2
1024.34	1.610e2
1024.35	2.300e2
1024.36	3.080e2
1024.38	1.770e2
1024.39	1.770e2
1024.41	2.740e2
1024.42	3.060e2
1024.43	3.410e2
1024.45	4.010e2
1024.46	2.420e2
1024.48	1.610e2
1024.49	4.560e2
1024.50	5.530e2
1024.52	2.570e2
1024.53	2.430e2
1024.55	1.190e2
1024.56	2.890e2
1024.57	9.100e1
1024.59	1.300e2
1024.60	1.110e2
1024.62	1.980e2
1024.63	2.100e2
1024.64	3.060e2
1024.66	2.510e2
1024.67	1.890e2
1024.69	3.500e1
1024.70	1.300e1
1024.71	2.750e2
1024.73	1.130e2
1024.74	2.770e2
1024.76	2.730e2
1024.77	2.330e2
1024.78	1.220e2
1024.80	1.960e2
1024.81	3.090e2
1024.83	4.170e2
1024.84	9.300e1
1024.85	1.160e2
1024.87	2.350e2
1024.88	4.000e2
1024.90	2.730e2
1024.91	1.930e2
1024.92	1.960e2
1024.94	2.880e2
1024.95	3.660e2
1024.97	2.540e2
1024.98	1.150e2
1024.99	1.230e2
1025.01	2.910e2
1025.02	2.300e2
1025.04	1.400e2
1025.05	9.800e1
1025.06	1.110e2
1025.08	2.900e1
1025.09	1.760e2
1025.11	1.710e2
1025.12	1.280e2
1025.13	1.650e2
1025.15	3.520e2
1025.16	2.920e2
1025.18	1.270e2
1025.19	1.890e2
1025.20	1.210e2
1025.22	2.200e2
1025.23	2.130e2
1025.25	9.800e1
1025.26	1.700e1
1025.27	1.540e2
1025.29	1.420e2
1025.30	1.540e2
1025.31	1.750e2
1025.33	1.920e2
1025.34	4.080e2
1025.36	2.760e2
1025.37	2.670e2
1025.38	2.500e2
1025.40	2.830e2
1025.41	3.160e2
1025.43	1.910e2
1025.44	1.490e2
1025.45	2.060e2
1025.47	1.610e2
1025.48	4.680e2
1025.50	2.890e2
1025.51	4.630e2
1025.52	2.710e2
1025.54	2.730e2
1025.55	2.780e2
1025.57	2.320e2
1025.58	1.000e2
1025.59	3.040e2
1025.61	2.120e2
1025.62	2.440e2
1025.64	1.940e2
1025.65	1.020e2
1025.66	1.670e2
1025.68	2.310e2
1025.69	1.500e2
1025.71	6.450e2
1025.72	4.070e2
1025.73	4.000e1
1025.75	4.300e1
1025.76	1.520e2
1025.78	8.200e1
1025.79	3.020e2
1025.80	2.310e2
1025.82	1.190e2
1025.83	3.070e2
1025.85	2.950e2
1025.86	1.310e2
1025.87	1.400e2
1025.89	1.970e2
1025.90	1.720e2
1025.92	1.070e2
1025.93	1.040e2
1025.94	1.860e2
1025.96	1.260e2
1025.97	8.500e1
1025.99	1.570e2
1026.00	2.360e2
1026.01	2.080e2
1026.03	1.100e2
1026.04	4.300e1
1026.06	1.260e2
1026.07	9.100e1
1026.08	6.600e1
1026.10	2.640e2
1026.11	6.000e1
1026.13	1.810e2
1026.14	1.170e2
1026.15	1.850e2
1026.17	2.640e2
1026.18	4.870e2
1026.20	1.710e2
1026.21	9.800e1
1026.22	9.300e1
1026.24	4.200e1
1026.25	2.050e2
1026.27	8.600e1
1026.28	6.700e1
1026.29	6.800e1
1026.31	9.000e1
1026.32	8.500e1
1026.34	1.870e2
1026.35	1.550e2
1026.36	1.830e2
1026.38	1.330e2
1026.39	1.650e2
1026.41	1.440e2
1026.42	1.240e2
1026.43	2.490e2
1026.45	3.500e2
1026.46	1.670e2
1026.48	1.600e2
1026.49	2.520e2
1026.50	1.730e2
1026.52	2.670e2
1026.53	3.030e2
1026.55	1.920e2
1026.56	2.030e2
1026.57	2.210e2
1026.59	2.610e2
1026.60	1.510e2
1026.61	1.330e2
1026.63	1.000e2
1026.64	8.700e1
1026.66	4.400e1
1026.67	1.060e2
1026.68	2.310e2
1026.70	1.090e2
1026.71	1.550e2
1026.73	2.060e2
1026.74	8.200e1
1026.75	1.190e2
1026.77	1.120e2
1026.78	2.070e2
1026.80	1.070e2
1026.81	1.150e2
1026.82	1.840e2
1026.84	1.570e2
1026.85	1.600e2
1026.87	2.770e2
1026.88	2.440e2
1026.89	8.300e1
1026.91	2.430e2
1026.92	1.320e2
1026.94	1.500e2
1026.95	1.820e2
1026.96	3.850e2
1026.98	4.220e2
1026.99	2.200e2
1027.01	1.140e2
1027.02	8.400e1
1027.03	4.200e1
1027.05	9.200e1
1027.06	1.450e2
1027.08	2.480e2
1027.09	3.580e2
1027.10	2.820e2
1027.12	7.400e1
1027.13	1.330e2
1027.15	2.060e2
1027.16	1.530e2
1027.17	1.400e2
1027.19	1.130e2
1027.20	7.500e1
1027.22	1.010e2
1027.23	1.020e2
1027.24	9.000e1
1027.26	9.700e1
1027.27	8.500e1
1027.29	8.700e1
1027.30	7.400e1
1027.31	1.490e2
1027.33	1.210e2
1027.34	2.600e1
1027.36	1.310e2
1027.37	2.060e2
1027.38	2.160e2
1027.40	1.320e2
1027.41	5.200e1
1027.43	2.570e2
1027.44	2.530e2
1027.45	2.010e2
1027.47	1.360e2
1027.48	2.100e2
1027.50	3.210e2
1027.51	2.010e2
1027.52	1.290e2
1027.54	1.200e2
1027.55	1.390e2
1027.57	9.700e1
1027.58	4.000e1
1027.59	7.000e1
1027.61	1.790e2
1027.62	1.110e2
1027.64	7.800e1
1027.65	1.050e2
1027.66	8.900e1
1027.68	3.630e2
1027.69	1.300e2
1027.71	1.080e2
1027.72	1.700e2
1027.73	2.130e2
1027.75	5.470e2
1027.76	4.600e1
1027.78	1.180e2
1027.79	4.900e1
[truncated: 262,975 more rows]
