# Supplementary material for: Structural insights into chaperone addiction of toxin-antitoxin systems
Source: Nat Commun. 2019 Feb 15;10:782. doi: 10.1038/s41467-019-08747-4 (PMC6377645; doi:10.1038/s41467-019-08747-4)
Supplement: Supplementary file 5 — Supplementary Data 2 [file 41467_2019_8747_MOESM5_ESM.zip › NativeMS-Data/C4-Titration/SecB-C4-8eq.txt]

1000.01	3.570e2
1000.03	2.120e2
1000.04	2.430e2
1000.05	1.960e2
1000.07	9.400e1
1000.08	6.400e1
1000.10	2.290e2
1000.11	2.190e2
1000.12	1.400e2
1000.14	2.910e2
1000.15	4.990e2
1000.17	4.080e2
1000.18	4.460e2
1000.19	2.960e2
1000.21	5.080e2
1000.22	1.850e2
1000.23	8.200e1
1000.25	9.500e1
1000.26	1.830e2
1000.28	4.890e2
1000.29	2.130e2
1000.30	2.620e2
1000.32	3.070e2
1000.33	4.620e2
1000.34	3.200e2
1000.36	3.100e2
1000.37	1.400e2
1000.39	1.970e2
1000.40	1.940e2
1000.41	2.040e2
1000.43	1.440e2
1000.44	4.240e2
1000.45	4.120e2
1000.47	4.610e2
1000.48	4.730e2
1000.50	2.510e2
1000.51	1.660e2
1000.52	1.810e2
1000.54	1.780e2
1000.55	1.790e2
1000.57	1.540e2
1000.58	1.670e2
1000.59	6.900e1
1000.61	2.100e2
1000.62	2.960e2
1000.63	1.620e2
1000.65	1.930e2
1000.66	1.670e2
1000.68	1.620e2
1000.69	9.700e1
1000.70	1.320e2
1000.72	1.930e2
1000.73	1.190e2
1000.74	2.490e2
1000.76	6.400e1
1000.77	5.500e1
1000.79	2.460e2
1000.80	1.440e2
1000.81	1.950e2
1000.83	1.280e2
1000.84	1.270e2
1000.86	9.500e1
1000.87	1.030e2
1000.88	2.650e2
1000.90	2.580e2
1000.91	1.950e2
1000.92	1.790e2
1000.94	3.360e2
1000.95	4.560e2
1000.97	2.980e2
1000.98	3.360e2
1000.99	1.100e2
1001.01	1.230e2
1001.02	1.440e2
1001.03	1.330e2
1001.05	9.600e1
1001.06	1.280e2
1001.08	1.210e2
1001.09	3.720e2
1001.10	2.680e2
1001.12	1.120e2
1001.13	6.000e1
1001.15	1.580e2
1001.16	1.740e2
1001.17	1.630e2
1001.19	1.570e2
1001.20	1.280e2
1001.21	1.970e2
1001.23	3.130e2
1001.24	1.780e2
1001.26	1.710e2
1001.27	5.400e1
1001.28	1.420e2
1001.30	2.060e2
1001.31	2.840e2
1001.32	2.300e2
1001.34	2.260e2
1001.35	1.970e2
1001.37	1.820e2
1001.38	1.770e2
1001.39	2.470e2
1001.41	2.440e2
1001.42	2.270e2
1001.44	3.890e2
1001.45	4.560e2
1001.46	3.120e2
1001.48	2.510e2
1001.49	1.940e2
1001.50	1.620e2
1001.52	1.820e2
1001.53	2.480e2
1001.55	1.970e2
1001.56	7.200e1
1001.57	1.500e2
1001.59	1.630e2
1001.60	1.190e2
1001.61	1.410e2
1001.63	8.600e1
1001.64	3.100e1
1001.66	1.480e2
1001.67	8.000e1
1001.68	2.060e2
1001.70	1.570e2
1001.71	2.630e2
1001.73	3.410e2
1001.74	2.160e2
1001.75	1.830e2
1001.77	1.830e2
1001.78	1.900e2
1001.79	1.160e2
1001.81	1.280e2
1001.82	2.160e2
1001.84	1.680e2
1001.85	3.070e2
1001.86	3.230e2
1001.88	1.240e2
1001.89	1.970e2
1001.90	2.840e2
1001.92	1.950e2
1001.93	1.930e2
1001.95	2.830e2
1001.96	1.200e2
1001.97	5.700e2
1001.99	2.290e2
1002.00	2.050e2
1002.02	2.380e2
1002.03	3.860e2
1002.04	2.640e2
1002.06	3.180e2
1002.07	2.410e2
1002.08	2.470e2
1002.10	5.610e2
1002.11	2.530e2
1002.13	1.480e2
1002.14	3.180e2
1002.15	2.880e2
1002.17	3.420e2
1002.18	3.350e2
1002.19	4.080e2
1002.21	5.560e2
1002.22	8.390e2
1002.24	5.130e2
1002.25	3.470e2
1002.26	2.610e2
1002.28	1.270e2
1002.29	4.550e2
1002.31	5.830e2
1002.32	6.880e2
1002.33	6.040e2
1002.35	9.380e2
1002.36	5.340e2
1002.37	5.530e2
1002.39	6.880e2
1002.40	2.370e2
1002.42	3.090e2
1002.43	4.280e2
1002.44	8.370e2
1002.46	9.160e2
1002.47	6.690e2
1002.49	5.200e2
1002.50	8.100e2
1002.51	5.120e2
1002.53	3.950e2
1002.54	1.790e2
1002.55	3.060e2
1002.57	5.250e2
1002.58	4.790e2
1002.60	5.650e2
1002.61	6.950e2
1002.62	3.010e2
1002.64	2.030e2
1002.65	3.410e2
1002.66	2.410e2
1002.68	3.350e2
1002.69	4.120e2
1002.71	7.090e2
1002.72	9.020e2
1002.73	3.750e2
1002.75	3.560e2
1002.76	1.190e2
1002.78	2.560e2
1002.79	2.870e2
1002.80	3.380e2
1002.82	4.650e2
1002.83	3.200e2
1002.84	3.260e2
1002.86	5.110e2
1002.87	2.450e2
1002.89	3.390e2
1002.90	3.980e2
1002.91	2.340e2
1002.93	2.210e2
1002.94	3.610e2
1002.95	1.620e2
1002.97	7.900e1
1002.98	4.210e2
1003.00	6.670e2
1003.01	3.680e2
1003.02	3.200e2
1003.04	1.990e2
1003.05	1.880e2
1003.07	1.070e2
1003.08	1.680e2
1003.09	2.050e2
1003.11	2.470e2
1003.12	3.300e2
1003.13	2.700e2
1003.15	2.620e2
1003.16	1.990e2
1003.18	2.700e2
1003.19	2.630e2
1003.20	1.470e2
1003.22	2.000e2
1003.23	1.400e2
1003.25	7.800e1
1003.26	8.600e1
1003.27	6.400e1
1003.29	2.190e2
1003.30	1.700e2
1003.31	2.650e2
1003.33	3.500e2
1003.34	5.320e2
1003.36	1.670e2
1003.37	3.530e2
1003.38	3.090e2
1003.40	4.380e2
1003.41	4.210e2
1003.42	2.990e2
1003.44	1.470e2
1003.45	3.030e2
1003.47	3.160e2
1003.48	3.130e2
1003.49	5.580e2
1003.51	2.650e2
1003.52	1.850e2
1003.54	2.040e2
1003.55	2.050e2
1003.56	8.900e1
1003.58	9.700e1
1003.59	2.190e2
1003.60	9.000e1
1003.62	3.600e1
1003.63	6.000e1
1003.65	9.000e1
1003.66	1.760e2
1003.67	1.820e2
1003.69	7.300e1
1003.70	8.100e1
1003.72	7.000e1
1003.73	8.500e1
1003.74	1.030e2
1003.76	1.500e2
1003.77	1.340e2
1003.78	1.160e2
1003.80	7.100e1
1003.81	1.240e2
1003.83	1.300e2
1003.84	2.800e2
1003.85	3.020e2
1003.87	2.330e2
1003.88	2.060e2
1003.89	1.100e2
1003.91	2.860e2
1003.92	2.710e2
1003.94	2.490e2
1003.95	2.620e2
1003.96	2.920e2
1003.98	1.490e2
1003.99	1.020e2
1004.01	1.510e2
1004.02	1.580e2
1004.03	1.630e2
1004.05	1.390e2
1004.06	1.860e2
1004.07	1.050e2
1004.09	8.400e1
1004.10	9.900e1
1004.12	9.000e1
1004.13	2.190e2
1004.14	7.400e1
1004.16	1.810e2
1004.17	4.190e2
1004.19	2.970e2
1004.20	4.010e2
1004.21	1.710e2
1004.23	1.380e2
1004.24	1.970e2
1004.25	1.200e2
1004.27	1.320e2
1004.28	1.160e2
1004.30	1.870e2
1004.31	2.320e2
1004.32	1.720e2
1004.34	2.650e2
1004.35	1.990e2
1004.37	4.400e2
1004.38	2.490e2
1004.39	2.020e2
1004.41	3.310e2
1004.42	1.970e2
1004.43	2.430e2
1004.45	2.670e2
1004.46	3.910e2
1004.48	4.110e2
1004.49	1.600e2
1004.50	2.450e2
1004.52	2.260e2
1004.53	7.000e1
1004.54	1.760e2
1004.56	3.050e2
1004.57	1.780e2
1004.59	7.900e1
1004.60	1.510e2
1004.61	1.210e2
1004.63	1.340e2
1004.64	1.880e2
1004.66	8.500e1
1004.67	1.810e2
1004.68	1.460e2
1004.70	3.210e2
1004.71	2.440e2
1004.72	1.010e2
1004.74	1.560e2
1004.75	1.730e2
1004.77	1.910e2
1004.78	2.290e2
1004.79	1.490e2
1004.81	2.060e2
1004.82	1.110e2
1004.84	2.650e2
1004.85	3.590e2
1004.86	3.410e2
1004.88	2.160e2
1004.89	1.480e2
1004.90	1.360e2
1004.92	1.430e2
1004.93	2.920e2
1004.95	2.040e2
1004.96	2.440e2
1004.97	2.850e2
1004.99	2.260e2
1005.00	1.190e2
1005.02	6.000e1
1005.03	2.230e2
1005.04	6.600e1
1005.06	9.100e1
1005.07	1.550e2
1005.08	1.660e2
1005.10	1.470e2
1005.11	2.310e2
1005.13	1.890e2
1005.14	2.540e2
1005.15	8.200e1
1005.17	1.460e2
1005.18	2.590e2
1005.19	7.500e1
1005.21	1.840e2
1005.22	4.070e2
1005.24	2.570e2
1005.25	1.260e2
1005.26	2.340e2
1005.28	2.610e2
1005.29	7.700e1
1005.31	1.170e2
1005.32	2.980e2
1005.33	2.630e2
1005.35	2.450e2
1005.36	1.790e2
1005.37	1.900e2
1005.39	3.620e2
1005.40	2.620e2
1005.42	2.680e2
1005.43	1.420e2
1005.44	3.210e2
1005.46	4.380e2
1005.47	3.820e2
1005.49	5.500e2
1005.50	5.320e2
1005.51	4.130e2
1005.53	2.220e2
1005.54	1.130e2
1005.55	1.970e2
1005.57	8.500e1
1005.58	2.970e2
1005.60	1.340e2
1005.61	2.100e1
1005.62	6.500e1
1005.64	3.900e1
1005.65	1.450e2
1005.67	3.070e2
1005.68	3.460e2
1005.69	1.330e2
1005.71	1.970e2
1005.72	1.470e2
1005.73	1.070e2
1005.75	9.700e1
1005.76	8.700e1
1005.78	1.670e2
1005.79	2.510e2
1005.80	9.600e1
1005.82	2.670e2
1005.83	4.320e2
1005.85	4.440e2
1005.86	2.450e2
1005.87	2.170e2
1005.89	5.740e2
1005.90	2.940e2
1005.91	1.880e2
1005.93	1.430e2
1005.94	2.000e2
1005.96	4.450e2
1005.97	2.870e2
1005.98	3.720e2
1006.00	3.750e2
1006.01	3.190e2
1006.03	2.160e2
1006.04	3.240e2
1006.05	2.900e2
1006.07	1.310e2
1006.08	1.510e2
1006.09	1.900e2
1006.11	2.840e2
1006.12	3.190e2
1006.14	4.640e2
1006.15	4.050e2
1006.16	2.480e2
1006.18	3.360e2
1006.19	2.810e2
1006.21	2.990e2
1006.22	5.040e2
1006.23	1.770e2
1006.25	2.520e2
1006.26	5.300e2
1006.27	3.200e1
1006.29	6.900e1
1006.30	1.820e2
1006.32	2.000e2
1006.33	4.040e2
1006.34	3.130e2
1006.36	4.080e2
1006.37	1.620e2
1006.39	1.510e2
1006.40	2.070e2
1006.41	2.330e2
1006.43	2.980e2
1006.44	1.320e2
1006.45	3.820e2
1006.47	3.340e2
1006.48	3.830e2
1006.50	4.840e2
1006.51	2.890e2
1006.52	3.600e2
1006.54	4.400e2
1006.55	2.150e2
1006.57	9.600e1
1006.58	7.200e1
1006.59	1.200e2
1006.61	2.820e2
1006.62	1.530e2
1006.63	7.800e1
1006.65	1.780e2
1006.66	3.990e2
1006.68	2.390e2
1006.69	2.100e2
1006.70	3.630e2
1006.72	1.500e2
1006.73	8.700e1
1006.75	2.530e2
1006.76	2.310e2
1006.77	4.190e2
1006.79	9.000e1
1006.80	4.900e1
1006.81	1.170e2
1006.83	3.450e2
1006.84	2.540e2
1006.86	1.410e2
1006.87	1.880e2
1006.88	3.450e2
1006.90	2.960e2
1006.91	1.800e2
1006.93	2.720e2
1006.94	2.580e2
1006.95	1.370e2
1006.97	3.090e2
1006.98	2.530e2
1006.99	5.400e2
1007.01	2.850e2
1007.02	1.000e2
1007.04	1.700e2
1007.05	3.440e2
1007.06	3.440e2
1007.08	7.700e1
1007.09	1.040e2
1007.11	3.290e2
1007.12	1.350e2
1007.13	1.470e2
1007.15	1.110e2
1007.16	1.260e2
1007.17	1.580e2
1007.19	1.020e2
1007.20	1.100e2
1007.22	2.530e2
1007.23	7.600e1
1007.24	1.370e2
1007.26	1.850e2
1007.27	2.000e2
1007.29	1.870e2
1007.30	9.300e1
1007.31	8.300e1
1007.33	3.230e2
1007.34	4.440e2
1007.35	2.220e2
1007.37	1.560e2
1007.38	2.280e2
1007.40	4.140e2
1007.41	3.280e2
1007.42	4.230e2
1007.44	4.470e2
1007.45	3.550e2
1007.47	4.790e2
1007.48	6.640e2
1007.49	7.430e2
1007.51	7.290e2
1007.52	6.390e2
1007.53	8.310e2
1007.55	5.730e2
1007.56	5.100e2
1007.58	4.230e2
1007.59	1.100e2
1007.60	1.580e2
1007.62	3.090e2
1007.63	2.060e2
1007.65	1.510e2
1007.66	6.600e1
1007.67	1.140e2
1007.69	2.030e2
1007.70	1.820e2
1007.71	7.900e1
1007.73	1.100e2
1007.74	1.280e2
1007.76	1.010e2
1007.77	1.290e2
1007.78	1.650e2
1007.80	8.700e1
1007.81	1.450e2
1007.83	2.570e2
1007.84	1.250e2
1007.85	2.760e2
1007.87	2.030e2
1007.88	2.660e2
1007.89	3.140e2
1007.91	2.900e2
1007.92	5.370e2
1007.94	4.080e2
1007.95	4.440e2
1007.96	5.550e2
1007.98	2.670e2
1007.99	3.540e2
1008.01	5.840e2
1008.02	2.980e2
1008.03	1.970e2
1008.05	2.030e2
1008.06	1.900e2
1008.07	1.970e2
1008.09	3.330e2
1008.10	1.520e2
1008.12	6.900e1
1008.13	2.490e2
1008.14	1.240e2
1008.16	1.790e2
1008.17	1.820e2
1008.19	3.860e2
1008.20	3.660e2
1008.21	8.400e1
1008.23	1.520e2
1008.24	1.780e2
1008.26	1.640e2
1008.27	1.550e2
1008.28	1.880e2
1008.30	1.040e2
1008.31	1.680e2
1008.32	5.600e1
1008.34	1.490e2
1008.35	1.530e2
1008.37	2.350e2
1008.38	9.200e1
1008.39	1.670e2
1008.41	1.690e2
1008.42	2.860e2
1008.44	3.910e2
1008.45	4.200e2
1008.46	7.850e2
1008.48	9.110e2
1008.49	8.650e2
1008.50	7.020e2
1008.52	7.540e2
1008.53	5.260e2
1008.55	4.510e2
1008.56	3.990e2
1008.57	2.310e2
1008.59	2.390e2
1008.60	1.410e2
1008.62	1.350e2
1008.63	8.100e1
1008.64	1.840e2
1008.66	3.170e2
1008.67	2.530e2
1008.68	1.780e2
1008.70	3.780e2
1008.71	1.820e2
1008.73	1.160e2
1008.74	1.190e2
1008.75	1.970e2
1008.77	1.050e2
1008.78	1.270e2
1008.80	1.420e2
1008.81	1.410e2
1008.82	3.450e2
1008.84	4.190e2
1008.85	4.220e2
1008.86	3.930e2
1008.88	2.260e2
1008.89	1.660e2
1008.91	2.410e2
1008.92	2.290e2
1008.93	3.380e2
1008.95	4.730e2
1008.96	7.030e2
1008.98	7.200e2
1008.99	3.940e2
1009.00	4.120e2
1009.02	4.190e2
1009.03	2.140e2
1009.04	3.010e2
1009.06	2.800e2
1009.07	6.200e1
1009.09	1.610e2
1009.10	1.370e2
1009.11	9.700e1
1009.13	2.320e2
1009.14	2.250e2
1009.16	3.540e2
1009.17	2.060e2
1009.18	6.200e1
1009.20	5.400e1
1009.21	7.900e1
1009.23	1.680e2
1009.24	8.700e1
1009.25	8.100e1
1009.27	7.300e1
1009.28	1.090e2
1009.29	1.720e2
1009.31	4.730e2
1009.32	4.460e2
1009.34	1.140e2
1009.35	2.340e2
1009.36	1.800e2
1009.38	1.470e2
1009.39	2.500e2
1009.41	3.340e2
1009.42	3.210e2
1009.43	3.600e2
1009.45	2.070e2
1009.46	1.830e2
1009.47	4.950e2
1009.49	4.620e2
1009.50	6.450e2
1009.52	4.430e2
1009.53	3.310e2
1009.54	2.740e2
1009.56	2.110e2
1009.57	1.380e2
1009.59	1.270e2
1009.60	1.040e2
1009.61	4.090e2
1009.63	3.760e2
1009.64	3.000e1
1009.66	1.080e2
1009.67	8.500e1
1009.68	2.610e2
1009.70	1.990e2
1009.71	3.330e2
1009.72	2.310e2
1009.74	3.200e1
1009.75	8.900e1
1009.77	1.070e2
1009.78	1.160e2
1009.79	3.000e1
1009.81	1.640e2
1009.82	2.500e2
1009.84	2.020e2
1009.85	1.480e2
1009.86	1.170e2
1009.88	6.900e1
1009.89	1.420e2
1009.90	1.730e2
1009.92	8.100e1
1009.93	1.930e2
1009.95	1.360e2
1009.96	2.320e2
1009.97	2.270e2
1009.99	2.470e2
1010.00	2.760e2
1010.02	2.800e2
1010.03	2.710e2
1010.04	3.180e2
1010.06	3.710e2
1010.07	4.380e2
1010.08	2.360e2
1010.10	1.870e2
1010.11	2.080e2
1010.13	1.540e2
1010.14	1.870e2
1010.15	1.540e2
1010.17	1.980e2
1010.18	2.320e2
1010.20	4.660e2
1010.21	2.570e2
1010.22	2.320e2
1010.24	1.250e2
1010.25	2.270e2
1010.27	1.670e2
1010.28	2.300e2
1010.29	1.040e2
1010.31	1.570e2
1010.32	1.980e2
1010.33	2.570e2
1010.35	5.250e2
1010.36	6.960e2
1010.38	3.930e2
1010.39	1.400e2
1010.40	1.580e2
1010.42	2.550e2
1010.43	1.610e2
1010.45	2.320e2
1010.46	3.140e2
1010.47	2.900e2
1010.49	3.680e2
1010.50	4.090e2
1010.51	2.180e2
1010.53	2.110e2
1010.54	2.920e2
1010.56	2.390e2
1010.57	2.500e2
1010.58	2.170e2
1010.60	2.950e2
1010.61	2.550e2
1010.63	2.860e2
1010.64	4.660e2
1010.65	4.760e2
1010.67	1.940e2
1010.68	2.490e2
1010.70	1.750e2
1010.71	2.990e2
1010.72	1.890e2
1010.74	1.300e2
1010.75	2.440e2
1010.76	3.240e2
1010.78	2.120e2
1010.79	1.390e2
1010.81	3.930e2
1010.82	1.020e2
1010.83	7.500e1
1010.85	2.120e2
1010.86	2.560e2
1010.88	3.940e2
1010.89	4.920e2
1010.90	2.840e2
1010.92	1.700e2
1010.93	1.360e2
1010.95	1.310e2
1010.96	1.440e2
1010.97	3.470e2
1010.99	3.250e2
1011.00	1.720e2
1011.01	1.840e2
1011.03	1.130e2
1011.04	9.300e1
1011.06	6.100e1
1011.07	4.800e1
1011.08	6.300e1
1011.10	2.860e2
1011.11	2.210e2
1011.13	2.320e2
1011.14	1.430e2
1011.15	1.180e2
1011.17	9.800e1
1011.18	1.480e2
1011.19	1.450e2
1011.21	1.390e2
1011.22	7.000e1
1011.24	1.110e2
1011.25	5.200e1
1011.26	7.400e1
1011.28	4.800e1
1011.29	1.910e2
1011.31	2.190e2
1011.32	1.750e2
1011.33	2.150e2
1011.35	3.380e2
1011.36	4.960e2
1011.38	3.440e2
1011.39	4.150e2
1011.40	6.260e2
1011.42	6.000e2
1011.43	9.720e2
1011.44	8.360e2
1011.46	5.840e2
1011.47	5.130e2
1011.49	2.370e2
1011.50	3.630e2
1011.51	6.070e2
1011.53	3.790e2
1011.54	9.900e1
1011.56	1.360e2
1011.57	3.010e2
1011.58	1.320e2
1011.60	1.360e2
1011.61	1.310e2
1011.63	3.400e1
1011.64	7.600e1
1011.65	1.270e2
1011.67	1.250e2
1011.68	5.000e1
1011.69	1.490e2
1011.71	2.830e2
1011.72	2.130e2
1011.74	1.000e2
1011.75	2.040e2
1011.76	3.020e2
1011.78	1.500e2
1011.79	2.930e2
1011.81	3.110e2
1011.82	1.450e2
1011.83	2.010e2
1011.85	2.250e2
1011.86	1.880e2
1011.87	3.050e2
1011.89	5.520e2
1011.90	6.620e2
1011.92	7.400e2
1011.93	3.080e2
1011.94	4.850e2
1011.96	4.190e2
1011.97	3.430e2
1011.99	3.190e2
1012.00	1.560e2
1012.01	2.200e2
1012.03	1.600e2
1012.04	6.000e1
1012.06	6.900e1
1012.07	7.100e1
1012.08	1.480e2
1012.10	1.240e2
1012.11	1.050e2
1012.12	1.210e2
1012.14	1.600e2
1012.15	7.200e1
1012.17	1.310e2
1012.18	3.100e2
1012.19	2.560e2
1012.21	2.100e2
1012.22	2.070e2
1012.24	1.230e2
1012.25	2.070e2
1012.26	2.070e2
1012.28	1.910e2
1012.29	1.890e2
1012.31	2.770e2
1012.32	1.220e2
1012.33	1.540e2
1012.35	1.490e2
1012.36	2.140e2
1012.37	2.920e2
1012.39	4.280e2
1012.40	4.150e2
1012.42	6.070e2
1012.43	5.760e2
1012.44	7.800e2
1012.46	8.950e2
1012.47	7.610e2
1012.49	5.080e2
1012.50	3.790e2
1012.51	3.110e2
1012.53	3.000e2
1012.54	2.670e2
1012.56	2.160e2
1012.57	9.800e1
1012.58	1.890e2
1012.60	1.560e2
1012.61	1.490e2
1012.62	1.760e2
1012.64	1.820e2
1012.65	3.380e2
1012.67	1.530e2
1012.68	2.330e2
1012.69	9.900e1
1012.71	4.500e1
1012.72	2.060e2
1012.74	1.800e2
1012.75	1.420e2
1012.76	3.650e2
1012.78	1.280e2
1012.79	1.290e2
1012.81	1.120e2
1012.82	8.300e1
1012.83	1.070e2
1012.85	3.190e2
1012.86	1.430e2
1012.87	1.640e2
1012.89	1.580e2
1012.90	1.980e2
1012.92	2.660e2
1012.93	3.380e2
1012.94	2.430e2
1012.96	3.050e2
1012.97	1.760e2
1012.99	1.060e2
1013.00	1.200e2
1013.01	1.280e2
1013.03	1.450e2
1013.04	2.040e2
1013.06	1.310e2
1013.07	1.610e2
1013.08	8.400e1
1013.10	9.600e1
1013.11	1.050e2
1013.12	1.450e2
1013.14	9.800e1
1013.15	8.900e1
1013.17	9.600e1
1013.18	1.750e2
1013.19	2.710e2
1013.21	1.510e2
1013.22	2.200e2
1013.24	2.350e2
1013.25	1.280e2
1013.26	8.200e1
1013.28	9.400e1
1013.29	1.490e2
1013.31	2.230e2
1013.32	9.500e1
1013.33	2.480e2
1013.35	2.710e2
1013.36	3.620e2
1013.37	5.610e2
1013.39	4.710e2
1013.40	4.680e2
1013.42	4.310e2
1013.43	4.230e2
1013.44	4.880e2
1013.46	4.060e2
1013.47	4.290e2
1013.49	7.390e2
1013.50	5.130e2
1013.51	5.960e2
1013.53	3.550e2
1013.54	1.640e2
1013.56	2.230e2
1013.57	1.850e2
1013.58	2.110e2
1013.60	1.800e2
1013.61	1.900e2
1013.62	2.130e2
1013.64	4.300e1
1013.65	1.160e2
1013.67	2.760e2
1013.68	1.840e2
1013.69	8.000e1
1013.71	5.300e1
1013.72	5.300e1
1013.74	1.790e2
1013.75	1.160e2
1013.76	2.870e2
1013.78	1.330e2
1013.79	9.600e1
1013.81	8.900e1
1013.82	1.590e2
1013.83	1.720e2
1013.85	2.120e2
1013.86	2.490e2
1013.87	2.200e2
1013.89	1.750e2
1013.90	3.750e2
1013.92	4.200e2
1013.93	3.450e2
1013.94	3.150e2
1013.96	2.480e2
1013.97	1.850e2
1013.99	1.800e2
1014.00	1.410e2
1014.01	9.200e1
1014.03	2.020e2
1014.04	1.910e2
1014.06	1.790e2
1014.07	1.350e2
1014.08	1.440e2
1014.10	1.750e2
1014.11	2.620e2
1014.12	2.090e2
1014.14	8.800e1
1014.15	3.300e1
1014.17	9.500e1
1014.18	1.700e2
1014.19	1.860e2
1014.21	1.650e2
1014.22	1.540e2
1014.24	2.220e2
1014.25	1.270e2
1014.26	1.480e2
1014.28	3.390e2
1014.29	1.610e2
1014.31	1.830e2
1014.32	8.600e1
1014.33	6.100e1
1014.35	2.070e2
1014.36	2.020e2
1014.38	1.550e2
1014.39	1.860e2
1014.40	3.210e2
1014.42	4.110e2
1014.43	3.250e2
1014.44	3.430e2
1014.46	3.730e2
1014.47	3.350e2
1014.49	2.590e2
1014.50	4.450e2
1014.51	3.250e2
1014.53	2.870e2
1014.54	1.370e2
1014.56	1.380e2
1014.57	1.780e2
1014.58	1.080e2
1014.60	7.800e1
1014.61	1.590e2
1014.63	1.330e2
1014.64	3.190e2
1014.65	1.540e2
1014.67	1.010e2
1014.68	7.800e1
1014.69	1.200e2
1014.71	4.900e1
1014.72	8.900e1
1014.74	1.700e2
1014.75	8.900e1
1014.76	1.080e2
1014.78	1.700e1
1014.79	1.020e2
1014.81	1.190e2
1014.82	2.260e2
1014.83	1.760e2
1014.85	1.080e2
1014.86	1.290e2
1014.88	2.140e2
1014.89	1.990e2
1014.90	1.640e2
1014.92	1.250e2
1014.93	1.610e2
1014.95	1.520e2
1014.96	2.610e2
1014.97	1.350e2
1014.99	1.700e2
1015.00	2.260e2
1015.01	1.470e2
1015.03	5.100e1
1015.04	1.270e2
1015.06	1.320e2
1015.07	1.530e2
1015.08	1.920e2
1015.10	1.130e2
1015.11	1.190e2
1015.13	1.130e2
1015.14	1.240e2
1015.15	9.200e1
1015.17	1.550e2
1015.18	3.300e2
1015.20	1.210e2
1015.21	1.570e2
1015.22	1.270e2
1015.24	1.630e2
1015.25	6.900e1
1015.26	1.200e2
1015.28	1.040e2
1015.29	7.900e1
1015.31	1.600e2
1015.32	2.580e2
1015.33	1.050e2
1015.35	2.160e2
1015.36	2.730e2
1015.38	2.410e2
1015.39	1.900e2
1015.40	2.130e2
1015.42	2.560e2
1015.43	2.980e2
1015.45	2.950e2
1015.46	2.200e2
1015.47	1.420e2
1015.49	3.020e2
1015.50	2.510e2
1015.52	3.160e2
1015.53	2.260e2
1015.54	3.240e2
1015.56	6.900e1
1015.57	3.800e1
1015.58	7.600e1
1015.60	7.000e1
1015.61	2.100e1
1015.63	6.300e1
1015.64	2.490e2
1015.65	2.440e2
1015.67	2.370e2
1015.68	2.150e2
1015.70	1.490e2
1015.71	9.400e1
1015.72	2.600e2
1015.74	1.490e2
1015.75	1.260e2
1015.77	8.800e1
1015.78	1.000e2
1015.79	7.700e1
1015.81	2.290e2
1015.82	1.720e2
1015.84	5.000e1
1015.85	4.300e1
1015.86	4.600e1
1015.88	1.230e2
1015.89	6.600e1
1015.90	1.890e2
1015.92	1.840e2
1015.93	2.380e2
1015.95	4.280e2
1015.96	1.700e2
1015.97	1.090e2
1015.99	1.410e2
1016.00	2.720e2
1016.02	1.760e2
1016.03	2.260e2
1016.04	7.600e1
1016.06	1.570e2
1016.07	2.750e2
1016.09	1.550e2
1016.10	1.000e2
1016.11	1.400e2
1016.13	1.670e2
1016.14	1.950e2
1016.15	2.210e2
1016.17	8.000e1
1016.18	1.860e2
1016.20	3.200e1
1016.21	2.700e2
1016.22	2.210e2
1016.24	6.900e1
1016.25	2.620e2
1016.27	1.800e2
1016.28	2.550e2
1016.29	2.180e2
1016.31	2.350e2
1016.32	2.660e2
1016.34	2.160e2
1016.35	5.920e2
1016.36	3.300e2
1016.38	1.530e2
1016.39	1.730e2
1016.41	3.060e2
1016.42	2.610e2
1016.43	1.130e2
1016.45	1.860e2
1016.46	2.090e2
1016.47	3.320e2
1016.49	3.700e2
1016.50	4.020e2
1016.52	4.560e2
1016.53	3.850e2
1016.54	1.380e2
1016.56	2.230e2
1016.57	6.300e1
1016.59	1.790e2
1016.60	1.870e2
1016.61	1.670e2
1016.63	7.100e1
1016.64	9.700e1
1016.66	2.090e2
1016.67	1.960e2
1016.68	4.090e2
1016.70	1.840e2
1016.71	2.390e2
1016.73	1.800e2
1016.74	2.040e2
1016.75	1.340e2
1016.77	2.090e2
1016.78	1.900e2
1016.79	7.100e1
1016.81	2.210e2
1016.82	2.270e2
1016.84	9.200e1
1016.85	2.100e2
1016.86	1.220e2
1016.88	1.240e2
1016.89	8.500e1
1016.91	1.270e2
1016.92	4.230e2
1016.93	3.420e2
1016.95	1.870e2
1016.96	1.500e2
1016.98	1.560e2
1016.99	2.420e2
1017.00	2.170e2
1017.02	2.800e2
1017.03	1.810e2
1017.05	8.200e1
1017.06	1.430e2
1017.07	1.630e2
1017.09	9.400e1
1017.10	2.280e2
1017.11	8.300e1
1017.13	2.360e2
1017.14	1.350e2
1017.16	4.900e1
1017.17	2.380e2
1017.18	1.640e2
1017.20	1.340e2
1017.21	1.180e2
1017.23	9.300e1
1017.24	1.280e2
1017.25	1.310e2
1017.27	1.440e2
1017.28	1.160e2
1017.30	2.210e2
1017.31	3.210e2
1017.32	1.430e2
1017.34	1.050e2
1017.35	1.270e2
1017.37	1.790e2
1017.38	3.560e2
1017.39	2.340e2
1017.41	1.200e2
1017.42	1.220e2
1017.44	1.080e2
1017.45	1.890e2
1017.46	3.370e2
1017.48	2.650e2
1017.49	3.010e2
1017.50	2.860e2
1017.52	2.110e2
1017.53	2.730e2
1017.55	1.830e2
1017.56	1.770e2
1017.57	4.700e1
1017.59	8.100e1
1017.60	8.900e1
1017.62	1.330e2
1017.63	1.540e2
1017.64	1.940e2
1017.66	1.710e2
1017.67	7.900e1
1017.69	6.800e1
1017.70	5.500e1
1017.71	1.050e2
1017.73	1.250e2
1017.74	8.900e1
1017.76	1.610e2
1017.77	1.240e2
1017.78	1.100e2
1017.80	2.200e1
1017.81	1.470e2
1017.82	2.820e2
1017.84	2.260e2
1017.85	1.910e2
1017.87	1.610e2
1017.88	2.340e2
1017.89	2.900e2
1017.91	2.080e2
1017.92	2.510e2
1017.94	1.780e2
1017.95	1.000e2
1017.96	8.300e1
1017.98	3.110e2
1017.99	2.960e2
1018.01	1.910e2
1018.02	1.500e2
1018.03	1.940e2
1018.05	2.020e2
1018.06	1.760e2
1018.08	2.020e2
1018.09	1.770e2
1018.10	1.060e2
1018.12	8.600e1
1018.13	2.560e2
1018.15	4.720e2
1018.16	2.290e2
1018.17	2.140e2
1018.19	2.090e2
1018.20	2.060e2
1018.21	2.980e2
1018.23	5.900e1
1018.24	8.700e1
1018.26	7.200e1
1018.27	1.420e2
1018.28	6.200e1
1018.30	2.470e2
1018.31	4.740e2
1018.33	3.950e2
1018.34	6.600e2
1018.35	3.860e2
1018.37	4.110e2
1018.38	4.170e2
1018.40	4.420e2
1018.41	2.180e2
1018.42	1.680e2
1018.44	3.090e2
1018.45	6.000e2
1018.47	3.560e2
1018.48	3.600e2
1018.49	4.000e2
1018.51	5.790e2
1018.52	3.580e2
1018.54	4.060e2
1018.55	2.140e2
1018.56	3.430e2
1018.58	2.120e2
1018.59	9.800e1
1018.60	1.410e2
1018.62	1.710e2
1018.63	2.800e2
1018.65	3.010e2
1018.66	2.530e2
1018.67	3.010e2
1018.69	2.800e2
1018.70	1.830e2
1018.72	3.010e2
1018.73	1.590e2
1018.74	1.300e2
1018.76	1.030e2
1018.77	7.700e1
1018.79	3.300e1
1018.80	2.010e2
1018.81	3.890e2
1018.83	5.200e2
1018.84	5.870e2
1018.86	5.470e2
1018.87	3.970e2
1018.88	3.820e2
1018.90	2.410e2
1018.91	1.850e2
1018.93	2.020e2
1018.94	1.400e2
1018.95	1.610e2
1018.97	2.780e2
1018.98	3.160e2
1018.99	3.380e2
1019.01	3.130e2
1019.02	1.860e2
1019.04	2.510e2
1019.05	2.780e2
1019.06	2.700e2
1019.08	2.830e2
1019.09	2.240e2
1019.11	1.410e2
1019.12	2.730e2
1019.13	3.490e2
1019.15	3.670e2
1019.16	2.840e2
1019.18	1.800e2
1019.19	2.560e2
1019.20	1.030e2
1019.22	6.600e1
1019.23	3.680e2
1019.25	1.670e2
1019.26	8.000e1
1019.27	1.530e2
1019.29	2.470e2
1019.30	1.850e2
1019.32	8.100e1
1019.33	1.990e2
1019.34	5.160e2
1019.36	2.600e2
1019.37	1.440e2
1019.38	1.950e2
1019.40	2.050e2
1019.41	2.870e2
1019.43	2.550e2
1019.44	3.440e2
1019.45	5.070e2
1019.47	2.240e2
1019.48	4.100e2
1019.50	5.750e2
1019.51	4.380e2
1019.52	2.820e2
1019.54	4.220e2
1019.55	2.600e2
1019.57	3.140e2
1019.58	1.670e2
1019.59	1.520e2
1019.61	9.100e1
1019.62	1.370e2
1019.64	8.200e1
1019.65	2.310e2
1019.66	8.500e1
1019.68	4.500e1
1019.69	1.780e2
1019.71	2.520e2
1019.72	3.080e2
1019.73	2.580e2
1019.75	3.160e2
1019.76	1.490e2
1019.77	4.940e2
1019.79	3.170e2
1019.80	2.590e2
1019.82	1.500e2
1019.83	1.840e2
1019.84	5.550e2
1019.86	2.300e2
1019.87	1.950e2
1019.89	2.000e2
1019.90	2.130e2
1019.91	1.950e2
1019.93	2.880e2
1019.94	1.750e2
1019.96	3.290e2
1019.97	2.680e2
1019.98	2.460e2
1020.00	1.400e2
1020.01	3.620e2
1020.03	1.600e2
1020.04	1.130e2
1020.05	2.850e2
1020.07	1.710e2
1020.08	1.400e2
1020.10	2.660e2
1020.11	1.080e2
1020.12	4.980e2
1020.14	2.770e2
1020.15	3.070e2
1020.17	3.380e2
1020.18	1.300e2
1020.19	1.870e2
1020.21	5.590e2
1020.22	3.820e2
1020.23	2.660e2
1020.25	2.670e2
1020.26	7.300e1
1020.28	2.250e2
1020.29	2.740e2
1020.30	1.170e2
1020.32	3.710e2
1020.33	2.710e2
1020.35	3.390e2
1020.36	4.140e2
1020.37	2.190e2
1020.39	1.710e2
1020.40	2.100e2
1020.42	1.970e2
1020.43	1.120e2
1020.44	1.990e2
1020.46	2.930e2
1020.47	4.190e2
1020.49	3.760e2
1020.50	4.820e2
1020.51	5.520e2
1020.53	7.920e2
1020.54	3.650e2
1020.56	2.330e2
1020.57	2.930e2
1020.58	1.370e2
1020.60	1.650e2
1020.61	1.750e2
1020.63	6.670e2
1020.64	1.940e2
1020.65	4.070e2
1020.67	3.250e2
1020.68	2.760e2
1020.69	1.300e2
1020.71	1.100e1
1020.72	3.500e1
1020.74	1.200e1
1020.75	6.400e1
1020.76	2.720e2
1020.78	3.360e2
1020.79	4.360e2
1020.81	3.360e2
1020.82	2.700e2
1020.83	2.860e2
1020.85	1.090e2
1020.86	1.700e2
1020.88	2.220e2
1020.89	1.900e2
1020.90	3.390e2
1020.92	3.450e2
1020.93	4.200e2
1020.95	2.870e2
1020.96	1.670e2
1020.97	1.760e2
1020.99	1.880e2
1021.00	2.300e2
1021.02	1.120e2
1021.03	2.700e2
1021.04	2.300e2
1021.06	1.760e2
1021.07	9.500e1
1021.09	1.720e2
1021.10	1.340e2
1021.11	1.020e2
1021.13	3.560e2
1021.14	4.070e2
1021.16	2.380e2
1021.17	4.180e2
1021.18	5.100e2
1021.20	3.670e2
1021.21	3.960e2
1021.22	1.700e2
1021.24	1.170e2
1021.25	2.240e2
1021.27	1.760e2
1021.28	2.570e2
1021.29	2.010e2
1021.31	3.060e2
1021.32	8.980e2
1021.34	6.380e2
1021.35	2.810e2
1021.36	5.220e2
1021.38	3.210e2
1021.39	2.580e2
1021.41	3.750e2
1021.42	1.300e2
1021.43	4.700e2
1021.45	3.940e2
1021.46	3.100e2
1021.48	5.570e2
1021.49	8.700e2
1021.50	1.050e3
1021.52	7.910e2
1021.53	6.030e2
1021.55	7.860e2
1021.56	5.120e2
1021.57	2.460e2
1021.59	1.790e2
1021.60	9.400e1
1021.62	1.380e2
1021.63	2.410e2
1021.64	3.810e2
1021.66	4.740e2
1021.67	8.170e2
1021.69	6.160e2
1021.70	4.830e2
1021.71	4.550e2
1021.73	1.580e2
1021.74	1.870e2
1021.75	3.060e2
1021.77	4.410e2
1021.78	3.000e2
1021.80	1.010e2
1021.81	1.840e2
1021.82	5.460e2
1021.84	1.145e3
1021.85	8.200e2
1021.87	8.170e2
1021.88	6.860e2
1021.89	6.560e2
1021.91	3.880e2
1021.92	1.840e2
1021.94	7.300e1
1021.95	1.350e2
1021.96	8.400e1
1021.98	1.850e2
1021.99	4.220e2
1022.01	7.390e2
1022.02	4.780e2
1022.03	3.900e2
1022.05	2.380e2
1022.06	2.570e2
1022.08	1.370e2
1022.09	1.230e2
1022.10	1.440e2
1022.12	1.590e2
1022.13	1.960e2
1022.15	4.220e2
1022.16	4.840e2
1022.17	6.100e2
1022.19	3.890e2
1022.20	6.940e2
1022.22	3.850e2
1022.23	1.830e2
1022.24	1.580e2
1022.26	1.020e2
1022.27	6.700e1
1022.28	1.680e2
1022.30	2.270e2
1022.31	3.140e2
1022.33	3.600e2
1022.34	4.240e2
1022.35	9.350e2
1022.37	1.000e3
1022.38	1.306e3
1022.40	1.564e3
1022.41	1.644e3
1022.42	1.434e3
1022.44	1.442e3
1022.45	9.940e2
1022.47	6.140e2
1022.48	6.040e2
1022.49	5.230e2
1022.51	3.620e2
1022.52	4.230e2
1022.54	4.740e2
1022.55	3.460e2
1022.56	2.440e2
1022.58	7.400e1
1022.59	1.740e2
1022.61	2.900e2
1022.62	3.350e2
1022.63	1.220e2
1022.65	1.420e2
1022.66	3.510e2
1022.68	1.980e2
1022.69	1.100e2
1022.70	6.600e1
1022.72	2.020e2
1022.73	3.970e2
1022.75	1.980e2
1022.76	1.330e2
1022.77	2.470e2
1022.79	3.890e2
1022.80	4.490e2
1022.82	2.460e2
1022.83	2.010e2
1022.84	2.340e2
1022.86	4.420e2
1022.87	1.034e3
1022.88	1.399e3
1022.90	1.498e3
1022.91	1.631e3
1022.93	1.678e3
1022.94	1.102e3
1022.95	9.280e2
1022.97	9.230e2
1022.98	5.390e2
1023.00	3.900e2
1023.01	1.230e2
1023.02	1.360e2
1023.04	1.540e2
1023.05	1.410e2
1023.07	1.400e2
1023.08	1.330e2
1023.09	9.800e1
1023.11	8.000e1
1023.12	1.480e2
1023.14	2.250e2
1023.15	1.640e2
1023.16	2.140e2
1023.18	3.490e2
1023.19	4.030e2
1023.21	1.260e2
1023.22	1.510e2
1023.23	1.110e2
1023.25	1.870e2
1023.26	2.210e2
1023.28	1.970e2
1023.29	1.500e2
1023.30	3.570e2
1023.32	3.520e2
1023.33	3.800e2
1023.35	3.690e2
1023.36	4.700e2
1023.37	7.090e2
1023.39	7.970e2
1023.40	1.108e3
1023.42	1.221e3
1023.43	1.202e3
1023.44	7.900e2
1023.46	7.880e2
1023.47	5.240e2
1023.49	5.820e2
1023.50	6.240e2
1023.51	4.660e2
1023.53	2.190e2
1023.54	3.050e2
1023.55	3.040e2
1023.57	1.690e2
1023.58	1.000e2
1023.60	4.950e2
1023.61	4.460e2
1023.62	2.980e2
1023.64	1.150e2
1023.65	1.070e2
1023.67	2.000e2
1023.68	1.300e2
1023.69	1.530e2
1023.71	1.420e2
1023.72	1.690e2
1023.74	1.480e2
1023.75	1.510e2
1023.76	1.140e2
1023.78	1.150e2
1023.79	1.000e2
1023.81	1.170e2
1023.82	1.310e2
1023.83	8.500e1
1023.85	2.420e2
1023.86	4.630e2
1023.88	5.740e2
1023.89	4.430e2
1023.90	6.900e2
1023.92	6.790e2
1023.93	3.700e2
1023.95	4.580e2
1023.96	4.610e2
1023.97	3.020e2
1023.99	3.560e2
1024.00	1.770e2
1024.02	3.370e2
1024.03	2.540e2
1024.04	1.530e2
1024.06	8.300e1
1024.07	2.160e2
1024.09	2.270e2
1024.10	1.870e2
1024.11	1.660e2
1024.13	1.760e2
1024.14	2.900e2
1024.16	1.100e2
1024.17	1.400e2
1024.18	2.740e2
1024.20	3.600e2
1024.21	3.320e2
1024.23	6.570e2
1024.24	2.010e2
1024.25	7.700e1
1024.27	2.260e2
1024.28	2.420e2
1024.30	2.170e2
1024.31	2.810e2
1024.32	3.650e2
1024.34	4.240e2
1024.35	4.770e2
1024.36	4.000e2
1024.38	3.920e2
1024.39	4.260e2
1024.41	6.350e2
1024.42	5.500e2
1024.43	4.410e2
1024.45	3.980e2
1024.46	3.370e2
1024.48	5.220e2
1024.49	7.900e2
1024.50	3.990e2
1024.52	7.730e2
1024.53	5.370e2
1024.55	2.200e2
1024.56	2.280e2
1024.57	8.700e1
1024.59	1.070e2
1024.60	1.350e2
1024.62	1.280e2
1024.63	2.810e2
1024.64	1.990e2
1024.66	1.380e2
1024.67	2.160e2
1024.69	1.330e2
1024.70	1.730e2
1024.71	2.740e2
1024.73	2.030e2
1024.74	2.570e2
1024.76	2.990e2
1024.77	2.810e2
1024.78	3.340e2
1024.80	1.560e2
1024.81	6.200e1
1024.83	1.010e2
1024.84	1.600e2
1024.85	4.220e2
1024.87	1.830e2
1024.88	1.690e2
1024.90	2.460e2
1024.91	3.780e2
1024.92	3.110e2
1024.94	3.400e2
1024.95	3.170e2
1024.97	7.590e2
1024.98	4.320e2
1024.99	2.320e2
1025.01	3.250e2
1025.02	2.990e2
1025.04	2.940e2
1025.05	2.270e2
1025.06	6.700e1
1025.08	1.350e2
1025.09	1.250e2
1025.11	1.870e2
1025.12	1.100e2
1025.13	1.890e2
1025.15	1.350e2
1025.16	2.470e2
1025.18	3.390e2
1025.19	1.080e2
1025.20	2.360e2
1025.22	2.850e2
1025.23	1.660e2
1025.25	2.560e2
1025.26	2.590e2
1025.27	1.630e2
1025.29	2.610e2
1025.30	2.150e2
1025.31	1.370e2
1025.33	1.760e2
1025.34	2.620e2
1025.36	3.890e2
1025.37	5.000e2
1025.38	3.220e2
1025.40	3.950e2
1025.41	3.640e2
1025.43	2.950e2
1025.44	2.420e2
1025.45	2.940e2
1025.47	2.880e2
1025.48	2.420e2
1025.50	5.050e2
1025.51	3.810e2
1025.52	4.360e2
1025.54	3.560e2
1025.55	2.620e2
1025.57	1.590e2
1025.58	1.780e2
1025.59	1.350e2
1025.61	1.880e2
1025.62	1.320e2
1025.64	1.320e2
1025.65	1.270e2
1025.66	1.650e2
1025.68	1.430e2
1025.69	7.800e1
1025.71	2.020e2
1025.72	1.170e2
1025.73	5.600e1
1025.75	1.050e2
1025.76	2.660e2
1025.78	2.760e2
1025.79	3.430e2
1025.80	1.950e2
1025.82	1.220e2
1025.83	2.410e2
1025.85	3.760e2
1025.86	4.440e2
1025.87	1.550e2
1025.89	1.950e2
1025.90	2.320e2
1025.92	1.900e2
1025.93	2.300e2
1025.94	3.100e1
1025.96	1.610e2
1025.97	1.150e2
1025.99	1.370e2
1026.00	2.400e2
1026.01	2.940e2
1026.03	2.350e2
1026.04	9.500e1
1026.06	2.780e2
1026.07	1.360e2
1026.08	5.700e1
1026.10	1.820e2
1026.11	1.120e2
1026.13	2.600e1
1026.14	1.290e2
1026.15	1.800e2
1026.17	1.860e2
1026.18	2.220e2
1026.20	2.380e2
1026.21	1.610e2
1026.22	1.840e2
1026.24	1.690e2
1026.25	1.110e2
1026.27	1.510e2
1026.28	1.350e2
1026.29	8.100e1
1026.31	1.600e2
1026.32	2.210e2
1026.34	2.430e2
1026.35	2.160e2
1026.36	3.370e2
1026.38	2.650e2
1026.39	1.790e2
1026.41	2.320e2
1026.42	1.850e2
1026.43	1.780e2
1026.45	2.550e2
1026.46	2.820e2
1026.48	1.710e2
1026.49	3.490e2
1026.50	4.510e2
1026.52	1.900e2
1026.53	1.490e2
1026.55	1.760e2
1026.56	9.200e1
1026.57	1.260e2
1026.59	3.100e2
1026.60	1.630e2
1026.61	4.900e1
1026.63	1.940e2
1026.64	1.230e2
1026.66	2.140e2
1026.67	2.190e2
1026.68	9.800e1
1026.70	1.040e2
1026.71	9.000e1
1026.73	4.700e1
1026.74	2.800e1
1026.75	2.410e2
1026.77	1.460e2
1026.78	3.600e2
1026.80	1.540e2
1026.81	1.100e2
1026.82	2.110e2
1026.84	1.670e2
1026.85	3.880e2
1026.87	4.800e2
1026.88	2.870e2
1026.89	1.600e2
1026.91	2.230e2
1026.92	9.600e1
1026.94	1.770e2
1026.95	2.280e2
1026.96	2.790e2
1026.98	2.620e2
1026.99	1.630e2
1027.01	1.200e2
1027.02	1.720e2
1027.03	1.960e2
1027.05	2.050e2
1027.06	1.760e2
1027.08	1.550e2
1027.09	5.800e1
1027.10	7.100e1
1027.12	7.400e1
1027.13	3.040e2
1027.15	2.860e2
1027.16	1.310e2
1027.17	1.240e2
1027.19	1.720e2
1027.20	2.390e2
1027.22	3.580e2
1027.23	2.750e2
1027.24	1.410e2
1027.26	3.910e2
1027.27	2.660e2
1027.29	2.420e2
1027.30	2.340e2
1027.31	9.800e1
1027.33	3.280e2
1027.34	3.520e2
1027.36	4.130e2
1027.37	1.970e2
1027.38	1.340e2
1027.40	1.660e2
1027.41	1.180e2
1027.43	1.670e2
1027.44	3.710e2
1027.45	3.850e2
1027.47	1.400e2
1027.48	1.500e2
1027.50	5.890e2
1027.51	3.940e2
1027.52	3.140e2
1027.54	2.530e2
1027.55	2.700e2
1027.57	1.010e2
1027.58	2.030e2
1027.59	4.300e1
1027.61	1.100e2
1027.62	1.740e2
1027.64	1.780e2
1027.65	1.640e2
1027.66	3.190e2
1027.68	1.670e2
1027.69	1.580e2
1027.71	1.340e2
1027.72	2.220e2
1027.73	2.580e2
1027.75	1.910e2
1027.76	2.500e2
1027.78	1.960e2
1027.79	9.600e1
[truncated: 262,975 more rows]
