# Supplementary material for: Structural insights into chaperone addiction of toxin-antitoxin systems
Source: Nat Commun. 2019 Feb 15;10:782. doi: 10.1038/s41467-019-08747-4 (PMC6377645; doi:10.1038/s41467-019-08747-4)
Supplement: Supplementary file 5 — Supplementary Data 2 [file 41467_2019_8747_MOESM5_ESM.zip › NativeMS-Data/non_spe_ligands/SecB-apo.txt]

1000.01	1.115e3
1000.02	1.375e3
1000.03	1.508e3
1000.05	1.273e3
1000.06	5.620e2
1000.08	6.530e2
1000.09	1.730e3
1000.10	1.673e3
1000.12	1.299e3
1000.13	1.006e3
1000.15	1.293e3
1000.16	1.147e3
1000.17	9.560e2
1000.19	1.027e3
1000.20	4.550e2
1000.21	6.180e2
1000.23	9.650e2
1000.24	1.117e3
1000.26	7.130e2
1000.27	9.680e2
1000.28	7.850e2
1000.30	8.680e2
1000.31	8.410e2
1000.32	1.186e3
1000.34	1.390e3
1000.35	1.023e3
1000.37	1.544e3
1000.38	9.160e2
1000.39	8.580e2
1000.41	9.380e2
1000.42	1.049e3
1000.44	1.241e3
1000.45	1.958e3
1000.46	1.641e3
1000.48	1.840e3
1000.49	1.454e3
1000.50	8.320e2
1000.52	9.460e2
1000.53	8.610e2
1000.55	1.241e3
1000.56	5.580e2
1000.57	3.220e2
1000.59	7.400e2
1000.60	8.660e2
1000.61	9.470e2
1000.63	6.700e2
1000.64	6.140e2
1000.66	4.390e2
1000.67	9.210e2
1000.68	6.240e2
1000.70	1.059e3
1000.71	9.320e2
1000.72	9.280e2
1000.74	9.990e2
1000.75	7.800e2
1000.77	1.278e3
1000.78	5.810e2
1000.79	3.720e2
1000.81	4.750e2
1000.82	8.010e2
1000.84	9.000e2
1000.85	8.900e2
1000.86	1.095e3
1000.88	1.068e3
1000.89	1.027e3
1000.90	1.133e3
1000.92	1.095e3
1000.93	7.690e2
1000.95	8.000e2
1000.96	6.130e2
1000.97	6.000e2
1000.99	6.520e2
1001.00	9.520e2
1001.01	7.610e2
1001.03	8.160e2
1001.04	1.167e3
1001.06	7.480e2
1001.07	1.154e3
1001.08	8.560e2
1001.10	7.060e2
1001.11	6.970e2
1001.13	8.410e2
1001.14	9.170e2
1001.15	1.280e3
1001.17	1.300e3
1001.18	1.029e3
1001.19	1.066e3
1001.21	9.190e2
1001.22	9.320e2
1001.24	4.490e2
1001.25	2.960e2
1001.26	6.670e2
1001.28	8.640e2
1001.29	1.074e3
1001.30	1.011e3
1001.32	1.287e3
1001.33	1.386e3
1001.35	1.482e3
1001.36	1.349e3
1001.37	1.134e3
1001.39	1.031e3
1001.40	8.970e2
1001.42	1.085e3
1001.43	1.243e3
1001.44	1.092e3
1001.46	1.382e3
1001.47	1.069e3
1001.48	1.484e3
1001.50	1.161e3
1001.51	7.120e2
1001.53	9.910e2
1001.54	9.260e2
1001.55	5.200e2
1001.57	6.510e2
1001.58	5.650e2
1001.59	6.620e2
1001.61	8.620e2
1001.62	6.140e2
1001.64	4.850e2
1001.65	4.930e2
1001.66	3.490e2
1001.68	5.540e2
1001.69	8.470e2
1001.71	4.600e2
1001.72	5.890e2
1001.73	1.684e3
1001.75	1.083e3
1001.76	6.220e2
1001.77	1.073e3
1001.79	1.160e3
1001.80	1.159e3
1001.82	8.180e2
1001.83	8.670e2
1001.84	1.000e3
1001.86	1.007e3
1001.87	8.520e2
1001.88	1.429e3
1001.90	1.324e3
1001.91	1.065e3
1001.93	9.300e2
1001.94	7.500e2
1001.95	5.850e2
1001.97	6.850e2
1001.98	7.870e2
1002.00	8.980e2
1002.01	8.020e2
1002.02	9.040e2
1002.04	7.930e2
1002.05	1.188e3
1002.06	1.563e3
1002.08	1.370e3
1002.09	1.279e3
1002.11	1.275e3
1002.12	1.195e3
1002.13	8.750e2
1002.15	1.042e3
1002.16	1.811e3
1002.18	1.295e3
1002.19	1.161e3
1002.20	1.138e3
1002.22	1.382e3
1002.23	1.104e3
1002.24	1.022e3
1002.26	1.185e3
1002.27	1.070e3
1002.29	8.050e2
1002.30	1.249e3
1002.31	2.350e3
1002.33	2.096e3
1002.34	1.628e3
1002.35	1.295e3
1002.37	9.860e2
1002.38	9.330e2
1002.40	7.090e2
1002.41	1.180e3
1002.42	1.155e3
1002.44	1.413e3
1002.45	1.896e3
1002.47	1.712e3
1002.48	2.631e3
1002.49	2.817e3
1002.51	1.765e3
1002.52	1.655e3
1002.53	1.339e3
1002.55	9.270e2
1002.56	7.100e2
1002.58	1.291e3
1002.59	8.020e2
1002.60	1.457e3
1002.62	6.390e2
1002.63	6.250e2
1002.64	8.940e2
1002.66	1.069e3
1002.67	1.323e3
1002.69	1.470e3
1002.70	1.374e3
1002.71	9.530e2
1002.73	1.053e3
1002.74	1.012e3
1002.76	5.700e2
1002.77	1.046e3
1002.78	1.423e3
1002.80	1.435e3
1002.81	1.379e3
1002.82	1.443e3
1002.84	1.425e3
1002.85	1.110e3
1002.87	1.251e3
1002.88	1.113e3
1002.89	7.840e2
1002.91	3.870e2
1002.92	7.490e2
1002.93	8.320e2
1002.95	1.001e3
1002.96	6.820e2
1002.98	6.800e2
1002.99	7.770e2
1003.00	7.860e2
1003.02	6.480e2
1003.03	7.070e2
1003.05	1.063e3
1003.06	7.830e2
1003.07	9.450e2
1003.09	1.020e3
1003.10	5.940e2
1003.11	1.047e3
1003.13	1.622e3
1003.14	8.530e2
1003.16	1.373e3
1003.17	1.104e3
1003.18	7.200e2
1003.20	6.900e2
1003.21	9.180e2
1003.23	9.530e2
1003.24	5.660e2
1003.25	6.430e2
1003.27	1.160e3
1003.28	1.496e3
1003.29	1.141e3
1003.31	7.590e2
1003.32	9.210e2
1003.34	1.425e3
1003.35	1.208e3
1003.36	7.180e2
1003.38	9.440e2
1003.39	9.800e2
1003.40	9.350e2
1003.42	9.610e2
1003.43	1.433e3
1003.45	1.632e3
1003.46	1.289e3
1003.47	1.671e3
1003.49	1.730e3
1003.50	9.450e2
1003.52	6.630e2
1003.53	5.450e2
1003.54	5.490e2
1003.56	5.360e2
1003.57	4.470e2
1003.58	5.930e2
1003.60	9.480e2
1003.61	1.030e3
1003.63	8.690e2
1003.64	1.127e3
1003.65	1.106e3
1003.67	6.600e2
1003.68	5.910e2
1003.70	6.370e2
1003.71	4.790e2
1003.72	6.310e2
1003.74	6.560e2
1003.75	8.440e2
1003.76	7.710e2
1003.78	6.110e2
1003.79	9.370e2
1003.81	8.190e2
1003.82	6.530e2
1003.83	9.350e2
1003.85	9.540e2
1003.86	1.134e3
1003.88	9.210e2
1003.89	1.067e3
1003.90	1.170e3
1003.92	1.100e3
1003.93	1.310e3
1003.94	8.280e2
1003.96	9.170e2
1003.97	8.100e2
1003.99	1.081e3
1004.00	8.170e2
1004.01	6.120e2
1004.03	6.430e2
1004.04	9.680e2
1004.05	6.990e2
1004.07	5.620e2
1004.08	7.640e2
1004.10	5.650e2
1004.11	8.100e2
1004.12	1.031e3
1004.14	1.051e3
1004.15	9.680e2
1004.17	1.115e3
1004.18	9.180e2
1004.19	7.110e2
1004.21	1.110e3
1004.22	7.060e2
1004.23	7.260e2
1004.25	6.630e2
1004.26	6.360e2
1004.28	7.460e2
1004.29	1.046e3
1004.30	7.560e2
1004.32	1.055e3
1004.33	8.260e2
1004.35	1.219e3
1004.36	1.320e3
1004.37	9.300e2
1004.39	5.660e2
1004.40	1.178e3
1004.41	1.315e3
1004.43	1.457e3
1004.44	1.747e3
1004.46	1.803e3
1004.47	1.910e3
1004.48	1.140e3
1004.50	1.402e3
1004.51	9.830e2
1004.52	8.560e2
1004.54	8.300e2
1004.55	6.360e2
1004.57	9.780e2
1004.58	5.170e2
1004.59	4.550e2
1004.61	6.470e2
1004.62	5.580e2
1004.64	8.480e2
1004.65	6.660e2
1004.66	7.260e2
1004.68	8.950e2
1004.69	6.630e2
1004.70	7.530e2
1004.72	6.660e2
1004.73	1.258e3
1004.75	8.710e2
1004.76	7.710e2
1004.77	8.250e2
1004.79	6.680e2
1004.80	1.205e3
1004.82	6.940e2
1004.83	9.780e2
1004.84	1.058e3
1004.86	5.080e2
1004.87	7.540e2
1004.88	6.350e2
1004.90	8.590e2
1004.91	8.200e2
1004.93	1.155e3
1004.94	1.515e3
1004.95	1.812e3
1004.97	1.862e3
1004.98	1.346e3
1005.00	1.302e3
1005.01	1.192e3
1005.02	1.101e3
1005.04	8.220e2
1005.05	7.450e2
1005.06	5.550e2
1005.08	7.960e2
1005.09	8.150e2
1005.11	9.090e2
1005.12	9.400e2
1005.13	9.970e2
1005.15	6.850e2
1005.16	5.150e2
1005.18	9.030e2
1005.19	7.300e2
1005.20	6.740e2
1005.22	6.900e2
1005.23	3.780e2
1005.24	7.470e2
1005.26	6.400e2
1005.27	1.192e3
1005.29	7.630e2
1005.30	1.184e3
1005.31	1.247e3
1005.33	9.360e2
1005.34	9.680e2
1005.35	1.180e3
1005.37	1.551e3
1005.38	6.820e2
1005.40	8.390e2
1005.41	1.058e3
1005.42	1.425e3
1005.44	1.474e3
1005.45	1.762e3
1005.47	1.982e3
1005.48	1.954e3
1005.49	1.814e3
1005.51	1.369e3
1005.52	8.350e2
1005.53	7.530e2
1005.55	5.990e2
1005.56	5.940e2
1005.58	4.800e2
1005.59	1.244e3
1005.60	6.530e2
1005.62	1.117e3
1005.63	9.580e2
1005.65	9.050e2
1005.66	1.058e3
1005.67	1.258e3
1005.69	7.670e2
1005.70	8.200e2
1005.71	7.510e2
1005.73	7.480e2
1005.74	8.030e2
1005.76	1.320e3
1005.77	1.430e3
1005.78	9.900e2
1005.80	1.352e3
1005.81	1.473e3
1005.83	1.168e3
1005.84	1.306e3
1005.85	1.311e3
1005.87	1.086e3
1005.88	1.110e3
1005.89	1.346e3
1005.91	1.134e3
1005.92	9.820e2
1005.94	1.155e3
1005.95	2.248e3
1005.96	1.816e3
1005.98	2.260e3
1005.99	3.050e3
1006.01	1.468e3
1006.02	1.569e3
1006.03	1.569e3
1006.05	1.838e3
1006.06	1.101e3
1006.07	1.303e3
1006.09	9.160e2
1006.10	9.040e2
1006.12	9.910e2
1006.13	1.658e3
1006.14	1.694e3
1006.16	1.425e3
1006.17	2.198e3
1006.19	2.150e3
1006.20	1.784e3
1006.21	1.190e3
1006.23	6.770e2
1006.24	6.940e2
1006.25	6.660e2
1006.27	1.139e3
1006.28	8.850e2
1006.30	9.430e2
1006.31	2.166e3
1006.32	2.383e3
1006.34	2.146e3
1006.35	1.972e3
1006.37	1.680e3
1006.38	1.014e3
1006.39	8.680e2
1006.41	1.002e3
1006.42	1.140e3
1006.43	1.386e3
1006.45	1.783e3
1006.46	2.045e3
1006.48	2.160e3
1006.49	2.609e3
1006.50	1.575e3
1006.52	8.970e2
1006.53	6.290e2
1006.55	4.400e2
1006.56	5.870e2
1006.57	5.920e2
1006.59	7.530e2
1006.60	6.210e2
1006.61	1.363e3
1006.63	1.845e3
1006.64	1.467e3
1006.66	1.068e3
1006.67	9.930e2
1006.68	1.020e3
1006.70	9.510e2
1006.71	1.183e3
1006.73	7.680e2
1006.74	1.276e3
1006.75	1.219e3
1006.77	1.385e3
1006.78	9.810e2
1006.79	1.056e3
1006.81	8.720e2
1006.82	1.055e3
1006.84	6.970e2
1006.85	8.430e2
1006.86	8.990e2
1006.88	9.830e2
1006.89	8.290e2
1006.91	6.180e2
1006.92	8.910e2
1006.93	9.740e2
1006.95	1.237e3
1006.96	9.330e2
1006.97	1.207e3
1006.99	1.283e3
1007.00	8.430e2
1007.02	1.040e3
1007.03	1.079e3
1007.04	1.073e3
1007.06	9.510e2
1007.07	5.790e2
1007.09	5.900e2
1007.10	3.220e2
1007.11	7.740e2
1007.13	1.100e3
1007.14	1.034e3
1007.15	1.126e3
1007.17	1.229e3
1007.18	1.348e3
1007.20	9.090e2
1007.21	4.160e2
1007.22	3.440e2
1007.24	4.910e2
1007.25	5.630e2
1007.27	8.080e2
1007.28	7.770e2
1007.29	6.230e2
1007.31	5.890e2
1007.32	8.280e2
1007.33	9.680e2
1007.35	9.390e2
1007.36	1.079e3
1007.38	1.180e3
1007.39	1.462e3
1007.40	1.296e3
1007.42	1.077e3
1007.43	1.489e3
1007.45	1.200e3
1007.46	1.032e3
1007.47	1.261e3
1007.49	1.543e3
1007.50	1.428e3
1007.51	9.510e2
1007.53	6.580e2
1007.54	9.140e2
1007.56	5.700e2
1007.57	7.120e2
1007.58	7.150e2
1007.60	8.910e2
1007.61	7.130e2
1007.63	4.760e2
1007.64	7.080e2
1007.65	7.270e2
1007.67	4.220e2
1007.68	6.540e2
1007.69	3.440e2
1007.71	5.410e2
1007.72	8.610e2
1007.74	4.380e2
1007.75	4.460e2
1007.76	5.940e2
1007.78	5.620e2
1007.79	9.150e2
1007.81	1.022e3
1007.82	9.990e2
1007.83	1.537e3
1007.85	9.750e2
1007.86	1.015e3
1007.87	6.770e2
1007.89	7.870e2
1007.90	1.168e3
1007.92	1.989e3
1007.93	1.478e3
1007.94	1.580e3
1007.96	1.981e3
1007.97	2.143e3
1007.99	2.360e3
1008.00	1.772e3
1008.01	1.548e3
1008.03	1.230e3
1008.04	6.850e2
1008.06	8.340e2
1008.07	1.183e3
1008.08	7.180e2
1008.10	5.570e2
1008.11	9.210e2
1008.12	1.206e3
1008.14	1.379e3
1008.15	1.574e3
1008.17	1.188e3
1008.18	9.460e2
1008.19	7.740e2
1008.21	6.830e2
1008.22	7.620e2
1008.24	6.400e2
1008.25	5.180e2
1008.26	5.540e2
1008.28	7.300e2
1008.29	9.560e2
1008.30	1.258e3
1008.32	1.403e3
1008.33	1.654e3
1008.35	1.798e3
1008.36	1.470e3
1008.37	1.114e3
1008.39	1.023e3
1008.40	1.409e3
1008.42	1.942e3
1008.43	2.022e3
1008.44	2.411e3
1008.46	2.595e3
1008.47	3.072e3
1008.48	2.375e3
1008.50	2.054e3
1008.51	1.917e3
1008.53	1.783e3
1008.54	1.575e3
1008.55	1.188e3
1008.57	7.870e2
1008.58	7.750e2
1008.60	1.233e3
1008.61	1.025e3
1008.62	1.912e3
1008.64	1.358e3
1008.65	1.334e3
1008.66	1.415e3
1008.68	1.606e3
1008.69	9.040e2
1008.71	8.140e2
1008.72	8.930e2
1008.73	6.940e2
1008.75	1.059e3
1008.76	1.092e3
1008.78	1.441e3
1008.79	1.438e3
1008.80	2.305e3
1008.82	2.425e3
1008.83	1.432e3
1008.84	1.603e3
1008.86	1.041e3
1008.87	8.540e2
1008.89	1.184e3
1008.90	6.970e2
1008.91	7.720e2
1008.93	1.172e3
1008.94	1.737e3
1008.96	1.863e3
1008.97	2.066e3
1008.98	2.242e3
1009.00	1.888e3
1009.01	1.480e3
1009.03	1.420e3
1009.04	1.107e3
1009.05	5.060e2
1009.07	5.710e2
1009.08	8.140e2
1009.09	1.089e3
1009.11	9.710e2
1009.12	1.124e3
1009.14	1.175e3
1009.15	2.261e3
1009.16	2.035e3
1009.18	1.229e3
1009.19	1.131e3
1009.21	1.030e3
1009.22	5.880e2
1009.23	5.040e2
1009.25	8.540e2
1009.26	9.590e2
1009.27	1.645e3
1009.29	1.719e3
1009.30	1.733e3
1009.32	2.025e3
1009.33	1.792e3
1009.34	1.597e3
1009.36	1.312e3
1009.37	1.814e3
1009.39	1.085e3
1009.40	1.163e3
1009.41	7.890e2
1009.43	8.540e2
1009.44	1.616e3
1009.45	2.631e3
1009.47	2.754e3
1009.48	2.484e3
1009.50	2.104e3
1009.51	1.366e3
1009.52	1.035e3
1009.54	9.400e2
1009.55	8.640e2
1009.57	6.830e2
1009.58	9.600e2
1009.59	1.184e3
1009.61	1.541e3
1009.62	1.178e3
1009.64	7.430e2
1009.65	9.280e2
1009.66	1.096e3
1009.68	6.480e2
1009.69	4.980e2
1009.70	4.690e2
1009.72	7.690e2
1009.73	6.550e2
1009.75	1.088e3
1009.76	5.270e2
1009.77	8.520e2
1009.79	7.180e2
1009.80	7.840e2
1009.82	7.460e2
1009.83	9.700e2
1009.84	1.194e3
1009.86	9.210e2
1009.87	5.770e2
1009.88	9.320e2
1009.90	1.014e3
1009.91	9.130e2
1009.93	6.530e2
1009.94	8.870e2
1009.95	8.750e2
1009.97	8.950e2
1009.98	1.636e3
1010.00	7.440e2
1010.01	6.590e2
1010.02	7.880e2
1010.04	1.198e3
1010.05	7.620e2
1010.07	9.060e2
1010.08	7.540e2
1010.09	4.880e2
1010.11	1.058e3
1010.12	8.400e2
1010.13	8.580e2
1010.15	9.670e2
1010.16	9.180e2
1010.18	1.944e3
1010.19	1.417e3
1010.20	1.075e3
1010.22	1.417e3
1010.23	9.930e2
1010.25	4.770e2
1010.26	7.930e2
1010.27	7.340e2
1010.29	5.310e2
1010.30	1.305e3
1010.31	1.189e3
1010.33	1.470e3
1010.34	1.483e3
1010.36	1.182e3
1010.37	1.076e3
1010.38	9.080e2
1010.40	6.480e2
1010.41	1.105e3
1010.43	1.767e3
1010.44	1.910e3
1010.45	1.652e3
1010.47	2.608e3
1010.48	1.812e3
1010.50	1.470e3
1010.51	1.756e3
1010.52	1.111e3
1010.54	1.047e3
1010.55	5.990e2
1010.56	9.290e2
1010.58	6.660e2
1010.59	5.800e2
1010.61	7.380e2
1010.62	9.060e2
1010.63	1.457e3
1010.65	8.540e2
1010.66	8.760e2
1010.68	8.850e2
1010.69	7.680e2
1010.70	5.890e2
1010.72	1.051e3
1010.73	6.780e2
1010.74	8.480e2
1010.76	7.500e2
1010.77	9.220e2
1010.79	1.222e3
1010.80	1.231e3
1010.81	1.213e3
1010.83	1.207e3
1010.84	7.120e2
1010.86	1.288e3
1010.87	1.092e3
1010.88	9.500e2
1010.90	8.360e2
1010.91	8.190e2
1010.93	7.050e2
1010.94	1.277e3
1010.95	1.117e3
1010.97	1.048e3
1010.98	1.386e3
1010.99	1.645e3
1011.01	9.620e2
1011.02	1.112e3
1011.04	1.355e3
1011.05	8.520e2
1011.06	9.710e2
1011.08	1.262e3
1011.09	1.336e3
1011.11	1.322e3
1011.12	1.183e3
1011.13	1.428e3
1011.15	1.667e3
1011.16	1.292e3
1011.17	1.227e3
1011.19	1.200e3
1011.20	6.450e2
1011.22	7.040e2
1011.23	6.390e2
1011.24	6.130e2
1011.26	7.630e2
1011.27	1.230e3
1011.29	1.252e3
1011.30	1.149e3
1011.31	8.450e2
1011.33	1.042e3
1011.34	9.440e2
1011.36	1.143e3
1011.37	1.261e3
1011.38	1.000e3
1011.40	1.022e3
1011.41	9.700e2
1011.42	1.133e3
1011.44	1.227e3
1011.45	1.436e3
1011.47	1.850e3
1011.48	1.777e3
1011.49	1.933e3
1011.51	1.630e3
1011.52	1.008e3
1011.54	1.064e3
1011.55	8.350e2
1011.56	6.310e2
1011.58	5.590e2
1011.59	8.670e2
1011.61	5.720e2
1011.62	8.590e2
1011.63	1.083e3
1011.65	7.920e2
1011.66	1.025e3
1011.67	1.168e3
1011.69	4.380e2
1011.70	2.470e2
1011.72	6.300e2
1011.73	6.550e2
1011.74	1.021e3
1011.76	1.414e3
1011.77	1.100e3
1011.79	1.290e3
1011.80	1.678e3
1011.81	1.974e3
1011.83	8.730e2
1011.84	8.440e2
1011.86	7.670e2
1011.87	9.750e2
1011.88	6.840e2
1011.90	7.660e2
1011.91	7.590e2
1011.92	1.162e3
1011.94	1.006e3
1011.95	1.237e3
1011.97	1.193e3
1011.98	8.420e2
1011.99	1.067e3
1012.01	9.370e2
1012.02	6.810e2
1012.04	9.770e2
1012.05	7.150e2
1012.06	4.050e2
1012.08	7.190e2
1012.09	7.170e2
1012.10	8.740e2
1012.12	5.500e2
1012.13	9.340e2
1012.15	1.241e3
1012.16	1.302e3
1012.17	1.417e3
1012.19	1.435e3
1012.20	7.630e2
1012.22	5.690e2
1012.23	8.830e2
1012.24	9.140e2
1012.26	7.990e2
1012.27	9.010e2
1012.29	1.131e3
1012.30	1.086e3
1012.31	1.124e3
1012.33	1.258e3
1012.34	1.147e3
1012.35	1.042e3
1012.37	8.300e2
1012.38	1.322e3
1012.40	1.232e3
1012.41	1.786e3
1012.42	2.403e3
1012.44	2.683e3
1012.45	3.149e3
1012.47	3.137e3
1012.48	2.401e3
1012.49	2.570e3
1012.51	1.964e3
1012.52	1.304e3
1012.54	6.180e2
1012.55	1.024e3
1012.56	7.370e2
1012.58	6.680e2
1012.59	5.610e2
1012.60	4.640e2
1012.62	1.270e3
1012.63	1.133e3
1012.65	8.430e2
1012.66	6.330e2
1012.67	6.110e2
1012.69	4.610e2
1012.70	5.340e2
1012.72	7.770e2
1012.73	8.680e2
1012.74	5.330e2
1012.76	5.490e2
1012.77	8.540e2
1012.79	7.670e2
1012.80	1.198e3
1012.81	9.700e2
1012.83	1.218e3
1012.84	9.300e2
1012.85	8.240e2
1012.87	8.640e2
1012.88	7.390e2
1012.90	7.320e2
1012.91	1.003e3
1012.92	9.840e2
1012.94	1.208e3
1012.95	1.290e3
1012.97	1.304e3
1012.98	1.108e3
1012.99	7.860e2
1013.01	7.210e2
1013.02	9.130e2
1013.04	9.870e2
1013.05	1.324e3
1013.06	7.930e2
1013.08	7.300e2
1013.09	6.630e2
1013.10	5.870e2
1013.12	7.640e2
1013.13	7.330e2
1013.15	1.322e3
1013.16	1.064e3
1013.17	9.170e2
1013.19	5.120e2
1013.20	7.090e2
1013.22	8.440e2
1013.23	8.390e2
1013.24	5.990e2
1013.26	5.550e2
1013.27	7.070e2
1013.29	9.220e2
1013.30	1.266e3
1013.31	1.454e3
1013.33	1.287e3
1013.34	1.156e3
1013.35	1.267e3
1013.37	1.139e3
1013.38	1.357e3
1013.40	9.900e2
1013.41	1.837e3
1013.42	2.606e3
1013.44	2.796e3
1013.45	3.590e3
1013.47	3.456e3
1013.48	3.682e3
1013.49	2.646e3
1013.51	2.410e3
1013.52	1.691e3
1013.54	1.216e3
1013.55	1.094e3
1013.56	1.059e3
1013.58	7.690e2
1013.59	6.200e2
1013.60	8.900e2
1013.62	8.970e2
1013.63	8.690e2
1013.65	1.041e3
1013.66	9.160e2
1013.67	6.520e2
1013.69	8.080e2
1013.70	4.240e2
1013.72	8.360e2
1013.73	1.048e3
1013.74	8.740e2
1013.76	7.330e2
1013.77	5.450e2
1013.79	6.820e2
1013.80	1.202e3
1013.81	8.060e2
1013.83	7.500e2
1013.84	8.750e2
1013.85	1.198e3
1013.87	7.380e2
1013.88	5.800e2
1013.90	9.390e2
1013.91	8.290e2
1013.92	1.010e3
1013.94	9.560e2
1013.95	9.790e2
1013.97	9.940e2
1013.98	9.440e2
1013.99	8.770e2
1014.01	8.360e2
1014.02	7.670e2
1014.04	9.030e2
1014.05	9.470e2
1014.06	1.042e3
1014.08	1.196e3
1014.09	6.180e2
1014.11	9.430e2
1014.12	1.025e3
1014.13	1.275e3
1014.15	1.672e3
1014.16	1.182e3
1014.17	9.710e2
1014.19	9.400e2
1014.20	7.940e2
1014.22	7.100e2
1014.23	1.001e3
1014.24	9.460e2
1014.26	9.710e2
1014.27	9.440e2
1014.29	1.159e3
1014.30	8.710e2
1014.31	1.030e3
1014.33	1.395e3
1014.34	1.213e3
1014.36	9.950e2
1014.37	1.207e3
1014.38	1.119e3
1014.40	1.063e3
1014.41	1.250e3
1014.42	1.282e3
1014.44	1.770e3
1014.45	1.980e3
1014.47	2.484e3
1014.48	2.945e3
1014.49	2.616e3
1014.51	1.845e3
1014.52	1.242e3
1014.54	1.150e3
1014.55	1.138e3
1014.56	5.570e2
1014.58	5.400e2
1014.59	6.330e2
1014.61	1.194e3
1014.62	1.167e3
1014.63	1.188e3
1014.65	8.940e2
1014.66	8.520e2
1014.67	7.010e2
1014.69	6.230e2
1014.70	7.150e2
1014.72	5.670e2
1014.73	8.540e2
1014.74	7.750e2
1014.76	7.710e2
1014.77	9.830e2
1014.79	1.448e3
1014.80	1.393e3
1014.81	1.009e3
1014.83	1.122e3
1014.84	1.086e3
1014.86	1.038e3
1014.87	5.540e2
1014.88	6.520e2
1014.90	6.460e2
1014.91	1.006e3
1014.93	1.080e3
1014.94	8.220e2
1014.95	6.990e2
1014.97	8.300e2
1014.98	7.470e2
1014.99	8.270e2
1015.01	9.290e2
1015.02	1.180e3
1015.04	7.550e2
1015.05	6.360e2
1015.06	5.530e2
1015.08	4.600e2
1015.09	4.270e2
1015.11	2.840e2
1015.12	7.150e2
1015.13	1.115e3
1015.15	7.230e2
1015.16	1.228e3
1015.18	9.250e2
1015.19	4.260e2
1015.20	4.620e2
1015.22	7.950e2
1015.23	5.890e2
1015.25	7.490e2
1015.26	3.970e2
1015.27	3.620e2
1015.29	6.890e2
1015.30	6.180e2
1015.31	7.410e2
1015.33	1.115e3
1015.34	1.555e3
1015.36	1.290e3
1015.37	1.083e3
1015.38	7.370e2
1015.40	1.062e3
1015.41	8.170e2
1015.43	1.236e3
1015.44	1.438e3
1015.45	1.448e3
1015.47	2.719e3
1015.48	2.372e3
1015.50	1.496e3
1015.51	1.294e3
1015.52	8.970e2
1015.54	7.330e2
1015.55	4.500e2
1015.56	5.440e2
1015.58	4.680e2
1015.59	5.520e2
1015.61	8.380e2
1015.62	5.710e2
1015.63	5.210e2
1015.65	7.200e2
1015.66	7.820e2
1015.68	5.790e2
1015.69	5.350e2
1015.70	4.530e2
1015.72	4.830e2
1015.73	8.320e2
1015.75	6.810e2
1015.76	8.350e2
1015.77	9.400e2
1015.79	1.541e3
1015.80	5.100e2
1015.82	4.970e2
1015.83	9.770e2
1015.84	1.288e3
1015.86	1.209e3
1015.87	1.279e3
1015.88	1.601e3
1015.90	1.330e3
1015.91	9.170e2
1015.93	1.230e3
1015.94	8.870e2
1015.95	1.183e3
1015.97	1.433e3
1015.98	8.140e2
1016.00	1.135e3
1016.01	1.299e3
1016.02	7.020e2
1016.04	1.029e3
1016.05	1.173e3
1016.07	1.461e3
1016.08	1.147e3
1016.09	8.270e2
1016.11	9.950e2
1016.12	1.113e3
1016.14	1.114e3
1016.15	1.117e3
1016.16	1.051e3
1016.18	9.340e2
1016.19	8.290e2
1016.20	1.085e3
1016.22	7.070e2
1016.23	7.630e2
1016.25	7.940e2
1016.26	8.830e2
1016.27	1.279e3
1016.29	9.420e2
1016.30	7.600e2
1016.32	1.395e3
1016.33	1.300e3
1016.34	1.244e3
1016.36	1.176e3
1016.37	1.090e3
1016.39	8.730e2
1016.40	9.890e2
1016.41	1.085e3
1016.43	1.308e3
1016.44	1.656e3
1016.46	2.239e3
1016.47	2.470e3
1016.48	2.483e3
1016.50	2.208e3
1016.51	1.654e3
1016.52	1.089e3
1016.54	8.240e2
1016.55	6.870e2
1016.57	4.350e2
1016.58	8.300e2
1016.59	5.100e2
1016.61	1.042e3
1016.62	1.347e3
1016.64	1.159e3
1016.65	1.053e3
1016.66	8.070e2
1016.68	1.001e3
1016.69	8.200e2
1016.71	1.176e3
1016.72	5.890e2
1016.73	5.200e2
1016.75	6.730e2
1016.76	7.550e2
1016.78	6.360e2
1016.79	9.280e2
1016.80	1.535e3
1016.82	1.190e3
1016.83	9.710e2
1016.84	1.209e3
1016.86	1.009e3
1016.87	9.080e2
1016.89	8.290e2
1016.90	7.120e2
1016.91	7.040e2
1016.93	8.400e2
1016.94	9.150e2
1016.96	6.810e2
1016.97	9.180e2
1016.98	8.580e2
1017.00	1.011e3
1017.01	6.160e2
1017.03	5.560e2
1017.04	5.320e2
1017.05	8.910e2
1017.07	9.070e2
1017.08	6.830e2
1017.10	8.960e2
1017.11	1.245e3
1017.12	1.511e3
1017.14	1.234e3
1017.15	1.261e3
1017.16	1.180e3
1017.18	1.235e3
1017.19	9.620e2
1017.21	7.920e2
1017.22	1.045e3
1017.23	7.240e2
1017.25	5.020e2
1017.26	6.190e2
1017.28	5.930e2
1017.29	1.194e3
1017.30	9.180e2
1017.32	8.010e2
1017.33	9.830e2
1017.35	1.292e3
1017.36	9.670e2
1017.37	9.130e2
1017.39	1.133e3
1017.40	9.910e2
1017.42	7.980e2
1017.43	8.940e2
1017.44	1.566e3
1017.46	1.673e3
1017.47	1.652e3
1017.48	1.461e3
1017.50	1.256e3
1017.51	1.882e3
1017.53	1.277e3
1017.54	7.430e2
1017.55	3.720e2
1017.57	4.110e2
1017.58	7.120e2
1017.60	9.260e2
1017.61	1.104e3
1017.62	1.172e3
1017.64	1.382e3
1017.65	8.490e2
1017.67	1.093e3
1017.68	6.020e2
1017.69	7.530e2
1017.71	9.910e2
1017.72	9.390e2
1017.74	8.340e2
1017.75	6.890e2
1017.76	8.620e2
1017.78	1.033e3
1017.79	1.127e3
1017.81	1.277e3
1017.82	1.072e3
1017.83	1.611e3
1017.85	1.271e3
1017.86	9.680e2
1017.87	5.450e2
1017.89	7.040e2
1017.90	6.870e2
1017.92	9.260e2
1017.93	7.080e2
1017.94	1.006e3
1017.96	8.400e2
1017.97	1.634e3
1017.99	1.025e3
1018.00	1.331e3
1018.01	9.480e2
1018.03	1.225e3
1018.04	8.050e2
1018.06	1.068e3
1018.07	9.450e2
1018.08	9.350e2
1018.10	1.619e3
1018.11	1.229e3
1018.13	1.860e3
1018.14	1.465e3
1018.15	1.617e3
1018.17	1.647e3
1018.18	1.632e3
1018.20	1.224e3
1018.21	7.240e2
1018.22	1.254e3
1018.24	7.850e2
1018.25	6.990e2
1018.26	6.170e2
1018.28	7.340e2
1018.29	9.560e2
1018.31	1.636e3
1018.32	1.578e3
1018.33	1.996e3
1018.35	1.928e3
1018.36	1.148e3
1018.38	1.295e3
1018.39	1.300e3
1018.40	1.340e3
1018.42	1.376e3
1018.43	1.349e3
1018.45	1.654e3
1018.46	1.695e3
1018.47	2.134e3
1018.49	1.851e3
1018.50	1.717e3
1018.52	1.291e3
1018.53	8.080e2
1018.54	5.700e2
1018.56	5.530e2
1018.57	1.100e3
1018.58	6.590e2
1018.60	6.940e2
1018.61	8.490e2
1018.63	1.171e3
1018.64	1.337e3
1018.65	1.563e3
1018.67	1.357e3
1018.68	1.564e3
1018.70	1.063e3
1018.71	7.770e2
1018.72	7.020e2
1018.74	9.160e2
1018.75	8.970e2
1018.77	7.400e2
1018.78	8.930e2
1018.79	9.180e2
1018.81	1.871e3
1018.82	1.427e3
1018.84	1.349e3
1018.85	1.323e3
1018.86	9.800e2
1018.88	3.900e2
1018.89	1.308e3
1018.91	9.660e2
1018.92	1.339e3
1018.93	1.281e3
1018.95	1.272e3
1018.96	1.287e3
1018.97	1.095e3
1018.99	1.154e3
1019.00	9.000e2
1019.02	9.910e2
1019.03	1.323e3
1019.04	9.350e2
1019.06	9.550e2
1019.07	7.980e2
1019.09	9.100e2
1019.10	1.513e3
1019.11	8.860e2
1019.13	1.349e3
1019.14	1.425e3
1019.16	1.042e3
1019.17	9.340e2
1019.18	1.281e3
1019.20	6.420e2
1019.21	8.550e2
1019.23	7.400e2
1019.24	1.019e3
1019.25	1.007e3
1019.27	1.233e3
1019.28	1.312e3
1019.30	1.335e3
1019.31	1.477e3
1019.32	1.335e3
1019.34	1.174e3
1019.35	1.411e3
1019.37	8.790e2
1019.38	7.780e2
1019.39	8.790e2
1019.41	1.123e3
1019.42	9.630e2
1019.43	1.304e3
1019.45	1.839e3
1019.46	2.013e3
1019.48	2.169e3
1019.49	2.152e3
1019.50	1.429e3
1019.52	1.636e3
1019.53	1.253e3
1019.55	4.930e2
1019.56	6.270e2
1019.57	8.470e2
1019.59	7.230e2
1019.60	1.120e3
1019.62	1.037e3
1019.63	1.022e3
1019.64	6.630e2
1019.66	6.140e2
1019.67	6.440e2
1019.69	6.030e2
1019.70	1.106e3
1019.71	8.980e2
1019.73	1.146e3
1019.74	7.160e2
1019.76	9.270e2
1019.77	9.410e2
1019.78	8.900e2
1019.80	7.470e2
1019.81	7.660e2
1019.82	1.074e3
1019.84	8.820e2
1019.85	9.290e2
1019.87	8.000e2
1019.88	1.201e3
1019.89	1.295e3
1019.91	1.144e3
1019.92	1.214e3
1019.94	1.591e3
1019.95	1.365e3
1019.96	1.276e3
1019.98	1.987e3
1019.99	1.265e3
1020.01	1.073e3
1020.02	1.319e3
1020.03	1.705e3
1020.05	1.330e3
1020.06	1.501e3
1020.08	1.458e3
1020.09	1.013e3
1020.10	1.182e3
1020.12	1.181e3
1020.13	8.140e2
1020.15	1.419e3
1020.16	1.405e3
1020.17	1.972e3
1020.19	1.175e3
1020.20	1.270e3
1020.22	1.963e3
1020.23	1.255e3
1020.24	1.040e3
1020.26	8.760e2
1020.27	8.280e2
1020.28	9.210e2
1020.30	1.465e3
1020.31	2.130e3
1020.33	1.626e3
1020.34	1.827e3
1020.35	1.583e3
1020.37	1.612e3
1020.38	1.200e3
1020.40	1.072e3
1020.41	1.089e3
1020.42	1.147e3
1020.44	1.008e3
1020.45	1.608e3
1020.47	1.494e3
1020.48	1.582e3
1020.49	1.927e3
1020.51	1.577e3
1020.52	1.189e3
1020.54	1.179e3
1020.55	9.200e2
1020.56	5.800e2
1020.58	6.060e2
1020.59	8.230e2
1020.61	1.716e3
1020.62	1.889e3
1020.63	1.906e3
1020.65	1.455e3
1020.66	1.497e3
1020.68	1.346e3
1020.69	9.380e2
1020.70	9.630e2
1020.72	1.031e3
1020.73	3.980e2
1020.74	7.760e2
1020.76	1.381e3
1020.77	1.113e3
1020.79	8.860e2
1020.80	1.760e3
1020.81	1.373e3
1020.83	1.741e3
1020.84	1.292e3
1020.86	7.980e2
1020.87	1.040e3
1020.88	9.170e2
1020.90	1.674e3
1020.91	1.330e3
1020.93	1.047e3
1020.94	9.160e2
1020.95	1.362e3
1020.97	1.034e3
1020.98	1.081e3
1021.00	1.007e3
1021.01	1.020e3
1021.02	9.050e2
1021.04	1.030e3
1021.05	1.054e3
1021.07	7.950e2
1021.08	6.530e2
1021.09	9.030e2
1021.11	9.670e2
1021.12	1.257e3
1021.14	1.364e3
1021.15	1.377e3
1021.16	1.771e3
1021.18	1.774e3
1021.19	1.715e3
1021.21	1.292e3
1021.22	9.520e2
1021.23	6.730e2
1021.25	8.820e2
1021.26	1.286e3
1021.27	9.780e2
1021.29	1.288e3
1021.30	1.341e3
1021.32	1.503e3
1021.33	1.573e3
1021.34	1.928e3
1021.36	1.933e3
1021.37	1.234e3
1021.39	1.492e3
1021.40	1.288e3
1021.41	8.890e2
1021.43	9.830e2
1021.44	1.610e3
1021.46	1.995e3
1021.47	1.780e3
1021.48	2.344e3
1021.50	3.021e3
1021.51	2.582e3
1021.53	1.907e3
1021.54	8.940e2
1021.55	9.990e2
1021.57	1.041e3
1021.58	9.710e2
1021.60	9.410e2
1021.61	1.077e3
1021.62	1.154e3
1021.64	1.268e3
1021.65	1.466e3
1021.67	1.578e3
1021.68	1.378e3
1021.69	1.267e3
1021.71	1.257e3
1021.72	1.210e3
1021.74	1.470e3
1021.75	1.155e3
1021.76	7.200e2
1021.78	1.086e3
1021.79	1.502e3
1021.80	1.042e3
1021.82	1.647e3
1021.83	1.510e3
1021.85	1.129e3
1021.86	1.806e3
1021.87	2.138e3
1021.89	1.528e3
1021.90	1.128e3
1021.92	1.147e3
1021.93	1.089e3
1021.94	8.470e2
1021.96	9.490e2
1021.97	1.439e3
1021.99	1.506e3
1022.00	1.309e3
1022.01	1.725e3
1022.03	1.239e3
1022.04	1.351e3
1022.06	7.630e2
1022.07	4.940e2
1022.08	9.710e2
1022.10	9.380e2
1022.11	1.615e3
1022.13	1.220e3
1022.14	1.599e3
1022.15	1.828e3
1022.17	1.781e3
1022.18	1.060e3
1022.20	7.100e2
1022.21	6.170e2
1022.22	9.240e2
1022.24	8.770e2
1022.25	1.088e3
1022.27	7.470e2
1022.28	1.125e3
1022.29	5.980e2
1022.31	1.291e3
1022.32	1.279e3
1022.33	1.723e3
1022.35	1.274e3
1022.36	9.100e2
1022.38	1.024e3
1022.39	1.065e3
1022.40	1.381e3
1022.42	1.062e3
1022.43	1.497e3
1022.45	1.841e3
1022.46	2.321e3
1022.47	2.725e3
1022.49	2.084e3
1022.50	1.535e3
1022.52	1.376e3
1022.53	1.117e3
1022.54	9.610e2
1022.56	6.920e2
1022.57	8.980e2
1022.59	1.121e3
1022.60	1.106e3
1022.61	9.920e2
1022.63	1.223e3
1022.64	1.114e3
1022.66	1.077e3
1022.67	9.860e2
1022.68	7.740e2
1022.70	7.230e2
1022.71	6.280e2
1022.73	1.208e3
1022.74	1.056e3
1022.75	7.460e2
1022.77	1.333e3
1022.78	7.050e2
1022.80	7.190e2
1022.81	1.146e3
1022.82	1.237e3
1022.84	9.330e2
1022.85	8.340e2
1022.87	1.010e3
1022.88	1.330e3
1022.89	2.043e3
1022.91	1.427e3
1022.92	8.380e2
1022.94	6.460e2
1022.95	1.096e3
1022.96	1.307e3
1022.98	1.268e3
1022.99	1.623e3
1023.00	8.440e2
1023.02	1.040e3
1023.03	9.910e2
1023.05	8.100e2
1023.06	5.580e2
1023.07	7.700e2
1023.09	7.950e2
1023.10	9.290e2
1023.12	1.245e3
1023.13	8.980e2
1023.14	1.433e3
1023.16	1.004e3
1023.17	1.146e3
1023.19	8.980e2
1023.20	1.125e3
1023.21	7.000e2
1023.23	7.940e2
1023.24	1.156e3
1023.26	1.437e3
1023.27	9.310e2
1023.28	9.050e2
1023.30	1.376e3
1023.31	1.278e3
1023.33	1.279e3
1023.34	1.250e3
1023.35	1.185e3
1023.37	1.382e3
1023.38	1.364e3
1023.40	1.055e3
1023.41	1.100e3
1023.42	1.431e3
1023.44	1.270e3
1023.45	1.055e3
1023.47	1.536e3
1023.48	1.882e3
1023.49	2.087e3
1023.51	1.257e3
1023.52	7.290e2
1023.54	6.390e2
1023.55	6.290e2
1023.56	9.770e2
1023.58	1.398e3
1023.59	1.496e3
1023.61	1.138e3
1023.62	9.150e2
1023.63	1.051e3
1023.65	1.306e3
1023.66	8.820e2
1023.67	1.248e3
1023.69	7.210e2
1023.70	1.279e3
1023.72	1.048e3
1023.73	8.700e2
1023.74	8.660e2
1023.76	7.740e2
1023.77	1.073e3
1023.79	8.890e2
1023.80	1.180e3
1023.81	1.466e3
1023.83	8.820e2
1023.84	7.130e2
1023.86	8.300e2
1023.87	8.340e2
1023.88	1.263e3
1023.90	1.430e3
1023.91	1.049e3
1023.93	1.299e3
1023.94	1.966e3
1023.95	1.755e3
1023.97	8.490e2
1023.98	8.310e2
1024.00	8.380e2
1024.01	1.123e3
1024.02	1.063e3
1024.04	1.380e3
1024.05	9.700e2
1024.07	8.360e2
1024.08	8.410e2
1024.09	1.022e3
1024.11	1.045e3
1024.12	1.470e3
1024.14	1.100e3
1024.15	1.003e3
1024.16	9.270e2
1024.18	1.077e3
1024.19	1.281e3
1024.21	1.100e3
1024.22	1.094e3
1024.23	4.340e2
1024.25	8.840e2
1024.26	8.430e2
1024.28	4.620e2
1024.29	7.390e2
1024.30	9.090e2
1024.32	1.182e3
1024.33	1.902e3
1024.35	1.618e3
1024.36	1.596e3
1024.37	1.307e3
1024.39	8.560e2
1024.40	1.108e3
1024.42	1.286e3
1024.43	1.299e3
1024.44	1.588e3
1024.46	1.851e3
1024.47	1.838e3
1024.48	1.298e3
1024.50	1.761e3
1024.51	1.971e3
1024.53	1.007e3
1024.54	5.150e2
1024.55	6.820e2
1024.57	7.920e2
1024.58	9.170e2
1024.60	1.992e3
1024.61	1.119e3
1024.62	8.920e2
1024.64	9.050e2
1024.65	1.484e3
1024.67	1.048e3
1024.68	9.400e2
1024.69	1.386e3
1024.71	1.093e3
1024.72	1.320e3
1024.74	1.227e3
1024.75	1.351e3
1024.76	1.623e3
1024.78	1.602e3
1024.79	1.117e3
1024.81	1.162e3
1024.82	7.800e2
1024.83	7.900e2
1024.85	1.042e3
1024.86	1.072e3
1024.88	8.010e2
1024.89	1.175e3
1024.90	1.298e3
1024.92	1.150e3
1024.93	5.550e2
1024.95	8.790e2
1024.96	7.660e2
1024.97	8.870e2
1024.99	1.069e3
1025.00	8.690e2
1025.02	9.790e2
1025.03	1.343e3
1025.04	9.160e2
1025.06	7.620e2
1025.07	9.590e2
1025.09	1.016e3
1025.10	1.038e3
1025.11	1.443e3
1025.13	1.152e3
1025.14	1.026e3
1025.16	1.015e3
1025.17	1.043e3
1025.18	8.150e2
1025.20	6.200e2
1025.21	1.151e3
1025.23	1.081e3
1025.24	1.083e3
1025.25	1.224e3
1025.27	1.216e3
1025.28	7.250e2
1025.30	9.170e2
1025.31	1.479e3
1025.32	2.168e3
1025.34	1.612e3
1025.35	1.373e3
1025.36	1.497e3
1025.38	9.750e2
1025.39	5.940e2
1025.41	1.135e3
1025.42	9.080e2
1025.43	1.249e3
1025.45	1.959e3
1025.46	1.627e3
1025.48	1.792e3
1025.49	1.855e3
1025.50	1.784e3
1025.52	1.596e3
1025.53	9.650e2
1025.55	7.350e2
1025.56	7.970e2
1025.57	8.650e2
1025.59	8.630e2
1025.60	9.740e2
1025.62	1.674e3
1025.63	1.332e3
1025.64	9.420e2
1025.66	8.870e2
1025.67	6.500e2
1025.69	8.000e2
1025.70	5.880e2
1025.71	8.380e2
1025.73	1.352e3
1025.74	9.790e2
1025.76	1.034e3
1025.77	9.290e2
1025.78	1.164e3
1025.80	1.132e3
1025.81	1.819e3
1025.83	1.231e3
1025.84	1.369e3
1025.85	1.544e3
1025.87	1.382e3
1025.88	1.229e3
1025.90	8.790e2
1025.91	1.440e3
1025.92	9.500e2
1025.94	9.570e2
1025.95	7.510e2
1025.97	6.410e2
1025.98	1.087e3
1025.99	1.254e3
1026.01	1.141e3
1026.02	9.670e2
1026.04	1.059e3
1026.05	9.700e2
1026.06	7.290e2
1026.08	6.360e2
1026.09	1.100e3
1026.11	1.574e3
1026.12	1.787e3
1026.13	1.451e3
1026.15	1.952e3
1026.16	1.940e3
1026.18	1.781e3
1026.19	1.774e3
1026.20	1.433e3
1026.22	9.620e2
1026.23	1.216e3
1026.25	8.740e2
1026.26	9.020e2
1026.27	1.247e3
1026.29	9.630e2
1026.30	7.250e2
1026.32	8.990e2
1026.33	1.323e3
1026.34	1.053e3
1026.36	1.075e3
1026.37	8.090e2
1026.39	9.940e2
1026.40	8.930e2
1026.41	8.040e2
1026.43	9.930e2
1026.44	1.258e3
1026.46	1.545e3
1026.47	2.219e3
1026.48	2.448e3
1026.50	2.185e3
1026.51	1.966e3
1026.53	1.717e3
1026.54	1.900e3
1026.55	9.830e2
1026.57	1.157e3
1026.58	1.118e3
1026.60	8.600e2
1026.61	9.460e2
1026.62	1.044e3
1026.64	1.117e3
1026.65	5.590e2
1026.67	6.100e2
1026.68	1.031e3
1026.69	9.180e2
1026.71	5.850e2
1026.72	5.510e2
1026.73	1.242e3
1026.75	1.013e3
1026.76	7.710e2
1026.78	1.045e3
1026.79	9.880e2
1026.80	9.730e2
1026.82	7.070e2
1026.83	1.367e3
1026.85	1.289e3
1026.86	1.354e3
1026.87	8.450e2
1026.89	8.820e2
1026.90	9.710e2
1026.92	7.320e2
1026.93	1.103e3
1026.94	1.505e3
1026.96	8.080e2
1026.97	4.380e2
1026.99	9.950e2
1027.00	1.186e3
1027.01	1.044e3
1027.03	9.500e2
1027.04	1.024e3
1027.06	7.050e2
1027.07	1.292e3
1027.08	7.850e2
1027.10	1.181e3
1027.11	7.240e2
1027.13	6.980e2
1027.14	7.830e2
1027.15	7.940e2
1027.17	1.280e3
1027.18	9.380e2
1027.20	8.130e2
1027.21	5.940e2
1027.22	6.890e2
1027.24	1.193e3
1027.25	9.090e2
1027.27	1.242e3
1027.28	9.780e2
1027.29	8.500e2
1027.31	1.467e3
1027.32	1.474e3
1027.34	1.655e3
1027.35	1.306e3
1027.36	1.703e3
1027.38	1.779e3
1027.39	1.386e3
1027.41	1.158e3
1027.42	1.532e3
1027.43	1.201e3
1027.45	1.780e3
1027.46	1.766e3
1027.48	1.995e3
1027.49	1.907e3
1027.50	1.626e3
1027.52	9.630e2
1027.53	8.990e2
1027.55	8.890e2
1027.56	8.490e2
1027.57	8.670e2
1027.59	1.054e3
1027.60	6.640e2
1027.62	6.820e2
1027.63	9.730e2
1027.64	1.432e3
1027.66	5.120e2
1027.67	6.560e2
1027.69	8.370e2
1027.70	8.760e2
1027.71	7.280e2
1027.73	6.810e2
1027.74	8.800e2
1027.76	1.113e3
1027.77	1.314e3
1027.78	7.250e2
[truncated: 262,977 more rows]
