# Supplementary material for: Structural insights into chaperone addiction of toxin-antitoxin systems
Source: Nat Commun. 2019 Feb 15;10:782. doi: 10.1038/s41467-019-08747-4 (PMC6377645; doi:10.1038/s41467-019-08747-4)
Supplement: Supplementary file 5 — Supplementary Data 2 [file 41467_2019_8747_MOESM5_ESM.zip › NativeMS-Data/non_spe_ligands/SecB-C2-8eq.txt]

1000.01	6.520e2
1000.02	7.970e2
1000.03	7.680e2
1000.05	3.350e2
1000.06	1.990e2
1000.08	2.410e2
1000.09	3.420e2
1000.10	3.300e2
1000.12	3.520e2
1000.13	4.880e2
1000.15	3.700e2
1000.16	4.370e2
1000.17	4.470e2
1000.19	3.430e2
1000.20	3.650e2
1000.21	5.090e2
1000.23	6.500e2
1000.24	7.640e2
1000.26	1.101e3
1000.27	8.860e2
1000.28	1.153e3
1000.30	1.866e3
1000.31	2.509e3
1000.32	3.015e3
1000.34	3.624e3
1000.35	4.295e3
1000.37	4.310e3
1000.38	4.197e3
1000.39	3.926e3
1000.41	3.465e3
1000.42	2.607e3
1000.44	1.810e3
1000.45	1.507e3
1000.46	1.349e3
1000.48	1.049e3
1000.49	1.130e3
1000.50	9.700e2
1000.52	6.920e2
1000.53	2.790e2
1000.55	3.280e2
1000.56	5.240e2
1000.57	5.280e2
1000.59	4.050e2
1000.60	2.790e2
1000.61	3.420e2
1000.63	2.550e2
1000.64	4.030e2
1000.66	3.160e2
1000.67	2.790e2
1000.68	2.100e2
1000.70	4.370e2
1000.71	3.020e2
1000.72	4.520e2
1000.74	3.740e2
1000.75	4.710e2
1000.77	7.480e2
1000.78	7.440e2
1000.79	1.063e3
1000.81	1.528e3
1000.82	2.157e3
1000.84	2.664e3
1000.85	2.787e3
1000.86	3.233e3
1000.88	2.993e3
1000.89	2.623e3
1000.90	2.305e3
1000.92	1.812e3
1000.93	1.725e3
1000.95	1.164e3
1000.96	5.770e2
1000.97	4.700e2
1000.99	4.920e2
1001.00	3.680e2
1001.01	3.960e2
1001.03	4.030e2
1001.04	5.600e2
1001.06	6.240e2
1001.07	5.330e2
1001.08	1.600e2
1001.10	5.350e2
1001.11	3.910e2
1001.13	4.920e2
1001.14	3.920e2
1001.15	3.330e2
1001.17	4.680e2
1001.18	5.390e2
1001.19	4.150e2
1001.21	3.770e2
1001.22	1.880e2
1001.24	4.760e2
1001.25	6.460e2
1001.26	8.310e2
1001.28	8.370e2
1001.29	1.129e3
1001.30	1.522e3
1001.32	2.491e3
1001.33	2.840e3
1001.35	3.051e3
1001.36	2.444e3
1001.37	2.490e3
1001.39	2.658e3
1001.40	2.230e3
1001.42	1.630e3
1001.43	1.246e3
1001.44	1.002e3
1001.46	9.770e2
1001.47	5.840e2
1001.48	6.950e2
1001.50	4.100e2
1001.51	5.360e2
1001.53	4.810e2
1001.54	4.610e2
1001.55	2.320e2
1001.57	1.610e2
1001.58	3.760e2
1001.59	4.810e2
1001.61	4.300e2
1001.62	3.270e2
1001.64	3.080e2
1001.65	2.570e2
1001.66	2.730e2
1001.68	3.410e2
1001.69	3.550e2
1001.71	5.600e2
1001.72	6.060e2
1001.73	5.930e2
1001.75	5.290e2
1001.76	5.890e2
1001.77	1.224e3
1001.79	1.273e3
1001.80	1.549e3
1001.82	2.038e3
1001.83	1.924e3
1001.84	1.923e3
1001.86	2.261e3
1001.87	1.697e3
1001.88	1.713e3
1001.90	1.389e3
1001.91	9.610e2
1001.93	9.530e2
1001.94	7.670e2
1001.95	5.300e2
1001.97	5.070e2
1001.98	4.130e2
1002.00	5.860e2
1002.01	4.740e2
1002.02	5.270e2
1002.04	3.260e2
1002.05	6.560e2
1002.06	6.700e2
1002.08	4.760e2
1002.09	9.100e2
1002.11	4.290e2
1002.12	5.560e2
1002.13	4.670e2
1002.15	7.940e2
1002.16	8.360e2
1002.18	6.360e2
1002.19	6.540e2
1002.20	7.130e2
1002.22	4.970e2
1002.23	9.020e2
1002.24	6.540e2
1002.26	6.220e2
1002.27	7.540e2
1002.29	1.199e3
1002.30	2.119e3
1002.31	2.666e3
1002.33	2.823e3
1002.34	2.359e3
1002.35	2.345e3
1002.37	2.679e3
1002.38	2.279e3
1002.40	1.525e3
1002.41	1.290e3
1002.42	1.174e3
1002.44	1.355e3
1002.45	1.191e3
1002.47	1.189e3
1002.48	1.308e3
1002.49	8.180e2
1002.51	5.810e2
1002.52	3.170e2
1002.53	4.200e2
1002.55	4.830e2
1002.56	5.020e2
1002.58	4.510e2
1002.59	7.040e2
1002.60	4.840e2
1002.62	2.750e2
1002.63	3.390e2
1002.64	3.740e2
1002.66	4.250e2
1002.67	6.420e2
1002.69	5.720e2
1002.70	5.550e2
1002.71	6.700e2
1002.73	6.870e2
1002.74	5.970e2
1002.76	7.600e2
1002.77	1.043e3
1002.78	8.080e2
1002.80	1.268e3
1002.81	1.735e3
1002.82	2.427e3
1002.84	2.587e3
1002.85	2.682e3
1002.87	2.471e3
1002.88	2.030e3
1002.89	1.741e3
1002.91	1.449e3
1002.92	1.251e3
1002.93	7.080e2
1002.95	8.300e2
1002.96	6.250e2
1002.98	5.060e2
1002.99	5.020e2
1003.00	4.350e2
1003.02	4.860e2
1003.03	3.480e2
1003.05	2.160e2
1003.06	3.930e2
1003.07	5.210e2
1003.09	4.180e2
1003.10	3.390e2
1003.11	2.420e2
1003.13	3.040e2
1003.14	3.720e2
1003.16	5.520e2
1003.17	6.040e2
1003.18	7.080e2
1003.20	4.510e2
1003.21	3.760e2
1003.23	4.340e2
1003.24	4.010e2
1003.25	8.330e2
1003.27	1.047e3
1003.28	1.044e3
1003.29	8.130e2
1003.31	2.060e3
1003.32	1.882e3
1003.34	1.751e3
1003.35	1.792e3
1003.36	2.182e3
1003.38	2.346e3
1003.39	1.823e3
1003.40	1.116e3
1003.42	1.166e3
1003.43	1.095e3
1003.45	7.830e2
1003.46	5.170e2
1003.47	8.050e2
1003.49	7.120e2
1003.50	4.900e2
1003.52	6.450e2
1003.53	2.520e2
1003.54	4.350e2
1003.56	3.680e2
1003.57	3.770e2
1003.58	2.740e2
1003.60	1.860e2
1003.61	2.730e2
1003.63	2.900e2
1003.64	4.960e2
1003.65	5.330e2
1003.67	4.120e2
1003.68	4.220e2
1003.70	3.900e2
1003.71	7.060e2
1003.72	5.180e2
1003.74	4.650e2
1003.75	6.270e2
1003.76	3.810e2
1003.78	5.420e2
1003.79	7.640e2
1003.81	1.126e3
1003.82	1.707e3
1003.83	1.854e3
1003.85	1.854e3
1003.86	1.565e3
1003.88	1.418e3
1003.89	1.246e3
1003.90	7.390e2
1003.92	5.670e2
1003.93	6.530e2
1003.94	6.450e2
1003.96	3.540e2
1003.97	4.350e2
1003.99	3.870e2
1004.00	4.420e2
1004.01	3.460e2
1004.03	2.210e2
1004.04	4.740e2
1004.05	5.630e2
1004.07	2.910e2
1004.08	3.580e2
1004.10	2.500e2
1004.11	2.820e2
1004.12	4.750e2
1004.14	2.900e2
1004.15	3.490e2
1004.17	1.830e2
1004.18	2.760e2
1004.19	3.910e2
1004.21	3.880e2
1004.22	5.810e2
1004.23	7.150e2
1004.25	7.050e2
1004.26	6.050e2
1004.28	7.250e2
1004.29	1.133e3
1004.30	7.980e2
1004.32	1.563e3
1004.33	1.578e3
1004.35	1.584e3
1004.36	1.545e3
1004.37	1.154e3
1004.39	1.171e3
1004.40	1.208e3
1004.41	1.294e3
1004.43	1.120e3
1004.44	8.810e2
1004.46	8.770e2
1004.47	5.890e2
1004.48	6.290e2
1004.50	6.460e2
1004.51	6.970e2
1004.52	6.100e2
1004.54	4.630e2
1004.55	3.980e2
1004.57	3.490e2
1004.58	3.190e2
1004.59	4.150e2
1004.61	3.680e2
1004.62	3.380e2
1004.64	3.270e2
1004.65	1.500e2
1004.66	2.240e2
1004.68	5.000e2
1004.69	4.110e2
1004.70	2.930e2
1004.72	6.910e2
1004.73	3.630e2
1004.75	5.950e2
1004.76	5.720e2
1004.77	6.340e2
1004.79	6.650e2
1004.80	7.720e2
1004.82	1.027e3
1004.83	1.289e3
1004.84	1.340e3
1004.86	1.399e3
1004.87	1.296e3
1004.88	1.542e3
1004.90	1.051e3
1004.91	9.320e2
1004.93	9.090e2
1004.94	6.550e2
1004.95	5.850e2
1004.97	6.300e2
1004.98	7.780e2
1005.00	4.350e2
1005.01	5.780e2
1005.02	3.900e2
1005.04	6.190e2
1005.05	6.330e2
1005.06	5.840e2
1005.08	4.240e2
1005.09	4.530e2
1005.11	4.390e2
1005.12	2.830e2
1005.13	3.970e2
1005.15	4.420e2
1005.16	3.270e2
1005.18	3.770e2
1005.19	3.940e2
1005.20	3.870e2
1005.22	4.190e2
1005.23	5.690e2
1005.24	5.090e2
1005.26	7.310e2
1005.27	6.330e2
1005.29	1.138e3
1005.30	1.421e3
1005.31	1.314e3
1005.33	1.953e3
1005.34	2.111e3
1005.35	2.337e3
1005.37	2.086e3
1005.38	1.577e3
1005.40	1.486e3
1005.41	1.255e3
1005.42	1.251e3
1005.44	1.107e3
1005.45	1.345e3
1005.47	1.027e3
1005.48	7.100e2
1005.49	7.140e2
1005.51	7.730e2
1005.52	6.230e2
1005.53	4.800e2
1005.55	4.120e2
1005.56	6.650e2
1005.58	2.760e2
1005.59	2.120e2
1005.60	1.390e2
1005.62	3.330e2
1005.63	3.520e2
1005.65	6.020e2
1005.66	5.470e2
1005.67	3.300e2
1005.69	4.990e2
1005.70	3.630e2
1005.71	3.610e2
1005.73	5.160e2
1005.74	8.530e2
1005.76	9.080e2
1005.77	7.990e2
1005.78	9.320e2
1005.80	1.085e3
1005.81	1.262e3
1005.83	1.513e3
1005.84	1.629e3
1005.85	1.678e3
1005.87	1.890e3
1005.88	1.688e3
1005.89	1.273e3
1005.91	8.310e2
1005.92	9.450e2
1005.94	9.080e2
1005.95	8.100e2
1005.96	1.035e3
1005.98	8.730e2
1005.99	8.220e2
1006.01	4.320e2
1006.02	4.160e2
1006.03	4.810e2
1006.05	5.260e2
1006.06	3.830e2
1006.07	3.490e2
1006.09	6.380e2
1006.10	4.030e2
1006.12	3.860e2
1006.13	5.560e2
1006.14	6.510e2
1006.16	3.220e2
1006.17	3.540e2
1006.19	4.520e2
1006.20	3.220e2
1006.21	4.760e2
1006.23	5.000e2
1006.24	5.160e2
1006.25	7.420e2
1006.27	1.086e3
1006.28	1.491e3
1006.30	1.990e3
1006.31	2.156e3
1006.32	2.369e3
1006.34	1.896e3
1006.35	2.262e3
1006.37	1.851e3
1006.38	1.502e3
1006.39	1.590e3
1006.41	1.235e3
1006.42	1.105e3
1006.43	1.472e3
1006.45	1.112e3
1006.46	9.660e2
1006.48	1.378e3
1006.49	1.465e3
1006.50	9.500e2
1006.52	5.330e2
1006.53	4.370e2
1006.55	5.940e2
1006.56	5.310e2
1006.57	3.880e2
1006.59	4.070e2
1006.60	4.780e2
1006.61	2.530e2
1006.63	1.670e2
1006.64	4.470e2
1006.66	3.550e2
1006.67	4.160e2
1006.68	4.120e2
1006.70	4.160e2
1006.71	5.900e2
1006.73	5.790e2
1006.74	6.210e2
1006.75	7.580e2
1006.77	8.040e2
1006.78	1.186e3
1006.79	1.504e3
1006.81	1.434e3
1006.82	1.274e3
1006.84	1.183e3
1006.85	1.444e3
1006.86	1.234e3
1006.88	1.188e3
1006.89	1.295e3
1006.91	8.950e2
1006.92	9.180e2
1006.93	9.240e2
1006.95	6.130e2
1006.96	3.430e2
1006.97	6.450e2
1006.99	6.740e2
1007.00	5.400e2
1007.02	4.170e2
1007.03	4.450e2
1007.04	3.950e2
1007.06	1.650e2
1007.07	1.670e2
1007.09	3.480e2
1007.10	6.090e2
1007.11	6.740e2
1007.13	4.160e2
1007.14	4.270e2
1007.15	5.140e2
1007.17	5.540e2
1007.18	3.130e2
1007.20	2.310e2
1007.21	2.450e2
1007.22	3.270e2
1007.24	3.650e2
1007.25	5.720e2
1007.27	8.710e2
1007.28	9.410e2
1007.29	1.167e3
1007.31	1.358e3
1007.32	1.323e3
1007.33	1.400e3
1007.35	1.614e3
1007.36	1.498e3
1007.38	1.487e3
1007.39	1.360e3
1007.40	9.620e2
1007.42	8.940e2
1007.43	1.032e3
1007.45	1.273e3
1007.46	1.307e3
1007.47	1.369e3
1007.49	8.190e2
1007.50	6.420e2
1007.51	8.710e2
1007.53	5.780e2
1007.54	4.420e2
1007.56	5.110e2
1007.57	2.670e2
1007.58	6.210e2
1007.60	6.510e2
1007.61	4.110e2
1007.63	4.090e2
1007.64	3.520e2
1007.65	2.430e2
1007.67	2.530e2
1007.68	4.490e2
1007.69	1.740e2
1007.71	2.170e2
1007.72	2.840e2
1007.74	3.090e2
1007.75	5.170e2
1007.76	5.320e2
1007.78	7.430e2
1007.79	1.347e3
1007.81	1.650e3
1007.82	1.943e3
1007.83	1.921e3
1007.85	2.528e3
1007.86	2.633e3
1007.87	2.286e3
1007.89	2.054e3
1007.90	1.861e3
1007.92	1.927e3
1007.93	2.194e3
1007.94	2.624e3
1007.96	2.368e3
1007.97	2.043e3
1007.99	1.530e3
1008.00	1.291e3
1008.01	1.223e3
1008.03	5.050e2
1008.04	3.920e2
1008.06	3.130e2
1008.07	2.170e2
1008.08	3.150e2
1008.10	5.070e2
1008.11	6.250e2
1008.12	7.680e2
1008.14	5.580e2
1008.15	2.990e2
1008.17	4.300e2
1008.18	3.870e2
1008.19	3.080e2
1008.21	6.780e2
1008.22	4.140e2
1008.24	5.820e2
1008.25	4.510e2
1008.26	7.170e2
1008.28	7.910e2
1008.29	1.168e3
1008.30	1.699e3
1008.32	1.948e3
1008.33	2.200e3
1008.35	2.302e3
1008.36	3.088e3
1008.37	2.637e3
1008.39	2.520e3
1008.40	2.370e3
1008.42	2.119e3
1008.43	2.195e3
1008.44	2.739e3
1008.46	2.711e3
1008.47	2.314e3
1008.48	1.624e3
1008.50	1.897e3
1008.51	1.074e3
1008.53	6.960e2
1008.54	5.300e2
1008.55	4.890e2
1008.57	9.210e2
1008.58	6.250e2
1008.60	3.400e2
1008.61	3.090e2
1008.62	5.840e2
1008.64	4.800e2
1008.65	3.660e2
1008.66	3.160e2
1008.68	3.420e2
1008.69	3.400e2
1008.71	4.760e2
1008.72	4.050e2
1008.73	3.470e2
1008.75	3.530e2
1008.76	6.100e2
1008.78	1.037e3
1008.79	1.334e3
1008.80	1.205e3
1008.82	1.944e3
1008.83	1.959e3
1008.84	1.989e3
1008.86	1.969e3
1008.87	1.954e3
1008.89	1.738e3
1008.90	1.648e3
1008.91	1.590e3
1008.93	1.403e3
1008.94	1.608e3
1008.96	2.153e3
1008.97	1.762e3
1008.98	1.346e3
1009.00	1.021e3
1009.01	7.220e2
1009.03	3.940e2
1009.04	6.570e2
1009.05	4.670e2
1009.07	4.790e2
1009.08	3.700e2
1009.09	3.140e2
1009.11	2.730e2
1009.12	2.580e2
1009.14	2.950e2
1009.15	4.470e2
1009.16	3.260e2
1009.18	1.840e2
1009.19	3.750e2
1009.21	4.320e2
1009.22	3.050e2
1009.23	4.490e2
1009.25	4.490e2
1009.26	7.870e2
1009.27	1.172e3
1009.29	1.012e3
1009.30	1.574e3
1009.32	1.829e3
1009.33	2.373e3
1009.34	2.178e3
1009.36	2.252e3
1009.37	1.798e3
1009.39	1.552e3
1009.40	1.557e3
1009.41	1.826e3
1009.43	1.660e3
1009.44	1.825e3
1009.45	2.049e3
1009.47	2.255e3
1009.48	3.428e3
1009.50	4.323e3
1009.51	4.952e3
1009.52	4.915e3
1009.54	4.584e3
1009.55	4.781e3
1009.57	3.635e3
1009.58	2.541e3
1009.59	1.860e3
1009.61	1.159e3
1009.62	9.570e2
1009.64	4.100e2
1009.65	5.960e2
1009.66	5.250e2
1009.68	3.130e2
1009.69	3.440e2
1009.70	3.050e2
1009.72	2.020e2
1009.73	4.720e2
1009.75	6.210e2
1009.76	6.360e2
1009.77	8.630e2
1009.79	1.358e3
1009.80	1.513e3
1009.82	1.250e3
1009.83	1.604e3
1009.84	1.611e3
1009.86	1.682e3
1009.87	1.498e3
1009.88	1.203e3
1009.90	1.077e3
1009.91	6.660e2
1009.93	8.680e2
1009.94	9.520e2
1009.95	1.096e3
1009.97	7.970e2
1009.98	7.640e2
1010.00	7.820e2
1010.01	4.190e2
1010.02	6.330e2
1010.04	5.180e2
1010.05	4.140e2
1010.07	3.700e2
1010.08	2.400e2
1010.09	3.060e2
1010.11	3.170e2
1010.12	3.660e2
1010.13	5.610e2
1010.15	5.160e2
1010.16	7.900e2
1010.18	7.690e2
1010.19	3.900e2
1010.20	4.070e2
1010.22	5.170e2
1010.23	3.680e2
1010.25	5.350e2
1010.26	6.630e2
1010.27	8.290e2
1010.29	1.340e3
1010.30	1.532e3
1010.31	1.911e3
1010.33	1.833e3
1010.34	1.854e3
1010.36	1.805e3
1010.37	1.408e3
1010.38	1.459e3
1010.40	1.307e3
1010.41	1.452e3
1010.43	1.652e3
1010.44	1.314e3
1010.45	1.774e3
1010.47	1.911e3
1010.48	2.347e3
1010.50	2.593e3
1010.51	2.943e3
1010.52	3.389e3
1010.54	3.180e3
1010.55	2.845e3
1010.56	2.821e3
1010.58	1.774e3
1010.59	1.429e3
1010.61	1.198e3
1010.62	8.320e2
1010.63	4.460e2
1010.65	4.630e2
1010.66	4.150e2
1010.68	3.910e2
1010.69	4.410e2
1010.70	5.130e2
1010.72	3.150e2
1010.73	6.270e2
1010.74	5.200e2
1010.76	6.850e2
1010.77	8.380e2
1010.79	1.061e3
1010.80	1.264e3
1010.81	2.098e3
1010.83	3.039e3
1010.84	3.350e3
1010.86	3.056e3
1010.87	2.954e3
1010.88	2.296e3
1010.90	2.397e3
1010.91	1.901e3
1010.93	1.042e3
1010.94	9.550e2
1010.95	5.070e2
1010.97	9.800e2
1010.98	7.800e2
1010.99	5.390e2
1011.01	5.050e2
1011.02	5.220e2
1011.04	4.930e2
1011.05	3.680e2
1011.06	4.080e2
1011.08	1.900e2
1011.09	2.190e2
1011.11	5.620e2
1011.12	4.180e2
1011.13	4.070e2
1011.15	5.780e2
1011.16	2.410e2
1011.17	4.750e2
1011.19	3.930e2
1011.20	4.840e2
1011.22	5.900e2
1011.23	6.280e2
1011.24	6.130e2
1011.26	6.570e2
1011.27	6.090e2
1011.29	1.028e3
1011.30	1.361e3
1011.31	2.219e3
1011.33	2.260e3
1011.34	2.976e3
1011.36	3.503e3
1011.37	3.401e3
1011.38	2.904e3
1011.40	2.648e3
1011.41	2.223e3
1011.42	1.807e3
1011.44	1.706e3
1011.45	1.098e3
1011.47	1.343e3
1011.48	1.432e3
1011.49	1.503e3
1011.51	1.388e3
1011.52	1.583e3
1011.54	1.591e3
1011.55	1.305e3
1011.56	1.221e3
1011.58	1.134e3
1011.59	8.150e2
1011.61	6.220e2
1011.62	4.630e2
1011.63	4.720e2
1011.65	3.530e2
1011.66	3.630e2
1011.67	3.570e2
1011.69	3.850e2
1011.70	5.060e2
1011.72	4.820e2
1011.73	3.490e2
1011.74	4.400e2
1011.76	4.550e2
1011.77	5.250e2
1011.79	9.720e2
1011.80	1.080e3
1011.81	2.020e3
1011.83	1.911e3
1011.84	2.536e3
1011.86	2.397e3
1011.87	2.574e3
1011.88	1.860e3
1011.90	1.927e3
1011.91	1.250e3
1011.92	1.199e3
1011.94	9.370e2
1011.95	6.510e2
1011.97	6.030e2
1011.98	8.700e2
1011.99	8.770e2
1012.01	5.040e2
1012.02	5.910e2
1012.04	6.020e2
1012.05	7.710e2
1012.06	3.460e2
1012.08	2.950e2
1012.09	3.980e2
1012.10	5.020e2
1012.12	4.760e2
1012.13	3.500e2
1012.15	4.050e2
1012.16	4.260e2
1012.17	2.430e2
1012.19	3.360e2
1012.20	4.670e2
1012.22	3.980e2
1012.23	7.430e2
1012.24	5.430e2
1012.26	6.430e2
1012.27	7.510e2
1012.29	8.300e2
1012.30	9.460e2
1012.31	1.238e3
1012.33	1.565e3
1012.34	1.954e3
1012.35	2.185e3
1012.37	2.201e3
1012.38	1.911e3
1012.40	1.544e3
1012.41	1.365e3
1012.42	1.615e3
1012.44	1.398e3
1012.45	1.185e3
1012.47	1.298e3
1012.48	1.198e3
1012.49	1.053e3
1012.51	1.057e3
1012.52	8.520e2
1012.54	5.620e2
1012.55	5.550e2
1012.56	7.410e2
1012.58	8.360e2
1012.59	6.950e2
1012.60	7.190e2
1012.62	3.190e2
1012.63	5.020e2
1012.65	3.710e2
1012.66	2.410e2
1012.67	3.870e2
1012.69	3.110e2
1012.70	3.150e2
1012.72	4.620e2
1012.73	3.860e2
1012.74	3.790e2
1012.76	5.110e2
1012.77	8.040e2
1012.79	7.850e2
1012.80	1.144e3
1012.81	1.235e3
1012.83	1.417e3
1012.84	1.150e3
1012.85	1.213e3
1012.87	1.231e3
1012.88	1.055e3
1012.90	8.850e2
1012.91	6.860e2
1012.92	7.940e2
1012.94	6.350e2
1012.95	6.790e2
1012.97	5.540e2
1012.98	3.820e2
1012.99	3.090e2
1013.01	4.100e2
1013.02	3.300e2
1013.04	3.680e2
1013.05	2.470e2
1013.06	2.130e2
1013.08	4.670e2
1013.09	3.700e2
1013.10	1.890e2
1013.12	2.280e2
1013.13	3.470e2
1013.15	6.080e2
1013.16	4.870e2
1013.17	3.930e2
1013.19	5.180e2
1013.20	3.650e2
1013.22	4.140e2
1013.23	5.030e2
1013.24	4.540e2
1013.26	4.770e2
1013.27	5.890e2
1013.29	1.188e3
1013.30	1.260e3
1013.31	1.445e3
1013.33	1.441e3
1013.34	1.924e3
1013.35	2.101e3
1013.37	2.289e3
1013.38	1.761e3
1013.40	1.512e3
1013.41	1.608e3
1013.42	1.378e3
1013.44	1.275e3
1013.45	1.617e3
1013.47	1.860e3
1013.48	1.499e3
1013.49	1.026e3
1013.51	9.870e2
1013.52	8.740e2
1013.54	6.490e2
1013.55	7.860e2
1013.56	9.050e2
1013.58	6.530e2
1013.59	5.670e2
1013.60	4.610e2
1013.62	3.980e2
1013.63	3.740e2
1013.65	5.940e2
1013.66	4.800e2
1013.67	3.470e2
1013.69	3.140e2
1013.70	2.200e2
1013.72	3.400e2
1013.73	4.150e2
1013.74	3.720e2
1013.76	4.090e2
1013.77	4.060e2
1013.79	7.730e2
1013.80	7.630e2
1013.81	1.177e3
1013.83	1.687e3
1013.84	1.461e3
1013.85	1.097e3
1013.87	1.138e3
1013.88	1.083e3
1013.90	1.149e3
1013.91	9.490e2
1013.92	9.590e2
1013.94	7.450e2
1013.95	8.560e2
1013.97	7.570e2
1013.98	7.860e2
1013.99	5.190e2
1014.01	3.320e2
1014.02	3.830e2
1014.04	2.860e2
1014.05	3.980e2
1014.06	4.650e2
1014.08	4.020e2
1014.09	4.840e2
1014.11	4.320e2
1014.12	4.430e2
1014.13	2.780e2
1014.15	4.040e2
1014.16	3.050e2
1014.17	3.970e2
1014.19	2.920e2
1014.20	3.700e2
1014.22	5.130e2
1014.23	3.550e2
1014.24	6.920e2
1014.26	6.090e2
1014.27	6.850e2
1014.29	9.110e2
1014.30	7.970e2
1014.31	1.521e3
1014.33	1.719e3
1014.34	1.403e3
1014.36	1.508e3
1014.37	1.536e3
1014.38	1.702e3
1014.40	1.310e3
1014.41	1.457e3
1014.42	1.355e3
1014.44	1.026e3
1014.45	1.160e3
1014.47	1.258e3
1014.48	1.103e3
1014.49	7.530e2
1014.51	5.820e2
1014.52	6.910e2
1014.54	7.980e2
1014.55	5.660e2
1014.56	4.010e2
1014.58	4.170e2
1014.59	4.500e2
1014.61	5.830e2
1014.62	4.300e2
1014.63	1.790e2
1014.65	4.890e2
1014.66	2.600e2
1014.67	4.500e2
1014.69	3.620e2
1014.70	2.910e2
1014.72	5.200e2
1014.73	2.850e2
1014.74	2.670e2
1014.76	5.020e2
1014.77	8.030e2
1014.79	8.190e2
1014.80	9.090e2
1014.81	1.118e3
1014.83	1.289e3
1014.84	8.380e2
1014.86	9.530e2
1014.87	1.135e3
1014.88	6.520e2
1014.90	8.410e2
1014.91	6.730e2
1014.93	5.610e2
1014.94	3.580e2
1014.95	4.490e2
1014.97	4.680e2
1014.98	7.210e2
1014.99	3.670e2
1015.01	3.490e2
1015.02	2.820e2
1015.04	3.260e2
1015.05	3.740e2
1015.06	2.960e2
1015.08	2.840e2
1015.09	3.160e2
1015.11	2.490e2
1015.12	3.480e2
1015.13	3.090e2
1015.15	1.870e2
1015.16	3.560e2
1015.18	2.670e2
1015.19	3.050e2
1015.20	3.700e2
1015.22	4.470e2
1015.23	4.850e2
1015.25	4.220e2
1015.26	6.980e2
1015.27	7.160e2
1015.29	9.440e2
1015.30	1.173e3
1015.31	1.396e3
1015.33	1.100e3
1015.34	1.259e3
1015.36	1.183e3
1015.37	1.179e3
1015.38	1.270e3
1015.40	1.589e3
1015.41	8.920e2
1015.43	1.132e3
1015.44	8.760e2
1015.45	6.000e2
1015.47	8.120e2
1015.48	1.311e3
1015.50	9.180e2
1015.51	7.460e2
1015.52	7.440e2
1015.54	4.680e2
1015.55	3.060e2
1015.56	4.400e2
1015.58	5.450e2
1015.59	6.370e2
1015.61	4.660e2
1015.62	4.060e2
1015.63	2.590e2
1015.65	3.220e2
1015.66	2.950e2
1015.68	2.980e2
1015.69	3.780e2
1015.70	5.730e2
1015.72	4.260e2
1015.73	5.660e2
1015.75	5.840e2
1015.76	4.950e2
1015.77	4.760e2
1015.79	6.750e2
1015.80	6.680e2
1015.82	8.720e2
1015.83	1.002e3
1015.84	1.379e3
1015.86	1.391e3
1015.87	1.001e3
1015.88	1.184e3
1015.90	1.159e3
1015.91	1.111e3
1015.93	7.540e2
1015.94	7.080e2
1015.95	5.280e2
1015.97	5.690e2
1015.98	4.620e2
1016.00	3.170e2
1016.01	3.310e2
1016.02	2.450e2
1016.04	1.230e2
1016.05	3.440e2
1016.07	4.410e2
1016.08	2.870e2
1016.09	3.930e2
1016.11	6.100e2
1016.12	3.190e2
1016.14	3.400e2
1016.15	4.590e2
1016.16	4.910e2
1016.18	3.820e2
1016.19	3.140e2
1016.20	2.920e2
1016.22	2.630e2
1016.23	4.430e2
1016.25	7.120e2
1016.26	9.040e2
1016.27	8.160e2
1016.29	1.045e3
1016.30	1.461e3
1016.32	1.602e3
1016.33	1.660e3
1016.34	2.522e3
1016.36	2.492e3
1016.37	1.605e3
1016.39	1.526e3
1016.40	1.159e3
1016.41	1.487e3
1016.43	1.483e3
1016.44	1.439e3
1016.46	1.192e3
1016.47	9.990e2
1016.48	7.540e2
1016.50	8.690e2
1016.51	6.110e2
1016.52	4.950e2
1016.54	4.660e2
1016.55	4.080e2
1016.57	4.660e2
1016.58	4.800e2
1016.59	3.590e2
1016.61	3.800e2
1016.62	6.240e2
1016.64	6.010e2
1016.65	4.320e2
1016.66	7.380e2
1016.68	5.700e2
1016.69	1.220e2
1016.71	2.310e2
1016.72	4.760e2
1016.73	7.630e2
1016.75	8.630e2
1016.76	6.610e2
1016.78	1.143e3
1016.79	1.532e3
1016.80	2.453e3
1016.82	3.247e3
1016.83	5.439e3
1016.84	5.572e3
1016.86	5.932e3
1016.87	5.824e3
1016.89	5.003e3
1016.90	3.514e3
1016.91	2.758e3
1016.93	2.277e3
1016.94	1.429e3
1016.96	9.500e2
1016.97	8.870e2
1016.98	5.920e2
1017.00	3.280e2
1017.01	3.720e2
1017.03	7.360e2
1017.04	3.320e2
1017.05	4.900e2
1017.07	4.350e2
1017.08	2.820e2
1017.10	3.490e2
1017.11	4.470e2
1017.12	3.990e2
1017.14	4.950e2
1017.15	5.110e2
1017.16	4.060e2
1017.18	2.920e2
1017.19	4.250e2
1017.21	5.460e2
1017.22	3.950e2
1017.23	7.140e2
1017.25	4.790e2
1017.26	9.520e2
1017.28	9.980e2
1017.29	1.929e3
1017.30	2.324e3
1017.32	2.827e3
1017.33	4.735e3
1017.35	5.475e3
1017.36	5.773e3
1017.37	5.842e3
1017.39	5.091e3
1017.40	3.814e3
1017.42	2.271e3
1017.43	2.045e3
1017.44	1.643e3
1017.46	1.217e3
1017.47	9.230e2
1017.48	9.550e2
1017.50	6.720e2
1017.51	4.700e2
1017.53	7.980e2
1017.54	4.710e2
1017.55	3.630e2
1017.57	3.130e2
1017.58	4.930e2
1017.60	5.220e2
1017.61	4.350e2
1017.62	4.290e2
1017.64	2.770e2
1017.65	1.790e2
1017.67	2.760e2
1017.68	3.910e2
1017.69	3.620e2
1017.71	4.480e2
1017.72	3.230e2
1017.74	4.700e2
1017.75	5.550e2
1017.76	1.498e3
1017.78	1.117e3
1017.79	1.510e3
1017.81	1.794e3
1017.82	2.911e3
1017.83	3.342e3
1017.85	4.181e3
1017.86	3.976e3
1017.87	3.215e3
1017.89	2.370e3
1017.90	2.320e3
1017.92	1.857e3
1017.93	1.515e3
1017.94	7.800e2
1017.96	8.280e2
1017.97	7.870e2
1017.99	5.380e2
1018.00	6.130e2
1018.01	2.600e2
1018.03	2.830e2
1018.04	2.640e2
1018.06	2.680e2
1018.07	3.170e2
1018.08	1.920e2
1018.10	4.600e2
1018.11	4.330e2
1018.13	4.500e2
1018.14	4.830e2
1018.15	3.320e2
1018.17	3.910e2
1018.18	2.720e2
1018.20	3.700e2
1018.21	4.400e2
1018.22	4.640e2
1018.24	6.440e2
1018.25	5.900e2
1018.26	6.550e2
1018.28	7.930e2
1018.29	7.950e2
1018.31	1.340e3
1018.32	1.815e3
1018.33	2.098e3
1018.35	2.173e3
1018.36	2.256e3
1018.38	2.403e3
1018.39	2.389e3
1018.40	1.925e3
1018.42	1.730e3
1018.43	1.112e3
1018.45	1.106e3
1018.46	1.184e3
1018.47	1.007e3
1018.49	9.850e2
1018.50	8.910e2
1018.52	7.410e2
1018.53	4.570e2
1018.54	3.720e2
1018.56	3.430e2
1018.57	2.610e2
1018.58	2.380e2
1018.60	3.160e2
1018.61	4.660e2
1018.63	6.290e2
1018.64	6.110e2
1018.65	7.050e2
1018.67	6.410e2
1018.68	3.990e2
1018.70	4.520e2
1018.71	4.500e2
1018.72	4.390e2
1018.74	7.950e2
1018.75	7.080e2
1018.77	8.290e2
1018.78	6.590e2
1018.79	1.072e3
1018.81	1.470e3
1018.82	1.970e3
1018.84	2.301e3
1018.85	2.838e3
1018.86	2.381e3
1018.88	1.937e3
1018.89	1.988e3
1018.91	1.713e3
1018.92	1.897e3
1018.93	1.302e3
1018.95	9.290e2
1018.96	7.530e2
1018.97	1.005e3
1018.99	1.163e3
1019.00	6.050e2
1019.02	4.500e2
1019.03	5.120e2
1019.04	3.690e2
1019.06	3.950e2
1019.07	5.370e2
1019.09	3.980e2
1019.10	4.670e2
1019.11	4.390e2
1019.13	6.940e2
1019.14	4.860e2
1019.16	5.460e2
1019.17	6.810e2
1019.18	2.940e2
1019.20	3.050e2
1019.21	5.690e2
1019.23	6.750e2
1019.24	3.640e2
1019.25	7.250e2
1019.27	9.570e2
1019.28	1.152e3
1019.30	1.164e3
1019.31	1.899e3
1019.32	2.258e3
1019.34	2.632e3
1019.35	2.397e3
1019.37	2.309e3
1019.38	2.115e3
1019.39	2.293e3
1019.41	1.773e3
1019.42	1.800e3
1019.43	1.832e3
1019.45	1.280e3
1019.46	1.274e3
1019.48	1.522e3
1019.49	1.088e3
1019.50	1.052e3
1019.52	6.740e2
1019.53	7.440e2
1019.55	6.390e2
1019.56	3.200e2
1019.57	4.040e2
1019.59	7.010e2
1019.60	3.190e2
1019.62	2.890e2
1019.63	3.910e2
1019.64	3.710e2
1019.66	3.560e2
1019.67	4.790e2
1019.69	6.420e2
1019.70	3.890e2
1019.71	2.500e2
1019.73	3.240e2
1019.74	3.680e2
1019.76	4.930e2
1019.77	8.640e2
1019.78	1.138e3
1019.80	1.512e3
1019.81	2.275e3
1019.82	2.772e3
1019.84	4.123e3
1019.85	5.634e3
1019.87	6.293e3
1019.88	4.636e3
1019.89	3.902e3
1019.91	3.474e3
1019.92	2.150e3
1019.94	1.737e3
1019.95	1.507e3
1019.96	7.440e2
1019.98	8.020e2
1019.99	5.450e2
1020.01	5.400e2
1020.02	3.680e2
1020.03	6.270e2
1020.05	6.700e2
1020.06	3.550e2
1020.08	3.990e2
1020.09	4.750e2
1020.10	6.250e2
1020.12	9.060e2
1020.13	4.140e2
1020.15	4.090e2
1020.16	6.100e2
1020.17	6.370e2
1020.19	5.140e2
1020.20	5.900e2
1020.22	6.280e2
1020.23	8.560e2
1020.24	6.060e2
1020.26	1.070e3
1020.27	8.120e2
1020.28	1.125e3
1020.30	1.469e3
1020.31	2.249e3
1020.33	2.941e3
1020.34	4.218e3
1020.35	5.304e3
1020.37	5.889e3
1020.38	5.315e3
1020.40	4.348e3
1020.41	4.352e3
1020.42	2.711e3
1020.44	1.833e3
1020.45	1.375e3
1020.47	1.959e3
1020.48	1.873e3
1020.49	1.713e3
1020.51	1.326e3
1020.52	1.452e3
1020.54	1.133e3
1020.55	1.393e3
1020.56	9.890e2
1020.58	7.530e2
1020.59	5.190e2
1020.61	7.130e2
1020.62	5.150e2
1020.63	4.150e2
1020.65	4.030e2
1020.66	3.230e2
1020.68	3.190e2
1020.69	3.590e2
1020.70	3.900e2
1020.72	2.210e2
1020.73	4.240e2
1020.74	4.380e2
1020.76	7.740e2
1020.77	6.500e2
1020.79	1.018e3
1020.80	1.188e3
1020.81	1.597e3
1020.83	2.209e3
1020.84	2.934e3
1020.86	3.579e3
1020.87	3.835e3
1020.88	2.877e3
1020.90	2.857e3
1020.91	2.191e3
1020.93	1.673e3
1020.94	1.606e3
1020.95	1.089e3
1020.97	1.412e3
1020.98	1.035e3
1021.00	1.055e3
1021.01	8.810e2
1021.02	9.890e2
1021.04	7.630e2
1021.05	6.990e2
1021.07	4.870e2
1021.08	4.850e2
1021.09	3.230e2
1021.11	3.160e2
1021.12	7.410e2
1021.14	3.560e2
1021.15	3.740e2
1021.16	4.360e2
1021.18	5.790e2
1021.19	7.290e2
1021.21	4.310e2
1021.22	1.850e2
1021.23	1.900e2
1021.25	5.460e2
1021.26	5.970e2
1021.27	7.070e2
1021.29	9.380e2
1021.30	1.434e3
1021.32	1.733e3
1021.33	2.193e3
1021.34	3.008e3
1021.36	2.678e3
1021.37	2.726e3
1021.39	2.141e3
1021.40	1.841e3
1021.41	2.109e3
1021.43	2.001e3
1021.44	1.256e3
1021.46	1.523e3
1021.47	2.038e3
1021.48	2.006e3
1021.50	2.101e3
1021.51	1.503e3
1021.53	1.298e3
1021.54	9.020e2
1021.55	7.670e2
1021.57	6.000e2
1021.58	1.065e3
1021.60	7.720e2
1021.61	8.340e2
1021.62	7.860e2
1021.64	5.880e2
1021.65	8.150e2
1021.67	5.330e2
1021.68	5.100e2
1021.69	5.100e2
1021.71	3.750e2
1021.72	3.780e2
1021.74	4.610e2
1021.75	5.050e2
1021.76	7.940e2
1021.78	7.140e2
1021.79	1.115e3
1021.80	1.718e3
1021.82	2.073e3
1021.83	3.590e3
1021.85	3.756e3
1021.86	2.915e3
1021.87	2.624e3
1021.89	2.140e3
1021.90	1.639e3
1021.92	1.120e3
1021.93	7.480e2
1021.94	6.700e2
1021.96	9.570e2
1021.97	8.860e2
1021.99	1.001e3
1022.00	9.250e2
1022.01	7.590e2
1022.03	8.430e2
1022.04	6.860e2
1022.06	6.400e2
1022.07	3.740e2
1022.08	7.440e2
1022.10	3.580e2
1022.11	5.440e2
1022.13	6.960e2
1022.14	5.650e2
1022.15	6.640e2
1022.17	7.230e2
1022.18	5.310e2
1022.20	7.460e2
1022.21	5.620e2
1022.22	4.210e2
1022.24	3.960e2
1022.25	5.470e2
1022.27	5.560e2
1022.28	1.015e3
1022.29	1.128e3
1022.31	1.731e3
1022.32	2.030e3
1022.33	2.170e3
1022.35	2.534e3
1022.36	2.451e3
1022.38	2.592e3
1022.39	1.992e3
1022.40	1.634e3
1022.42	1.292e3
1022.43	9.300e2
1022.45	9.350e2
1022.46	9.740e2
1022.47	1.229e3
1022.49	1.111e3
1022.50	1.038e3
1022.52	9.760e2
1022.53	9.300e2
1022.54	5.740e2
1022.56	3.730e2
1022.57	4.280e2
1022.59	3.670e2
1022.60	8.820e2
1022.61	6.030e2
1022.63	3.080e2
1022.64	1.630e2
1022.66	2.410e2
1022.67	4.070e2
1022.68	3.300e2
1022.70	1.480e2
1022.71	3.430e2
1022.73	2.660e2
1022.74	3.500e2
1022.75	3.810e2
1022.77	3.920e2
1022.78	7.870e2
1022.80	8.070e2
1022.81	8.060e2
1022.82	1.403e3
1022.84	1.616e3
1022.85	2.317e3
1022.87	1.638e3
1022.88	1.972e3
1022.89	1.565e3
1022.91	1.006e3
1022.92	6.080e2
1022.94	7.970e2
1022.95	8.750e2
1022.96	5.830e2
1022.98	7.110e2
1022.99	7.330e2
1023.00	5.670e2
1023.02	3.660e2
1023.03	3.950e2
1023.05	2.860e2
1023.06	1.470e2
1023.07	2.770e2
1023.09	4.760e2
1023.10	7.280e2
1023.12	2.290e2
1023.13	2.870e2
1023.14	2.340e2
1023.16	3.300e2
1023.17	9.310e2
1023.19	4.690e2
1023.20	3.410e2
1023.21	5.360e2
1023.23	7.380e2
1023.24	8.710e2
1023.26	7.670e2
1023.27	6.330e2
1023.28	1.109e3
1023.30	8.740e2
1023.31	9.660e2
1023.33	1.420e3
1023.34	1.714e3
1023.35	1.897e3
1023.37	1.606e3
1023.38	1.267e3
1023.40	1.396e3
1023.41	1.069e3
1023.42	7.730e2
1023.44	9.190e2
1023.45	8.670e2
1023.47	1.162e3
1023.48	1.033e3
1023.49	7.190e2
1023.51	8.650e2
1023.52	6.650e2
1023.54	5.690e2
1023.55	7.280e2
1023.56	4.880e2
1023.58	4.040e2
1023.59	5.190e2
1023.61	5.080e2
1023.62	3.280e2
1023.63	2.680e2
1023.65	3.110e2
1023.66	4.310e2
1023.67	3.590e2
1023.69	3.800e2
1023.70	4.080e2
1023.72	3.650e2
1023.73	5.190e2
1023.74	3.860e2
1023.76	3.260e2
1023.77	3.700e2
1023.79	3.810e2
1023.80	4.850e2
1023.81	6.640e2
1023.83	8.790e2
1023.84	8.800e2
1023.86	1.246e3
1023.87	1.224e3
1023.88	1.213e3
1023.90	8.140e2
1023.91	7.800e2
1023.93	6.840e2
1023.94	6.100e2
1023.95	4.150e2
1023.97	4.660e2
1023.98	5.920e2
1024.00	5.140e2
1024.01	4.130e2
1024.02	4.540e2
1024.04	8.550e2
1024.05	6.230e2
1024.07	5.020e2
1024.08	7.540e2
1024.09	1.950e2
1024.11	3.850e2
1024.12	7.550e2
1024.14	5.720e2
1024.15	5.130e2
1024.16	4.400e2
1024.18	4.660e2
1024.19	3.730e2
1024.21	4.310e2
1024.22	4.450e2
1024.23	5.760e2
1024.25	8.510e2
1024.26	7.110e2
1024.28	7.460e2
1024.29	9.100e2
1024.30	1.406e3
1024.32	1.591e3
1024.33	1.920e3
1024.35	1.740e3
1024.36	1.713e3
1024.37	1.677e3
1024.39	1.492e3
1024.40	1.336e3
1024.42	1.021e3
1024.43	8.390e2
1024.44	8.420e2
1024.46	8.750e2
1024.47	1.122e3
1024.48	9.060e2
1024.50	6.900e2
1024.51	6.070e2
1024.53	8.250e2
1024.54	4.470e2
1024.55	5.770e2
1024.57	4.400e2
1024.58	3.190e2
1024.60	2.440e2
1024.61	3.280e2
1024.62	3.960e2
1024.64	5.240e2
1024.65	2.340e2
1024.67	3.570e2
1024.68	2.730e2
1024.69	3.010e2
1024.71	3.620e2
1024.72	5.920e2
1024.74	4.860e2
1024.75	5.700e2
1024.76	9.980e2
1024.78	1.106e3
1024.79	1.012e3
1024.81	1.691e3
1024.82	1.874e3
1024.83	1.914e3
1024.85	2.103e3
1024.86	2.032e3
1024.88	1.564e3
1024.89	1.583e3
1024.90	1.238e3
1024.92	7.540e2
1024.93	4.300e2
1024.95	4.620e2
1024.96	6.980e2
1024.97	6.840e2
1024.99	3.320e2
1025.00	3.670e2
1025.02	4.150e2
1025.03	3.780e2
1025.04	3.000e2
1025.06	3.830e2
1025.07	3.110e2
1025.09	1.850e2
1025.10	3.110e2
1025.11	4.520e2
1025.13	3.790e2
1025.14	1.800e2
1025.16	3.430e2
1025.17	3.210e2
1025.18	3.940e2
1025.20	4.070e2
1025.21	3.650e2
1025.23	4.520e2
1025.24	6.130e2
1025.25	4.860e2
1025.27	6.720e2
1025.28	1.090e3
1025.30	1.537e3
1025.31	1.765e3
1025.32	1.797e3
1025.34	2.083e3
1025.35	2.347e3
1025.36	1.585e3
1025.38	1.706e3
1025.39	1.092e3
1025.41	1.169e3
1025.42	1.121e3
1025.43	1.208e3
1025.45	7.680e2
1025.46	6.860e2
1025.48	9.550e2
1025.49	1.083e3
1025.50	8.500e2
1025.52	6.970e2
1025.53	8.810e2
1025.55	9.300e2
1025.56	4.500e2
1025.57	5.310e2
1025.59	6.380e2
1025.60	5.010e2
1025.62	5.690e2
1025.63	4.980e2
1025.64	4.790e2
1025.66	2.710e2
1025.67	2.900e2
1025.69	4.010e2
1025.70	3.370e2
1025.71	6.030e2
1025.73	4.030e2
1025.74	5.720e2
1025.76	7.750e2
1025.77	6.070e2
1025.78	8.880e2
1025.80	7.990e2
1025.81	1.887e3
1025.83	1.828e3
1025.84	1.829e3
1025.85	1.699e3
1025.87	1.248e3
1025.88	1.140e3
1025.90	1.145e3
1025.91	9.680e2
1025.92	8.940e2
1025.94	9.010e2
1025.95	5.730e2
1025.97	4.910e2
1025.98	5.420e2
1025.99	3.450e2
1026.01	5.340e2
1026.02	5.640e2
1026.04	5.620e2
1026.05	3.580e2
1026.06	3.870e2
1026.08	4.640e2
1026.09	2.430e2
1026.11	4.770e2
1026.12	5.230e2
1026.13	5.880e2
1026.15	6.150e2
1026.16	5.650e2
1026.18	5.530e2
1026.19	4.410e2
1026.20	5.000e2
1026.22	4.230e2
1026.23	4.830e2
1026.25	4.790e2
1026.26	4.050e2
1026.27	5.060e2
1026.29	9.780e2
1026.30	1.005e3
1026.32	1.245e3
1026.33	1.142e3
1026.34	1.395e3
1026.36	1.567e3
1026.37	1.515e3
1026.39	1.250e3
1026.40	1.183e3
1026.41	1.401e3
1026.43	1.041e3
1026.44	7.370e2
1026.46	8.240e2
1026.47	1.067e3
1026.48	9.700e2
1026.50	7.420e2
1026.51	7.490e2
1026.53	8.200e2
1026.54	6.790e2
1026.55	7.040e2
1026.57	5.100e2
1026.58	4.870e2
1026.60	4.850e2
1026.61	6.680e2
1026.62	4.070e2
1026.64	4.480e2
1026.65	4.590e2
1026.67	2.860e2
1026.68	2.870e2
1026.69	4.410e2
1026.71	7.960e2
1026.72	3.320e2
1026.73	3.430e2
1026.75	3.970e2
1026.76	5.800e2
1026.78	5.920e2
1026.79	5.760e2
1026.80	9.420e2
1026.82	1.345e3
1026.83	1.436e3
1026.85	1.464e3
1026.86	1.563e3
1026.87	1.191e3
1026.89	1.245e3
1026.90	9.880e2
1026.92	8.430e2
1026.93	6.930e2
1026.94	6.730e2
1026.96	5.500e2
1026.97	6.770e2
1026.99	3.350e2
1027.00	3.440e2
1027.01	5.120e2
1027.03	7.320e2
1027.04	7.860e2
1027.06	8.900e2
1027.07	1.103e3
1027.08	1.059e3
1027.10	1.259e3
1027.11	1.177e3
1027.13	1.045e3
1027.14	6.720e2
1027.15	6.210e2
1027.17	4.490e2
1027.18	2.850e2
1027.20	4.940e2
1027.21	5.400e2
1027.22	4.800e2
1027.24	5.230e2
1027.25	5.160e2
1027.27	9.260e2
1027.28	1.105e3
1027.29	1.410e3
1027.31	1.815e3
1027.32	2.117e3
1027.34	1.763e3
1027.35	1.855e3
1027.36	1.955e3
1027.38	1.578e3
1027.39	1.386e3
1027.41	1.363e3
1027.42	1.376e3
1027.43	1.583e3
1027.45	1.287e3
1027.46	1.140e3
1027.48	9.530e2
1027.49	7.700e2
1027.50	7.440e2
1027.52	7.170e2
1027.53	6.170e2
1027.55	6.070e2
1027.56	7.270e2
1027.57	7.440e2
1027.59	4.600e2
1027.60	3.940e2
1027.62	3.610e2
1027.63	4.950e2
1027.64	4.070e2
1027.66	3.000e2
1027.67	5.370e2
1027.69	3.740e2
1027.70	5.800e2
1027.71	5.000e2
1027.73	4.700e2
1027.74	7.570e2
1027.76	9.370e2
1027.77	1.097e3
1027.78	1.585e3
[truncated: 262,977 more rows]
