# Supplementary material for: Structural insights into chaperone addiction of toxin-antitoxin systems
Source: Nat Commun. 2019 Feb 15;10:782. doi: 10.1038/s41467-019-08747-4 (PMC6377645; doi:10.1038/s41467-019-08747-4)
Supplement: Supplementary file 5 — Supplementary Data 2 [file 41467_2019_8747_MOESM5_ESM.zip › NativeMS-Data/non_spe_ligands/SecB-C3-8eq.txt]

1000.01	5.260e2
1000.02	3.600e2
1000.03	2.400e2
1000.05	2.520e2
1000.06	2.610e2
1000.08	2.230e2
1000.09	3.620e2
1000.10	1.600e2
1000.12	1.820e2
1000.13	2.580e2
1000.15	9.300e1
1000.16	2.560e2
1000.17	1.580e2
1000.19	1.770e2
1000.20	2.490e2
1000.21	2.400e2
1000.23	2.760e2
1000.24	2.240e2
1000.26	1.630e2
1000.27	2.700e2
1000.28	3.220e2
1000.30	2.910e2
1000.31	2.390e2
1000.32	2.830e2
1000.34	4.680e2
1000.35	5.940e2
1000.37	4.560e2
1000.38	5.450e2
1000.39	6.090e2
1000.41	8.110e2
1000.42	9.840e2
1000.44	1.225e3
1000.45	1.669e3
1000.46	2.017e3
1000.48	2.005e3
1000.49	2.050e3
1000.50	2.191e3
1000.52	2.010e3
1000.53	1.874e3
1000.55	1.428e3
1000.56	8.560e2
1000.57	7.520e2
1000.59	5.440e2
1000.60	2.880e2
1000.61	2.050e2
1000.63	2.240e2
1000.64	1.660e2
1000.66	8.800e1
1000.67	9.600e1
1000.68	1.560e2
1000.70	3.490e2
1000.71	8.400e1
1000.72	1.000e2
1000.74	1.230e2
1000.75	1.290e2
1000.77	1.540e2
1000.78	2.550e2
1000.79	1.830e2
1000.81	4.840e2
1000.82	5.500e2
1000.84	5.720e2
1000.85	6.450e2
1000.86	1.009e3
1000.88	1.182e3
1000.89	1.351e3
1000.90	1.428e3
1000.92	8.270e2
1000.93	6.120e2
1000.95	4.100e2
1000.96	3.260e2
1000.97	3.610e2
1000.99	2.070e2
1001.00	1.670e2
1001.01	7.700e1
1001.03	2.510e2
1001.04	2.010e2
1001.06	1.410e2
1001.07	2.340e2
1001.08	1.140e2
1001.10	9.500e1
1001.11	1.610e2
1001.13	2.030e2
1001.14	2.070e2
1001.15	8.200e1
1001.17	1.200e2
1001.18	1.390e2
1001.19	1.900e2
1001.21	2.170e2
1001.22	9.500e1
1001.24	2.300e2
1001.25	1.790e2
1001.26	3.100e2
1001.28	1.790e2
1001.29	2.840e2
1001.30	4.460e2
1001.32	4.770e2
1001.33	9.250e2
1001.35	8.560e2
1001.36	1.136e3
1001.37	1.063e3
1001.39	1.503e3
1001.40	1.604e3
1001.42	1.397e3
1001.43	1.361e3
1001.44	1.306e3
1001.46	1.297e3
1001.47	1.747e3
1001.48	2.035e3
1001.50	2.265e3
1001.51	2.376e3
1001.53	2.047e3
1001.54	1.653e3
1001.55	1.356e3
1001.57	8.150e2
1001.58	8.320e2
1001.59	4.270e2
1001.61	4.540e2
1001.62	3.890e2
1001.64	1.480e2
1001.65	1.840e2
1001.66	1.910e2
1001.68	2.950e2
1001.69	4.900e1
1001.71	1.700e2
1001.72	1.580e2
1001.73	1.060e2
1001.75	1.730e2
1001.76	1.960e2
1001.77	1.860e2
1001.79	3.240e2
1001.80	2.070e2
1001.82	3.500e2
1001.83	4.230e2
1001.84	3.550e2
1001.86	5.520e2
1001.87	6.270e2
1001.88	9.740e2
1001.90	9.950e2
1001.91	7.950e2
1001.93	6.130e2
1001.94	4.680e2
1001.95	6.650e2
1001.97	5.050e2
1001.98	4.580e2
1002.00	3.070e2
1002.01	2.750e2
1002.02	2.980e2
1002.04	2.580e2
1002.05	3.620e2
1002.06	2.410e2
1002.08	2.800e2
1002.09	3.930e2
1002.11	2.870e2
1002.12	1.650e2
1002.13	3.480e2
1002.15	2.630e2
1002.16	1.720e2
1002.18	1.300e2
1002.19	3.200e2
1002.20	3.810e2
1002.22	3.600e2
1002.23	6.170e2
1002.24	2.850e2
1002.26	1.610e2
1002.27	2.160e2
1002.29	4.990e2
1002.30	4.280e2
1002.31	3.920e2
1002.33	6.940e2
1002.34	7.810e2
1002.35	8.620e2
1002.37	8.810e2
1002.38	7.080e2
1002.40	7.560e2
1002.41	7.440e2
1002.42	6.470e2
1002.44	7.890e2
1002.45	9.320e2
1002.47	1.228e3
1002.48	1.143e3
1002.49	1.252e3
1002.51	1.276e3
1002.52	1.276e3
1002.53	1.008e3
1002.55	8.520e2
1002.56	6.840e2
1002.58	5.890e2
1002.59	4.670e2
1002.60	6.970e2
1002.62	1.900e2
1002.63	1.450e2
1002.64	1.320e2
1002.66	4.340e2
1002.67	3.670e2
1002.69	3.660e2
1002.70	2.680e2
1002.71	1.890e2
1002.73	5.430e2
1002.74	3.020e2
1002.76	2.540e2
1002.77	2.970e2
1002.78	1.920e2
1002.80	3.560e2
1002.81	1.390e2
1002.82	4.320e2
1002.84	3.100e2
1002.85	4.470e2
1002.87	2.960e2
1002.88	7.250e2
1002.89	3.910e2
1002.91	5.850e2
1002.92	3.960e2
1002.93	3.210e2
1002.95	4.260e2
1002.96	1.270e2
1002.98	2.250e2
1002.99	1.780e2
1003.00	2.240e2
1003.02	9.900e1
1003.03	1.500e2
1003.05	1.880e2
1003.06	2.360e2
1003.07	3.140e2
1003.09	2.560e2
1003.10	1.860e2
1003.11	2.080e2
1003.13	2.640e2
1003.14	1.670e2
1003.16	1.140e2
1003.17	2.750e2
1003.18	1.110e2
1003.20	1.220e2
1003.21	1.580e2
1003.23	2.330e2
1003.24	1.350e2
1003.25	1.780e2
1003.27	1.060e2
1003.28	3.540e2
1003.29	4.580e2
1003.31	1.810e2
1003.32	2.350e2
1003.34	3.940e2
1003.35	5.070e2
1003.36	5.850e2
1003.38	5.700e2
1003.39	6.680e2
1003.40	8.980e2
1003.42	1.365e3
1003.43	3.044e3
1003.45	4.878e3
1003.46	5.577e3
1003.47	6.412e3
1003.49	6.041e3
1003.50	5.492e3
1003.52	4.429e3
1003.53	3.096e3
1003.54	1.968e3
1003.56	1.452e3
1003.57	7.650e2
1003.58	5.610e2
1003.60	1.990e2
1003.61	1.200e2
1003.63	9.400e1
1003.64	5.800e1
1003.65	1.840e2
1003.67	1.970e2
1003.68	1.480e2
1003.70	1.550e2
1003.71	7.000e1
1003.72	4.600e1
1003.74	1.050e2
1003.75	1.100e2
1003.76	2.570e2
1003.78	2.030e2
1003.79	2.150e2
1003.81	1.050e2
1003.82	1.590e2
1003.83	2.770e2
1003.85	5.590e2
1003.86	3.710e2
1003.88	1.710e2
1003.89	3.260e2
1003.90	5.270e2
1003.92	2.170e2
1003.93	2.460e2
1003.94	2.120e2
1003.96	1.740e2
1003.97	1.860e2
1003.99	1.870e2
1004.00	2.690e2
1004.01	1.200e2
1004.03	5.390e2
1004.04	9.800e1
1004.05	1.560e2
1004.07	1.890e2
1004.08	9.200e1
1004.10	1.660e2
1004.11	1.550e2
1004.12	1.370e2
1004.14	7.800e1
1004.15	1.200e2
1004.17	2.470e2
1004.18	2.600e2
1004.19	1.570e2
1004.21	1.650e2
1004.22	1.010e2
1004.23	1.520e2
1004.25	8.300e1
1004.26	1.260e2
1004.28	2.040e2
1004.29	2.840e2
1004.30	4.620e2
1004.32	5.250e2
1004.33	4.440e2
1004.35	3.160e2
1004.36	3.910e2
1004.37	3.340e2
1004.39	5.140e2
1004.40	6.000e2
1004.41	7.980e2
1004.43	1.087e3
1004.44	2.120e3
1004.46	2.451e3
1004.47	3.059e3
1004.48	4.160e3
1004.50	3.333e3
1004.51	2.580e3
1004.52	1.994e3
1004.54	1.245e3
1004.55	7.660e2
1004.57	5.960e2
1004.58	4.020e2
1004.59	2.150e2
1004.61	1.480e2
1004.62	1.510e2
1004.64	1.100e2
1004.65	1.630e2
1004.66	3.500e1
1004.68	8.500e1
1004.69	8.000e1
1004.70	1.170e2
1004.72	9.400e1
1004.73	1.840e2
1004.75	1.680e2
1004.76	1.990e2
1004.77	5.200e1
1004.79	6.300e1
1004.80	2.810e2
1004.82	4.260e2
1004.83	3.450e2
1004.84	2.820e2
1004.86	1.800e2
1004.87	2.410e2
1004.88	4.690e2
1004.90	3.370e2
1004.91	2.300e2
1004.93	1.950e2
1004.94	4.360e2
1004.95	4.060e2
1004.97	3.840e2
1004.98	4.020e2
1005.00	2.210e2
1005.01	2.080e2
1005.02	2.040e2
1005.04	4.450e2
1005.05	1.390e2
1005.06	1.030e2
1005.08	2.240e2
1005.09	2.860e2
1005.11	2.070e2
1005.12	1.430e2
1005.13	1.540e2
1005.15	1.880e2
1005.16	9.900e1
1005.18	8.000e1
1005.19	8.700e1
1005.20	1.520e2
1005.22	1.400e2
1005.23	9.300e1
1005.24	1.060e2
1005.26	9.300e1
1005.27	2.620e2
1005.29	4.490e2
1005.30	2.230e2
1005.31	2.230e2
1005.33	1.640e2
1005.34	3.390e2
1005.35	4.210e2
1005.37	3.890e2
1005.38	7.600e2
1005.40	9.550e2
1005.41	1.285e3
1005.42	1.824e3
1005.44	2.650e3
1005.45	2.749e3
1005.47	2.564e3
1005.48	2.836e3
1005.49	2.470e3
1005.51	2.371e3
1005.52	1.623e3
1005.53	1.263e3
1005.55	1.009e3
1005.56	5.360e2
1005.58	3.240e2
1005.59	3.820e2
1005.60	2.170e2
1005.62	2.550e2
1005.63	2.450e2
1005.65	2.260e2
1005.66	2.130e2
1005.67	5.490e2
1005.69	7.500e1
1005.70	1.130e2
1005.71	8.800e1
1005.73	2.000e2
1005.74	2.000e2
1005.76	2.680e2
1005.77	9.900e1
1005.78	1.690e2
1005.80	1.410e2
1005.81	2.110e2
1005.83	3.510e2
1005.84	2.290e2
1005.85	3.010e2
1005.87	3.740e2
1005.88	2.750e2
1005.89	2.640e2
1005.91	3.920e2
1005.92	3.510e2
1005.94	3.390e2
1005.95	1.670e2
1005.96	3.820e2
1005.98	3.250e2
1005.99	3.090e2
1006.01	3.670e2
1006.02	1.600e2
1006.03	3.560e2
1006.05	2.910e2
1006.06	2.520e2
1006.07	1.220e2
1006.09	1.030e2
1006.10	1.120e2
1006.12	1.200e2
1006.13	1.330e2
1006.14	3.570e2
1006.16	4.230e2
1006.17	3.040e2
1006.19	2.530e2
1006.20	2.900e2
1006.21	3.060e2
1006.23	1.480e2
1006.24	3.750e2
1006.25	2.170e2
1006.27	2.120e2
1006.28	2.920e2
1006.30	3.600e2
1006.31	3.830e2
1006.32	5.580e2
1006.34	4.780e2
1006.35	6.370e2
1006.37	4.690e2
1006.38	5.600e2
1006.39	5.640e2
1006.41	7.100e2
1006.42	1.047e3
1006.43	9.170e2
1006.45	1.449e3
1006.46	1.672e3
1006.48	2.005e3
1006.49	1.577e3
1006.50	1.238e3
1006.52	8.830e2
1006.53	6.240e2
1006.55	4.890e2
1006.56	4.220e2
1006.57	2.400e2
1006.59	2.540e2
1006.60	9.900e1
1006.61	7.100e1
1006.63	2.010e2
1006.64	1.200e2
1006.66	1.200e2
1006.67	1.470e2
1006.68	7.100e1
1006.70	9.700e1
1006.71	9.700e1
1006.73	2.060e2
1006.74	1.630e2
1006.75	1.060e2
1006.77	2.140e2
1006.78	1.850e2
1006.79	4.610e2
1006.81	4.140e2
1006.82	3.070e2
1006.84	2.030e2
1006.85	2.950e2
1006.86	2.670e2
1006.88	2.260e2
1006.89	2.270e2
1006.91	3.000e2
1006.92	1.890e2
1006.93	2.570e2
1006.95	4.160e2
1006.96	3.010e2
1006.97	3.000e2
1006.99	7.800e1
1007.00	1.400e2
1007.02	9.900e1
1007.03	1.250e2
1007.04	7.600e1
1007.06	1.610e2
1007.07	1.430e2
1007.09	2.260e2
1007.10	3.840e2
1007.11	9.000e1
1007.13	1.480e2
1007.14	1.480e2
1007.15	3.630e2
1007.17	1.430e2
1007.18	1.470e2
1007.20	1.090e2
1007.21	3.110e2
1007.22	1.530e2
1007.24	1.660e2
1007.25	2.800e2
1007.27	2.290e2
1007.28	3.340e2
1007.29	3.520e2
1007.31	4.820e2
1007.32	4.700e2
1007.33	3.650e2
1007.35	3.930e2
1007.36	3.500e2
1007.38	7.060e2
1007.39	5.910e2
1007.40	4.390e2
1007.42	6.480e2
1007.43	8.350e2
1007.45	9.450e2
1007.46	9.750e2
1007.47	9.650e2
1007.49	9.840e2
1007.50	9.900e2
1007.51	8.990e2
1007.53	7.190e2
1007.54	3.920e2
1007.56	2.650e2
1007.57	1.700e2
1007.58	1.520e2
1007.60	2.390e2
1007.61	3.060e2
1007.63	1.090e2
1007.64	2.210e2
1007.65	1.780e2
1007.67	1.360e2
1007.68	1.140e2
1007.69	1.360e2
1007.71	2.470e2
1007.72	9.000e1
1007.74	1.440e2
1007.75	2.220e2
1007.76	1.400e2
1007.78	1.430e2
1007.79	2.190e2
1007.81	1.620e2
1007.82	1.650e2
1007.83	3.580e2
1007.85	3.200e2
1007.86	2.440e2
1007.87	4.080e2
1007.89	4.200e2
1007.90	5.360e2
1007.92	5.130e2
1007.93	7.260e2
1007.94	5.390e2
1007.96	8.170e2
1007.97	7.750e2
1007.99	8.220e2
1008.00	7.250e2
1008.01	6.180e2
1008.03	5.890e2
1008.04	4.550e2
1008.06	2.200e2
1008.07	1.020e2
1008.08	2.300e2
1008.10	4.600e1
1008.11	1.240e2
1008.12	4.500e1
1008.14	2.480e2
1008.15	2.090e2
1008.17	1.940e2
1008.18	2.060e2
1008.19	1.440e2
1008.21	1.840e2
1008.22	1.280e2
1008.24	2.810e2
1008.25	2.590e2
1008.26	1.840e2
1008.28	1.870e2
1008.29	3.590e2
1008.30	1.860e2
1008.32	2.370e2
1008.33	3.900e2
1008.35	3.760e2
1008.36	5.910e2
1008.37	8.660e2
1008.39	5.240e2
1008.40	7.620e2
1008.42	1.065e3
1008.43	1.127e3
1008.44	1.431e3
1008.46	1.318e3
1008.47	2.187e3
1008.48	1.639e3
1008.50	1.112e3
1008.51	8.010e2
1008.53	6.210e2
1008.54	5.320e2
1008.55	3.980e2
1008.57	3.240e2
1008.58	3.710e2
1008.60	1.980e2
1008.61	2.070e2
1008.62	1.600e2
1008.64	1.340e2
1008.65	9.900e1
1008.66	1.620e2
1008.68	1.800e2
1008.69	2.260e2
1008.71	2.700e2
1008.72	1.020e2
1008.73	8.100e1
1008.75	9.200e1
1008.76	1.470e2
1008.78	1.530e2
1008.79	2.880e2
1008.80	3.420e2
1008.82	3.770e2
1008.83	4.700e2
1008.84	5.210e2
1008.86	8.270e2
1008.87	8.130e2
1008.89	6.460e2
1008.90	1.108e3
1008.91	1.072e3
1008.93	8.620e2
1008.94	9.220e2
1008.96	8.820e2
1008.97	1.017e3
1008.98	7.310e2
1009.00	5.920e2
1009.01	5.390e2
1009.03	4.150e2
1009.04	4.480e2
1009.05	2.990e2
1009.07	3.610e2
1009.08	2.390e2
1009.09	1.000e2
1009.11	1.580e2
1009.12	2.840e2
1009.14	1.250e2
1009.15	1.340e2
1009.16	1.830e2
1009.18	1.690e2
1009.19	2.560e2
1009.21	1.290e2
1009.22	1.360e2
1009.23	2.450e2
1009.25	1.810e2
1009.26	2.070e2
1009.27	2.380e2
1009.29	2.310e2
1009.30	4.860e2
1009.32	5.410e2
1009.33	5.730e2
1009.34	8.500e2
1009.36	9.990e2
1009.37	1.132e3
1009.39	1.083e3
1009.40	1.595e3
1009.41	1.402e3
1009.43	1.326e3
1009.44	1.234e3
1009.45	1.644e3
1009.47	1.380e3
1009.48	1.078e3
1009.50	1.543e3
1009.51	1.224e3
1009.52	1.027e3
1009.54	6.530e2
1009.55	3.830e2
1009.57	4.320e2
1009.58	2.840e2
1009.59	1.970e2
1009.61	2.170e2
1009.62	6.300e1
1009.64	8.400e1
1009.65	1.460e2
1009.66	9.500e1
1009.68	1.360e2
1009.69	8.100e1
1009.70	3.400e1
1009.72	4.900e1
1009.73	6.200e1
1009.75	3.510e2
1009.76	1.800e2
1009.77	1.550e2
1009.79	6.300e1
1009.80	1.820e2
1009.82	3.540e2
1009.83	3.480e2
1009.84	6.260e2
1009.86	5.610e2
1009.87	4.320e2
1009.88	5.270e2
1009.90	8.000e2
1009.91	4.070e2
1009.93	5.220e2
1009.94	6.580e2
1009.95	6.580e2
1009.97	2.970e2
1009.98	4.060e2
1010.00	3.040e2
1010.01	1.920e2
1010.02	1.120e2
1010.04	2.880e2
1010.05	3.100e2
1010.07	2.840e2
1010.08	1.450e2
1010.09	2.950e2
1010.11	2.150e2
1010.12	1.330e2
1010.13	2.190e2
1010.15	3.660e2
1010.16	1.580e2
1010.18	3.700e1
1010.19	2.900e2
1010.20	3.090e2
1010.22	1.870e2
1010.23	2.820e2
1010.25	2.010e2
1010.26	1.790e2
1010.27	1.940e2
1010.29	3.300e2
1010.30	3.000e2
1010.31	5.560e2
1010.33	5.570e2
1010.34	4.610e2
1010.36	7.010e2
1010.37	5.630e2
1010.38	5.630e2
1010.40	9.930e2
1010.41	7.250e2
1010.43	7.640e2
1010.44	8.220e2
1010.45	1.049e3
1010.47	1.237e3
1010.48	1.150e3
1010.50	7.440e2
1010.51	1.245e3
1010.52	6.690e2
1010.54	4.150e2
1010.55	4.590e2
1010.56	3.490e2
1010.58	2.660e2
1010.59	4.520e2
1010.61	2.760e2
1010.62	2.380e2
1010.63	3.200e2
1010.65	3.090e2
1010.66	2.320e2
1010.68	1.110e2
1010.69	1.690e2
1010.70	2.140e2
1010.72	7.100e1
1010.73	1.330e2
1010.74	2.220e2
1010.76	7.800e1
1010.77	2.160e2
1010.79	4.480e2
1010.80	2.410e2
1010.81	5.240e2
1010.83	3.070e2
1010.84	5.100e2
1010.86	3.500e2
1010.87	3.640e2
1010.88	4.780e2
1010.90	4.150e2
1010.91	2.800e2
1010.93	4.540e2
1010.94	5.530e2
1010.95	6.680e2
1010.97	4.390e2
1010.98	3.740e2
1010.99	3.280e2
1011.01	2.090e2
1011.02	3.050e2
1011.04	2.010e2
1011.05	2.420e2
1011.06	1.580e2
1011.08	4.490e2
1011.09	2.380e2
1011.11	1.790e2
1011.12	1.660e2
1011.13	1.580e2
1011.15	1.380e2
1011.16	1.230e2
1011.17	1.020e2
1011.19	1.070e2
1011.20	1.330e2
1011.22	1.340e2
1011.23	1.920e2
1011.24	1.570e2
1011.26	1.240e2
1011.27	1.680e2
1011.29	1.710e2
1011.30	2.040e2
1011.31	2.910e2
1011.33	3.220e2
1011.34	4.390e2
1011.36	3.130e2
1011.37	4.560e2
1011.38	6.500e2
1011.40	9.650e2
1011.41	7.700e2
1011.42	9.060e2
1011.44	1.251e3
1011.45	1.687e3
1011.47	1.826e3
1011.48	1.976e3
1011.49	1.260e3
1011.51	1.136e3
1011.52	7.560e2
1011.54	5.980e2
1011.55	6.150e2
1011.56	3.710e2
1011.58	2.900e2
1011.59	1.860e2
1011.61	1.420e2
1011.62	1.230e2
1011.63	1.670e2
1011.65	9.400e1
1011.66	4.200e1
1011.67	1.410e2
1011.69	1.000e2
1011.70	9.200e1
1011.72	2.880e2
1011.73	1.600e2
1011.74	1.240e2
1011.76	2.390e2
1011.77	1.090e2
1011.79	2.470e2
1011.80	1.890e2
1011.81	2.890e2
1011.83	5.320e2
1011.84	6.810e2
1011.86	8.560e2
1011.87	1.153e3
1011.88	1.240e3
1011.90	8.150e2
1011.91	5.940e2
1011.92	5.600e2
1011.94	4.360e2
1011.95	5.250e2
1011.97	3.970e2
1011.98	2.620e2
1011.99	1.150e2
1012.01	8.300e1
1012.02	2.450e2
1012.04	1.320e2
1012.05	1.560e2
1012.06	1.730e2
1012.08	1.530e2
1012.09	9.600e1
1012.10	2.110e2
1012.12	2.190e2
1012.13	1.640e2
1012.15	2.010e2
1012.16	1.550e2
1012.17	3.250e2
1012.19	1.540e2
1012.20	1.780e2
1012.22	1.890e2
1012.23	3.520e2
1012.24	3.090e2
1012.26	1.230e2
1012.27	3.160e2
1012.29	1.890e2
1012.30	1.720e2
1012.31	4.000e2
1012.33	9.810e2
1012.34	9.330e2
1012.35	7.520e2
1012.37	1.339e3
1012.38	1.143e3
1012.40	1.171e3
1012.41	1.123e3
1012.42	1.091e3
1012.44	8.740e2
1012.45	9.060e2
1012.47	1.141e3
1012.48	1.122e3
1012.49	8.740e2
1012.51	6.570e2
1012.52	6.340e2
1012.54	4.530e2
1012.55	2.590e2
1012.56	2.410e2
1012.58	2.140e2
1012.59	2.030e2
1012.60	2.310e2
1012.62	1.410e2
1012.63	6.700e1
1012.65	1.920e2
1012.66	1.270e2
1012.67	1.060e2
1012.69	2.210e2
1012.70	1.680e2
1012.72	6.100e1
1012.73	1.330e2
1012.74	1.580e2
1012.76	1.750e2
1012.77	2.560e2
1012.79	2.360e2
1012.80	3.970e2
1012.81	2.940e2
1012.83	3.240e2
1012.84	3.480e2
1012.85	5.930e2
1012.87	5.480e2
1012.88	8.570e2
1012.90	5.060e2
1012.91	4.480e2
1012.92	4.680e2
1012.94	4.710e2
1012.95	5.970e2
1012.97	4.410e2
1012.98	5.310e2
1012.99	4.180e2
1013.01	3.660e2
1013.02	4.030e2
1013.04	1.850e2
1013.05	2.580e2
1013.06	1.790e2
1013.08	1.410e2
1013.09	1.190e2
1013.10	1.290e2
1013.12	1.020e2
1013.13	1.790e2
1013.15	1.680e2
1013.16	1.580e2
1013.17	1.640e2
1013.19	1.480e2
1013.20	8.300e1
1013.22	1.600e2
1013.23	8.800e1
1013.24	1.190e2
1013.26	1.420e2
1013.27	3.140e2
1013.29	3.410e2
1013.30	3.310e2
1013.31	4.640e2
1013.33	3.720e2
1013.34	5.610e2
1013.35	5.890e2
1013.37	6.040e2
1013.38	7.360e2
1013.40	7.360e2
1013.41	6.680e2
1013.42	5.020e2
1013.44	8.580e2
1013.45	9.940e2
1013.47	1.135e3
1013.48	8.990e2
1013.49	6.800e2
1013.51	7.630e2
1013.52	4.870e2
1013.54	6.440e2
1013.55	3.170e2
1013.56	3.760e2
1013.58	2.560e2
1013.59	1.770e2
1013.60	2.830e2
1013.62	1.600e2
1013.63	6.900e1
1013.65	7.200e1
1013.66	3.500e1
1013.67	1.220e2
1013.69	1.620e2
1013.70	1.590e2
1013.72	2.590e2
1013.73	1.910e2
1013.74	1.580e2
1013.76	1.560e2
1013.77	2.470e2
1013.79	2.190e2
1013.80	2.460e2
1013.81	3.660e2
1013.83	4.420e2
1013.84	2.340e2
1013.85	3.680e2
1013.87	3.800e2
1013.88	5.540e2
1013.90	4.970e2
1013.91	2.930e2
1013.92	2.460e2
1013.94	2.160e2
1013.95	1.910e2
1013.97	2.360e2
1013.98	3.090e2
1013.99	3.540e2
1014.01	3.810e2
1014.02	2.460e2
1014.04	3.060e2
1014.05	1.820e2
1014.06	1.560e2
1014.08	1.210e2
1014.09	2.410e2
1014.11	1.630e2
1014.12	2.050e2
1014.13	3.760e2
1014.15	2.700e2
1014.16	1.920e2
1014.17	1.930e2
1014.19	2.910e2
1014.20	2.210e2
1014.22	3.100e2
1014.23	2.050e2
1014.24	2.560e2
1014.26	3.080e2
1014.27	1.890e2
1014.29	2.870e2
1014.30	3.780e2
1014.31	4.180e2
1014.33	5.130e2
1014.34	3.680e2
1014.36	3.880e2
1014.37	4.010e2
1014.38	5.080e2
1014.40	4.650e2
1014.41	4.960e2
1014.42	4.890e2
1014.44	6.740e2
1014.45	5.890e2
1014.47	6.020e2
1014.48	6.940e2
1014.49	8.380e2
1014.51	7.270e2
1014.52	5.090e2
1014.54	3.700e2
1014.55	2.170e2
1014.56	1.720e2
1014.58	1.760e2
1014.59	1.670e2
1014.61	2.550e2
1014.62	2.040e2
1014.63	1.740e2
1014.65	6.000e1
1014.66	1.160e2
1014.67	6.600e1
1014.69	1.420e2
1014.70	1.040e2
1014.72	1.800e2
1014.73	1.720e2
1014.74	2.390e2
1014.76	1.040e2
1014.77	4.200e2
1014.79	3.150e2
1014.80	2.380e2
1014.81	3.190e2
1014.83	2.430e2
1014.84	2.510e2
1014.86	3.240e2
1014.87	5.550e2
1014.88	3.160e2
1014.90	2.840e2
1014.91	1.810e2
1014.93	1.660e2
1014.94	3.040e2
1014.95	2.220e2
1014.97	1.350e2
1014.98	1.940e2
1014.99	2.540e2
1015.01	2.860e2
1015.02	1.370e2
1015.04	1.020e2
1015.05	1.080e2
1015.06	4.300e1
1015.08	7.800e1
1015.09	1.290e2
1015.11	1.960e2
1015.12	1.980e2
1015.13	2.470e2
1015.15	1.720e2
1015.16	6.900e1
1015.18	1.190e2
1015.19	1.720e2
1015.20	1.740e2
1015.22	1.770e2
1015.23	1.860e2
1015.25	3.090e2
1015.26	2.430e2
1015.27	2.960e2
1015.29	1.960e2
1015.30	4.020e2
1015.31	2.410e2
1015.33	3.110e2
1015.34	5.200e2
1015.36	5.840e2
1015.37	2.640e2
1015.38	3.850e2
1015.40	4.060e2
1015.41	6.140e2
1015.43	9.920e2
1015.44	1.268e3
1015.45	1.414e3
1015.47	1.320e3
1015.48	1.646e3
1015.50	1.523e3
1015.51	1.362e3
1015.52	1.077e3
1015.54	7.980e2
1015.55	6.810e2
1015.56	4.030e2
1015.58	2.800e2
1015.59	1.320e2
1015.61	1.340e2
1015.62	5.600e1
1015.63	6.100e1
1015.65	7.100e1
1015.66	7.700e1
1015.68	2.370e2
1015.69	4.110e2
1015.70	1.600e2
1015.72	2.110e2
1015.73	1.030e2
1015.75	9.200e1
1015.76	1.140e2
1015.77	1.550e2
1015.79	2.140e2
1015.80	3.270e2
1015.82	2.440e2
1015.83	1.960e2
1015.84	3.670e2
1015.86	4.660e2
1015.87	4.030e2
1015.88	2.170e2
1015.90	2.640e2
1015.91	3.700e2
1015.93	3.630e2
1015.94	2.340e2
1015.95	2.630e2
1015.97	2.070e2
1015.98	4.110e2
1016.00	3.550e2
1016.01	3.460e2
1016.02	9.800e1
1016.04	1.090e2
1016.05	1.170e2
1016.07	2.060e2
1016.08	1.850e2
1016.09	8.900e1
1016.11	3.600e1
1016.12	1.100e2
1016.14	2.020e2
1016.15	2.150e2
1016.16	3.350e2
1016.18	3.850e2
1016.19	2.880e2
1016.20	1.940e2
1016.22	1.380e2
1016.23	1.260e2
1016.25	2.360e2
1016.26	1.930e2
1016.27	1.750e2
1016.29	1.740e2
1016.30	2.000e2
1016.32	3.690e2
1016.33	6.680e2
1016.34	5.270e2
1016.36	4.900e2
1016.37	3.820e2
1016.39	4.670e2
1016.40	5.430e2
1016.41	5.090e2
1016.43	8.530e2
1016.44	7.850e2
1016.46	7.710e2
1016.47	9.200e2
1016.48	1.194e3
1016.50	1.414e3
1016.51	9.680e2
1016.52	6.600e2
1016.54	5.530e2
1016.55	6.210e2
1016.57	3.330e2
1016.58	2.500e2
1016.59	2.590e2
1016.61	1.500e2
1016.62	1.640e2
1016.64	1.560e2
1016.65	2.210e2
1016.66	7.100e1
1016.68	2.120e2
1016.69	2.150e2
1016.71	1.800e2
1016.72	1.200e2
1016.73	1.190e2
1016.75	1.680e2
1016.76	2.760e2
1016.78	2.940e2
1016.79	2.950e2
1016.80	1.320e2
1016.82	2.570e2
1016.83	2.420e2
1016.84	1.800e2
1016.86	2.990e2
1016.87	5.020e2
1016.89	5.520e2
1016.90	3.440e2
1016.91	3.390e2
1016.93	4.570e2
1016.94	3.590e2
1016.96	2.450e2
1016.97	1.410e2
1016.98	9.900e1
1017.00	2.930e2
1017.01	1.920e2
1017.03	2.340e2
1017.04	1.550e2
1017.05	2.360e2
1017.07	2.060e2
1017.08	2.410e2
1017.10	1.960e2
1017.11	1.030e2
1017.12	5.300e1
1017.14	1.300e2
1017.15	1.840e2
1017.16	2.900e2
1017.18	1.390e2
1017.19	1.220e2
1017.21	1.190e2
1017.22	3.670e2
1017.23	4.440e2
1017.25	1.880e2
1017.26	1.420e2
1017.28	3.350e2
1017.29	2.880e2
1017.30	3.510e2
1017.32	3.320e2
1017.33	4.020e2
1017.35	4.510e2
1017.36	5.780e2
1017.37	4.830e2
1017.39	6.960e2
1017.40	7.960e2
1017.42	8.410e2
1017.43	9.490e2
1017.44	1.472e3
1017.46	1.732e3
1017.47	2.236e3
1017.48	2.092e3
1017.50	1.411e3
1017.51	9.200e2
1017.53	8.260e2
1017.54	4.810e2
1017.55	4.170e2
1017.57	2.320e2
1017.58	1.830e2
1017.60	2.440e2
1017.61	1.880e2
1017.62	1.490e2
1017.64	1.120e2
1017.65	1.550e2
1017.67	1.170e2
1017.68	1.150e2
1017.69	1.390e2
1017.71	1.980e2
1017.72	7.800e1
1017.74	5.400e1
1017.75	8.100e1
1017.76	1.380e2
1017.78	1.210e2
1017.79	1.430e2
1017.81	2.510e2
1017.82	4.800e2
1017.83	5.000e2
1017.85	3.860e2
1017.86	6.010e2
1017.87	4.240e2
1017.89	2.800e2
1017.90	3.390e2
1017.92	3.410e2
1017.93	3.240e2
1017.94	3.950e2
1017.96	2.390e2
1017.97	2.380e2
1017.99	1.820e2
1018.00	1.380e2
1018.01	2.530e2
1018.03	2.350e2
1018.04	2.130e2
1018.06	2.200e2
1018.07	1.010e2
1018.08	1.260e2
1018.10	1.300e2
1018.11	9.400e1
1018.13	3.100e2
1018.14	2.960e2
1018.15	2.040e2
1018.17	2.500e2
1018.18	2.780e2
1018.20	1.460e2
1018.21	3.300e2
1018.22	8.800e1
1018.24	1.380e2
1018.25	1.380e2
1018.26	1.080e2
1018.28	3.110e2
1018.29	2.750e2
1018.31	3.540e2
1018.32	4.220e2
1018.33	4.510e2
1018.35	5.060e2
1018.36	3.710e2
1018.38	5.870e2
1018.39	4.800e2
1018.40	6.700e2
1018.42	8.250e2
1018.43	9.630e2
1018.45	1.131e3
1018.46	1.204e3
1018.47	1.064e3
1018.49	9.600e2
1018.50	8.390e2
1018.52	9.800e2
1018.53	6.650e2
1018.54	2.810e2
1018.56	2.140e2
1018.57	1.780e2
1018.58	2.030e2
1018.60	8.300e1
1018.61	1.310e2
1018.63	6.200e1
1018.64	1.220e2
1018.65	1.540e2
1018.67	2.580e2
1018.68	2.270e2
1018.70	6.860e2
1018.71	3.490e2
1018.72	1.300e2
1018.74	1.840e2
1018.75	2.360e2
1018.77	2.560e2
1018.78	1.050e2
1018.79	1.790e2
1018.81	3.130e2
1018.82	2.940e2
1018.84	3.300e2
1018.85	4.340e2
1018.86	5.250e2
1018.88	6.180e2
1018.89	5.220e2
1018.91	3.040e2
1018.92	3.810e2
1018.93	4.720e2
1018.95	5.190e2
1018.96	3.920e2
1018.97	3.810e2
1018.99	3.210e2
1019.00	3.450e2
1019.02	2.420e2
1019.03	2.660e2
1019.04	2.030e2
1019.06	1.010e2
1019.07	2.340e2
1019.09	1.910e2
1019.10	2.350e2
1019.11	2.010e2
1019.13	1.470e2
1019.14	2.370e2
1019.16	2.160e2
1019.17	1.780e2
1019.18	2.580e2
1019.20	2.620e2
1019.21	6.200e1
1019.23	1.760e2
1019.24	2.380e2
1019.25	2.120e2
1019.27	1.490e2
1019.28	1.440e2
1019.30	2.130e2
1019.31	2.250e2
1019.32	4.790e2
1019.34	3.860e2
1019.35	5.080e2
1019.37	7.730e2
1019.38	1.423e3
1019.39	1.805e3
1019.41	2.206e3
1019.42	2.185e3
1019.43	2.696e3
1019.45	3.156e3
1019.46	2.802e3
1019.48	2.217e3
1019.49	1.979e3
1019.50	1.737e3
1019.52	8.160e2
1019.53	4.420e2
1019.55	3.770e2
1019.56	3.900e2
1019.57	1.940e2
1019.59	1.650e2
1019.60	1.540e2
1019.62	1.040e2
1019.63	9.500e1
1019.64	1.570e2
1019.66	1.750e2
1019.67	1.460e2
1019.69	1.210e2
1019.70	1.690e2
1019.71	1.080e2
1019.73	2.040e2
1019.74	1.520e2
1019.76	2.170e2
1019.77	1.910e2
1019.78	1.570e2
1019.80	3.220e2
1019.81	3.610e2
1019.82	2.140e2
1019.84	4.530e2
1019.85	5.610e2
1019.87	6.800e2
1019.88	9.910e2
1019.89	1.507e3
1019.91	1.826e3
1019.92	2.166e3
1019.94	2.442e3
1019.95	2.334e3
1019.96	2.016e3
1019.98	1.142e3
1019.99	7.980e2
1020.01	5.890e2
1020.02	2.850e2
1020.03	5.710e2
1020.05	2.810e2
1020.06	1.480e2
1020.08	1.450e2
1020.09	1.520e2
1020.10	2.870e2
1020.12	2.220e2
1020.13	1.400e2
1020.15	1.800e2
1020.16	1.680e2
1020.17	8.900e1
1020.19	1.410e2
1020.20	2.090e2
1020.22	4.360e2
1020.23	4.140e2
1020.24	1.930e2
1020.26	1.500e2
1020.27	1.340e2
1020.28	1.960e2
1020.30	4.300e2
1020.31	4.080e2
1020.33	7.430e2
1020.34	5.820e2
1020.35	6.050e2
1020.37	1.326e3
1020.38	1.415e3
1020.40	1.426e3
1020.41	1.779e3
1020.42	1.982e3
1020.44	1.651e3
1020.45	1.388e3
1020.47	1.371e3
1020.48	1.445e3
1020.49	1.222e3
1020.51	7.130e2
1020.52	5.350e2
1020.54	7.260e2
1020.55	4.750e2
1020.56	2.740e2
1020.58	3.200e2
1020.59	1.630e2
1020.61	3.160e2
1020.62	2.810e2
1020.63	2.310e2
1020.65	1.710e2
1020.66	2.610e2
1020.68	1.590e2
1020.69	2.450e2
1020.70	5.800e1
1020.72	2.320e2
1020.73	2.260e2
1020.74	1.040e2
1020.76	2.650e2
1020.77	2.340e2
1020.79	2.230e2
1020.80	2.380e2
1020.81	3.500e2
1020.83	3.630e2
1020.84	4.600e2
1020.86	4.080e2
1020.87	5.120e2
1020.88	6.530e2
1020.90	7.590e2
1020.91	1.107e3
1020.93	1.072e3
1020.94	1.099e3
1020.95	1.127e3
1020.97	8.510e2
1020.98	6.110e2
1021.00	3.090e2
1021.01	5.580e2
1021.02	5.880e2
1021.04	1.110e2
1021.05	1.200e2
1021.07	2.220e2
1021.08	1.690e2
1021.09	1.290e2
1021.11	1.360e2
1021.12	1.370e2
1021.14	2.060e2
1021.15	1.210e2
1021.16	9.500e1
1021.18	1.030e2
1021.19	6.070e2
1021.21	3.260e2
1021.22	2.700e2
1021.23	1.160e2
1021.25	1.290e2
1021.26	3.860e2
1021.27	2.000e2
1021.29	4.120e2
1021.30	4.910e2
1021.32	5.670e2
1021.33	6.200e2
1021.34	6.440e2
1021.36	5.710e2
1021.37	4.770e2
1021.39	5.700e2
1021.40	1.185e3
1021.41	2.147e3
1021.43	2.344e3
1021.44	2.973e3
1021.46	3.398e3
1021.47	3.622e3
1021.48	3.268e3
1021.50	2.751e3
1021.51	2.232e3
1021.53	1.669e3
1021.54	1.031e3
1021.55	9.240e2
1021.57	7.580e2
1021.58	3.890e2
1021.60	2.020e2
1021.61	2.740e2
1021.62	1.310e2
1021.64	2.590e2
1021.65	3.220e2
1021.67	1.900e2
1021.68	7.120e2
1021.69	3.460e2
1021.71	7.050e2
1021.72	3.200e2
1021.74	4.320e2
1021.75	3.560e2
1021.76	2.420e2
1021.78	2.030e2
1021.79	1.360e2
1021.80	1.890e2
1021.82	3.390e2
1021.83	5.460e2
1021.85	4.760e2
1021.86	5.330e2
1021.87	4.330e2
1021.89	2.200e2
1021.90	3.080e2
1021.92	5.240e2
1021.93	5.750e2
1021.94	5.840e2
1021.96	5.220e2
1021.97	3.660e2
1021.99	3.350e2
1022.00	3.300e2
1022.01	3.350e2
1022.03	5.910e2
1022.04	2.670e2
1022.06	2.430e2
1022.07	3.160e2
1022.08	1.830e2
1022.10	2.290e2
1022.11	1.680e2
1022.13	1.420e2
1022.14	2.850e2
1022.15	1.520e2
1022.17	3.720e2
1022.18	3.190e2
1022.20	2.320e2
1022.21	1.960e2
1022.22	9.900e1
1022.24	1.720e2
1022.25	2.020e2
1022.27	2.400e2
1022.28	3.280e2
1022.29	2.320e2
1022.31	3.740e2
1022.32	3.030e2
1022.33	3.740e2
1022.35	3.710e2
1022.36	4.740e2
1022.38	5.520e2
1022.39	5.970e2
1022.40	1.016e3
1022.42	1.616e3
1022.43	1.401e3
1022.45	1.726e3
1022.46	2.138e3
1022.47	2.086e3
1022.49	1.918e3
1022.50	2.033e3
1022.52	1.643e3
1022.53	1.395e3
1022.54	9.330e2
1022.56	8.920e2
1022.57	5.590e2
1022.59	3.800e2
1022.60	2.140e2
1022.61	1.370e2
1022.63	1.550e2
1022.64	1.370e2
1022.66	2.220e2
1022.67	2.670e2
1022.68	2.270e2
1022.70	1.460e2
1022.71	4.900e1
1022.73	9.100e1
1022.74	7.300e1
1022.75	1.000e2
1022.77	1.550e2
1022.78	3.840e2
1022.80	2.620e2
1022.81	1.110e2
1022.82	1.480e2
1022.84	2.840e2
1022.85	1.970e2
1022.87	2.730e2
1022.88	3.440e2
1022.89	3.890e2
1022.91	2.030e2
1022.92	2.640e2
1022.94	2.570e2
1022.95	2.060e2
1022.96	3.250e2
1022.98	3.560e2
1022.99	2.000e2
1023.00	1.760e2
1023.02	2.190e2
1023.03	3.000e2
1023.05	1.580e2
1023.06	5.500e1
1023.07	3.610e2
1023.09	1.550e2
1023.10	2.800e1
1023.12	1.310e2
1023.13	1.440e2
1023.14	2.390e2
1023.16	1.470e2
1023.17	1.680e2
1023.19	2.370e2
1023.20	2.780e2
1023.21	7.800e1
1023.23	2.950e2
1023.24	2.570e2
1023.26	2.620e2
1023.27	1.610e2
1023.28	1.750e2
1023.30	2.530e2
1023.31	3.580e2
1023.33	4.820e2
1023.34	2.730e2
1023.35	2.570e2
1023.37	2.510e2
1023.38	3.390e2
1023.40	4.360e2
1023.41	5.980e2
1023.42	7.250e2
1023.44	9.220e2
1023.45	1.021e3
1023.47	1.476e3
1023.48	1.840e3
1023.49	1.732e3
1023.51	1.457e3
1023.52	1.562e3
1023.54	1.133e3
1023.55	9.500e2
1023.56	7.270e2
1023.58	6.090e2
1023.59	4.280e2
1023.61	2.470e2
1023.62	2.200e2
1023.63	1.140e2
1023.65	1.260e2
1023.66	7.500e1
1023.67	7.000e1
1023.69	1.970e2
1023.70	2.920e2
1023.72	1.570e2
1023.73	1.980e2
1023.74	6.600e1
1023.76	1.200e1
1023.77	1.400e2
1023.79	2.730e2
1023.80	2.990e2
1023.81	2.550e2
1023.83	1.600e2
1023.84	2.110e2
1023.86	1.760e2
1023.87	3.190e2
1023.88	2.160e2
1023.90	4.250e2
1023.91	3.060e2
1023.93	4.120e2
1023.94	2.310e2
1023.95	3.880e2
1023.97	3.750e2
1023.98	4.070e2
1024.00	1.330e2
1024.01	1.570e2
1024.02	2.250e2
1024.04	3.160e2
1024.05	2.730e2
1024.07	3.120e2
1024.08	1.110e2
1024.09	1.010e2
1024.11	6.600e1
1024.12	1.080e2
1024.14	1.130e2
1024.15	8.100e1
1024.16	6.600e1
1024.18	2.040e2
1024.19	3.510e2
1024.21	3.180e2
1024.22	3.500e2
1024.23	2.660e2
1024.25	2.530e2
1024.26	2.290e2
1024.28	1.820e2
1024.29	1.730e2
1024.30	3.140e2
1024.32	6.150e2
1024.33	4.180e2
1024.35	5.270e2
1024.36	2.470e2
1024.37	3.410e2
1024.39	4.450e2
1024.40	3.700e2
1024.42	4.290e2
1024.43	5.370e2
1024.44	6.410e2
1024.46	8.210e2
1024.47	1.306e3
1024.48	1.087e3
1024.50	1.050e3
1024.51	1.048e3
1024.53	8.440e2
1024.54	7.750e2
1024.55	6.360e2
1024.57	4.680e2
1024.58	4.450e2
1024.60	2.860e2
1024.61	2.050e2
1024.62	1.310e2
1024.64	1.970e2
1024.65	2.700e2
1024.67	1.880e2
1024.68	1.030e2
1024.69	7.600e1
1024.71	7.900e1
1024.72	2.240e2
1024.74	1.830e2
1024.75	3.680e2
1024.76	1.510e2
1024.78	1.670e2
1024.79	2.640e2
1024.81	3.380e2
1024.82	2.120e2
1024.83	2.260e2
1024.85	2.320e2
1024.86	3.380e2
1024.88	3.080e2
1024.89	4.590e2
1024.90	4.580e2
1024.92	4.540e2
1024.93	3.380e2
1024.95	3.170e2
1024.96	3.020e2
1024.97	5.060e2
1024.99	3.720e2
1025.00	6.120e2
1025.02	2.470e2
1025.03	1.690e2
1025.04	1.700e2
1025.06	2.710e2
1025.07	1.510e2
1025.09	1.510e2
1025.10	1.430e2
1025.11	2.160e2
1025.13	1.530e2
1025.14	2.470e2
1025.16	3.650e2
1025.17	1.230e2
1025.18	2.150e2
1025.20	2.310e2
1025.21	2.950e2
1025.23	3.870e2
1025.24	1.710e2
1025.25	1.880e2
1025.27	3.400e2
1025.28	2.440e2
1025.30	3.820e2
1025.31	4.130e2
1025.32	4.950e2
1025.34	5.490e2
1025.35	5.180e2
1025.36	3.860e2
1025.38	4.450e2
1025.39	6.470e2
1025.41	1.387e3
1025.42	2.364e3
1025.43	4.626e3
1025.45	7.149e3
1025.46	9.159e3
1025.48	1.052e4
1025.49	1.156e4
1025.50	1.097e4
1025.52	9.191e3
1025.53	6.865e3
1025.55	4.182e3
1025.56	2.548e3
1025.57	1.404e3
1025.59	8.480e2
1025.60	4.170e2
1025.62	2.360e2
1025.63	1.610e2
1025.64	1.870e2
1025.66	7.900e1
1025.67	1.440e2
1025.69	1.670e2
1025.70	1.380e2
1025.71	2.130e2
1025.73	2.550e2
1025.74	1.160e2
1025.76	1.170e2
1025.77	1.580e2
1025.78	2.320e2
1025.80	4.190e2
1025.81	5.230e2
1025.83	5.270e2
1025.84	4.270e2
1025.85	7.530e2
1025.87	5.160e2
1025.88	3.910e2
1025.90	2.670e2
1025.91	2.680e2
1025.92	3.400e2
1025.94	2.110e2
1025.95	2.070e2
1025.97	3.470e2
1025.98	3.440e2
1025.99	2.160e2
1026.01	1.520e2
1026.02	2.440e2
1026.04	1.830e2
1026.05	1.820e2
1026.06	1.500e2
1026.08	1.790e2
1026.09	2.750e2
1026.11	9.800e1
1026.12	9.900e1
1026.13	7.800e1
1026.15	2.160e2
1026.16	1.420e2
1026.18	2.460e2
1026.19	2.390e2
1026.20	2.710e2
1026.22	1.340e2
1026.23	2.590e2
1026.25	2.400e2
1026.26	2.180e2
1026.27	2.840e2
1026.29	2.550e2
1026.30	2.020e2
1026.32	5.510e2
1026.33	2.690e2
1026.34	7.190e2
1026.36	5.820e2
1026.37	3.790e2
1026.39	5.220e2
1026.40	6.480e2
1026.41	9.140e2
1026.43	1.916e3
1026.44	2.882e3
1026.46	4.593e3
1026.47	5.640e3
1026.48	6.724e3
1026.50	7.119e3
1026.51	5.539e3
1026.53	4.498e3
1026.54	3.232e3
1026.55	2.001e3
1026.57	1.343e3
1026.58	8.520e2
1026.60	3.930e2
1026.61	3.400e2
1026.62	2.430e2
1026.64	1.210e2
1026.65	1.450e2
1026.67	2.230e2
1026.68	2.630e2
1026.69	2.090e2
1026.71	1.580e2
1026.72	9.100e1
1026.73	9.800e1
1026.75	5.700e1
1026.76	1.040e2
1026.78	1.620e2
1026.79	2.750e2
1026.80	2.510e2
1026.82	3.490e2
1026.83	2.580e2
1026.85	3.510e2
1026.86	4.260e2
1026.87	4.950e2
1026.89	2.910e2
1026.90	3.100e2
1026.92	3.350e2
1026.93	2.610e2
1026.94	5.430e2
1026.96	4.480e2
1026.97	1.580e2
1026.99	3.660e2
1027.00	2.420e2
1027.01	1.420e2
1027.03	1.500e2
1027.04	2.730e2
1027.06	2.690e2
1027.07	3.790e2
1027.08	2.740e2
1027.10	2.910e2
1027.11	2.890e2
1027.13	3.830e2
1027.14	1.690e2
1027.15	2.830e2
1027.17	5.880e2
1027.18	2.420e2
1027.20	2.220e2
1027.21	1.710e2
1027.22	3.100e2
1027.24	2.780e2
1027.25	1.760e2
1027.27	1.450e2
1027.28	3.980e2
1027.29	2.000e2
1027.31	4.490e2
1027.32	3.930e2
1027.34	5.590e2
1027.35	4.700e2
1027.36	5.470e2
1027.38	1.008e3
1027.39	1.120e3
1027.41	1.323e3
1027.42	1.277e3
1027.43	1.347e3
1027.45	1.824e3
1027.46	2.324e3
1027.48	2.373e3
1027.49	2.934e3
1027.50	2.593e3
1027.52	2.094e3
1027.53	1.677e3
1027.55	1.532e3
1027.56	8.420e2
1027.57	4.930e2
1027.59	4.140e2
1027.60	2.890e2
1027.62	1.780e2
1027.63	1.440e2
1027.64	1.310e2
1027.66	1.390e2
1027.67	5.000e1
1027.69	1.210e2
1027.70	2.190e2
1027.71	1.530e2
1027.73	1.630e2
1027.74	1.590e2
1027.76	2.220e2
1027.77	2.680e2
1027.78	1.610e2
[truncated: 262,977 more rows]
