# Supplementary material for: Structural insights into chaperone addiction of toxin-antitoxin systems
Source: Nat Commun. 2019 Feb 15;10:782. doi: 10.1038/s41467-019-08747-4 (PMC6377645; doi:10.1038/s41467-019-08747-4)
Supplement: Supplementary file 5 — Supplementary Data 2 [file 41467_2019_8747_MOESM5_ESM.zip › NativeMS-Data/non_spe_ligands/SecB-C7-8eq.txt]

1000.01	3.250e2
1000.02	7.200e1
1000.03	1.720e2
1000.05	1.530e2
1000.06	1.810e2
1000.08	2.170e2
1000.09	1.870e2
1000.10	6.600e1
1000.12	1.230e2
1000.13	2.610e2
1000.15	5.900e1
1000.16	1.730e2
1000.17	1.400e2
1000.19	6.700e1
1000.20	1.120e2
1000.21	2.300e2
1000.23	1.340e2
1000.24	6.800e1
1000.26	8.500e1
1000.27	2.290e2
1000.28	1.920e2
1000.30	1.840e2
1000.31	2.170e2
1000.32	2.320e2
1000.34	1.790e2
1000.35	2.870e2
1000.37	3.610e2
1000.38	3.610e2
1000.39	3.100e2
1000.41	4.690e2
1000.42	4.610e2
1000.44	3.920e2
1000.45	3.300e2
1000.46	4.890e2
1000.48	4.520e2
1000.49	3.180e2
1000.50	3.470e2
1000.52	3.090e2
1000.53	1.240e2
1000.55	1.690e2
1000.56	1.130e2
1000.57	1.700e2
1000.59	1.680e2
1000.60	2.080e2
1000.61	1.760e2
1000.63	3.300e1
1000.64	5.000e0
1000.66	6.400e1
1000.67	8.000e1
1000.68	9.900e1
1000.70	8.900e1
1000.71	9.800e1
1000.72	1.460e2
1000.74	1.420e2
1000.75	6.500e1
1000.77	5.700e1
1000.78	1.770e2
1000.79	1.220e2
1000.81	9.100e1
1000.82	1.950e2
1000.84	1.350e2
1000.85	5.200e1
1000.86	7.400e1
1000.88	2.120e2
1000.89	6.900e1
1000.90	1.290e2
1000.92	9.300e1
1000.93	1.490e2
1000.95	2.100e2
1000.96	1.720e2
1000.97	1.190e2
1000.99	6.100e1
1001.00	6.200e1
1001.01	1.160e2
1001.03	1.560e2
1001.04	1.170e2
1001.06	7.500e1
1001.07	1.800e1
1001.08	6.500e1
1001.10	9.200e1
1001.11	1.660e2
1001.13	2.080e2
1001.14	1.460e2
1001.15	3.800e1
1001.17	5.500e1
1001.18	1.490e2
1001.19	4.800e1
1001.21	3.000e1
1001.22	7.200e1
1001.24	1.240e2
1001.25	1.380e2
1001.26	1.580e2
1001.28	1.140e2
1001.29	2.150e2
1001.30	1.170e2
1001.32	2.290e2
1001.33	3.570e2
1001.35	5.680e2
1001.36	6.290e2
1001.37	6.510e2
1001.39	6.130e2
1001.40	4.270e2
1001.42	3.100e2
1001.43	3.720e2
1001.44	3.310e2
1001.46	3.120e2
1001.47	2.420e2
1001.48	3.160e2
1001.50	2.010e2
1001.51	2.270e2
1001.53	1.660e2
1001.54	2.290e2
1001.55	1.890e2
1001.57	1.830e2
1001.58	1.590e2
1001.59	3.700e1
1001.61	5.700e1
1001.62	5.500e1
1001.64	1.390e2
1001.65	1.480e2
1001.66	7.500e1
1001.68	1.030e2
1001.69	1.140e2
1001.71	8.400e1
1001.72	2.110e2
1001.73	1.000e2
1001.75	1.610e2
1001.76	1.540e2
1001.77	2.360e2
1001.79	1.790e2
1001.80	1.650e2
1001.82	1.490e2
1001.83	1.860e2
1001.84	3.140e2
1001.86	2.930e2
1001.87	1.870e2
1001.88	1.780e2
1001.90	2.700e2
1001.91	4.880e2
1001.93	3.210e2
1001.94	1.520e2
1001.95	1.930e2
1001.97	1.430e2
1001.98	1.010e2
1002.00	2.670e2
1002.01	1.270e2
1002.02	1.630e2
1002.04	1.800e1
1002.05	4.400e1
1002.06	5.400e1
1002.08	6.400e1
1002.09	8.300e1
1002.11	4.020e2
1002.12	2.910e2
1002.13	5.800e1
1002.15	9.300e1
1002.16	2.550e2
1002.18	1.520e2
1002.19	3.910e2
1002.20	2.350e2
1002.22	2.360e2
1002.23	4.600e1
1002.24	4.540e2
1002.26	1.780e2
1002.27	1.660e2
1002.29	2.530e2
1002.30	2.230e2
1002.31	4.160e2
1002.33	4.050e2
1002.34	7.570e2
1002.35	3.990e2
1002.37	3.710e2
1002.38	5.330e2
1002.40	5.230e2
1002.41	5.320e2
1002.42	5.090e2
1002.44	4.610e2
1002.45	4.080e2
1002.47	3.600e2
1002.48	4.830e2
1002.49	6.180e2
1002.51	3.010e2
1002.52	1.630e2
1002.53	2.730e2
1002.55	3.470e2
1002.56	3.260e2
1002.58	1.950e2
1002.59	2.680e2
1002.60	4.620e2
1002.62	4.500e2
1002.63	2.980e2
1002.64	6.400e1
1002.66	2.600e2
1002.67	2.050e2
1002.69	1.480e2
1002.70	1.300e2
1002.71	1.600e2
1002.73	9.900e1
1002.74	8.700e1
1002.76	7.100e1
1002.77	1.840e2
1002.78	3.280e2
1002.80	3.680e2
1002.81	3.590e2
1002.82	2.890e2
1002.84	4.260e2
1002.85	3.860e2
1002.87	3.820e2
1002.88	4.110e2
1002.89	4.530e2
1002.91	2.130e2
1002.92	1.570e2
1002.93	1.790e2
1002.95	2.300e2
1002.96	2.000e2
1002.98	2.580e2
1002.99	2.720e2
1003.00	9.700e1
1003.02	1.050e2
1003.03	1.590e2
1003.05	8.900e1
1003.06	1.450e2
1003.07	1.190e2
1003.09	8.500e1
1003.10	1.830e2
1003.11	3.250e2
1003.13	7.200e1
1003.14	3.800e1
1003.16	7.700e1
1003.17	9.400e1
1003.18	9.800e1
1003.20	1.250e2
1003.21	1.180e2
1003.23	8.100e1
1003.24	9.700e1
1003.25	8.600e1
1003.27	1.460e2
1003.28	3.790e2
1003.29	2.290e2
1003.31	1.740e2
1003.32	2.300e2
1003.34	2.970e2
1003.35	5.690e2
1003.36	3.280e2
1003.38	5.510e2
1003.39	3.920e2
1003.40	4.150e2
1003.42	4.410e2
1003.43	4.520e2
1003.45	4.280e2
1003.46	4.300e2
1003.47	3.030e2
1003.49	5.510e2
1003.50	3.120e2
1003.52	4.240e2
1003.53	3.020e2
1003.54	1.740e2
1003.56	9.300e1
1003.57	1.190e2
1003.58	9.100e1
1003.60	1.200e2
1003.61	8.700e1
1003.63	5.700e1
1003.64	2.590e2
1003.65	1.510e2
1003.67	6.100e1
1003.68	8.200e1
1003.70	1.150e2
1003.71	1.610e2
1003.72	1.800e1
1003.74	2.100e1
1003.75	9.600e1
1003.76	9.300e1
1003.78	9.300e1
1003.79	1.070e2
1003.81	1.350e2
1003.82	2.420e2
1003.83	2.420e2
1003.85	3.710e2
1003.86	2.450e2
1003.88	3.100e2
1003.89	3.110e2
1003.90	2.800e2
1003.92	2.040e2
1003.93	1.970e2
1003.94	2.850e2
1003.96	6.900e1
1003.97	7.900e1
1003.99	1.200e2
1004.00	2.100e2
1004.01	1.870e2
1004.03	2.950e2
1004.04	5.100e1
1004.05	8.100e1
1004.07	7.700e1
1004.08	9.500e1
1004.10	1.970e2
1004.11	2.130e2
1004.12	1.120e2
1004.14	1.190e2
1004.15	1.530e2
1004.17	2.520e2
1004.18	1.450e2
1004.19	1.090e2
1004.21	8.300e1
1004.22	3.000e1
1004.23	3.800e1
1004.25	1.540e2
1004.26	2.210e2
1004.28	1.720e2
1004.29	1.910e2
1004.30	3.720e2
1004.32	5.150e2
1004.33	5.670e2
1004.35	1.720e2
1004.36	4.780e2
1004.37	5.420e2
1004.39	5.380e2
1004.40	5.940e2
1004.41	5.610e2
1004.43	4.020e2
1004.44	2.960e2
1004.46	3.150e2
1004.47	2.560e2
1004.48	6.730e2
1004.50	4.390e2
1004.51	5.670e2
1004.52	5.930e2
1004.54	5.410e2
1004.55	5.780e2
1004.57	2.970e2
1004.58	1.520e2
1004.59	2.780e2
1004.61	1.660e2
1004.62	1.100e2
1004.64	1.040e2
1004.65	1.910e2
1004.66	3.500e1
1004.68	1.540e2
1004.69	9.100e1
1004.70	1.650e2
1004.72	7.700e1
1004.73	1.000e1
1004.75	7.100e1
1004.76	1.330e2
1004.77	2.010e2
1004.79	1.390e2
1004.80	1.800e2
1004.82	3.790e2
1004.83	5.350e2
1004.84	6.180e2
1004.86	8.170e2
1004.87	9.670e2
1004.88	9.600e2
1004.90	9.280e2
1004.91	7.900e2
1004.93	7.470e2
1004.94	5.830e2
1004.95	4.770e2
1004.97	3.000e2
1004.98	3.200e2
1005.00	5.880e2
1005.01	3.540e2
1005.02	1.460e2
1005.04	1.540e2
1005.05	7.300e1
1005.06	3.000e1
1005.08	4.700e1
1005.09	9.800e1
1005.11	2.290e2
1005.12	1.290e2
1005.13	1.460e2
1005.15	1.160e2
1005.16	1.220e2
1005.18	8.500e1
1005.19	1.220e2
1005.20	1.410e2
1005.22	1.920e2
1005.23	1.510e2
1005.24	2.100e2
1005.26	1.970e2
1005.27	3.220e2
1005.29	1.990e2
1005.30	1.590e2
1005.31	3.050e2
1005.33	4.520e2
1005.34	5.910e2
1005.35	8.020e2
1005.37	7.730e2
1005.38	1.026e3
1005.40	1.301e3
1005.41	1.162e3
1005.42	1.284e3
1005.44	1.276e3
1005.45	1.153e3
1005.47	7.620e2
1005.48	7.900e2
1005.49	6.130e2
1005.51	7.510e2
1005.52	4.110e2
1005.53	4.250e2
1005.55	2.860e2
1005.56	3.060e2
1005.58	3.480e2
1005.59	4.200e1
1005.60	7.800e1
1005.62	1.260e2
1005.63	7.000e1
1005.65	1.970e2
1005.66	1.120e2
1005.67	5.900e1
1005.69	7.400e1
1005.70	1.950e2
1005.71	2.400e2
1005.73	3.800e2
1005.74	2.360e2
1005.76	2.930e2
1005.77	1.860e2
1005.78	1.530e2
1005.80	1.390e2
1005.81	3.490e2
1005.83	3.210e2
1005.84	5.420e2
1005.85	8.170e2
1005.87	5.680e2
1005.88	7.040e2
1005.89	9.170e2
1005.91	8.550e2
1005.92	8.650e2
1005.94	8.070e2
1005.95	5.780e2
1005.96	3.500e2
1005.98	3.630e2
1005.99	3.220e2
1006.01	1.320e2
1006.02	1.680e2
1006.03	6.200e1
1006.05	2.100e1
1006.06	1.530e2
1006.07	1.640e2
1006.09	1.210e2
1006.10	1.790e2
1006.12	1.310e2
1006.13	1.590e2
1006.14	1.340e2
1006.16	1.370e2
1006.17	1.780e2
1006.19	8.000e1
1006.20	3.800e2
1006.21	1.300e2
1006.23	2.470e2
1006.24	2.710e2
1006.25	1.320e2
1006.27	1.710e2
1006.28	1.800e2
1006.30	2.190e2
1006.31	4.680e2
1006.32	5.080e2
1006.34	3.800e2
1006.35	5.680e2
1006.37	6.370e2
1006.38	8.010e2
1006.39	8.910e2
1006.41	8.490e2
1006.42	6.240e2
1006.43	4.200e2
1006.45	5.230e2
1006.46	4.420e2
1006.48	4.820e2
1006.49	5.730e2
1006.50	5.610e2
1006.52	3.630e2
1006.53	1.750e2
1006.55	3.060e2
1006.56	2.740e2
1006.57	3.230e2
1006.59	1.290e2
1006.60	9.000e1
1006.61	1.260e2
1006.63	1.980e2
1006.64	3.590e2
1006.66	1.810e2
1006.67	9.100e1
1006.68	1.180e2
1006.70	7.700e1
1006.71	5.200e1
1006.73	7.500e1
1006.74	1.180e2
1006.75	1.090e2
1006.77	1.910e2
1006.78	1.560e2
1006.79	2.010e2
1006.81	1.110e2
1006.82	1.150e2
1006.84	1.630e2
1006.85	2.530e2
1006.86	3.630e2
1006.88	2.120e2
1006.89	2.910e2
1006.91	2.810e2
1006.92	3.060e2
1006.93	2.670e2
1006.95	1.580e2
1006.96	1.260e2
1006.97	2.040e2
1006.99	1.160e2
1007.00	2.060e2
1007.02	2.280e2
1007.03	1.350e2
1007.04	2.740e2
1007.06	1.680e2
1007.07	7.800e1
1007.09	6.500e1
1007.10	1.650e2
1007.11	7.200e1
1007.13	9.000e1
1007.14	7.200e1
1007.15	1.070e2
1007.17	2.180e2
1007.18	1.220e2
1007.20	1.710e2
1007.21	6.200e1
1007.22	4.400e1
1007.24	1.220e2
1007.25	1.310e2
1007.27	1.620e2
1007.28	1.090e2
1007.29	2.810e2
1007.31	3.460e2
1007.32	1.850e2
1007.33	2.290e2
1007.35	1.560e2
1007.36	3.460e2
1007.38	2.920e2
1007.39	4.820e2
1007.40	5.500e2
1007.42	4.850e2
1007.43	3.260e2
1007.45	4.630e2
1007.46	4.400e2
1007.47	3.790e2
1007.49	2.700e2
1007.50	2.510e2
1007.51	1.120e2
1007.53	1.600e2
1007.54	3.280e2
1007.56	1.510e2
1007.57	1.080e2
1007.58	1.720e2
1007.60	1.820e2
1007.61	1.440e2
1007.63	8.600e1
1007.64	7.900e1
1007.65	1.700e2
1007.67	1.370e2
1007.68	7.900e1
1007.69	1.070e2
1007.71	5.800e1
1007.72	9.100e1
1007.74	1.500e2
1007.75	1.550e2
1007.76	5.100e1
1007.78	4.300e1
1007.79	6.200e1
1007.81	3.300e1
1007.82	1.570e2
1007.83	2.980e2
1007.85	1.610e2
1007.86	8.100e1
1007.87	1.060e2
1007.89	3.060e2
1007.90	3.780e2
1007.92	1.910e2
1007.93	2.830e2
1007.94	3.430e2
1007.96	4.780e2
1007.97	4.690e2
1007.99	4.830e2
1008.00	4.880e2
1008.01	4.460e2
1008.03	2.740e2
1008.04	3.000e2
1008.06	1.480e2
1008.07	1.530e2
1008.08	1.210e2
1008.10	8.700e1
1008.11	8.100e1
1008.12	5.400e1
1008.14	5.700e1
1008.15	9.000e1
1008.17	2.000e2
1008.18	2.850e2
1008.19	3.210e2
1008.21	2.000e2
1008.22	1.280e2
1008.24	1.320e2
1008.25	7.100e1
1008.26	1.380e2
1008.28	1.090e2
1008.29	1.560e2
1008.30	1.870e2
1008.32	1.890e2
1008.33	3.290e2
1008.35	2.500e2
1008.36	2.450e2
1008.37	3.730e2
1008.39	2.330e2
1008.40	2.960e2
1008.42	4.250e2
1008.43	7.350e2
1008.44	3.850e2
1008.46	5.700e2
1008.47	8.420e2
1008.48	7.240e2
1008.50	7.490e2
1008.51	7.010e2
1008.53	5.330e2
1008.54	2.020e2
1008.55	2.160e2
1008.57	1.980e2
1008.58	1.370e2
1008.60	2.090e2
1008.61	1.490e2
1008.62	7.000e1
1008.64	6.500e1
1008.65	1.800e2
1008.66	1.620e2
1008.68	1.720e2
1008.69	5.000e1
1008.71	0.000e0
1008.72	2.400e1
1008.73	1.310e2
1008.75	1.190e2
1008.76	1.730e2
1008.78	4.500e1
1008.79	8.000e1
1008.80	2.850e2
1008.82	2.170e2
1008.83	4.430e2
1008.84	2.800e2
1008.86	1.360e2
1008.87	1.570e2
1008.89	1.010e2
1008.90	2.670e2
1008.91	1.540e2
1008.93	3.100e2
1008.94	2.870e2
1008.96	3.040e2
1008.97	1.590e2
1008.98	1.900e2
1009.00	2.960e2
1009.01	2.970e2
1009.03	1.720e2
1009.04	2.440e2
1009.05	1.890e2
1009.07	7.000e0
1009.08	1.350e2
1009.09	1.030e2
1009.11	1.390e2
1009.12	1.290e2
1009.14	9.200e1
1009.15	1.900e2
1009.16	2.850e2
1009.18	1.320e2
1009.19	1.260e2
1009.21	1.400e1
1009.22	7.300e1
1009.23	7.100e1
1009.25	1.340e2
1009.26	1.220e2
1009.27	1.440e2
1009.29	1.950e2
1009.30	2.720e2
1009.32	4.350e2
1009.33	2.530e2
1009.34	2.960e2
1009.36	3.110e2
1009.37	2.730e2
1009.39	2.720e2
1009.40	4.860e2
1009.41	3.320e2
1009.43	4.740e2
1009.44	2.300e2
1009.45	5.250e2
1009.47	4.600e2
1009.48	4.360e2
1009.50	5.500e2
1009.51	2.520e2
1009.52	1.280e2
1009.54	2.130e2
1009.55	3.050e2
1009.57	2.010e2
1009.58	2.330e2
1009.59	1.130e2
1009.61	9.100e1
1009.62	9.600e1
1009.64	1.840e2
1009.65	1.810e2
1009.66	1.140e2
1009.68	1.770e2
1009.69	1.050e2
1009.70	4.900e1
1009.72	6.400e1
1009.73	9.500e1
1009.75	1.810e2
1009.76	1.070e2
1009.77	3.300e1
1009.79	1.080e2
1009.80	1.130e2
1009.82	1.280e2
1009.83	7.900e1
1009.84	5.300e1
1009.86	2.500e2
1009.87	1.980e2
1009.88	9.900e1
1009.90	2.070e2
1009.91	8.100e1
1009.93	3.160e2
1009.94	1.930e2
1009.95	1.040e2
1009.97	9.900e1
1009.98	2.130e2
1010.00	1.060e2
1010.01	2.520e2
1010.02	2.890e2
1010.04	1.750e2
1010.05	1.740e2
1010.07	1.910e2
1010.08	2.510e2
1010.09	3.100e1
1010.11	2.700e1
1010.12	1.100e2
1010.13	1.520e2
1010.15	8.400e1
1010.16	5.100e1
1010.18	1.310e2
1010.19	1.190e2
1010.20	2.010e2
1010.22	1.830e2
1010.23	2.810e2
1010.25	8.600e1
1010.26	1.340e2
1010.27	1.160e2
1010.29	2.230e2
1010.30	3.120e2
1010.31	2.160e2
1010.33	5.330e2
1010.34	3.210e2
1010.36	4.040e2
1010.37	4.050e2
1010.38	4.850e2
1010.40	3.790e2
1010.41	3.270e2
1010.43	2.470e2
1010.44	3.000e2
1010.45	3.830e2
1010.47	4.980e2
1010.48	2.990e2
1010.50	4.020e2
1010.51	1.650e2
1010.52	2.700e2
1010.54	2.530e2
1010.55	3.670e2
1010.56	1.570e2
1010.58	1.320e2
1010.59	4.700e1
1010.61	5.700e1
1010.62	6.200e1
1010.63	2.200e2
1010.65	1.420e2
1010.66	6.600e1
1010.68	2.370e2
1010.69	1.960e2
1010.70	1.290e2
1010.72	2.330e2
1010.73	2.050e2
1010.74	2.610e2
1010.76	3.200e1
1010.77	1.220e2
1010.79	8.900e1
1010.80	2.030e2
1010.81	1.420e2
1010.83	2.270e2
1010.84	2.360e2
1010.86	1.810e2
1010.87	1.770e2
1010.88	1.010e2
1010.90	3.700e1
1010.91	7.000e1
1010.93	1.470e2
1010.94	9.800e1
1010.95	1.470e2
1010.97	7.100e1
1010.98	1.820e2
1010.99	1.930e2
1011.01	2.260e2
1011.02	1.090e2
1011.04	1.010e2
1011.05	4.800e1
1011.06	5.100e1
1011.08	7.200e1
1011.09	8.700e1
1011.11	1.460e2
1011.12	1.410e2
1011.13	4.900e1
1011.15	3.100e1
1011.16	4.800e1
1011.17	1.850e2
1011.19	1.490e2
1011.20	8.300e1
1011.22	5.500e1
1011.23	1.390e2
1011.24	1.390e2
1011.26	1.700e2
1011.27	3.680e2
1011.29	4.950e2
1011.30	4.090e2
1011.31	3.700e2
1011.33	5.680e2
1011.34	4.840e2
1011.36	6.880e2
1011.37	4.380e2
1011.38	4.200e2
1011.40	4.590e2
1011.41	2.660e2
1011.42	2.820e2
1011.44	3.240e2
1011.45	3.260e2
1011.47	4.420e2
1011.48	4.060e2
1011.49	4.990e2
1011.51	3.770e2
1011.52	4.090e2
1011.54	3.710e2
1011.55	2.750e2
1011.56	2.100e2
1011.58	2.440e2
1011.59	1.080e2
1011.61	1.180e2
1011.62	1.140e2
1011.63	8.300e1
1011.65	1.340e2
1011.66	3.170e2
1011.67	1.940e2
1011.69	4.300e1
1011.70	1.000e2
1011.72	1.230e2
1011.73	1.320e2
1011.74	3.000e1
1011.76	1.080e2
1011.77	1.190e2
1011.79	1.540e2
1011.80	2.430e2
1011.81	9.100e1
1011.83	1.910e2
1011.84	2.110e2
1011.86	1.660e2
1011.87	1.980e2
1011.88	2.080e2
1011.90	1.460e2
1011.91	1.340e2
1011.92	1.480e2
1011.94	1.380e2
1011.95	1.060e2
1011.97	1.820e2
1011.98	1.040e2
1011.99	7.700e1
1012.01	8.300e1
1012.02	5.700e1
1012.04	6.600e1
1012.05	1.020e2
1012.06	5.000e1
1012.08	4.400e1
1012.09	7.900e1
1012.10	1.400e2
1012.12	1.040e2
1012.13	4.000e0
1012.15	1.720e2
1012.16	8.900e1
1012.17	1.500e2
1012.19	1.660e2
1012.20	2.960e2
1012.22	3.690e2
1012.23	2.420e2
1012.24	2.120e2
1012.26	1.390e2
1012.27	2.600e2
1012.29	2.650e2
1012.30	3.140e2
1012.31	3.940e2
1012.33	5.340e2
1012.34	5.580e2
1012.35	9.060e2
1012.37	7.710e2
1012.38	6.610e2
1012.40	6.040e2
1012.41	9.290e2
1012.42	8.060e2
1012.44	6.430e2
1012.45	5.060e2
1012.47	4.720e2
1012.48	3.670e2
1012.49	3.510e2
1012.51	2.760e2
1012.52	2.530e2
1012.54	3.480e2
1012.55	2.620e2
1012.56	2.310e2
1012.58	1.320e2
1012.59	8.300e1
1012.60	9.500e1
1012.62	4.300e1
1012.63	5.700e1
1012.65	5.200e1
1012.66	1.520e2
1012.67	3.200e1
1012.69	7.500e1
1012.70	1.630e2
1012.72	1.000e1
1012.73	1.000e1
1012.74	2.300e1
1012.76	1.300e2
1012.77	1.130e2
1012.79	1.380e2
1012.80	2.420e2
1012.81	2.470e2
1012.83	4.730e2
1012.84	2.230e2
1012.85	3.760e2
1012.87	2.190e2
1012.88	4.570e2
1012.90	2.190e2
1012.91	1.180e2
1012.92	1.370e2
1012.94	1.350e2
1012.95	2.620e2
1012.97	1.840e2
1012.98	1.520e2
1012.99	1.170e2
1013.01	3.010e2
1013.02	2.280e2
1013.04	2.270e2
1013.05	2.340e2
1013.06	1.250e2
1013.08	1.800e2
1013.09	2.300e1
1013.10	1.700e1
1013.12	1.260e2
1013.13	1.190e2
1013.15	3.200e1
1013.16	9.900e1
1013.17	7.800e1
1013.19	4.600e1
1013.20	1.480e2
1013.22	1.350e2
1013.23	2.040e2
1013.24	1.540e2
1013.26	2.000e2
1013.27	4.180e2
1013.29	4.510e2
1013.30	9.020e2
1013.31	1.487e3
1013.33	1.538e3
1013.34	2.210e3
1013.35	2.459e3
1013.37	2.141e3
1013.38	1.442e3
1013.40	1.182e3
1013.41	8.690e2
1013.42	8.500e2
1013.44	7.300e2
1013.45	8.950e2
1013.47	7.070e2
1013.48	4.780e2
1013.49	6.330e2
1013.51	5.200e2
1013.52	7.720e2
1013.54	3.610e2
1013.55	1.450e2
1013.56	1.730e2
1013.58	1.910e2
1013.59	8.900e1
1013.60	4.400e1
1013.62	2.020e2
1013.63	2.030e2
1013.65	9.000e1
1013.66	4.200e1
1013.67	1.490e2
1013.69	1.260e2
1013.70	9.500e1
1013.72	1.130e2
1013.73	5.300e1
1013.74	6.500e1
1013.76	1.180e2
1013.77	1.960e2
1013.79	9.400e1
1013.80	2.870e2
1013.81	2.150e2
1013.83	4.130e2
1013.84	4.310e2
1013.85	3.240e2
1013.87	2.950e2
1013.88	3.510e2
1013.90	2.290e2
1013.91	1.880e2
1013.92	2.100e2
1013.94	9.000e1
1013.95	1.420e2
1013.97	1.480e2
1013.98	1.700e2
1013.99	1.790e2
1014.01	1.930e2
1014.02	1.320e2
1014.04	7.100e1
1014.05	2.600e2
1014.06	1.700e2
1014.08	1.050e2
1014.09	1.460e2
1014.11	1.200e2
1014.12	8.400e1
1014.13	9.000e0
1014.15	5.800e1
1014.16	2.170e2
1014.17	1.900e2
1014.19	2.900e2
1014.20	4.340e2
1014.22	9.200e1
1014.23	2.240e2
1014.24	1.020e2
1014.26	5.600e1
1014.27	1.610e2
1014.29	3.140e2
1014.30	4.810e2
1014.31	7.390e2
1014.33	9.560e2
1014.34	1.158e3
1014.36	7.190e2
1014.37	1.050e3
1014.38	9.950e2
1014.40	7.210e2
1014.41	8.900e2
1014.42	6.850e2
1014.44	5.570e2
1014.45	4.500e2
1014.47	4.480e2
1014.48	3.310e2
1014.49	4.840e2
1014.51	4.350e2
1014.52	3.020e2
1014.54	3.180e2
1014.55	2.300e2
1014.56	3.430e2
1014.58	3.770e2
1014.59	1.660e2
1014.61	8.200e1
1014.62	1.820e2
1014.63	8.200e1
1014.65	6.200e1
1014.66	6.000e1
1014.67	9.100e1
1014.69	1.160e2
1014.70	1.090e2
1014.72	6.900e1
1014.73	1.080e2
1014.74	9.200e1
1014.76	1.450e2
1014.77	9.000e1
1014.79	1.430e2
1014.80	8.900e1
1014.81	1.110e2
1014.83	1.790e2
1014.84	3.920e2
1014.86	3.090e2
1014.87	2.810e2
1014.88	3.730e2
1014.90	3.310e2
1014.91	2.080e2
1014.93	2.500e2
1014.94	2.260e2
1014.95	9.600e1
1014.97	1.080e2
1014.98	1.520e2
1014.99	4.300e1
1015.01	1.300e2
1015.02	1.730e2
1015.04	1.040e2
1015.05	2.330e2
1015.06	7.500e1
1015.08	1.640e2
1015.09	1.210e2
1015.11	5.400e1
1015.12	2.300e1
1015.13	3.900e1
1015.15	1.010e2
1015.16	2.670e2
1015.18	2.280e2
1015.19	9.000e0
1015.20	1.160e2
1015.22	1.480e2
1015.23	9.800e1
1015.25	1.090e2
1015.26	1.710e2
1015.27	9.100e1
1015.29	2.480e2
1015.30	3.840e2
1015.31	5.170e2
1015.33	7.590e2
1015.34	5.960e2
1015.36	5.850e2
1015.37	5.990e2
1015.38	5.680e2
1015.40	5.770e2
1015.41	5.210e2
1015.43	4.840e2
1015.44	4.520e2
1015.45	3.350e2
1015.47	3.550e2
1015.48	4.410e2
1015.50	4.270e2
1015.51	4.560e2
1015.52	1.780e2
1015.54	1.460e2
1015.55	1.730e2
1015.56	4.600e1
1015.58	7.400e1
1015.59	8.500e1
1015.61	5.700e1
1015.62	9.600e1
1015.63	3.000e1
1015.65	6.200e1
1015.66	5.400e1
1015.68	5.200e1
1015.69	2.000e1
1015.70	5.000e0
1015.72	2.000e1
1015.73	4.200e1
1015.75	3.200e1
1015.76	1.730e2
1015.77	2.640e2
1015.79	2.450e2
1015.80	2.620e2
1015.82	4.090e2
1015.83	4.940e2
1015.84	2.740e2
1015.86	5.650e2
1015.87	8.560e2
1015.88	7.720e2
1015.90	5.870e2
1015.91	6.050e2
1015.93	6.880e2
1015.94	6.000e2
1015.95	4.070e2
1015.97	2.830e2
1015.98	2.190e2
1016.00	2.060e2
1016.01	1.830e2
1016.02	1.310e2
1016.04	1.800e2
1016.05	1.960e2
1016.07	1.810e2
1016.08	6.200e1
1016.09	1.380e2
1016.11	2.680e2
1016.12	6.200e1
1016.14	1.590e2
1016.15	1.210e2
1016.16	1.620e2
1016.18	1.960e2
1016.19	8.400e1
1016.20	1.400e1
1016.22	6.900e1
1016.23	1.330e2
1016.25	4.800e1
1016.26	1.670e2
1016.27	9.300e1
1016.29	2.080e2
1016.30	2.990e2
1016.32	3.690e2
1016.33	5.600e2
1016.34	7.550e2
1016.36	1.109e3
1016.37	9.890e2
1016.39	1.328e3
1016.40	1.237e3
1016.41	8.570e2
1016.43	8.230e2
1016.44	8.450e2
1016.46	9.340e2
1016.47	6.100e2
1016.48	6.940e2
1016.50	3.840e2
1016.51	2.420e2
1016.52	4.250e2
1016.54	7.850e2
1016.55	4.950e2
1016.57	1.790e2
1016.58	1.060e2
1016.59	1.470e2
1016.61	1.070e2
1016.62	8.300e1
1016.64	2.570e2
1016.65	9.000e1
1016.66	1.980e2
1016.68	6.100e1
1016.69	1.410e2
1016.71	1.150e2
1016.72	6.200e1
1016.73	9.600e1
1016.75	7.200e1
1016.76	1.230e2
1016.78	1.330e2
1016.79	2.030e2
1016.80	2.330e2
1016.82	1.890e2
1016.83	3.520e2
1016.84	4.660e2
1016.86	3.010e2
1016.87	3.970e2
1016.89	5.810e2
1016.90	3.190e2
1016.91	5.160e2
1016.93	5.750e2
1016.94	2.730e2
1016.96	2.810e2
1016.97	3.120e2
1016.98	3.250e2
1017.00	1.810e2
1017.01	1.140e2
1017.03	4.600e1
1017.04	2.900e1
1017.05	5.700e1
1017.07	8.600e1
1017.08	1.460e2
1017.10	1.260e2
1017.11	7.300e1
1017.12	8.900e1
1017.14	6.200e1
1017.15	1.220e2
1017.16	7.700e1
1017.18	1.210e2
1017.19	9.400e1
1017.21	1.920e2
1017.22	4.700e1
1017.23	1.160e2
1017.25	1.220e2
1017.26	2.370e2
1017.28	1.550e2
1017.29	1.390e2
1017.30	1.440e2
1017.32	2.380e2
1017.33	2.220e2
1017.35	2.810e2
1017.36	4.960e2
1017.37	4.560e2
1017.39	3.460e2
1017.40	5.130e2
1017.42	6.490e2
1017.43	5.250e2
1017.44	4.140e2
1017.46	3.810e2
1017.47	4.500e2
1017.48	4.590e2
1017.50	2.750e2
1017.51	5.410e2
1017.53	2.000e2
1017.54	3.020e2
1017.55	2.490e2
1017.57	1.670e2
1017.58	1.020e2
1017.60	1.210e2
1017.61	1.970e2
1017.62	1.200e2
1017.64	2.300e1
1017.65	9.900e1
1017.67	2.240e2
1017.68	2.070e2
1017.69	7.200e1
1017.71	1.900e2
1017.72	8.300e1
1017.74	1.510e2
1017.75	5.700e1
1017.76	1.450e2
1017.78	2.190e2
1017.79	1.320e2
1017.81	2.740e2
1017.82	2.700e2
1017.83	1.890e2
1017.85	5.060e2
1017.86	2.300e2
1017.87	6.400e1
1017.89	1.860e2
1017.90	1.770e2
1017.92	1.300e2
1017.93	6.600e1
1017.94	8.200e1
1017.96	6.300e1
1017.97	1.420e2
1017.99	3.130e2
1018.00	2.170e2
1018.01	3.210e2
1018.03	7.600e1
1018.04	8.000e1
1018.06	1.230e2
1018.07	1.850e2
1018.08	9.100e1
1018.10	1.300e2
1018.11	1.910e2
1018.13	2.010e2
1018.14	1.390e2
1018.15	3.400e1
1018.17	3.100e1
1018.18	4.300e1
1018.20	3.420e2
1018.21	1.760e2
1018.22	1.190e2
1018.24	1.400e2
1018.25	7.900e1
1018.26	2.080e2
1018.28	4.120e2
1018.29	2.820e2
1018.31	1.610e2
1018.32	3.140e2
1018.33	3.740e2
1018.35	6.130e2
1018.36	2.710e2
1018.38	3.150e2
1018.39	3.230e2
1018.40	3.560e2
1018.42	3.540e2
1018.43	4.000e2
1018.45	3.190e2
1018.46	3.210e2
1018.47	3.600e2
1018.49	3.670e2
1018.50	3.550e2
1018.52	4.150e2
1018.53	4.270e2
1018.54	3.830e2
1018.56	2.370e2
1018.57	1.860e2
1018.58	1.640e2
1018.60	4.200e1
1018.61	1.710e2
1018.63	4.070e2
1018.64	2.730e2
1018.65	6.600e1
1018.67	7.500e1
1018.68	1.340e2
1018.70	3.200e2
1018.71	2.390e2
1018.72	2.680e2
1018.74	3.480e2
1018.75	1.640e2
1018.77	7.900e1
1018.78	1.230e2
1018.79	3.260e2
1018.81	3.300e2
1018.82	1.290e2
1018.84	1.250e2
1018.85	1.860e2
1018.86	2.010e2
1018.88	1.610e2
1018.89	1.830e2
1018.91	8.900e1
1018.92	9.500e1
1018.93	3.180e2
1018.95	2.670e2
1018.96	2.180e2
1018.97	2.390e2
1018.99	2.830e2
1019.00	2.740e2
1019.02	1.440e2
1019.03	3.390e2
1019.04	3.080e2
1019.06	1.880e2
1019.07	1.430e2
1019.09	2.100e1
1019.10	5.800e1
1019.11	1.520e2
1019.13	1.030e2
1019.14	1.260e2
1019.16	1.080e2
1019.17	5.100e1
1019.18	8.800e1
1019.20	2.720e2
1019.21	9.100e1
1019.23	1.540e2
1019.24	3.500e1
1019.25	1.110e2
1019.27	2.520e2
1019.28	2.420e2
1019.30	1.640e2
1019.31	3.930e2
1019.32	2.480e2
1019.34	3.260e2
1019.35	4.060e2
1019.37	2.600e2
1019.38	3.720e2
1019.39	2.810e2
1019.41	5.320e2
1019.42	3.930e2
1019.43	3.970e2
1019.45	5.060e2
1019.46	4.360e2
1019.48	5.410e2
1019.49	4.810e2
1019.50	3.300e2
1019.52	2.450e2
1019.53	2.490e2
1019.55	2.230e2
1019.56	2.720e2
1019.57	5.900e1
1019.59	7.500e1
1019.60	1.360e2
1019.62	1.300e2
1019.63	2.700e1
1019.64	1.850e2
1019.66	2.600e1
1019.67	4.100e1
1019.69	1.190e2
1019.70	9.500e1
1019.71	1.550e2
1019.73	1.180e2
1019.74	1.510e2
1019.76	7.500e1
1019.77	4.300e1
1019.78	1.140e2
1019.80	1.750e2
1019.81	3.070e2
1019.82	4.200e2
1019.84	1.780e2
1019.85	1.040e2
1019.87	8.100e1
1019.88	6.100e1
1019.89	2.600e1
1019.91	2.480e2
1019.92	6.100e2
1019.94	1.140e2
1019.95	2.350e2
1019.96	2.110e2
1019.98	2.510e2
1019.99	3.270e2
1020.01	1.760e2
1020.02	1.410e2
1020.03	9.500e1
1020.05	2.450e2
1020.06	1.720e2
1020.08	3.200e2
1020.09	2.410e2
1020.10	1.450e2
1020.12	6.800e1
1020.13	5.200e1
1020.15	5.500e1
1020.16	1.800e2
1020.17	1.850e2
1020.19	1.380e2
1020.20	8.500e1
1020.22	2.390e2
1020.23	2.240e2
1020.24	4.600e1
1020.26	1.230e2
1020.27	8.700e1
1020.28	1.290e2
1020.30	2.660e2
1020.31	1.620e2
1020.33	3.800e2
1020.34	5.000e2
1020.35	5.060e2
1020.37	5.690e2
1020.38	1.150e2
1020.40	4.480e2
1020.41	3.010e2
1020.42	8.830e2
1020.44	4.470e2
1020.45	4.830e2
1020.47	4.590e2
1020.48	6.380e2
1020.49	1.450e2
1020.51	4.050e2
1020.52	4.320e2
1020.54	3.090e2
1020.55	1.330e2
1020.56	2.920e2
1020.58	1.630e2
1020.59	1.300e2
1020.61	1.480e2
1020.62	2.030e2
1020.63	2.200e2
1020.65	1.800e2
1020.66	9.800e1
1020.68	5.200e1
1020.69	2.890e2
1020.70	1.280e2
1020.72	2.020e2
1020.73	1.350e2
1020.74	1.350e2
1020.76	1.720e2
1020.77	1.690e2
1020.79	5.200e1
1020.80	1.400e2
1020.81	3.560e2
1020.83	1.890e2
1020.84	1.400e2
1020.86	1.950e2
1020.87	2.480e2
1020.88	7.300e1
1020.90	2.400e1
1020.91	2.150e2
1020.93	1.210e2
1020.94	7.200e1
1020.95	1.430e2
1020.97	1.140e2
1020.98	1.180e2
1021.00	1.520e2
1021.01	2.970e2
1021.02	2.010e2
1021.04	2.760e2
1021.05	7.700e1
1021.07	1.480e2
1021.08	1.840e2
1021.09	9.900e1
1021.11	1.220e2
1021.12	2.200e2
1021.14	1.260e2
1021.15	1.280e2
1021.16	8.900e1
1021.18	1.140e2
1021.19	1.140e2
1021.21	2.040e2
1021.22	3.990e2
1021.23	8.000e1
1021.25	1.020e2
1021.26	6.500e1
1021.27	1.530e2
1021.29	4.010e2
1021.30	4.710e2
1021.32	3.970e2
1021.33	3.930e2
1021.34	6.200e2
1021.36	5.570e2
1021.37	4.850e2
1021.39	7.360e2
1021.40	9.020e2
1021.41	5.700e2
1021.43	3.170e2
1021.44	3.320e2
1021.46	4.100e2
1021.47	3.830e2
1021.48	4.910e2
1021.50	5.340e2
1021.51	3.790e2
1021.53	3.290e2
1021.54	5.090e2
1021.55	2.890e2
1021.57	1.460e2
1021.58	7.600e1
1021.60	6.200e1
1021.61	1.110e2
1021.62	1.150e2
1021.64	9.000e1
1021.65	2.940e2
1021.67	1.340e2
1021.68	2.750e2
1021.69	3.860e2
1021.71	3.250e2
1021.72	2.550e2
1021.74	2.020e2
1021.75	1.440e2
1021.76	1.150e2
1021.78	2.680e2
1021.79	2.250e2
1021.80	3.560e2
1021.82	2.930e2
1021.83	3.520e2
1021.85	5.520e2
1021.86	6.850e2
1021.87	3.040e2
1021.89	3.750e2
1021.90	4.050e2
1021.92	4.800e2
1021.93	2.150e2
1021.94	2.660e2
1021.96	1.830e2
1021.97	1.380e2
1021.99	1.390e2
1022.00	3.900e1
1022.01	2.400e2
1022.03	1.610e2
1022.04	2.070e2
1022.06	2.010e2
1022.07	2.410e2
1022.08	1.500e1
1022.10	2.150e2
1022.11	2.040e2
1022.13	2.500e2
1022.14	3.560e2
1022.15	2.420e2
1022.17	3.110e2
1022.18	1.590e2
1022.20	8.100e1
1022.21	2.340e2
1022.22	9.000e1
1022.24	5.300e1
1022.25	6.500e1
1022.27	1.450e2
1022.28	2.440e2
1022.29	2.140e2
1022.31	2.280e2
1022.32	2.280e2
1022.33	2.280e2
1022.35	3.180e2
1022.36	4.600e2
1022.38	3.640e2
1022.39	5.370e2
1022.40	6.560e2
1022.42	3.600e2
1022.43	4.850e2
1022.45	4.430e2
1022.46	3.250e2
1022.47	5.220e2
1022.49	4.910e2
1022.50	4.790e2
1022.52	3.840e2
1022.53	3.690e2
1022.54	5.480e2
1022.56	3.550e2
1022.57	3.700e2
1022.59	2.230e2
1022.60	1.640e2
1022.61	1.610e2
1022.63	9.200e1
1022.64	1.150e2
1022.66	2.000e2
1022.67	6.500e1
1022.68	2.060e2
1022.70	5.700e1
1022.71	1.450e2
1022.73	6.700e1
1022.74	4.800e1
1022.75	1.810e2
1022.77	4.400e1
1022.78	8.600e1
1022.80	7.500e1
1022.81	1.380e2
1022.82	1.780e2
1022.84	2.070e2
1022.85	2.220e2
1022.87	3.400e2
1022.88	3.510e2
1022.89	3.700e2
1022.91	1.840e2
1022.92	2.570e2
1022.94	2.610e2
1022.95	2.750e2
1022.96	1.710e2
1022.98	1.570e2
1022.99	1.700e2
1023.00	1.430e2
1023.02	1.370e2
1023.03	9.400e1
1023.05	3.900e1
1023.06	5.800e1
1023.07	2.470e2
1023.09	4.590e2
1023.10	1.090e2
1023.12	1.160e2
1023.13	5.000e1
1023.14	1.550e2
1023.16	2.500e2
1023.17	1.170e2
1023.19	5.700e1
1023.20	2.590e2
1023.21	3.180e2
1023.23	3.330e2
1023.24	2.010e2
1023.26	9.400e1
1023.27	1.130e2
1023.28	1.310e2
1023.30	2.990e2
1023.31	4.300e2
1023.33	5.800e2
1023.34	4.840e2
1023.35	2.820e2
1023.37	2.960e2
1023.38	5.740e2
1023.40	6.160e2
1023.41	3.990e2
1023.42	5.900e2
1023.44	5.040e2
1023.45	4.110e2
1023.47	3.490e2
1023.48	3.880e2
1023.49	3.650e2
1023.51	3.830e2
1023.52	4.640e2
1023.54	5.590e2
1023.55	3.620e2
1023.56	1.640e2
1023.58	2.280e2
1023.59	1.730e2
1023.61	1.410e2
1023.62	8.000e1
1023.63	6.400e1
1023.65	3.830e2
1023.66	5.800e1
1023.67	1.090e2
1023.69	2.100e2
1023.70	8.100e1
1023.72	1.360e2
1023.73	1.100e2
1023.74	8.300e1
1023.76	1.680e2
1023.77	1.860e2
1023.79	3.200e1
1023.80	7.200e1
1023.81	1.170e2
1023.83	1.790e2
1023.84	3.940e2
1023.86	3.540e2
1023.87	4.670e2
1023.88	5.390e2
1023.90	3.950e2
1023.91	5.010e2
1023.93	1.720e2
1023.94	2.980e2
1023.95	3.070e2
1023.97	2.080e2
1023.98	1.350e2
1024.00	1.300e2
1024.01	2.300e2
1024.02	1.520e2
1024.04	1.000e2
1024.05	1.600e2
1024.07	1.740e2
1024.08	2.470e2
1024.09	2.110e2
1024.11	1.080e2
1024.12	1.110e2
1024.14	8.600e1
1024.15	1.170e2
1024.16	2.150e2
1024.18	2.110e2
1024.19	1.530e2
1024.21	1.630e2
1024.22	1.810e2
1024.23	2.350e2
1024.25	8.800e1
1024.26	1.690e2
1024.28	2.180e2
1024.29	1.240e2
1024.30	1.380e2
1024.32	2.920e2
1024.33	2.150e2
1024.35	1.980e2
1024.36	8.080e2
1024.37	5.590e2
1024.39	5.250e2
1024.40	5.560e2
1024.42	5.400e2
1024.43	5.900e2
1024.44	5.560e2
1024.46	5.210e2
1024.47	2.990e2
1024.48	2.980e2
1024.50	5.650e2
1024.51	3.050e2
1024.53	3.060e2
1024.54	2.640e2
1024.55	2.350e2
1024.57	1.640e2
1024.58	1.610e2
1024.60	8.800e1
1024.61	2.860e2
1024.62	5.700e1
1024.64	1.850e2
1024.65	1.150e2
1024.67	9.900e1
1024.68	7.400e1
1024.69	2.260e2
1024.71	3.080e2
1024.72	2.500e2
1024.74	9.800e1
1024.75	1.340e2
1024.76	6.300e1
1024.78	6.000e1
1024.79	4.260e2
1024.81	3.590e2
1024.82	2.580e2
1024.83	2.220e2
1024.85	1.930e2
1024.86	2.900e2
1024.88	2.380e2
1024.89	3.540e2
1024.90	2.310e2
1024.92	2.300e2
1024.93	1.490e2
1024.95	1.090e2
1024.96	3.560e2
1024.97	2.060e2
1024.99	5.000e1
1025.00	5.000e1
1025.02	2.060e2
1025.03	9.400e1
1025.04	1.370e2
1025.06	9.200e1
1025.07	8.300e1
1025.09	9.400e1
1025.10	2.010e2
1025.11	6.900e1
1025.13	1.520e2
1025.14	1.560e2
1025.16	2.020e2
1025.17	1.790e2
1025.18	1.030e2
1025.20	7.400e1
1025.21	2.710e2
1025.23	4.200e2
1025.24	2.300e2
1025.25	2.140e2
1025.27	1.160e2
1025.28	2.670e2
1025.30	2.070e2
1025.31	3.350e2
1025.32	2.990e2
1025.34	3.180e2
1025.35	5.540e2
1025.36	2.510e2
1025.38	2.700e2
1025.39	4.500e2
1025.41	3.390e2
1025.42	2.160e2
1025.43	4.280e2
1025.45	4.660e2
1025.46	4.260e2
1025.48	3.390e2
1025.49	3.670e2
1025.50	3.440e2
1025.52	4.300e2
1025.53	1.810e2
1025.55	1.970e2
1025.56	2.030e2
1025.57	2.380e2
1025.59	2.320e2
1025.60	1.470e2
1025.62	1.150e2
1025.63	1.160e2
1025.64	4.400e1
1025.66	4.900e1
1025.67	2.100e1
1025.69	9.000e1
1025.70	8.300e1
1025.71	1.600e1
1025.73	1.770e2
1025.74	2.410e2
1025.76	2.240e2
1025.77	1.240e2
1025.78	1.860e2
1025.80	1.790e2
1025.81	4.700e1
1025.83	7.400e1
1025.84	2.210e2
1025.85	1.060e2
1025.87	8.900e1
1025.88	3.510e2
1025.90	2.120e2
1025.91	2.390e2
1025.92	5.800e1
1025.94	1.310e2
1025.95	1.680e2
1025.97	1.070e2
1025.98	5.400e1
1025.99	1.000e2
1026.01	6.600e1
1026.02	1.020e2
1026.04	8.800e1
1026.05	1.160e2
1026.06	8.700e1
1026.08	9.800e1
1026.09	7.000e1
1026.11	1.000e2
1026.12	1.430e2
1026.13	1.140e2
1026.15	1.980e2
1026.16	1.430e2
1026.18	2.100e2
1026.19	1.210e2
1026.20	7.800e1
1026.22	2.000e2
1026.23	2.350e2
1026.25	1.120e2
1026.26	1.910e2
1026.27	2.540e2
1026.29	2.020e2
1026.30	8.800e1
1026.32	2.530e2
1026.33	2.420e2
1026.34	2.690e2
1026.36	2.280e2
1026.37	1.900e2
1026.39	3.180e2
1026.40	3.400e2
1026.41	2.730e2
1026.43	3.020e2
1026.44	2.330e2
1026.46	6.850e2
1026.47	5.890e2
1026.48	5.860e2
1026.50	4.710e2
1026.51	5.750e2
1026.53	4.730e2
1026.54	3.670e2
1026.55	3.720e2
1026.57	2.440e2
1026.58	1.440e2
1026.60	1.480e2
1026.61	1.140e2
1026.62	1.010e2
1026.64	2.900e1
1026.65	8.100e1
1026.67	3.290e2
1026.68	2.560e2
1026.69	9.800e1
1026.71	7.900e1
1026.72	1.960e2
1026.73	2.000e1
1026.75	1.820e2
1026.76	2.130e2
1026.78	1.760e2
1026.79	1.230e2
1026.80	1.490e2
1026.82	2.040e2
1026.83	3.040e2
1026.85	4.320e2
1026.86	5.310e2
1026.87	3.870e2
1026.89	6.260e2
1026.90	3.600e2
1026.92	2.330e2
1026.93	2.260e2
1026.94	2.160e2
1026.96	1.550e2
1026.97	2.270e2
1026.99	2.800e2
1027.00	1.310e2
1027.01	9.200e1
1027.03	5.500e1
1027.04	5.000e0
1027.06	7.900e1
1027.07	3.060e2
1027.08	1.810e2
1027.10	6.500e1
1027.11	2.920e2
1027.13	2.300e2
1027.14	9.200e1
1027.15	1.080e2
1027.17	2.710e2
1027.18	1.420e2
1027.20	9.600e1
1027.21	1.650e2
1027.22	7.500e1
1027.24	1.210e2
1027.25	1.010e2
1027.27	3.230e2
1027.28	3.090e2
1027.29	9.700e1
1027.31	2.360e2
1027.32	3.980e2
1027.34	4.780e2
1027.35	6.120e2
1027.36	5.340e2
1027.38	7.340e2
1027.39	5.730e2
1027.41	3.730e2
1027.42	4.840e2
1027.43	4.240e2
1027.45	3.610e2
1027.46	3.620e2
1027.48	9.260e2
1027.49	6.270e2
1027.50	3.270e2
1027.52	3.710e2
1027.53	2.980e2
1027.55	1.650e2
1027.56	2.280e2
1027.57	3.950e2
1027.59	2.540e2
1027.60	6.600e1
1027.62	1.910e2
1027.63	9.400e1
1027.64	1.350e2
1027.66	5.800e1
1027.67	1.300e1
1027.69	8.200e1
1027.70	7.300e1
1027.71	2.300e1
1027.73	3.900e1
1027.74	1.480e2
1027.76	8.900e1
1027.77	2.910e2
1027.78	2.110e2
[truncated: 262,977 more rows]
