# Supplementary material for: Structural insights into chaperone addiction of toxin-antitoxin systems
Source: Nat Commun. 2019 Feb 15;10:782. doi: 10.1038/s41467-019-08747-4 (PMC6377645; doi:10.1038/s41467-019-08747-4)
Supplement: Supplementary file 5 — Supplementary Data 2 [file 41467_2019_8747_MOESM5_ESM.zip › NativeMS-Data/SecB-HigA/SecB-HigA-apo.txt]

1000.01	5.480e2
1000.02	5.560e2
1000.03	4.560e2
1000.05	1.589e3
1000.06	1.532e3
1000.08	5.590e2
1000.09	6.110e2
1000.10	6.060e2
1000.12	6.960e2
1000.13	6.020e2
1000.15	6.570e2
1000.16	7.930e2
1000.17	7.300e2
1000.19	8.310e2
1000.20	9.320e2
1000.21	8.330e2
1000.23	7.480e2
1000.24	5.640e2
1000.26	5.150e2
1000.27	4.150e2
1000.28	7.290e2
1000.30	1.109e3
1000.31	5.190e2
1000.32	6.270e2
1000.34	6.700e2
1000.35	1.003e3
1000.37	1.059e3
1000.38	7.050e2
1000.39	4.930e2
1000.41	5.120e2
1000.42	8.040e2
1000.44	1.079e3
1000.45	1.118e3
1000.46	4.930e2
1000.48	6.550e2
1000.49	9.110e2
1000.50	6.390e2
1000.52	1.017e3
1000.53	7.470e2
1000.55	9.690e2
1000.56	4.750e2
1000.57	6.020e2
1000.59	4.830e2
1000.60	5.380e2
1000.61	5.100e2
1000.63	7.260e2
1000.64	5.350e2
1000.66	5.290e2
1000.67	7.590e2
1000.68	9.040e2
1000.70	5.330e2
1000.71	6.480e2
1000.72	3.140e2
1000.74	2.140e2
1000.75	1.227e3
1000.77	5.430e2
1000.78	9.900e2
1000.79	8.900e2
1000.81	7.940e2
1000.82	1.012e3
1000.84	7.210e2
1000.85	5.580e2
1000.86	5.480e2
1000.88	8.440e2
1000.89	8.100e2
1000.90	5.960e2
1000.92	5.380e2
1000.93	5.820e2
1000.95	1.140e3
1000.96	6.480e2
1000.97	5.720e2
1000.99	7.360e2
1001.00	6.710e2
1001.01	1.027e3
1001.03	6.110e2
1001.04	5.610e2
1001.06	7.140e2
1001.07	1.143e3
1001.08	9.690e2
1001.10	1.046e3
1001.11	1.347e3
1001.13	4.740e2
1001.14	7.510e2
1001.15	4.630e2
1001.17	4.330e2
1001.18	3.830e2
1001.19	6.470e2
1001.21	6.290e2
1001.22	5.740e2
1001.24	5.200e2
1001.25	1.027e3
1001.26	7.120e2
1001.28	6.580e2
1001.29	5.890e2
1001.30	5.060e2
1001.32	4.740e2
1001.33	7.580e2
1001.35	7.370e2
1001.36	6.140e2
1001.37	5.550e2
1001.39	4.860e2
1001.40	2.570e2
1001.42	4.750e2
1001.43	9.270e2
1001.44	6.200e2
1001.46	4.160e2
1001.47	8.960e2
1001.48	9.380e2
1001.50	9.760e2
1001.51	1.016e3
1001.53	9.160e2
1001.54	6.760e2
1001.55	6.500e2
1001.57	1.193e3
1001.58	1.039e3
1001.59	9.880e2
1001.61	1.057e3
1001.62	4.840e2
1001.64	6.450e2
1001.65	1.107e3
1001.66	1.115e3
1001.68	8.890e2
1001.69	8.430e2
1001.71	8.530e2
1001.72	1.260e3
1001.73	9.520e2
1001.75	1.080e3
1001.76	3.300e2
1001.77	3.200e2
1001.79	7.110e2
1001.80	9.020e2
1001.82	3.970e2
1001.83	5.950e2
1001.84	6.360e2
1001.86	9.440e2
1001.87	1.039e3
1001.88	7.850e2
1001.90	6.880e2
1001.91	8.190e2
1001.93	8.460e2
1001.94	4.020e2
1001.95	1.189e3
1001.97	9.000e2
1001.98	5.700e2
1002.00	7.940e2
1002.01	1.119e3
1002.02	7.640e2
1002.04	6.820e2
1002.05	9.390e2
1002.06	8.220e2
1002.08	6.470e2
1002.09	1.529e3
1002.11	1.089e3
1002.12	5.760e2
1002.13	1.120e3
1002.15	6.400e2
1002.16	6.230e2
1002.18	1.386e3
1002.19	1.387e3
1002.20	5.680e2
1002.22	7.910e2
1002.23	9.810e2
1002.24	7.860e2
1002.26	1.058e3
1002.27	5.310e2
1002.29	8.280e2
1002.30	7.410e2
1002.31	7.830e2
1002.33	1.034e3
1002.34	1.838e3
1002.35	6.660e2
1002.37	7.640e2
1002.38	4.940e2
1002.40	6.490e2
1002.41	1.043e3
1002.42	1.377e3
1002.44	6.710e2
1002.45	1.382e3
1002.47	9.430e2
1002.48	8.890e2
1002.49	1.040e3
1002.51	1.115e3
1002.52	1.416e3
1002.53	1.342e3
1002.55	1.087e3
1002.56	8.920e2
1002.58	9.940e2
1002.59	6.960e2
1002.60	5.540e2
1002.62	7.460e2
1002.63	6.080e2
1002.64	6.940e2
1002.66	7.570e2
1002.67	6.210e2
1002.69	7.700e2
1002.70	1.102e3
1002.71	6.750e2
1002.73	5.470e2
1002.74	3.040e2
1002.76	3.480e2
1002.77	5.980e2
1002.78	1.320e3
1002.80	8.410e2
1002.81	6.160e2
1002.82	8.510e2
1002.84	8.740e2
1002.85	7.230e2
1002.87	8.500e2
1002.88	9.870e2
1002.89	1.013e3
1002.91	1.019e3
1002.92	4.780e2
1002.93	7.720e2
1002.95	7.200e2
1002.96	9.240e2
1002.98	8.100e2
1002.99	9.180e2
1003.00	8.920e2
1003.02	5.640e2
1003.03	7.320e2
1003.05	6.090e2
1003.06	7.650e2
1003.07	1.386e3
1003.09	1.034e3
1003.10	5.890e2
1003.11	5.430e2
1003.13	5.580e2
1003.14	7.320e2
1003.16	6.750e2
1003.17	1.008e3
1003.18	6.030e2
1003.20	1.232e3
1003.21	1.008e3
1003.23	8.920e2
1003.24	6.240e2
1003.25	7.380e2
1003.27	9.300e2
1003.28	1.255e3
1003.29	9.550e2
1003.31	5.580e2
1003.32	4.100e2
1003.34	7.220e2
1003.35	8.340e2
1003.36	9.630e2
1003.38	9.210e2
1003.39	7.320e2
1003.40	6.440e2
1003.42	4.280e2
1003.43	9.170e2
1003.45	4.180e2
1003.46	3.810e2
1003.47	8.550e2
1003.49	1.159e3
1003.50	1.050e3
1003.52	6.530e2
1003.53	6.520e2
1003.54	9.460e2
1003.56	5.140e2
1003.57	5.810e2
1003.58	4.070e2
1003.60	3.890e2
1003.61	4.570e2
1003.63	2.750e2
1003.64	6.970e2
1003.65	1.537e3
1003.67	5.280e2
1003.68	5.430e2
1003.70	5.250e2
1003.71	6.970e2
1003.72	2.200e2
1003.74	7.820e2
1003.75	1.067e3
1003.76	5.820e2
1003.78	4.860e2
1003.79	5.750e2
1003.81	5.350e2
1003.82	9.010e2
1003.83	1.176e3
1003.85	6.260e2
1003.86	4.980e2
1003.88	9.170e2
1003.89	6.110e2
1003.90	4.460e2
1003.92	6.070e2
1003.93	8.930e2
1003.94	8.550e2
1003.96	7.130e2
1003.97	7.870e2
1003.99	6.710e2
1004.00	4.330e2
1004.01	5.920e2
1004.03	5.820e2
1004.04	7.720e2
1004.05	8.050e2
1004.07	5.060e2
1004.08	5.070e2
1004.10	1.318e3
1004.11	7.200e2
1004.12	6.410e2
1004.14	8.260e2
1004.15	9.880e2
1004.17	4.870e2
1004.18	5.860e2
1004.19	3.620e2
1004.21	8.750e2
1004.22	1.315e3
1004.23	1.518e3
1004.25	7.590e2
1004.26	5.670e2
1004.28	6.010e2
1004.29	4.790e2
1004.30	6.480e2
1004.32	7.280e2
1004.33	9.000e2
1004.35	9.610e2
1004.36	1.004e3
1004.37	8.420e2
1004.39	1.366e3
1004.40	7.380e2
1004.41	8.620e2
1004.43	8.800e2
1004.44	1.025e3
1004.46	7.630e2
1004.47	1.262e3
1004.48	1.029e3
1004.50	1.346e3
1004.51	8.960e2
1004.52	1.023e3
1004.54	4.190e2
1004.55	8.600e2
1004.57	8.660e2
1004.58	5.680e2
1004.59	7.680e2
1004.61	6.040e2
1004.62	7.250e2
1004.64	8.860e2
1004.65	4.430e2
1004.66	8.390e2
1004.68	8.860e2
1004.69	1.052e3
1004.70	5.690e2
1004.72	7.410e2
1004.73	6.090e2
1004.75	8.000e2
1004.76	8.780e2
1004.77	6.690e2
1004.79	1.214e3
1004.80	1.028e3
1004.82	1.206e3
1004.83	6.160e2
1004.84	6.480e2
1004.86	1.143e3
1004.87	7.930e2
1004.88	8.690e2
1004.90	7.250e2
1004.91	8.400e2
1004.93	5.930e2
1004.94	8.650e2
1004.95	8.380e2
1004.97	8.060e2
1004.98	1.052e3
1005.00	9.610e2
1005.01	7.520e2
1005.02	1.187e3
1005.04	7.150e2
1005.05	4.150e2
1005.06	8.500e2
1005.08	8.370e2
1005.09	5.270e2
1005.11	5.850e2
1005.12	2.090e2
1005.13	5.820e2
1005.15	9.310e2
1005.16	1.081e3
1005.18	4.850e2
1005.19	4.450e2
1005.20	7.640e2
1005.22	5.580e2
1005.23	4.560e2
1005.24	7.000e2
1005.26	3.370e2
1005.27	8.960e2
1005.29	5.350e2
1005.30	6.370e2
1005.31	8.390e2
1005.33	8.170e2
1005.34	1.002e3
1005.35	5.260e2
1005.37	5.710e2
1005.38	7.810e2
1005.40	7.830e2
1005.41	5.160e2
1005.42	5.890e2
1005.44	9.190e2
1005.45	1.129e3
1005.47	8.440e2
1005.48	9.250e2
1005.49	9.300e2
1005.51	1.189e3
1005.52	8.130e2
1005.53	1.003e3
1005.55	8.270e2
1005.56	6.970e2
1005.58	1.146e3
1005.59	1.784e3
1005.60	9.190e2
1005.62	1.083e3
1005.63	6.420e2
1005.65	7.060e2
1005.66	1.366e3
1005.67	7.980e2
1005.69	1.159e3
1005.70	8.600e2
1005.71	6.960e2
1005.73	5.450e2
1005.74	4.880e2
1005.76	7.300e2
1005.77	1.372e3
1005.78	1.782e3
1005.80	9.860e2
1005.81	1.360e3
1005.83	7.080e2
1005.84	1.238e3
1005.85	9.440e2
1005.87	1.129e3
1005.88	1.500e3
1005.89	1.398e3
1005.91	1.535e3
1005.92	1.360e3
1005.94	1.708e3
1005.95	1.483e3
1005.96	9.900e2
1005.98	1.174e3
1005.99	1.925e3
1006.01	2.108e3
1006.02	1.892e3
1006.03	2.232e3
1006.05	1.832e3
1006.06	7.570e2
1006.07	1.320e3
1006.09	1.062e3
1006.10	1.575e3
1006.12	1.224e3
1006.13	1.218e3
1006.14	1.167e3
1006.16	1.255e3
1006.17	1.541e3
1006.19	1.757e3
1006.20	1.619e3
1006.21	2.851e3
1006.23	1.676e3
1006.24	2.045e3
1006.25	1.775e3
1006.27	1.742e3
1006.28	1.644e3
1006.30	1.300e3
1006.31	1.651e3
1006.32	1.756e3
1006.34	1.199e3
1006.35	9.550e2
1006.37	1.211e3
1006.38	1.082e3
1006.39	8.830e2
1006.41	1.148e3
1006.42	8.690e2
1006.43	3.910e2
1006.45	5.590e2
1006.46	1.141e3
1006.48	1.711e3
1006.49	1.155e3
1006.50	1.317e3
1006.52	1.240e3
1006.53	1.775e3
1006.55	1.033e3
1006.56	9.820e2
1006.57	1.388e3
1006.59	9.490e2
1006.60	7.720e2
1006.61	1.242e3
1006.63	8.100e2
1006.64	1.548e3
1006.66	1.470e3
1006.67	1.181e3
1006.68	9.110e2
1006.70	1.256e3
1006.71	1.283e3
1006.73	1.051e3
1006.74	1.287e3
1006.75	9.710e2
1006.77	5.450e2
1006.78	1.236e3
1006.79	1.077e3
1006.81	8.480e2
1006.82	9.310e2
1006.84	1.167e3
1006.85	1.152e3
1006.86	8.650e2
1006.88	5.610e2
1006.89	8.420e2
1006.91	1.163e3
1006.92	9.620e2
1006.93	1.005e3
1006.95	6.690e2
1006.96	7.160e2
1006.97	6.400e2
1006.99	5.270e2
1007.00	1.035e3
1007.02	8.790e2
1007.03	1.171e3
1007.04	1.142e3
1007.06	1.107e3
1007.07	5.380e2
1007.09	9.370e2
1007.10	1.095e3
1007.11	8.480e2
1007.13	7.560e2
1007.14	1.051e3
1007.15	7.920e2
1007.17	1.244e3
1007.18	7.670e2
1007.20	8.750e2
1007.21	5.930e2
1007.22	1.202e3
1007.24	9.530e2
1007.25	8.490e2
1007.27	1.089e3
1007.28	1.006e3
1007.29	9.600e2
1007.31	6.810e2
1007.32	1.330e3
1007.33	1.496e3
1007.35	9.470e2
1007.36	1.564e3
1007.38	1.715e3
1007.39	1.438e3
1007.40	1.278e3
1007.42	9.400e2
1007.43	7.650e2
1007.45	6.210e2
1007.46	1.246e3
1007.47	1.487e3
1007.49	1.111e3
1007.50	1.528e3
1007.51	1.389e3
1007.53	1.150e3
1007.54	7.230e2
1007.56	4.840e2
1007.57	8.570e2
1007.58	6.300e2
1007.60	1.158e3
1007.61	1.104e3
1007.63	1.235e3
1007.64	1.209e3
1007.65	8.890e2
1007.67	1.379e3
1007.68	8.040e2
1007.69	6.850e2
1007.71	8.240e2
1007.72	6.930e2
1007.74	1.077e3
1007.75	5.350e2
1007.76	1.131e3
1007.78	9.650e2
1007.79	1.104e3
1007.81	1.187e3
1007.82	8.250e2
1007.83	8.680e2
1007.85	6.020e2
1007.86	7.170e2
1007.87	8.600e2
1007.89	6.090e2
1007.90	9.630e2
1007.92	6.630e2
1007.93	8.030e2
1007.94	1.107e3
1007.96	1.645e3
1007.97	7.850e2
1007.99	5.960e2
1008.00	5.860e2
1008.01	8.900e2
1008.03	5.190e2
1008.04	6.270e2
1008.06	1.154e3
1008.07	1.003e3
1008.08	5.990e2
1008.10	7.280e2
1008.11	7.930e2
1008.12	7.360e2
1008.14	9.940e2
1008.15	8.580e2
1008.17	1.127e3
1008.18	7.580e2
1008.19	1.181e3
1008.21	1.169e3
1008.22	1.205e3
1008.24	2.064e3
1008.25	1.369e3
1008.26	6.660e2
1008.28	5.880e2
1008.29	9.600e2
1008.30	1.546e3
1008.32	1.590e3
1008.33	1.194e3
1008.35	1.407e3
1008.36	1.063e3
1008.37	6.180e2
1008.39	9.200e2
1008.40	1.132e3
1008.42	1.572e3
1008.43	1.397e3
1008.44	1.172e3
1008.46	1.108e3
1008.47	1.335e3
1008.48	1.161e3
1008.50	1.485e3
1008.51	1.261e3
1008.53	1.290e3
1008.54	1.386e3
1008.55	1.060e3
1008.57	7.360e2
1008.58	8.470e2
1008.60	1.388e3
1008.61	1.074e3
1008.62	1.208e3
1008.64	1.058e3
1008.65	9.600e2
1008.66	9.610e2
1008.68	9.200e2
1008.69	9.060e2
1008.71	8.420e2
1008.72	1.192e3
1008.73	1.219e3
1008.75	4.970e2
1008.76	6.090e2
1008.78	7.490e2
1008.79	7.700e2
1008.80	6.060e2
1008.82	8.050e2
1008.83	8.500e2
1008.84	4.400e2
1008.86	7.480e2
1008.87	1.049e3
1008.89	1.051e3
1008.90	8.910e2
1008.91	1.286e3
1008.93	8.470e2
1008.94	8.190e2
1008.96	7.880e2
1008.97	9.010e2
1008.98	1.612e3
1009.00	8.930e2
1009.01	9.060e2
1009.03	1.129e3
1009.04	1.091e3
1009.05	8.500e2
1009.07	6.140e2
1009.08	1.033e3
1009.09	7.720e2
1009.11	5.810e2
1009.12	1.477e3
1009.14	8.930e2
1009.15	1.251e3
1009.16	9.490e2
1009.18	4.830e2
1009.19	1.211e3
1009.21	1.062e3
1009.22	9.680e2
1009.23	1.003e3
1009.25	1.220e3
1009.26	6.870e2
1009.27	4.930e2
1009.29	3.910e2
1009.30	3.980e2
1009.32	6.920e2
1009.33	1.335e3
1009.34	1.079e3
1009.36	1.300e3
1009.37	7.630e2
1009.39	7.730e2
1009.40	1.097e3
1009.41	8.010e2
1009.43	1.026e3
1009.44	7.780e2
1009.45	1.061e3
1009.47	1.313e3
1009.48	7.950e2
1009.50	1.464e3
1009.51	1.679e3
1009.52	7.370e2
1009.54	7.320e2
1009.55	7.830e2
1009.57	1.436e3
1009.58	3.650e2
1009.59	5.010e2
1009.61	7.750e2
1009.62	6.820e2
1009.64	6.350e2
1009.65	7.350e2
1009.66	1.010e3
1009.68	1.022e3
1009.69	5.430e2
1009.70	7.830e2
1009.72	8.740e2
1009.73	8.590e2
1009.75	1.302e3
1009.76	5.280e2
1009.77	9.110e2
1009.79	1.167e3
1009.80	9.870e2
1009.82	6.880e2
1009.83	4.370e2
1009.84	4.190e2
1009.86	5.810e2
1009.87	6.620e2
1009.88	9.510e2
1009.90	1.377e3
1009.91	8.300e2
1009.93	5.080e2
1009.94	1.228e3
1009.95	1.040e3
1009.97	6.070e2
1009.98	1.053e3
1010.00	5.790e2
1010.01	7.390e2
1010.02	9.760e2
1010.04	9.410e2
1010.05	7.600e2
1010.07	9.790e2
1010.08	1.326e3
1010.09	8.050e2
1010.11	6.170e2
1010.12	8.720e2
1010.13	6.810e2
1010.15	1.021e3
1010.16	6.260e2
1010.18	1.382e3
1010.19	9.680e2
1010.20	5.640e2
1010.22	1.207e3
1010.23	1.113e3
1010.25	7.400e2
1010.26	5.920e2
1010.27	6.320e2
1010.29	5.320e2
1010.30	6.460e2
1010.31	8.110e2
1010.33	1.016e3
1010.34	1.278e3
1010.36	1.092e3
1010.37	1.019e3
1010.38	8.830e2
1010.40	1.072e3
1010.41	1.149e3
1010.43	1.110e3
1010.44	8.800e2
1010.45	6.790e2
1010.47	7.470e2
1010.48	9.060e2
1010.50	7.340e2
1010.51	6.380e2
1010.52	9.300e2
1010.54	7.420e2
1010.55	7.440e2
1010.56	7.880e2
1010.58	6.500e2
1010.59	7.770e2
1010.61	3.410e2
1010.62	9.170e2
1010.63	6.380e2
1010.65	6.720e2
1010.66	7.190e2
1010.68	8.580e2
1010.69	1.076e3
1010.70	5.880e2
1010.72	8.960e2
1010.73	9.230e2
1010.74	7.610e2
1010.76	6.660e2
1010.77	8.940e2
1010.79	9.550e2
1010.80	1.394e3
1010.81	1.398e3
1010.83	1.794e3
1010.84	1.560e3
1010.86	4.250e2
1010.87	6.340e2
1010.88	6.510e2
1010.90	9.300e2
1010.91	1.005e3
1010.93	9.570e2
1010.94	1.010e3
1010.95	1.278e3
1010.97	8.430e2
1010.98	8.750e2
1010.99	6.920e2
1011.01	9.030e2
1011.02	7.690e2
1011.04	1.186e3
1011.05	4.940e2
1011.06	7.390e2
1011.08	9.380e2
1011.09	9.560e2
1011.11	1.145e3
1011.12	1.434e3
1011.13	7.860e2
1011.15	1.110e3
1011.16	1.630e3
1011.17	2.045e3
1011.19	1.780e3
1011.20	1.278e3
1011.22	1.527e3
1011.23	9.610e2
1011.24	7.500e2
1011.26	6.320e2
1011.27	7.540e2
1011.29	1.307e3
1011.30	8.150e2
1011.31	1.151e3
1011.33	1.173e3
1011.34	1.437e3
1011.36	1.426e3
1011.37	9.460e2
1011.38	8.290e2
1011.40	1.040e3
1011.41	1.887e3
1011.42	1.150e3
1011.44	7.290e2
1011.45	1.327e3
1011.47	1.874e3
1011.48	1.754e3
1011.49	1.326e3
1011.51	1.954e3
1011.52	1.400e3
1011.54	1.549e3
1011.55	1.208e3
1011.56	7.270e2
1011.58	1.201e3
1011.59	2.009e3
1011.61	1.189e3
1011.62	6.520e2
1011.63	6.890e2
1011.65	1.037e3
1011.66	1.318e3
1011.67	1.166e3
1011.69	1.241e3
1011.70	9.820e2
1011.72	1.074e3
1011.73	7.920e2
1011.74	5.870e2
1011.76	7.730e2
1011.77	5.450e2
1011.79	9.620e2
1011.80	6.310e2
1011.81	1.029e3
1011.83	7.930e2
1011.84	1.002e3
1011.86	8.640e2
1011.87	1.279e3
1011.88	5.770e2
1011.90	6.840e2
1011.91	5.070e2
1011.92	6.180e2
1011.94	5.140e2
1011.95	8.480e2
1011.97	9.660e2
1011.98	7.470e2
1011.99	7.420e2
1012.01	1.067e3
1012.02	5.500e2
1012.04	9.730e2
1012.05	9.370e2
1012.06	1.003e3
1012.08	1.000e3
1012.09	5.610e2
1012.10	8.700e2
1012.12	9.020e2
1012.13	8.080e2
1012.15	8.260e2
1012.16	1.387e3
1012.17	1.201e3
1012.19	5.860e2
1012.20	9.850e2
1012.22	9.730e2
1012.23	1.083e3
1012.24	1.083e3
1012.26	1.133e3
1012.27	1.276e3
1012.29	1.658e3
1012.30	4.520e2
1012.31	6.890e2
1012.33	8.430e2
1012.34	7.040e2
1012.35	8.010e2
1012.37	8.740e2
1012.38	1.653e3
1012.40	1.781e3
1012.41	1.189e3
1012.42	1.365e3
1012.44	1.206e3
1012.45	8.760e2
1012.47	1.008e3
1012.48	1.025e3
1012.49	1.353e3
1012.51	1.941e3
1012.52	1.444e3
1012.54	7.610e2
1012.55	7.190e2
1012.56	4.970e2
1012.58	5.690e2
1012.59	1.161e3
1012.60	1.207e3
1012.62	1.021e3
1012.63	1.143e3
1012.65	8.940e2
1012.66	1.012e3
1012.67	8.540e2
1012.69	6.480e2
1012.70	6.290e2
1012.72	8.910e2
1012.73	6.810e2
1012.74	5.020e2
1012.76	5.960e2
1012.77	8.640e2
1012.79	3.370e2
1012.80	5.870e2
1012.81	9.050e2
1012.83	1.181e3
1012.84	9.200e2
1012.85	1.133e3
1012.87	6.620e2
1012.88	5.860e2
1012.90	1.594e3
1012.91	1.239e3
1012.92	9.040e2
1012.94	5.910e2
1012.95	9.490e2
1012.97	1.281e3
1012.98	4.480e2
1012.99	1.016e3
1013.01	1.365e3
1013.02	1.188e3
1013.04	6.190e2
1013.05	6.510e2
1013.06	7.210e2
1013.08	5.570e2
1013.09	8.650e2
1013.10	5.180e2
1013.12	4.810e2
1013.13	1.076e3
1013.15	8.910e2
1013.16	7.010e2
1013.17	1.262e3
1013.19	1.197e3
1013.20	8.790e2
1013.22	7.630e2
1013.23	7.670e2
1013.24	3.570e2
1013.26	1.000e3
1013.27	1.269e3
1013.29	8.740e2
1013.30	1.428e3
1013.31	1.064e3
1013.33	7.210e2
1013.34	5.160e2
1013.35	8.900e2
1013.37	1.115e3
1013.38	9.970e2
1013.40	5.060e2
1013.41	7.740e2
1013.42	1.445e3
1013.44	9.400e2
1013.45	1.141e3
1013.47	1.346e3
1013.48	1.379e3
1013.49	1.401e3
1013.51	2.248e3
1013.52	2.120e3
1013.54	1.858e3
1013.55	1.052e3
1013.56	6.670e2
1013.58	7.930e2
1013.59	1.192e3
1013.60	9.740e2
1013.62	6.720e2
1013.63	7.140e2
1013.65	1.527e3
1013.66	8.720e2
1013.67	6.970e2
1013.69	1.009e3
1013.70	1.469e3
1013.72	6.780e2
1013.73	3.720e2
1013.74	6.900e2
1013.76	8.570e2
1013.77	7.300e2
1013.79	5.550e2
1013.80	1.083e3
1013.81	7.480e2
1013.83	1.093e3
1013.84	9.650e2
1013.85	8.790e2
1013.87	6.670e2
1013.88	8.090e2
1013.90	5.870e2
1013.91	5.720e2
1013.92	4.880e2
1013.94	7.270e2
1013.95	1.194e3
1013.97	5.300e2
1013.98	9.980e2
1013.99	8.500e2
1014.01	9.120e2
1014.02	2.510e2
1014.04	8.060e2
1014.05	5.030e2
1014.06	5.890e2
1014.08	7.570e2
1014.09	5.480e2
1014.11	7.060e2
1014.12	7.380e2
1014.13	5.330e2
1014.15	4.470e2
1014.16	7.280e2
1014.17	7.550e2
1014.19	5.940e2
1014.20	6.120e2
1014.22	9.460e2
1014.23	6.540e2
1014.24	2.910e2
1014.26	5.380e2
1014.27	4.970e2
1014.29	9.730e2
1014.30	1.221e3
1014.31	1.009e3
1014.33	8.090e2
1014.34	6.320e2
1014.36	7.710e2
1014.37	1.048e3
1014.38	1.216e3
1014.40	7.870e2
1014.41	7.070e2
1014.42	6.540e2
1014.44	7.280e2
1014.45	8.630e2
1014.47	8.980e2
1014.48	1.229e3
1014.49	1.491e3
1014.51	1.647e3
1014.52	9.230e2
1014.54	1.013e3
1014.55	7.020e2
1014.56	8.380e2
1014.58	6.440e2
1014.59	5.040e2
1014.61	1.047e3
1014.62	8.250e2
1014.63	5.080e2
1014.65	4.910e2
1014.66	6.510e2
1014.67	5.070e2
1014.69	7.460e2
1014.70	7.180e2
1014.72	4.500e2
1014.73	5.650e2
1014.74	1.011e3
1014.76	5.960e2
1014.77	4.490e2
1014.79	5.830e2
1014.80	7.310e2
1014.81	7.890e2
1014.83	4.350e2
1014.84	3.870e2
1014.86	4.460e2
1014.87	9.710e2
1014.88	1.042e3
1014.90	6.270e2
1014.91	8.010e2
1014.93	3.780e2
1014.94	5.880e2
1014.95	6.530e2
1014.97	5.110e2
1014.98	8.530e2
1014.99	9.460e2
1015.01	9.260e2
1015.02	9.310e2
1015.04	7.140e2
1015.05	1.271e3
1015.06	8.440e2
1015.08	1.166e3
1015.09	8.020e2
1015.11	3.860e2
1015.12	4.110e2
1015.13	1.051e3
1015.15	9.630e2
1015.16	6.240e2
1015.18	2.730e2
1015.19	3.620e2
1015.20	6.680e2
1015.22	7.740e2
1015.23	9.450e2
1015.25	1.219e3
1015.26	9.470e2
1015.27	6.070e2
1015.29	3.350e2
1015.30	6.090e2
1015.31	9.220e2
1015.33	6.750e2
1015.34	1.029e3
1015.36	1.233e3
1015.37	1.208e3
1015.38	7.570e2
1015.40	9.110e2
1015.41	1.190e3
1015.43	7.880e2
1015.44	7.210e2
1015.45	9.300e2
1015.47	7.350e2
1015.48	6.640e2
1015.50	1.008e3
1015.51	9.510e2
1015.52	1.039e3
1015.54	1.057e3
1015.55	4.470e2
1015.56	4.950e2
1015.58	5.690e2
1015.59	4.630e2
1015.61	3.360e2
1015.62	3.150e2
1015.63	3.880e2
1015.65	6.630e2
1015.66	6.820e2
1015.68	1.293e3
1015.69	8.510e2
1015.70	6.340e2
1015.72	5.150e2
1015.73	5.890e2
1015.75	4.430e2
1015.76	8.840e2
1015.77	8.040e2
1015.79	8.070e2
1015.80	1.329e3
1015.82	7.940e2
1015.83	5.400e2
1015.84	7.310e2
1015.86	7.000e2
1015.87	9.640e2
1015.88	5.290e2
1015.90	8.220e2
1015.91	9.470e2
1015.93	3.920e2
1015.94	8.840e2
1015.95	9.880e2
1015.97	2.800e2
1015.98	6.710e2
1016.00	9.830e2
1016.01	1.000e3
1016.02	6.160e2
1016.04	5.290e2
1016.05	5.370e2
1016.07	7.090e2
1016.08	9.350e2
1016.09	4.140e2
1016.11	5.450e2
1016.12	1.304e3
1016.14	1.099e3
1016.15	1.073e3
1016.16	7.590e2
1016.18	3.290e2
1016.19	5.350e2
1016.20	3.620e2
1016.22	5.380e2
1016.23	7.270e2
1016.25	1.016e3
1016.26	5.620e2
1016.27	5.030e2
1016.29	4.660e2
1016.30	5.400e2
1016.32	7.860e2
1016.33	1.060e3
1016.34	1.638e3
1016.36	8.440e2
1016.37	6.570e2
1016.39	1.072e3
1016.40	6.380e2
1016.41	6.680e2
1016.43	8.040e2
1016.44	6.450e2
1016.46	4.780e2
1016.47	9.260e2
1016.48	1.342e3
1016.50	1.332e3
1016.51	7.610e2
1016.52	1.364e3
1016.54	7.200e2
1016.55	9.860e2
1016.57	6.670e2
1016.58	7.820e2
1016.59	4.580e2
1016.61	6.840e2
1016.62	9.740e2
1016.64	1.004e3
1016.65	8.340e2
1016.66	5.210e2
1016.68	7.070e2
1016.69	6.780e2
1016.71	9.380e2
1016.72	6.940e2
1016.73	7.040e2
1016.75	7.020e2
1016.76	6.340e2
1016.78	6.540e2
1016.79	8.730e2
1016.80	6.340e2
1016.82	6.860e2
1016.83	5.200e2
1016.84	9.200e2
1016.86	7.070e2
1016.87	9.780e2
1016.89	9.360e2
1016.90	1.111e3
1016.91	1.301e3
1016.93	1.049e3
1016.94	4.650e2
1016.96	4.700e2
1016.97	9.220e2
1016.98	7.960e2
1017.00	1.020e3
1017.01	8.790e2
1017.03	4.260e2
1017.04	4.010e2
1017.05	7.340e2
1017.07	5.500e2
1017.08	9.750e2
1017.10	7.230e2
1017.11	6.490e2
1017.12	9.210e2
1017.14	8.890e2
1017.15	7.460e2
1017.16	1.338e3
1017.18	8.320e2
1017.19	9.140e2
1017.21	6.430e2
1017.22	4.430e2
1017.23	3.120e2
1017.25	6.700e2
1017.26	6.040e2
1017.28	4.910e2
1017.29	8.960e2
1017.30	8.170e2
1017.32	1.009e3
1017.33	7.390e2
1017.35	1.019e3
1017.36	1.112e3
1017.37	8.490e2
1017.39	7.340e2
1017.40	6.360e2
1017.42	7.200e2
1017.43	7.400e2
1017.44	5.010e2
1017.46	6.660e2
1017.47	6.460e2
1017.48	1.213e3
1017.50	1.298e3
1017.51	8.420e2
1017.53	8.550e2
1017.54	9.230e2
1017.55	7.150e2
1017.57	9.040e2
1017.58	6.290e2
1017.60	3.510e2
1017.61	6.090e2
1017.62	5.240e2
1017.64	6.150e2
1017.65	1.029e3
1017.67	1.280e3
1017.68	7.420e2
1017.69	6.430e2
1017.71	7.600e2
1017.72	6.910e2
1017.74	6.490e2
1017.75	8.920e2
1017.76	9.810e2
1017.78	4.040e2
1017.79	1.283e3
1017.81	1.250e3
1017.82	8.190e2
1017.83	6.320e2
1017.85	6.770e2
1017.86	1.058e3
1017.87	8.840e2
1017.89	1.722e3
1017.90	1.232e3
1017.92	7.660e2
1017.93	4.020e2
1017.94	7.030e2
1017.96	8.020e2
1017.97	7.900e2
1017.99	5.650e2
1018.00	8.480e2
1018.01	1.332e3
1018.03	1.089e3
1018.04	9.880e2
1018.06	6.660e2
1018.07	6.460e2
1018.08	6.760e2
1018.10	9.800e2
1018.11	1.029e3
1018.13	6.070e2
1018.14	5.440e2
1018.15	6.870e2
1018.17	5.010e2
1018.18	1.049e3
1018.20	1.112e3
1018.21	8.540e2
1018.22	1.005e3
1018.24	1.107e3
1018.25	7.370e2
1018.26	9.210e2
1018.28	9.530e2
1018.29	1.231e3
1018.31	5.620e2
1018.32	8.350e2
1018.33	5.130e2
1018.35	7.430e2
1018.36	1.105e3
1018.38	9.480e2
1018.39	8.820e2
1018.40	7.410e2
1018.42	7.070e2
1018.43	1.122e3
1018.45	1.296e3
1018.46	8.140e2
1018.47	1.023e3
1018.49	8.230e2
1018.50	8.330e2
1018.52	1.461e3
1018.53	1.117e3
1018.54	8.700e2
1018.56	9.530e2
1018.57	1.339e3
1018.58	9.470e2
1018.60	6.340e2
1018.61	8.390e2
1018.63	9.690e2
1018.64	1.162e3
1018.65	1.351e3
1018.67	7.950e2
1018.68	6.090e2
1018.70	8.880e2
1018.71	9.040e2
1018.72	1.528e3
1018.74	6.090e2
1018.75	6.330e2
1018.77	5.860e2
1018.78	3.950e2
1018.79	7.690e2
1018.81	9.280e2
1018.82	5.650e2
1018.84	8.450e2
1018.85	7.590e2
1018.86	7.920e2
1018.88	6.960e2
1018.89	7.890e2
1018.91	7.400e2
1018.92	6.500e2
1018.93	6.220e2
1018.95	5.710e2
1018.96	1.060e3
1018.97	8.100e2
1018.99	7.150e2
1019.00	9.150e2
1019.02	6.650e2
1019.03	8.070e2
1019.04	7.950e2
1019.06	6.440e2
1019.07	8.060e2
1019.09	6.240e2
1019.10	9.010e2
1019.11	5.950e2
1019.13	6.680e2
1019.14	8.050e2
1019.16	1.312e3
1019.17	1.001e3
1019.18	8.490e2
1019.20	1.288e3
1019.21	1.454e3
1019.23	1.524e3
1019.24	1.038e3
1019.25	5.020e2
1019.27	2.770e2
1019.28	5.060e2
1019.30	4.710e2
1019.31	9.270e2
1019.32	9.590e2
1019.34	6.990e2
1019.35	1.414e3
1019.37	1.994e3
1019.38	7.260e2
1019.39	8.170e2
1019.41	1.252e3
1019.42	8.150e2
1019.43	7.140e2
1019.45	6.910e2
1019.46	7.710e2
1019.48	9.040e2
1019.49	8.400e2
1019.50	7.240e2
1019.52	1.032e3
1019.53	5.670e2
1019.55	1.063e3
1019.56	9.230e2
1019.57	7.280e2
1019.59	8.950e2
1019.60	7.470e2
1019.62	7.440e2
1019.63	7.900e2
1019.64	6.230e2
1019.66	6.190e2
1019.67	6.220e2
1019.69	8.900e2
1019.70	5.380e2
1019.71	5.900e2
1019.73	5.720e2
1019.74	8.760e2
1019.76	6.650e2
1019.77	1.023e3
1019.78	8.410e2
1019.80	8.240e2
1019.81	4.840e2
1019.82	8.210e2
1019.84	1.052e3
1019.85	1.092e3
1019.87	1.775e3
1019.88	1.064e3
1019.89	8.010e2
1019.91	7.050e2
1019.92	7.870e2
1019.94	1.023e3
1019.95	1.085e3
1019.96	1.268e3
1019.98	7.710e2
1019.99	8.490e2
1020.01	1.083e3
1020.02	1.486e3
1020.03	4.010e2
1020.05	9.150e2
1020.06	9.580e2
1020.08	7.240e2
1020.09	6.090e2
1020.10	8.270e2
1020.12	1.331e3
1020.13	6.480e2
1020.15	8.760e2
1020.16	1.108e3
1020.17	4.860e2
1020.19	1.044e3
1020.20	9.910e2
1020.22	9.440e2
1020.23	8.460e2
1020.24	7.850e2
1020.26	1.011e3
1020.27	6.940e2
1020.28	1.163e3
1020.30	1.364e3
1020.31	1.542e3
1020.33	1.227e3
1020.34	1.821e3
1020.35	9.290e2
1020.37	9.600e2
1020.38	9.620e2
1020.40	1.174e3
1020.41	1.668e3
1020.42	9.970e2
1020.44	9.280e2
1020.45	1.255e3
1020.47	9.050e2
1020.48	1.002e3
1020.49	1.374e3
1020.51	1.076e3
1020.52	1.010e3
1020.54	9.910e2
1020.55	5.460e2
1020.56	7.080e2
1020.58	1.040e3
1020.59	8.680e2
1020.61	6.570e2
1020.62	5.640e2
1020.63	1.310e3
1020.65	1.383e3
1020.66	7.310e2
1020.68	5.610e2
1020.69	4.020e2
1020.70	2.630e2
1020.72	8.550e2
1020.73	8.350e2
1020.74	8.460e2
1020.76	1.081e3
1020.77	1.624e3
1020.79	1.036e3
1020.80	9.630e2
1020.81	8.280e2
1020.83	1.023e3
1020.84	7.990e2
1020.86	8.210e2
1020.87	7.850e2
1020.88	7.600e2
1020.90	5.960e2
1020.91	5.630e2
1020.93	5.540e2
1020.94	8.090e2
1020.95	1.767e3
1020.97	1.388e3
1020.98	1.657e3
1021.00	9.120e2
1021.01	1.535e3
1021.02	1.050e3
1021.04	5.810e2
1021.05	8.320e2
1021.07	7.490e2
1021.08	9.640e2
1021.09	5.010e2
1021.11	1.154e3
1021.12	1.506e3
1021.14	7.530e2
1021.15	1.345e3
1021.16	1.356e3
1021.18	1.231e3
1021.19	1.245e3
1021.21	1.005e3
1021.22	1.037e3
1021.23	1.293e3
1021.25	6.930e2
1021.26	9.040e2
1021.27	7.400e2
1021.29	1.678e3
1021.30	1.403e3
1021.32	8.280e2
1021.33	8.940e2
1021.34	1.264e3
1021.36	1.780e3
1021.37	1.390e3
1021.39	1.338e3
1021.40	8.020e2
1021.41	9.850e2
1021.43	9.020e2
1021.44	1.135e3
1021.46	7.200e2
1021.47	7.960e2
1021.48	1.209e3
1021.50	1.140e3
1021.51	1.376e3
1021.53	1.941e3
1021.54	1.457e3
1021.55	1.686e3
1021.57	1.288e3
1021.58	1.288e3
1021.60	1.193e3
1021.61	1.578e3
1021.62	1.279e3
1021.64	1.182e3
1021.65	7.040e2
1021.67	1.151e3
1021.68	7.700e2
1021.69	6.770e2
1021.71	1.382e3
1021.72	1.704e3
1021.74	1.518e3
1021.75	1.334e3
1021.76	1.385e3
1021.78	1.514e3
1021.79	9.960e2
1021.80	9.080e2
1021.82	1.278e3
1021.83	1.361e3
1021.85	1.370e3
1021.86	1.461e3
1021.87	1.137e3
1021.89	1.379e3
1021.90	9.470e2
1021.92	9.880e2
1021.93	1.683e3
1021.94	7.700e2
1021.96	1.103e3
1021.97	9.070e2
1021.99	1.678e3
1022.00	2.241e3
1022.01	1.537e3
1022.03	1.204e3
1022.04	1.082e3
1022.06	9.490e2
1022.07	1.323e3
1022.08	2.074e3
1022.10	1.237e3
1022.11	1.104e3
1022.13	1.357e3
1022.14	1.844e3
1022.15	1.355e3
1022.17	9.450e2
1022.18	1.258e3
1022.20	1.211e3
1022.21	1.413e3
1022.22	1.270e3
1022.24	1.122e3
1022.25	1.145e3
1022.27	1.492e3
1022.28	6.640e2
1022.29	1.152e3
1022.31	1.606e3
1022.32	1.038e3
1022.33	9.330e2
1022.35	8.520e2
1022.36	8.230e2
1022.38	1.156e3
1022.39	1.582e3
1022.40	1.197e3
1022.42	1.059e3
1022.43	1.578e3
1022.45	5.940e2
1022.46	8.260e2
1022.47	1.164e3
1022.49	1.232e3
1022.50	1.253e3
1022.52	1.601e3
1022.53	1.734e3
1022.54	9.040e2
1022.56	8.060e2
1022.57	1.382e3
1022.59	9.070e2
1022.60	1.304e3
1022.61	7.220e2
1022.63	1.290e3
1022.64	8.760e2
1022.66	6.830e2
1022.67	8.590e2
1022.68	6.950e2
1022.70	8.580e2
1022.71	7.760e2
1022.73	9.990e2
1022.74	1.343e3
1022.75	9.640e2
1022.77	1.092e3
1022.78	8.090e2
1022.80	9.960e2
1022.81	9.330e2
1022.82	1.013e3
1022.84	8.660e2
1022.85	7.910e2
1022.87	5.190e2
1022.88	6.650e2
1022.89	1.020e3
1022.91	7.080e2
1022.92	9.480e2
1022.94	1.205e3
1022.95	9.750e2
1022.96	9.960e2
1022.98	1.172e3
1022.99	9.440e2
1023.00	8.020e2
1023.02	6.790e2
1023.03	7.930e2
1023.05	6.420e2
1023.06	9.490e2
1023.07	9.240e2
1023.09	1.036e3
1023.10	9.820e2
1023.12	1.370e3
1023.13	8.860e2
1023.14	7.470e2
1023.16	1.099e3
1023.17	1.704e3
1023.19	8.700e2
1023.20	7.390e2
1023.21	1.112e3
1023.23	1.618e3
1023.24	7.860e2
1023.26	6.180e2
1023.27	1.226e3
1023.28	1.157e3
1023.30	4.580e2
1023.31	7.880e2
1023.33	1.116e3
1023.34	1.015e3
1023.35	7.650e2
1023.37	1.246e3
1023.38	1.134e3
1023.40	1.086e3
1023.41	8.150e2
1023.42	5.590e2
1023.44	6.560e2
1023.45	1.605e3
1023.47	1.284e3
1023.48	7.820e2
1023.49	1.620e3
1023.51	1.628e3
1023.52	1.115e3
1023.54	9.850e2
1023.55	8.170e2
1023.56	1.637e3
1023.58	1.098e3
1023.59	1.080e3
1023.61	5.840e2
1023.62	9.160e2
1023.63	6.280e2
1023.65	8.790e2
1023.66	6.820e2
1023.67	9.040e2
1023.69	1.358e3
1023.70	1.114e3
1023.72	1.134e3
1023.73	1.005e3
1023.74	1.322e3
1023.76	1.310e3
1023.77	8.420e2
1023.79	9.030e2
1023.80	1.151e3
1023.81	1.303e3
1023.83	1.062e3
1023.84	1.420e3
1023.86	9.860e2
1023.87	6.820e2
1023.88	9.930e2
1023.90	8.500e2
1023.91	1.159e3
1023.93	1.244e3
1023.94	4.580e2
1023.95	1.550e3
1023.97	7.970e2
1023.98	7.610e2
1024.00	8.140e2
1024.01	7.910e2
1024.02	8.970e2
1024.04	1.423e3
1024.05	1.250e3
1024.07	8.740e2
1024.08	1.124e3
1024.09	1.608e3
1024.11	1.206e3
1024.12	9.410e2
1024.14	9.410e2
1024.15	9.900e2
1024.16	1.122e3
1024.18	1.217e3
1024.19	1.449e3
1024.21	9.560e2
1024.22	9.990e2
1024.23	1.021e3
1024.25	5.270e2
1024.26	1.006e3
1024.28	8.230e2
1024.29	9.680e2
1024.30	6.340e2
1024.32	1.010e3
1024.33	1.190e3
1024.35	7.010e2
1024.36	1.148e3
1024.37	8.970e2
1024.39	8.830e2
1024.40	8.050e2
1024.42	1.286e3
1024.43	1.012e3
1024.44	7.580e2
1024.46	6.190e2
1024.47	9.180e2
1024.48	1.939e3
1024.50	1.446e3
1024.51	1.399e3
1024.53	1.285e3
1024.54	9.380e2
1024.55	8.740e2
1024.57	9.180e2
1024.58	1.055e3
1024.60	9.740e2
1024.61	1.796e3
1024.62	1.243e3
1024.64	1.295e3
1024.65	1.545e3
1024.67	1.443e3
1024.68	9.750e2
1024.69	9.170e2
1024.71	1.049e3
1024.72	1.386e3
1024.74	1.318e3
1024.75	1.328e3
1024.76	1.369e3
1024.78	1.294e3
1024.79	1.689e3
1024.81	9.860e2
1024.82	6.060e2
1024.83	9.470e2
1024.85	7.530e2
1024.86	1.101e3
1024.88	1.627e3
1024.89	1.145e3
1024.90	9.310e2
1024.92	8.580e2
1024.93	8.400e2
1024.95	7.210e2
1024.96	8.590e2
1024.97	7.350e2
1024.99	5.250e2
1025.00	1.164e3
1025.02	9.390e2
1025.03	1.034e3
1025.04	1.210e3
1025.06	7.280e2
1025.07	6.810e2
1025.09	1.662e3
1025.10	1.422e3
1025.11	1.155e3
1025.13	1.070e3
1025.14	1.177e3
1025.16	9.480e2
1025.17	1.059e3
1025.18	9.840e2
1025.20	1.090e3
1025.21	8.530e2
1025.23	1.462e3
1025.24	7.680e2
1025.25	1.141e3
1025.27	1.134e3
1025.28	1.170e3
1025.30	9.720e2
1025.31	8.610e2
1025.32	8.490e2
1025.34	8.780e2
1025.35	1.041e3
1025.36	7.770e2
1025.38	8.620e2
1025.39	1.533e3
1025.41	1.391e3
1025.42	6.120e2
1025.43	6.720e2
1025.45	1.339e3
1025.46	1.134e3
1025.48	6.960e2
1025.49	9.680e2
1025.50	9.010e2
1025.52	8.470e2
1025.53	9.010e2
1025.55	1.227e3
1025.56	1.361e3
1025.57	1.411e3
1025.59	7.500e2
1025.60	5.170e2
1025.62	7.170e2
1025.63	1.385e3
1025.64	1.581e3
1025.66	1.085e3
1025.67	1.129e3
1025.69	6.560e2
1025.70	8.120e2
1025.71	1.001e3
1025.73	9.970e2
1025.74	8.910e2
1025.76	8.920e2
1025.77	4.920e2
1025.78	1.187e3
1025.80	1.008e3
1025.81	6.460e2
1025.83	1.095e3
1025.84	1.691e3
1025.85	1.134e3
1025.87	1.042e3
1025.88	7.390e2
1025.90	9.320e2
1025.91	9.840e2
1025.92	9.060e2
1025.94	5.970e2
1025.95	1.370e3
1025.97	1.239e3
1025.98	1.509e3
1025.99	8.590e2
1026.01	1.022e3
1026.02	6.870e2
1026.04	6.920e2
1026.05	1.365e3
1026.06	1.239e3
1026.08	7.870e2
1026.09	4.960e2
1026.11	1.300e3
1026.12	1.153e3
1026.13	1.465e3
1026.15	1.451e3
1026.16	7.560e2
1026.18	5.860e2
1026.19	1.076e3
1026.20	8.190e2
1026.22	1.141e3
1026.23	1.052e3
1026.25	1.155e3
1026.26	6.930e2
1026.27	1.064e3
1026.29	9.490e2
1026.30	6.960e2
1026.32	8.500e2
1026.33	7.070e2
1026.34	1.355e3
1026.36	1.648e3
1026.37	9.780e2
1026.39	1.065e3
1026.40	5.650e2
1026.41	6.590e2
1026.43	7.870e2
1026.44	6.570e2
1026.46	9.260e2
1026.47	1.135e3
1026.48	9.200e2
1026.50	8.570e2
1026.51	9.160e2
1026.53	1.321e3
1026.54	1.354e3
1026.55	1.171e3
1026.57	7.930e2
1026.58	1.144e3
1026.60	7.140e2
1026.61	1.081e3
1026.62	1.201e3
1026.64	7.020e2
1026.65	8.040e2
1026.67	6.880e2
1026.68	6.770e2
1026.69	1.220e3
1026.71	1.594e3
1026.72	1.465e3
1026.73	1.241e3
1026.75	5.580e2
1026.76	4.920e2
1026.78	5.470e2
1026.79	3.640e2
1026.80	3.890e2
1026.82	4.180e2
1026.83	5.960e2
1026.85	1.074e3
1026.86	6.440e2
1026.87	8.460e2
1026.89	1.234e3
1026.90	9.650e2
1026.92	1.046e3
1026.93	4.110e2
1026.94	8.780e2
1026.96	9.010e2
1026.97	7.360e2
1026.99	3.270e2
1027.00	3.680e2
1027.01	5.720e2
1027.03	5.690e2
1027.04	8.720e2
1027.06	1.435e3
1027.07	5.910e2
1027.08	7.930e2
1027.10	9.200e2
1027.11	8.490e2
1027.13	9.550e2
1027.14	1.112e3
1027.15	1.024e3
1027.17	1.296e3
1027.18	7.980e2
1027.20	7.340e2
1027.21	1.335e3
1027.22	1.054e3
1027.24	9.000e2
1027.25	1.063e3
1027.27	1.007e3
1027.28	2.225e3
1027.29	1.312e3
1027.31	7.200e2
1027.32	9.870e2
1027.34	2.252e3
1027.35	1.751e3
1027.36	2.313e3
1027.38	1.171e3
1027.39	8.590e2
1027.41	1.123e3
1027.42	8.050e2
1027.43	9.590e2
1027.45	1.130e3
1027.46	1.166e3
1027.48	6.590e2
1027.49	1.024e3
1027.50	1.967e3
1027.52	1.949e3
1027.53	1.789e3
1027.55	1.273e3
1027.56	1.117e3
1027.57	1.112e3
1027.59	1.312e3
1027.60	1.027e3
1027.62	1.184e3
1027.63	1.432e3
1027.64	1.045e3
1027.66	5.600e2
1027.67	4.390e2
1027.69	1.325e3
1027.70	1.062e3
1027.71	1.028e3
1027.73	1.435e3
1027.74	1.517e3
1027.76	9.900e2
1027.77	1.182e3
1027.78	1.090e3
[truncated: 262,977 more rows]
