# Supplementary material for: Structural insights into chaperone addiction of toxin-antitoxin systems
Source: Nat Commun. 2019 Feb 15;10:782. doi: 10.1038/s41467-019-08747-4 (PMC6377645; doi:10.1038/s41467-019-08747-4)
Supplement: Supplementary file 5 — Supplementary Data 2 [file 41467_2019_8747_MOESM5_ESM.zip › NativeMS-Data/SecB-HigA/SecB-HigA-C4-16eq.txt]

1000.01	1.340e2
1000.02	8.000e1
1000.03	7.300e1
1000.05	1.440e2
1000.06	1.510e2
1000.08	1.090e2
1000.09	1.100e2
1000.10	1.620e2
1000.12	7.700e1
1000.13	1.690e2
1000.15	1.600e2
1000.16	5.700e1
1000.17	1.170e2
1000.19	4.300e1
1000.20	1.300e1
1000.21	1.800e2
1000.23	1.230e2
1000.24	4.700e1
1000.26	1.070e2
1000.27	3.360e2
1000.28	1.050e2
1000.30	1.070e2
1000.31	1.160e2
1000.32	9.500e1
1000.34	1.170e2
1000.35	1.520e2
1000.37	1.560e2
1000.38	1.810e2
1000.39	1.560e2
1000.41	8.200e1
1000.42	3.090e2
1000.44	2.880e2
1000.45	5.020e2
1000.46	3.450e2
1000.48	2.620e2
1000.49	2.100e2
1000.50	2.540e2
1000.52	2.510e2
1000.53	1.580e2
1000.55	1.970e2
1000.56	2.320e2
1000.57	2.800e2
1000.59	1.100e2
1000.60	8.400e1
1000.61	1.790e2
1000.63	1.000e2
1000.64	1.100e2
1000.66	1.020e2
1000.67	9.200e1
1000.68	9.900e1
1000.70	1.490e2
1000.71	9.600e1
1000.72	1.510e2
1000.74	3.500e1
1000.75	5.700e1
1000.77	5.200e1
1000.78	1.590e2
1000.79	1.140e2
1000.81	1.710e2
1000.82	1.390e2
1000.84	1.490e2
1000.85	1.630e2
1000.86	1.990e2
1000.88	2.280e2
1000.89	2.150e2
1000.90	2.640e2
1000.92	1.020e2
1000.93	1.130e2
1000.95	1.910e2
1000.96	1.340e2
1000.97	1.780e2
1000.99	2.570e2
1001.00	1.590e2
1001.01	1.250e2
1001.03	1.750e2
1001.04	1.110e2
1001.06	2.300e1
1001.07	5.200e1
1001.08	3.600e1
1001.10	1.230e2
1001.11	1.090e2
1001.13	1.280e2
1001.14	8.900e1
1001.15	5.000e1
1001.17	9.300e1
1001.18	1.820e2
1001.19	1.990e2
1001.21	1.650e2
1001.22	1.870e2
1001.24	1.340e2
1001.25	1.520e2
1001.26	1.460e2
1001.28	3.700e1
1001.29	1.020e2
1001.30	6.700e1
1001.32	1.030e2
1001.33	1.070e2
1001.35	2.080e2
1001.36	3.940e2
1001.37	3.060e2
1001.39	2.410e2
1001.40	2.040e2
1001.42	2.340e2
1001.43	2.270e2
1001.44	1.880e2
1001.46	3.300e2
1001.47	2.370e2
1001.48	2.100e2
1001.50	3.240e2
1001.51	2.520e2
1001.53	2.930e2
1001.54	1.800e2
1001.55	2.120e2
1001.57	7.900e1
1001.58	8.700e1
1001.59	1.400e2
1001.61	2.090e2
1001.62	1.260e2
1001.64	1.530e2
1001.65	1.890e2
1001.66	1.250e2
1001.68	8.600e1
1001.69	1.050e2
1001.71	1.060e2
1001.72	8.900e1
1001.73	1.060e2
1001.75	8.100e1
1001.76	9.400e1
1001.77	4.100e1
1001.79	5.000e1
1001.80	1.090e2
1001.82	1.370e2
1001.83	1.890e2
1001.84	1.960e2
1001.86	2.460e2
1001.87	9.300e1
1001.88	8.700e1
1001.90	1.440e2
1001.91	7.600e1
1001.93	8.500e1
1001.94	1.480e2
1001.95	1.550e2
1001.97	1.200e2
1001.98	7.000e1
1002.00	6.300e1
1002.01	1.190e2
1002.02	1.720e2
1002.04	8.800e1
1002.05	2.900e1
1002.06	1.690e2
1002.08	1.370e2
1002.09	3.800e1
1002.11	1.800e1
1002.12	2.200e1
1002.13	5.100e1
1002.15	4.900e1
1002.16	1.770e2
1002.18	1.510e2
1002.19	1.610e2
1002.20	3.910e2
1002.22	2.020e2
1002.23	7.100e1
1002.24	5.600e1
1002.26	3.300e1
1002.27	2.100e1
1002.29	3.300e1
1002.30	6.700e1
1002.31	9.700e1
1002.33	1.420e2
1002.34	1.040e2
1002.35	6.500e1
1002.37	2.090e2
1002.38	1.580e2
1002.40	1.900e2
1002.41	2.370e2
1002.42	6.400e1
1002.44	1.990e2
1002.45	2.080e2
1002.47	1.860e2
1002.48	1.760e2
1002.49	2.470e2
1002.51	3.910e2
1002.52	2.260e2
1002.53	2.450e2
1002.55	1.400e2
1002.56	1.560e2
1002.58	2.890e2
1002.59	1.580e2
1002.60	2.020e2
1002.62	1.610e2
1002.63	1.850e2
1002.64	6.500e1
1002.66	2.350e2
1002.67	2.410e2
1002.69	5.500e1
1002.70	1.400e1
1002.71	7.100e1
1002.73	3.200e1
1002.74	2.100e1
1002.76	1.040e2
1002.77	2.250e2
1002.78	1.440e2
1002.80	3.210e2
1002.81	2.090e2
1002.82	4.400e1
1002.84	8.100e1
1002.85	1.070e2
1002.87	1.870e2
1002.88	3.440e2
1002.89	1.470e2
1002.91	8.700e1
1002.92	1.150e2
1002.93	1.030e2
1002.95	7.000e1
1002.96	3.400e1
1002.98	1.130e2
1002.99	1.350e2
1003.00	1.450e2
1003.02	1.020e2
1003.03	1.760e2
1003.05	1.670e2
1003.06	4.800e1
1003.07	2.500e1
1003.09	7.100e1
1003.10	5.200e1
1003.11	5.500e1
1003.13	1.460e2
1003.14	4.800e1
1003.16	1.210e2
1003.17	7.000e1
1003.18	7.700e1
1003.20	1.370e2
1003.21	9.700e1
1003.23	1.170e2
1003.24	1.420e2
1003.25	9.000e1
1003.27	1.940e2
1003.28	1.050e2
1003.29	8.600e1
1003.31	1.070e2
1003.32	1.240e2
1003.34	1.130e2
1003.35	2.490e2
1003.36	8.700e1
1003.38	8.500e1
1003.39	2.410e2
1003.40	2.980e2
1003.42	1.520e2
1003.43	2.570e2
1003.45	2.160e2
1003.46	2.930e2
1003.47	3.150e2
1003.49	1.570e2
1003.50	1.440e2
1003.52	2.190e2
1003.53	1.840e2
1003.54	1.430e2
1003.56	1.740e2
1003.57	1.050e2
1003.58	2.240e2
1003.60	6.800e1
1003.61	9.600e1
1003.63	5.000e1
1003.64	9.100e1
1003.65	1.160e2
1003.67	9.200e1
1003.68	4.100e1
1003.70	7.600e1
1003.71	5.800e1
1003.72	3.300e1
1003.74	4.600e1
1003.75	4.800e1
1003.76	3.600e1
1003.78	4.900e1
1003.79	2.500e1
1003.81	7.200e1
1003.82	8.500e1
1003.83	8.200e1
1003.85	1.020e2
1003.86	4.760e2
1003.88	2.470e2
1003.89	2.820e2
1003.90	3.000e2
1003.92	2.370e2
1003.93	1.960e2
1003.94	2.250e2
1003.96	1.540e2
1003.97	1.550e2
1003.99	1.350e2
1004.00	1.150e2
1004.01	1.120e2
1004.03	6.200e1
1004.04	1.310e2
1004.05	1.030e2
1004.07	6.000e1
1004.08	8.600e1
1004.10	1.300e1
1004.11	7.000e1
1004.12	2.600e1
1004.14	1.540e2
1004.15	7.900e1
1004.17	4.800e1
1004.18	8.400e1
1004.19	1.350e2
1004.21	9.600e1
1004.22	6.500e1
1004.23	5.100e1
1004.25	7.800e1
1004.26	1.410e2
1004.28	1.610e2
1004.29	2.000e1
1004.30	2.800e1
1004.32	8.300e1
1004.33	1.600e2
1004.35	1.600e2
1004.36	2.840e2
1004.37	1.910e2
1004.39	1.920e2
1004.40	1.750e2
1004.41	4.090e2
1004.43	2.920e2
1004.44	2.070e2
1004.46	1.670e2
1004.47	2.170e2
1004.48	4.110e2
1004.50	2.880e2
1004.51	1.430e2
1004.52	1.800e2
1004.54	3.190e2
1004.55	1.980e2
1004.57	1.240e2
1004.58	1.730e2
1004.59	1.570e2
1004.61	1.650e2
1004.62	8.400e1
1004.64	1.090e2
1004.65	8.700e1
1004.66	1.350e2
1004.68	1.420e2
1004.69	3.900e1
1004.70	1.650e2
1004.72	7.800e1
1004.73	8.700e1
1004.75	4.300e1
1004.76	8.200e1
1004.77	5.300e1
1004.79	8.600e1
1004.80	7.100e1
1004.82	1.750e2
1004.83	7.500e1
1004.84	1.040e2
1004.86	9.100e1
1004.87	9.000e1
1004.88	1.300e2
1004.90	1.220e2
1004.91	1.870e2
1004.93	1.370e2
1004.94	1.240e2
1004.95	5.800e1
1004.97	1.710e2
1004.98	1.020e2
1005.00	1.410e2
1005.01	7.300e1
1005.02	1.250e2
1005.04	7.500e1
1005.05	1.050e2
1005.06	8.800e1
1005.08	1.630e2
1005.09	1.510e2
1005.11	1.090e2
1005.12	6.200e1
1005.13	1.300e1
1005.15	2.100e1
1005.16	6.400e1
1005.18	1.920e2
1005.19	1.370e2
1005.20	1.050e2
1005.22	1.130e2
1005.23	3.300e1
1005.24	5.100e1
1005.26	6.900e1
1005.27	1.100e2
1005.29	9.000e1
1005.30	2.240e2
1005.31	1.990e2
1005.33	1.290e2
1005.34	1.060e2
1005.35	1.730e2
1005.37	1.620e2
1005.38	1.860e2
1005.40	1.580e2
1005.41	2.140e2
1005.42	3.080e2
1005.44	3.630e2
1005.45	2.360e2
1005.47	2.720e2
1005.48	2.080e2
1005.49	2.810e2
1005.51	3.050e2
1005.52	1.170e2
1005.53	4.030e2
1005.55	1.690e2
1005.56	1.580e2
1005.58	1.930e2
1005.59	1.940e2
1005.60	6.400e1
1005.62	2.560e2
1005.63	1.160e2
1005.65	1.980e2
1005.66	5.000e1
1005.67	9.500e1
1005.69	6.370e2
1005.70	3.630e2
1005.71	3.550e2
1005.73	4.300e1
1005.74	7.900e1
1005.76	6.100e1
1005.77	5.800e1
1005.78	1.480e2
1005.80	2.350e2
1005.81	9.700e1
1005.83	4.700e1
1005.84	2.710e2
1005.85	2.240e2
1005.87	6.700e1
1005.88	1.620e2
1005.89	1.190e2
1005.91	7.200e1
1005.92	1.780e2
1005.94	3.650e2
1005.95	3.290e2
1005.96	1.140e2
1005.98	1.090e2
1005.99	9.800e1
1006.01	1.130e2
1006.02	8.700e1
1006.03	3.210e2
1006.05	3.160e2
1006.06	1.690e2
1006.07	2.520e2
1006.09	5.090e2
1006.10	1.210e2
1006.12	1.920e2
1006.13	2.480e2
1006.14	1.800e2
1006.16	4.020e2
1006.17	3.730e2
1006.19	1.820e2
1006.20	1.380e2
1006.21	1.010e2
1006.23	2.230e2
1006.24	1.110e2
1006.25	5.700e1
1006.27	8.200e1
1006.28	2.320e2
1006.30	2.070e2
1006.31	1.960e2
1006.32	1.520e2
1006.34	1.220e2
1006.35	5.070e2
1006.37	3.090e2
1006.38	3.410e2
1006.39	1.390e2
1006.41	1.630e2
1006.42	2.650e2
1006.43	1.540e2
1006.45	1.840e2
1006.46	2.630e2
1006.48	2.190e2
1006.49	3.440e2
1006.50	2.530e2
1006.52	2.070e2
1006.53	1.530e2
1006.55	2.110e2
1006.56	1.300e2
1006.57	4.100e2
1006.59	3.650e2
1006.60	8.100e1
1006.61	2.670e2
1006.63	2.480e2
1006.64	2.260e2
1006.66	3.070e2
1006.67	2.090e2
1006.68	1.250e2
1006.70	1.530e2
1006.71	3.390e2
1006.73	2.420e2
1006.74	2.000e1
1006.75	4.800e1
1006.77	1.010e2
1006.78	1.850e2
1006.79	1.600e2
1006.81	1.110e2
1006.82	1.230e2
1006.84	1.000e2
1006.85	7.800e1
1006.86	4.100e1
1006.88	3.300e1
1006.89	4.200e1
1006.91	2.100e2
1006.92	2.090e2
1006.93	1.060e2
1006.95	1.400e2
1006.96	2.470e2
1006.97	3.000e1
1006.99	1.920e2
1007.00	2.310e2
1007.02	2.010e2
1007.03	4.600e1
1007.04	9.800e1
1007.06	1.870e2
1007.07	1.480e2
1007.09	1.280e2
1007.10	1.470e2
1007.11	2.940e2
1007.13	4.000e1
1007.14	8.500e1
1007.15	7.800e1
1007.17	7.500e1
1007.18	5.300e1
1007.20	3.300e1
1007.21	7.900e1
1007.22	1.060e2
1007.24	1.750e2
1007.25	1.670e2
1007.27	8.100e1
1007.28	7.600e1
1007.29	1.690e2
1007.31	1.210e2
1007.32	1.020e2
1007.33	2.500e2
1007.35	2.570e2
1007.36	1.400e2
1007.38	1.860e2
1007.39	1.770e2
1007.40	2.220e2
1007.42	2.040e2
1007.43	1.160e2
1007.45	2.310e2
1007.46	3.730e2
1007.47	4.320e2
1007.49	3.030e2
1007.50	4.800e2
1007.51	3.460e2
1007.53	4.760e2
1007.54	4.280e2
1007.56	5.080e2
1007.57	4.030e2
1007.58	2.660e2
1007.60	1.770e2
1007.61	1.890e2
1007.63	1.020e2
1007.64	7.100e1
1007.65	1.180e2
1007.67	2.700e2
1007.68	1.950e2
1007.69	1.770e2
1007.71	2.300e2
1007.72	1.750e2
1007.74	1.300e2
1007.75	5.400e1
1007.76	4.000e1
1007.78	1.160e2
1007.79	8.700e1
1007.81	5.900e1
1007.82	1.250e2
1007.83	5.500e1
1007.85	4.100e1
1007.86	9.400e1
1007.87	2.630e2
1007.89	6.000e1
1007.90	6.600e1
1007.92	1.750e2
1007.93	8.800e1
1007.94	1.250e2
1007.96	1.960e2
1007.97	2.530e2
1007.99	2.040e2
1008.00	2.260e2
1008.01	2.710e2
1008.03	1.170e2
1008.04	7.400e1
1008.06	9.100e1
1008.07	1.750e2
1008.08	8.900e1
1008.10	1.240e2
1008.11	9.500e1
1008.12	4.600e1
1008.14	6.100e1
1008.15	9.100e1
1008.17	4.100e1
1008.18	4.100e1
1008.19	9.900e1
1008.21	7.000e1
1008.22	1.210e2
1008.24	9.600e1
1008.25	1.790e2
1008.26	2.390e2
1008.28	1.400e2
1008.29	1.110e2
1008.30	1.190e2
1008.32	7.600e1
1008.33	9.400e1
1008.35	6.600e1
1008.36	9.600e1
1008.37	8.500e1
1008.39	1.720e2
1008.40	2.060e2
1008.42	2.040e2
1008.43	1.980e2
1008.44	1.580e2
1008.46	3.570e2
1008.47	4.100e2
1008.48	2.890e2
1008.50	4.150e2
1008.51	4.700e2
1008.53	3.850e2
1008.54	3.460e2
1008.55	4.890e2
1008.57	4.030e2
1008.58	3.030e2
1008.60	1.950e2
1008.61	1.460e2
1008.62	1.370e2
1008.64	6.000e1
1008.65	4.100e1
1008.66	1.100e2
1008.68	1.530e2
1008.69	9.700e1
1008.71	1.140e2
1008.72	4.500e1
1008.73	5.300e1
1008.75	2.060e2
1008.76	5.800e1
1008.78	1.550e2
1008.79	2.010e2
1008.80	1.900e2
1008.82	1.860e2
1008.83	8.000e1
1008.84	2.730e2
1008.86	3.360e2
1008.87	2.440e2
1008.89	1.680e2
1008.90	3.260e2
1008.91	1.430e2
1008.93	1.970e2
1008.94	1.780e2
1008.96	1.100e2
1008.97	2.000e1
1008.98	4.700e1
1009.00	1.400e2
1009.01	2.150e2
1009.03	1.590e2
1009.04	5.990e2
1009.05	2.650e2
1009.07	2.300e2
1009.08	1.110e2
1009.09	1.480e2
1009.11	9.800e1
1009.12	3.800e1
1009.14	1.500e2
1009.15	1.600e2
1009.16	8.000e1
1009.18	4.200e1
1009.19	4.900e1
1009.21	8.100e1
1009.22	8.100e1
1009.23	6.600e1
1009.25	7.600e1
1009.26	2.090e2
1009.27	4.200e1
1009.29	4.900e1
1009.30	1.030e2
1009.32	1.300e2
1009.33	2.450e2
1009.34	2.730e2
1009.36	1.630e2
1009.37	9.600e1
1009.39	7.600e1
1009.40	1.690e2
1009.41	2.540e2
1009.43	2.940e2
1009.44	1.170e2
1009.45	1.370e2
1009.47	1.620e2
1009.48	1.790e2
1009.50	3.110e2
1009.51	2.890e2
1009.52	3.580e2
1009.54	4.680e2
1009.55	4.050e2
1009.57	3.750e2
1009.58	2.990e2
1009.59	1.890e2
1009.61	1.620e2
1009.62	1.450e2
1009.64	1.070e2
1009.65	8.600e1
1009.66	8.300e1
1009.68	1.030e2
1009.69	9.300e1
1009.70	8.300e1
1009.72	1.240e2
1009.73	3.330e2
1009.75	1.700e2
1009.76	1.570e2
1009.77	7.400e1
1009.79	7.300e1
1009.80	1.300e2
1009.82	2.330e2
1009.83	5.100e1
1009.84	7.500e1
1009.86	1.650e2
1009.87	1.150e2
1009.88	9.600e1
1009.90	5.300e1
1009.91	1.150e2
1009.93	1.050e2
1009.94	8.800e1
1009.95	1.930e2
1009.97	1.670e2
1009.98	1.010e2
1010.00	6.100e1
1010.01	1.930e2
1010.02	7.700e1
1010.04	5.200e1
1010.05	7.100e1
1010.07	6.900e1
1010.08	1.110e2
1010.09	5.400e1
1010.11	1.850e2
1010.12	2.390e2
1010.13	1.150e2
1010.15	6.200e1
1010.16	6.900e1
1010.18	6.100e1
1010.19	2.500e1
1010.20	2.170e2
1010.22	1.160e2
1010.23	1.190e2
1010.25	6.300e1
1010.26	1.900e2
1010.27	1.060e2
1010.29	7.300e1
1010.30	1.230e2
1010.31	7.800e1
1010.33	8.100e1
1010.34	9.000e1
1010.36	1.260e2
1010.37	1.480e2
1010.38	1.190e2
1010.40	3.530e2
1010.41	2.430e2
1010.43	1.260e2
1010.44	1.400e2
1010.45	1.550e2
1010.47	2.450e2
1010.48	2.620e2
1010.50	1.820e2
1010.51	2.020e2
1010.52	1.990e2
1010.54	2.340e2
1010.55	2.880e2
1010.56	2.030e2
1010.58	1.480e2
1010.59	2.110e2
1010.61	2.390e2
1010.62	1.840e2
1010.63	1.670e2
1010.65	1.050e2
1010.66	1.090e2
1010.68	6.200e1
1010.69	1.400e2
1010.70	1.580e2
1010.72	4.200e1
1010.73	7.900e1
1010.74	4.300e1
1010.76	2.520e2
1010.77	3.310e2
1010.79	4.100e1
1010.80	1.030e2
1010.81	1.250e2
1010.83	1.210e2
1010.84	1.740e2
1010.86	1.250e2
1010.87	4.400e1
1010.88	2.050e2
1010.90	1.120e2
1010.91	3.700e1
1010.93	7.900e1
1010.94	7.700e1
1010.95	1.010e2
1010.97	1.060e2
1010.98	3.300e1
1010.99	1.300e2
1011.01	1.940e2
1011.02	1.790e2
1011.04	1.630e2
1011.05	2.150e2
1011.06	3.320e2
1011.08	8.400e1
1011.09	1.520e2
1011.11	7.800e1
1011.12	1.900e1
1011.13	7.000e0
1011.15	4.900e1
1011.16	8.500e1
1011.17	8.700e1
1011.19	1.570e2
1011.20	5.200e1
1011.22	1.060e2
1011.23	1.260e2
1011.24	7.500e1
1011.26	8.800e1
1011.27	3.400e1
1011.29	1.540e2
1011.30	1.550e2
1011.31	1.310e2
1011.33	6.900e1
1011.34	2.290e2
1011.36	1.930e2
1011.37	2.800e2
1011.38	2.320e2
1011.40	2.260e2
1011.41	3.230e2
1011.42	2.650e2
1011.44	3.280e2
1011.45	2.230e2
1011.47	3.490e2
1011.48	3.660e2
1011.49	2.380e2
1011.51	1.520e2
1011.52	1.530e2
1011.54	2.940e2
1011.55	2.140e2
1011.56	1.850e2
1011.58	1.080e2
1011.59	1.090e2
1011.61	1.010e2
1011.62	4.400e1
1011.63	5.100e1
1011.65	8.500e1
1011.66	2.270e2
1011.67	1.990e2
1011.69	1.050e2
1011.70	3.400e1
1011.72	1.420e2
1011.73	1.690e2
1011.74	1.980e2
1011.76	3.780e2
1011.77	1.170e2
1011.79	1.440e2
1011.80	1.680e2
1011.81	1.970e2
1011.83	1.720e2
1011.84	1.260e2
1011.86	1.390e2
1011.87	1.390e2
1011.88	1.830e2
1011.90	3.140e2
1011.91	2.410e2
1011.92	2.960e2
1011.94	1.110e2
1011.95	2.280e2
1011.97	2.250e2
1011.98	2.830e2
1011.99	6.900e1
1012.01	8.300e1
1012.02	1.150e2
1012.04	2.770e2
1012.05	6.400e1
1012.06	7.500e1
1012.08	8.100e1
1012.09	4.200e1
1012.10	9.700e1
1012.12	2.190e2
1012.13	1.000e2
1012.15	8.500e1
1012.16	1.760e2
1012.17	8.300e1
1012.19	8.500e1
1012.20	3.500e1
1012.22	4.900e1
1012.23	6.800e1
1012.24	1.270e2
1012.26	1.430e2
1012.27	6.800e1
1012.29	5.600e1
1012.30	1.450e2
1012.31	1.450e2
1012.33	1.120e2
1012.34	5.300e1
1012.35	2.220e2
1012.37	1.650e2
1012.38	1.350e2
1012.40	2.270e2
1012.41	1.770e2
1012.42	2.830e2
1012.44	2.700e2
1012.45	2.660e2
1012.47	3.080e2
1012.48	3.450e2
1012.49	3.030e2
1012.51	3.420e2
1012.52	7.170e2
1012.54	4.260e2
1012.55	3.890e2
1012.56	2.630e2
1012.58	8.400e1
1012.59	2.300e2
1012.60	1.200e2
1012.62	1.540e2
1012.63	2.640e2
1012.65	2.020e2
1012.66	1.670e2
1012.67	3.600e1
1012.69	1.010e2
1012.70	1.120e2
1012.72	1.050e2
1012.73	1.020e2
1012.74	1.420e2
1012.76	6.000e1
1012.77	5.000e1
1012.79	2.000e1
1012.80	4.600e1
1012.81	1.430e2
1012.83	1.170e2
1012.84	9.700e1
1012.85	1.320e2
1012.87	9.500e1
1012.88	1.150e2
1012.90	8.900e1
1012.91	4.900e1
1012.92	1.840e2
1012.94	1.710e2
1012.95	1.110e2
1012.97	1.900e2
1012.98	1.440e2
1012.99	1.900e2
1013.01	3.000e2
1013.02	1.270e2
1013.04	1.740e2
1013.05	1.260e2
1013.06	1.430e2
1013.08	1.840e2
1013.09	6.700e1
1013.10	1.450e2
1013.12	3.800e1
1013.13	7.700e1
1013.15	1.250e2
1013.16	5.300e1
1013.17	4.100e1
1013.19	1.540e2
1013.20	6.500e1
1013.22	1.520e2
1013.23	1.060e2
1013.24	9.500e1
1013.26	1.240e2
1013.27	1.030e2
1013.29	2.280e2
1013.30	1.280e2
1013.31	6.300e1
1013.33	8.600e1
1013.34	9.000e1
1013.35	1.300e2
1013.37	1.610e2
1013.38	1.000e2
1013.40	1.660e2
1013.41	2.910e2
1013.42	2.220e2
1013.44	2.640e2
1013.45	2.290e2
1013.47	3.460e2
1013.48	2.330e2
1013.49	2.940e2
1013.51	2.990e2
1013.52	3.130e2
1013.54	2.520e2
1013.55	2.260e2
1013.56	1.570e2
1013.58	7.900e1
1013.59	1.420e2
1013.60	1.250e2
1013.62	7.600e1
1013.63	1.020e2
1013.65	1.250e2
1013.66	4.520e2
1013.67	2.660e2
1013.69	6.400e1
1013.70	7.800e1
1013.72	5.900e1
1013.73	6.900e1
1013.74	5.700e1
1013.76	9.200e1
1013.77	1.370e2
1013.79	7.400e1
1013.80	8.300e1
1013.81	4.200e1
1013.83	8.400e1
1013.84	8.200e1
1013.85	1.270e2
1013.87	1.670e2
1013.88	1.250e2
1013.90	1.660e2
1013.91	1.400e2
1013.92	1.070e2
1013.94	9.700e1
1013.95	9.500e1
1013.97	1.100e2
1013.98	1.880e2
1013.99	6.800e1
1014.01	1.600e2
1014.02	1.210e2
1014.04	1.490e2
1014.05	1.390e2
1014.06	1.040e2
1014.08	1.910e2
1014.09	5.300e1
1014.11	7.300e1
1014.12	7.800e1
1014.13	8.200e1
1014.15	4.900e1
1014.16	6.700e1
1014.17	1.320e2
1014.19	1.230e2
1014.20	1.340e2
1014.22	2.600e1
1014.23	8.300e1
1014.24	2.160e2
1014.26	1.600e2
1014.27	6.500e1
1014.29	1.460e2
1014.30	3.700e1
1014.31	1.120e2
1014.33	6.800e1
1014.34	5.600e1
1014.36	8.000e1
1014.37	1.560e2
1014.38	3.880e2
1014.40	2.160e2
1014.41	1.960e2
1014.42	2.710e2
1014.44	3.700e2
1014.45	3.120e2
1014.47	2.570e2
1014.48	2.070e2
1014.49	1.470e2
1014.51	2.040e2
1014.52	2.650e2
1014.54	3.620e2
1014.55	2.110e2
1014.56	7.900e1
1014.58	1.400e2
1014.59	1.100e2
1014.61	9.000e1
1014.62	5.300e1
1014.63	2.800e1
1014.65	7.800e1
1014.66	7.000e1
1014.67	3.700e1
1014.69	1.520e2
1014.70	6.000e1
1014.72	7.100e1
1014.73	9.400e1
1014.74	8.700e1
1014.76	7.300e1
1014.77	1.050e2
1014.79	1.200e2
1014.80	1.370e2
1014.81	1.300e2
1014.83	2.880e2
1014.84	2.610e2
1014.86	1.340e2
1014.87	1.570e2
1014.88	1.400e2
1014.90	8.800e1
1014.91	7.900e1
1014.93	1.110e2
1014.94	8.800e1
1014.95	7.400e1
1014.97	1.210e2
1014.98	1.040e2
1014.99	1.730e2
1015.01	1.600e2
1015.02	9.800e1
1015.04	1.070e2
1015.05	1.610e2
1015.06	1.420e2
1015.08	1.320e2
1015.09	3.570e2
1015.11	2.950e2
1015.12	7.800e1
1015.13	8.100e1
1015.15	9.000e1
1015.16	1.450e2
1015.18	6.600e1
1015.19	1.290e2
1015.20	1.550e2
1015.22	1.710e2
1015.23	1.490e2
1015.25	2.520e2
1015.26	6.300e1
1015.27	1.390e2
1015.29	8.200e1
1015.30	6.200e1
1015.31	9.400e1
1015.33	1.160e2
1015.34	2.350e2
1015.36	1.120e2
1015.37	1.740e2
1015.38	1.490e2
1015.40	1.440e2
1015.41	1.580e2
1015.43	3.120e2
1015.44	3.560e2
1015.45	3.010e2
1015.47	1.440e2
1015.48	9.000e1
1015.50	1.820e2
1015.51	2.770e2
1015.52	8.900e1
1015.54	1.940e2
1015.55	2.080e2
1015.56	1.020e2
1015.58	8.800e1
1015.59	2.140e2
1015.61	1.510e2
1015.62	5.300e1
1015.63	8.000e1
1015.65	1.910e2
1015.66	2.260e2
1015.68	1.270e2
1015.69	7.400e1
1015.70	2.700e1
1015.72	1.600e1
1015.73	5.800e1
1015.75	1.800e1
1015.76	2.060e2
1015.77	7.200e1
1015.79	5.900e1
1015.80	9.500e1
1015.82	4.000e1
1015.83	7.400e1
1015.84	1.220e2
1015.86	1.810e2
1015.87	1.340e2
1015.88	1.220e2
1015.90	1.640e2
1015.91	4.000e2
1015.93	1.970e2
1015.94	1.100e2
1015.95	3.200e1
1015.97	1.140e2
1015.98	2.840e2
1016.00	1.280e2
1016.01	5.300e1
1016.02	1.460e2
1016.04	1.330e2
1016.05	1.130e2
1016.07	1.580e2
1016.08	6.500e1
1016.09	9.900e1
1016.11	6.000e1
1016.12	6.000e1
1016.14	8.100e1
1016.15	2.100e1
1016.16	3.200e1
1016.18	1.510e2
1016.19	1.760e2
1016.20	1.130e2
1016.22	5.000e1
1016.23	2.390e2
1016.25	4.300e1
1016.26	6.800e1
1016.27	5.100e1
1016.29	1.970e2
1016.30	1.080e2
1016.32	7.200e1
1016.33	1.100e2
1016.34	1.100e2
1016.36	1.010e2
1016.37	1.280e2
1016.39	1.430e2
1016.40	1.590e2
1016.41	1.190e2
1016.43	2.600e2
1016.44	2.910e2
1016.46	1.950e2
1016.47	8.500e1
1016.48	1.610e2
1016.50	2.530e2
1016.51	1.190e2
1016.52	8.200e1
1016.54	1.600e2
1016.55	1.710e2
1016.57	1.790e2
1016.58	2.640e2
1016.59	1.040e2
1016.61	9.900e1
1016.62	7.100e1
1016.64	4.500e1
1016.65	1.120e2
1016.66	3.300e1
1016.68	3.600e1
1016.69	6.100e1
1016.71	2.700e1
1016.72	8.600e1
1016.73	3.050e2
1016.75	5.700e1
1016.76	6.000e1
1016.78	1.270e2
1016.79	6.000e1
1016.80	2.590e2
1016.82	1.130e2
1016.83	1.100e2
1016.84	5.600e1
1016.86	8.000e0
1016.87	6.800e1
1016.89	9.200e1
1016.90	8.600e1
1016.91	1.840e2
1016.93	1.470e2
1016.94	7.200e1
1016.96	7.700e1
1016.97	2.450e2
1016.98	1.530e2
1017.00	1.270e2
1017.01	8.300e1
1017.03	9.500e1
1017.04	1.230e2
1017.05	1.350e2
1017.07	1.250e2
1017.08	1.450e2
1017.10	3.500e1
1017.11	7.300e1
1017.12	2.010e2
1017.14	1.330e2
1017.15	1.860e2
1017.16	1.000e2
1017.18	1.390e2
1017.19	8.700e1
1017.21	7.100e1
1017.22	6.700e1
1017.23	5.200e1
1017.25	4.600e1
1017.26	1.300e2
1017.28	5.000e1
1017.29	1.530e2
1017.30	1.240e2
1017.32	7.700e1
1017.33	2.040e2
1017.35	1.720e2
1017.36	2.050e2
1017.37	1.350e2
1017.39	1.080e2
1017.40	1.400e2
1017.42	2.230e2
1017.43	2.400e2
1017.44	2.990e2
1017.46	2.190e2
1017.47	1.800e2
1017.48	2.370e2
1017.50	2.480e2
1017.51	3.050e2
1017.53	1.780e2
1017.54	1.350e2
1017.55	2.140e2
1017.57	1.850e2
1017.58	2.660e2
1017.60	8.100e1
1017.61	1.680e2
1017.62	1.690e2
1017.64	9.500e1
1017.65	1.610e2
1017.67	5.600e1
1017.68	6.800e1
1017.69	1.800e1
1017.71	6.600e1
1017.72	5.200e1
1017.74	3.700e1
1017.75	3.400e1
1017.76	5.400e1
1017.78	9.300e1
1017.79	9.500e1
1017.81	1.280e2
1017.82	7.200e1
1017.83	6.600e1
1017.85	4.300e1
1017.86	1.700e1
1017.87	3.300e1
1017.89	1.930e2
1017.90	7.000e1
1017.92	1.650e2
1017.93	7.300e1
1017.94	5.900e1
1017.96	1.160e2
1017.97	2.770e2
1017.99	3.530e2
1018.00	1.010e2
1018.01	4.400e1
1018.03	5.500e1
1018.04	2.600e1
1018.06	5.100e1
1018.07	4.500e1
1018.08	6.000e0
1018.10	4.900e1
1018.11	9.900e1
1018.13	8.900e1
1018.14	6.300e1
1018.15	3.400e1
1018.17	5.900e1
1018.18	1.440e2
1018.20	5.200e1
1018.21	8.900e1
1018.22	9.300e1
1018.24	8.300e1
1018.25	1.630e2
1018.26	1.590e2
1018.28	1.160e2
1018.29	1.040e2
1018.31	1.310e2
1018.32	1.050e2
1018.33	8.800e1
1018.35	1.650e2
1018.36	2.180e2
1018.38	1.130e2
1018.39	4.610e2
1018.40	3.460e2
1018.42	1.960e2
1018.43	1.320e2
1018.45	1.450e2
1018.46	1.840e2
1018.47	2.540e2
1018.49	3.320e2
1018.50	1.640e2
1018.52	1.660e2
1018.53	9.200e1
1018.54	1.490e2
1018.56	1.560e2
1018.57	9.600e1
1018.58	8.100e1
1018.60	8.300e1
1018.61	1.040e2
1018.63	2.700e1
1018.64	9.300e1
1018.65	2.900e1
1018.67	1.020e2
1018.68	1.760e2
1018.70	1.020e2
1018.71	2.800e1
1018.72	1.980e2
1018.74	1.720e2
1018.75	2.740e2
1018.77	1.710e2
1018.78	3.750e2
1018.79	1.600e2
1018.81	1.280e2
1018.82	1.610e2
1018.84	1.420e2
1018.85	1.570e2
1018.86	6.100e1
1018.88	6.000e1
1018.89	1.210e2
1018.91	3.900e1
1018.92	1.070e2
1018.93	2.640e2
1018.95	1.060e2
1018.96	3.100e1
1018.97	1.530e2
1018.99	1.300e2
1019.00	1.290e2
1019.02	1.330e2
1019.03	1.310e2
1019.04	1.690e2
1019.06	1.490e2
1019.07	3.900e1
1019.09	5.000e1
1019.10	2.050e2
1019.11	1.370e2
1019.13	1.950e2
1019.14	3.540e2
1019.16	8.900e1
1019.17	2.800e1
1019.18	1.620e2
1019.20	1.080e2
1019.21	1.940e2
1019.23	1.710e2
1019.24	2.040e2
1019.25	9.800e1
1019.27	9.900e1
1019.28	1.040e2
1019.30	1.840e2
1019.31	1.620e2
1019.32	2.030e2
1019.34	1.210e2
1019.35	1.240e2
1019.37	1.510e2
1019.38	3.150e2
1019.39	5.590e2
1019.41	1.360e2
1019.42	1.170e2
1019.43	2.670e2
1019.45	2.090e2
1019.46	2.440e2
1019.48	5.560e2
1019.49	4.990e2
1019.50	2.340e2
1019.52	3.190e2
1019.53	5.670e2
1019.55	1.900e2
1019.56	1.900e2
1019.57	1.690e2
1019.59	1.570e2
1019.60	2.760e2
1019.62	1.540e2
1019.63	1.310e2
1019.64	1.750e2
1019.66	1.050e2
1019.67	6.400e1
1019.69	6.800e1
1019.70	2.100e2
1019.71	1.640e2
1019.73	4.700e1
1019.74	5.400e1
1019.76	2.310e2
1019.77	1.110e2
1019.78	5.600e1
1019.80	8.400e1
1019.81	6.800e1
1019.82	5.000e1
1019.84	9.000e1
1019.85	5.100e1
1019.87	7.900e1
1019.88	1.430e2
1019.89	1.660e2
1019.91	1.910e2
1019.92	1.020e2
1019.94	1.780e2
1019.95	2.820e2
1019.96	6.800e1
1019.98	1.510e2
1019.99	9.100e1
1020.01	1.460e2
1020.02	5.500e1
1020.03	4.100e1
1020.05	1.310e2
1020.06	8.200e1
1020.08	4.300e1
1020.09	9.300e1
1020.10	1.750e2
1020.12	2.000e2
1020.13	1.210e2
1020.15	8.300e1
1020.16	1.080e2
1020.17	4.300e1
1020.19	1.080e2
1020.20	5.600e1
1020.22	8.500e1
1020.23	2.010e2
1020.24	1.860e2
1020.26	2.340e2
1020.27	1.450e2
1020.28	6.000e1
1020.30	8.600e1
1020.31	2.450e2
1020.33	1.880e2
1020.34	1.090e2
1020.35	9.300e1
1020.37	1.390e2
1020.38	8.800e1
1020.40	8.700e1
1020.41	5.500e1
1020.42	7.000e1
1020.44	1.140e2
1020.45	1.930e2
1020.47	1.600e2
1020.48	1.810e2
1020.49	1.860e2
1020.51	3.350e2
1020.52	2.300e2
1020.54	1.960e2
1020.55	1.170e2
1020.56	8.900e1
1020.58	1.940e2
1020.59	2.610e2
1020.61	1.240e2
1020.62	2.810e2
1020.63	4.800e1
1020.65	7.600e1
1020.66	8.700e1
1020.68	1.580e2
1020.69	5.500e1
1020.70	5.900e1
1020.72	1.020e2
1020.73	1.910e2
1020.74	8.400e1
1020.76	3.500e1
1020.77	6.400e1
1020.79	7.000e1
1020.80	9.500e1
1020.81	4.200e1
1020.83	1.390e2
1020.84	1.610e2
1020.86	2.420e2
1020.87	2.370e2
1020.88	1.250e2
1020.90	1.330e2
1020.91	1.730e2
1020.93	9.500e1
1020.94	6.800e1
1020.95	3.300e1
1020.97	2.300e1
1020.98	8.400e1
1021.00	1.340e2
1021.01	1.300e2
1021.02	7.300e1
1021.04	1.450e2
1021.05	2.800e1
1021.07	4.700e1
1021.08	5.500e1
1021.09	6.500e1
1021.11	4.600e1
1021.12	8.200e1
1021.14	2.500e2
1021.15	1.160e2
1021.16	8.900e1
1021.18	1.190e2
1021.19	1.400e2
1021.21	1.020e2
1021.22	5.200e1
1021.23	5.400e1
1021.25	3.600e1
1021.26	6.700e1
1021.27	1.190e2
1021.29	1.200e2
1021.30	1.460e2
1021.32	2.100e2
1021.33	1.300e2
1021.34	1.050e2
1021.36	2.930e2
1021.37	1.250e2
1021.39	1.410e2
1021.40	9.500e1
1021.41	2.190e2
1021.43	2.760e2
1021.44	1.840e2
1021.46	2.870e2
1021.47	2.740e2
1021.48	1.610e2
1021.50	1.180e2
1021.51	1.410e2
1021.53	3.050e2
1021.54	2.650e2
1021.55	1.410e2
1021.57	1.630e2
1021.58	1.460e2
1021.60	7.300e1
1021.61	5.500e1
1021.62	1.220e2
1021.64	1.110e2
1021.65	7.400e1
1021.67	1.160e2
1021.68	9.700e1
1021.69	1.460e2
1021.71	1.160e2
1021.72	7.900e1
1021.74	1.900e2
1021.75	1.630e2
1021.76	1.740e2
1021.78	1.960e2
1021.79	1.860e2
1021.80	1.030e2
1021.82	3.470e2
1021.83	1.990e2
1021.85	1.180e2
1021.86	2.100e2
1021.87	2.740e2
1021.89	1.950e2
1021.90	2.080e2
1021.92	1.150e2
1021.93	1.670e2
1021.94	7.400e1
1021.96	1.070e2
1021.97	1.440e2
1021.99	1.700e2
1022.00	5.500e1
1022.01	9.400e1
1022.03	9.900e1
1022.04	1.640e2
1022.06	2.960e2
1022.07	1.250e2
1022.08	4.500e1
1022.10	4.800e1
1022.11	1.490e2
1022.13	1.100e2
1022.14	1.120e2
1022.15	2.110e2
1022.17	1.900e1
1022.18	1.170e2
1022.20	2.250e2
1022.21	1.630e2
1022.22	3.600e1
1022.24	7.200e1
1022.25	9.800e1
1022.27	4.500e1
1022.28	1.230e2
1022.29	1.540e2
1022.31	1.090e2
1022.32	1.970e2
1022.33	1.290e2
1022.35	2.590e2
1022.36	1.780e2
1022.38	1.450e2
1022.39	2.000e2
1022.40	1.940e2
1022.42	1.660e2
1022.43	4.780e2
1022.45	5.540e2
1022.46	2.940e2
1022.47	4.570e2
1022.49	3.190e2
1022.50	3.740e2
1022.52	2.840e2
1022.53	1.550e2
1022.54	2.030e2
1022.56	1.610e2
1022.57	1.240e2
1022.59	9.700e1
1022.60	5.200e1
1022.61	1.030e2
1022.63	1.620e2
1022.64	1.410e2
1022.66	7.500e1
1022.67	8.900e1
1022.68	1.340e2
1022.70	9.100e1
1022.71	8.500e1
1022.73	4.800e1
1022.74	1.400e2
1022.75	2.560e2
1022.77	1.540e2
1022.78	3.600e1
1022.80	6.000e1
1022.81	1.060e2
1022.82	1.860e2
1022.84	8.200e1
1022.85	2.730e2
1022.87	2.230e2
1022.88	3.190e2
1022.89	2.530e2
1022.91	2.600e2
1022.92	2.070e2
1022.94	2.330e2
1022.95	2.920e2
1022.96	3.150e2
1022.98	1.390e2
1022.99	2.290e2
1023.00	2.680e2
1023.02	1.700e2
1023.03	1.480e2
1023.05	1.720e2
1023.06	9.200e1
1023.07	3.200e1
1023.09	1.580e2
1023.10	1.600e2
1023.12	2.600e2
1023.13	1.120e2
1023.14	6.700e1
1023.16	6.800e1
1023.17	3.610e2
1023.19	2.230e2
1023.20	2.800e1
1023.21	5.400e1
1023.23	8.700e1
1023.24	5.300e1
1023.26	4.500e1
1023.27	1.210e2
1023.28	1.220e2
1023.30	9.300e1
1023.31	1.450e2
1023.33	1.640e2
1023.34	1.650e2
1023.35	2.210e2
1023.37	2.370e2
1023.38	2.150e2
1023.40	3.080e2
1023.41	2.100e2
1023.42	4.160e2
1023.44	5.510e2
1023.45	3.670e2
1023.47	2.370e2
1023.48	1.870e2
1023.49	3.600e2
1023.51	3.010e2
1023.52	3.430e2
1023.54	3.060e2
1023.55	2.250e2
1023.56	1.540e2
1023.58	1.580e2
1023.59	1.260e2
1023.61	1.900e2
1023.62	1.260e2
1023.63	1.160e2
1023.65	8.200e1
1023.66	4.500e1
1023.67	1.100e2
1023.69	1.800e1
1023.70	5.700e1
1023.72	4.800e1
1023.73	9.000e1
1023.74	2.020e2
1023.76	5.000e0
1023.77	4.200e1
1023.79	7.000e1
1023.80	1.130e2
1023.81	7.800e1
1023.83	2.010e2
1023.84	2.470e2
1023.86	8.700e1
1023.87	1.550e2
1023.88	3.800e1
1023.90	1.210e2
1023.91	1.220e2
1023.93	1.210e2
1023.94	2.690e2
1023.95	2.340e2
1023.97	1.980e2
1023.98	2.750e2
1024.00	2.600e2
1024.01	1.290e2
1024.02	3.400e1
1024.04	1.600e1
1024.05	1.320e2
1024.07	1.320e2
1024.08	7.100e1
1024.09	1.450e2
1024.11	1.440e2
1024.12	1.490e2
1024.14	2.410e2
1024.15	1.130e2
1024.16	1.090e2
1024.18	1.010e2
1024.19	1.570e2
1024.21	5.100e1
1024.22	1.280e2
1024.23	3.300e1
1024.25	9.200e1
1024.26	4.700e1
1024.28	5.300e1
1024.29	2.010e2
1024.30	1.120e2
1024.32	7.500e1
1024.33	6.600e1
1024.35	7.500e1
1024.36	1.050e2
1024.37	2.260e2
1024.39	3.280e2
1024.40	2.230e2
1024.42	1.560e2
1024.43	3.850e2
1024.44	4.350e2
1024.46	2.080e2
1024.47	2.790e2
1024.48	1.660e2
1024.50	3.650e2
1024.51	2.870e2
1024.53	3.900e2
1024.54	2.710e2
1024.55	2.340e2
1024.57	1.740e2
1024.58	1.360e2
1024.60	1.190e2
1024.61	2.370e2
1024.62	1.280e2
1024.64	1.370e2
1024.65	6.100e1
1024.67	1.270e2
1024.68	1.340e2
1024.69	2.310e2
1024.71	1.140e2
1024.72	5.300e1
1024.74	2.260e2
1024.75	1.680e2
1024.76	1.810e2
1024.78	1.800e2
1024.79	7.000e1
1024.81	6.400e1
1024.82	2.500e1
1024.83	6.500e1
1024.85	2.690e2
1024.86	3.950e2
1024.88	1.490e2
1024.89	2.510e2
1024.90	9.200e1
1024.92	1.240e2
1024.93	2.070e2
1024.95	2.870e2
1024.96	2.540e2
1024.97	8.000e1
1024.99	2.900e1
1025.00	8.400e1
1025.02	8.800e1
1025.03	5.800e1
1025.04	1.110e2
1025.06	7.800e1
1025.07	8.900e1
1025.09	1.450e2
1025.10	5.700e1
1025.11	1.840e2
1025.13	4.210e2
1025.14	2.750e2
1025.16	2.000e2
1025.17	8.200e1
1025.18	8.200e1
1025.20	7.200e1
1025.21	1.300e1
1025.23	6.800e1
1025.24	1.090e2
1025.25	1.280e2
1025.27	1.870e2
1025.28	4.700e1
1025.30	1.070e2
1025.31	7.700e1
1025.32	2.900e1
1025.34	8.400e1
1025.35	1.620e2
1025.36	1.580e2
1025.38	1.370e2
1025.39	1.850e2
1025.41	1.780e2
1025.42	1.220e2
1025.43	1.940e2
1025.45	3.310e2
1025.46	3.270e2
1025.48	2.540e2
1025.49	2.550e2
1025.50	5.880e2
1025.52	3.500e2
1025.53	2.210e2
1025.55	3.560e2
1025.56	2.370e2
1025.57	1.750e2
1025.59	9.900e1
1025.60	1.340e2
1025.62	1.800e2
1025.63	1.090e2
1025.64	5.800e1
1025.66	1.820e2
1025.67	1.950e2
1025.69	1.270e2
1025.70	8.700e1
1025.71	7.900e1
1025.73	6.900e1
1025.74	1.570e2
1025.76	4.400e1
1025.77	2.900e1
1025.78	9.500e1
1025.80	1.440e2
1025.81	7.500e1
1025.83	1.800e1
1025.84	8.300e1
1025.85	5.400e1
1025.87	1.150e2
1025.88	1.460e2
1025.90	1.170e2
1025.91	1.540e2
1025.92	8.900e1
1025.94	4.300e1
1025.95	5.200e1
1025.97	5.500e1
1025.98	1.290e2
1025.99	2.990e2
1026.01	1.160e2
1026.02	9.500e1
1026.04	1.450e2
1026.05	1.060e2
1026.06	1.050e2
1026.08	1.140e2
1026.09	6.000e1
1026.11	5.200e1
1026.12	5.000e1
1026.13	1.070e2
1026.15	1.130e2
1026.16	9.200e1
1026.18	1.370e2
1026.19	1.510e2
1026.20	9.400e1
1026.22	4.600e1
1026.23	1.150e2
1026.25	7.000e1
1026.26	8.100e1
1026.27	1.210e2
1026.29	2.470e2
1026.30	1.140e2
1026.32	1.530e2
1026.33	1.630e2
1026.34	1.290e2
1026.36	4.260e2
1026.37	5.800e1
1026.39	1.050e2
1026.40	1.280e2
1026.41	1.460e2
1026.43	1.650e2
1026.44	2.840e2
1026.46	1.010e2
1026.47	2.390e2
1026.48	3.250e2
1026.50	3.720e2
1026.51	1.640e2
1026.53	1.230e2
1026.54	1.400e2
1026.55	3.120e2
1026.57	2.340e2
1026.58	3.260e2
1026.60	2.170e2
1026.61	1.440e2
1026.62	1.200e2
1026.64	9.800e1
1026.65	1.040e2
1026.67	1.170e2
1026.68	1.130e2
1026.69	1.600e2
1026.71	1.320e2
1026.72	5.400e1
1026.73	9.200e1
1026.75	2.400e2
1026.76	1.580e2
1026.78	1.310e2
1026.79	1.490e2
1026.80	8.400e1
1026.82	1.530e2
1026.83	2.040e2
1026.85	8.400e1
1026.86	5.300e1
1026.87	7.800e1
1026.89	2.240e2
1026.90	7.200e1
1026.92	1.040e2
1026.93	6.700e1
1026.94	6.700e1
1026.96	1.410e2
1026.97	5.200e1
1026.99	2.800e1
1027.00	2.000e2
1027.01	1.740e2
1027.03	1.700e2
1027.04	1.410e2
1027.06	6.300e1
1027.07	1.110e2
1027.08	1.070e2
1027.10	1.400e2
1027.11	7.500e1
1027.13	4.100e1
1027.14	2.500e1
1027.15	7.900e1
1027.17	1.300e2
1027.18	5.500e1
1027.20	1.590e2
1027.21	3.240e2
1027.22	2.000e2
1027.24	7.800e1
1027.25	2.330e2
1027.27	4.010e2
1027.28	2.330e2
1027.29	1.040e2
1027.31	1.710e2
1027.32	1.750e2
1027.34	9.300e1
1027.35	1.500e2
1027.36	1.600e2
1027.38	6.300e1
1027.39	1.230e2
1027.41	4.780e2
1027.42	2.000e2
1027.43	7.600e1
1027.45	1.190e2
1027.46	1.760e2
1027.48	1.400e2
1027.49	2.210e2
1027.50	3.090e2
1027.52	1.590e2
1027.53	3.120e2
1027.55	3.130e2
1027.56	2.630e2
1027.57	2.000e2
1027.59	1.170e2
1027.60	3.410e2
1027.62	1.890e2
1027.63	3.800e1
1027.64	1.090e2
1027.66	6.500e1
1027.67	7.400e1
1027.69	1.510e2
1027.70	9.000e1
1027.71	4.700e1
1027.73	1.680e2
1027.74	1.590e2
1027.76	8.200e1
1027.77	1.900e2
1027.78	9.800e1
[truncated: 262,977 more rows]
