# Supplementary material for: Structural insights into chaperone addiction of toxin-antitoxin systems
Source: Nat Commun. 2019 Feb 15;10:782. doi: 10.1038/s41467-019-08747-4 (PMC6377645; doi:10.1038/s41467-019-08747-4)
Supplement: Supplementary file 5 — Supplementary Data 2 [file 41467_2019_8747_MOESM5_ESM.zip › NativeMS-Data/SecB-HigA/SecB-HigA-C4-1eq.txt]

1000.01	5.580e2
1000.02	3.030e2
1000.03	3.060e2
1000.05	2.590e2
1000.06	3.950e2
1000.08	3.140e2
1000.09	2.500e2
1000.10	1.460e2
1000.12	1.900e2
1000.13	3.530e2
1000.15	6.180e2
1000.16	2.900e2
1000.17	1.850e2
1000.19	2.140e2
1000.20	5.360e2
1000.21	2.840e2
1000.23	2.880e2
1000.24	3.540e2
1000.26	2.720e2
1000.27	1.740e2
1000.28	4.460e2
1000.30	5.400e2
1000.31	6.380e2
1000.32	9.200e1
1000.34	3.070e2
1000.35	4.250e2
1000.37	2.480e2
1000.38	2.260e2
1000.39	2.720e2
1000.41	1.450e2
1000.42	2.030e2
1000.44	1.290e2
1000.45	3.100e2
1000.46	1.730e2
1000.48	4.990e2
1000.49	4.270e2
1000.50	2.380e2
1000.52	2.200e2
1000.53	2.620e2
1000.55	7.670e2
1000.56	8.070e2
1000.57	2.810e2
1000.59	3.950e2
1000.60	4.080e2
1000.61	4.580e2
1000.63	3.380e2
1000.64	2.380e2
1000.66	3.150e2
1000.67	3.550e2
1000.68	3.380e2
1000.70	4.930e2
1000.71	2.700e2
1000.72	2.140e2
1000.74	2.860e2
1000.75	9.800e1
1000.77	1.230e2
1000.78	2.400e2
1000.79	1.820e2
1000.81	1.900e2
1000.82	1.730e2
1000.84	3.000e2
1000.85	2.880e2
1000.86	1.310e2
1000.88	1.710e2
1000.89	3.650e2
1000.90	7.700e1
1000.92	1.930e2
1000.93	2.640e2
1000.95	2.570e2
1000.96	3.610e2
1000.97	3.680e2
1000.99	2.720e2
1001.00	2.440e2
1001.01	3.730e2
1001.03	2.830e2
1001.04	2.450e2
1001.06	1.950e2
1001.07	2.810e2
1001.08	1.140e2
1001.10	3.700e2
1001.11	4.230e2
1001.13	4.220e2
1001.14	1.370e2
1001.15	2.090e2
1001.17	8.200e1
1001.18	1.360e2
1001.19	3.260e2
1001.21	1.410e2
1001.22	1.660e2
1001.24	8.100e1
1001.25	1.920e2
1001.26	1.620e2
1001.28	3.160e2
1001.29	1.850e2
1001.30	5.800e2
1001.32	2.500e2
1001.33	3.440e2
1001.35	1.970e2
1001.36	3.030e2
1001.37	1.260e2
1001.39	4.220e2
1001.40	7.770e2
1001.42	3.810e2
1001.43	5.430e2
1001.44	3.320e2
1001.46	2.050e2
1001.47	1.330e2
1001.48	1.090e2
1001.50	2.730e2
1001.51	2.420e2
1001.53	4.010e2
1001.54	5.120e2
1001.55	2.790e2
1001.57	2.860e2
1001.58	5.210e2
1001.59	4.370e2
1001.61	5.320e2
1001.62	3.330e2
1001.64	3.720e2
1001.65	6.390e2
1001.66	1.740e2
1001.68	6.010e2
1001.69	4.460e2
1001.71	3.860e2
1001.72	1.040e2
1001.73	1.240e2
1001.75	2.760e2
1001.76	2.760e2
1001.77	4.770e2
1001.79	3.880e2
1001.80	2.230e2
1001.82	1.820e2
1001.83	3.240e2
1001.84	4.590e2
1001.86	2.550e2
1001.87	2.490e2
1001.88	6.410e2
1001.90	4.220e2
1001.91	3.130e2
1001.93	4.500e2
1001.94	2.800e2
1001.95	2.730e2
1001.97	4.730e2
1001.98	4.110e2
1002.00	1.190e2
1002.01	2.450e2
1002.02	1.040e2
1002.04	1.030e2
1002.05	4.040e2
1002.06	3.690e2
1002.08	3.770e2
1002.09	4.150e2
1002.11	2.660e2
1002.12	3.120e2
1002.13	1.960e2
1002.15	2.930e2
1002.16	6.320e2
1002.18	8.690e2
1002.19	3.140e2
1002.20	8.090e2
1002.22	4.590e2
1002.23	3.290e2
1002.24	3.300e2
1002.26	2.870e2
1002.27	4.520e2
1002.29	2.750e2
1002.30	2.620e2
1002.31	3.240e2
1002.33	3.020e2
1002.34	3.150e2
1002.35	2.640e2
1002.37	4.010e2
1002.38	3.350e2
1002.40	3.780e2
1002.41	3.400e2
1002.42	2.420e2
1002.44	3.170e2
1002.45	5.730e2
1002.47	7.210e2
1002.48	7.740e2
1002.49	3.560e2
1002.51	4.730e2
1002.52	3.430e2
1002.53	4.700e2
1002.55	4.490e2
1002.56	2.620e2
1002.58	2.180e2
1002.59	1.620e2
1002.60	4.590e2
1002.62	4.780e2
1002.63	2.530e2
1002.64	1.140e2
1002.66	3.010e2
1002.67	3.610e2
1002.69	2.420e2
1002.70	3.550e2
1002.71	3.200e2
1002.73	3.150e2
1002.74	2.980e2
1002.76	3.310e2
1002.77	2.770e2
1002.78	7.200e1
1002.80	3.340e2
1002.81	2.660e2
1002.82	3.980e2
1002.84	2.350e2
1002.85	1.990e2
1002.87	1.530e2
1002.88	2.030e2
1002.89	2.890e2
1002.91	3.350e2
1002.92	2.390e2
1002.93	1.210e2
1002.95	2.050e2
1002.96	4.800e2
1002.98	3.870e2
1002.99	4.800e2
1003.00	4.840e2
1003.02	3.520e2
1003.03	2.280e2
1003.05	2.540e2
1003.06	3.420e2
1003.07	1.120e2
1003.09	2.650e2
1003.10	2.630e2
1003.11	1.970e2
1003.13	4.620e2
1003.14	4.890e2
1003.16	2.690e2
1003.17	6.560e2
1003.18	1.400e2
1003.20	3.860e2
1003.21	4.580e2
1003.23	5.180e2
1003.24	1.800e2
1003.25	5.370e2
1003.27	5.520e2
1003.28	7.470e2
1003.29	3.640e2
1003.31	2.930e2
1003.32	2.820e2
1003.34	4.680e2
1003.35	2.590e2
1003.36	6.600e2
1003.38	3.860e2
1003.39	2.270e2
1003.40	2.270e2
1003.42	3.430e2
1003.43	1.540e2
1003.45	6.080e2
1003.46	6.020e2
1003.47	3.310e2
1003.49	1.820e2
1003.50	3.140e2
1003.52	1.620e2
1003.53	3.530e2
1003.54	5.640e2
1003.56	3.280e2
1003.57	4.550e2
1003.58	4.210e2
1003.60	2.530e2
1003.61	3.390e2
1003.63	2.950e2
1003.64	3.770e2
1003.65	3.370e2
1003.67	2.530e2
1003.68	4.410e2
1003.70	7.580e2
1003.71	2.870e2
1003.72	1.990e2
1003.74	2.120e2
1003.75	2.100e2
1003.76	1.450e2
1003.78	4.160e2
1003.79	3.290e2
1003.81	3.250e2
1003.82	4.660e2
1003.83	3.540e2
1003.85	6.500e1
1003.86	7.200e1
1003.88	5.030e2
1003.89	2.660e2
1003.90	5.240e2
1003.92	1.850e2
1003.93	1.490e2
1003.94	1.780e2
1003.96	2.760e2
1003.97	3.810e2
1003.99	2.200e2
1004.00	5.170e2
1004.01	5.030e2
1004.03	4.180e2
1004.04	2.330e2
1004.05	2.500e2
1004.07	2.520e2
1004.08	2.430e2
1004.10	1.500e2
1004.11	1.600e2
1004.12	2.070e2
1004.14	4.950e2
1004.15	2.850e2
1004.17	6.570e2
1004.18	2.140e2
1004.19	2.250e2
1004.21	4.690e2
1004.22	2.210e2
1004.23	1.960e2
1004.25	2.180e2
1004.26	1.220e2
1004.28	1.670e2
1004.29	4.540e2
1004.30	5.500e2
1004.32	2.420e2
1004.33	5.980e2
1004.35	3.780e2
1004.36	2.420e2
1004.37	3.330e2
1004.39	2.150e2
1004.40	2.880e2
1004.41	2.620e2
1004.43	2.020e2
1004.44	1.730e2
1004.46	3.980e2
1004.47	5.370e2
1004.48	5.990e2
1004.50	3.310e2
1004.51	2.670e2
1004.52	4.240e2
1004.54	6.820e2
1004.55	1.240e2
1004.57	1.480e2
1004.58	3.620e2
1004.59	4.220e2
1004.61	8.110e2
1004.62	5.390e2
1004.64	1.970e2
1004.65	1.870e2
1004.66	2.210e2
1004.68	2.040e2
1004.69	2.100e2
1004.70	1.690e2
1004.72	1.320e2
1004.73	2.520e2
1004.75	5.820e2
1004.76	5.720e2
1004.77	3.840e2
1004.79	1.160e2
1004.80	1.100e2
1004.82	2.900e2
1004.83	3.010e2
1004.84	1.660e2
1004.86	6.100e2
1004.87	2.790e2
1004.88	2.790e2
1004.90	1.780e2
1004.91	2.300e2
1004.93	2.930e2
1004.94	2.070e2
1004.95	1.580e2
1004.97	5.570e2
1004.98	4.710e2
1005.00	1.390e2
1005.01	5.490e2
1005.02	2.720e2
1005.04	2.940e2
1005.05	2.140e2
1005.06	4.860e2
1005.08	3.740e2
1005.09	4.300e2
1005.11	3.160e2
1005.12	2.750e2
1005.13	3.800e2
1005.15	3.480e2
1005.16	2.710e2
1005.18	1.600e2
1005.19	1.120e2
1005.20	2.220e2
1005.22	4.200e2
1005.23	7.890e2
1005.24	2.850e2
1005.26	2.180e2
1005.27	5.320e2
1005.29	4.320e2
1005.30	5.430e2
1005.31	4.180e2
1005.33	1.590e2
1005.34	2.900e2
1005.35	1.630e2
1005.37	4.100e2
1005.38	3.730e2
1005.40	2.940e2
1005.41	4.820e2
1005.42	3.970e2
1005.44	2.210e2
1005.45	2.970e2
1005.47	1.840e2
1005.48	2.350e2
1005.49	4.910e2
1005.51	8.910e2
1005.52	7.100e2
1005.53	3.590e2
1005.55	5.900e2
1005.56	6.520e2
1005.58	3.670e2
1005.59	3.820e2
1005.60	2.860e2
1005.62	4.130e2
1005.63	6.690e2
1005.65	2.990e2
1005.66	5.320e2
1005.67	7.540e2
1005.69	7.190e2
1005.70	6.590e2
1005.71	8.410e2
1005.73	9.460e2
1005.74	5.280e2
1005.76	5.240e2
1005.77	6.280e2
1005.78	7.010e2
1005.80	8.470e2
1005.81	1.005e3
1005.83	7.340e2
1005.84	5.640e2
1005.85	5.130e2
1005.87	6.670e2
1005.88	6.290e2
1005.89	1.020e3
1005.91	6.950e2
1005.92	9.770e2
1005.94	5.080e2
1005.95	6.330e2
1005.96	3.850e2
1005.98	3.670e2
1005.99	8.750e2
1006.01	1.226e3
1006.02	1.461e3
1006.03	1.399e3
1006.05	9.610e2
1006.06	1.451e3
1006.07	7.260e2
1006.09	6.720e2
1006.10	4.500e2
1006.12	5.000e2
1006.13	5.590e2
1006.14	1.186e3
1006.16	1.044e3
1006.17	1.271e3
1006.19	1.267e3
1006.20	9.430e2
1006.21	1.507e3
1006.23	1.097e3
1006.24	9.000e2
1006.25	9.730e2
1006.27	1.492e3
1006.28	1.288e3
1006.30	7.260e2
1006.31	1.185e3
1006.32	1.331e3
1006.34	1.105e3
1006.35	1.007e3
1006.37	9.990e2
1006.38	1.067e3
1006.39	1.725e3
1006.41	7.900e2
1006.42	2.111e3
1006.43	7.750e2
1006.45	2.770e2
1006.46	6.690e2
1006.48	5.280e2
1006.49	8.430e2
1006.50	3.260e2
1006.52	5.990e2
1006.53	7.650e2
1006.55	7.600e2
1006.56	1.242e3
1006.57	1.126e3
1006.59	1.040e3
1006.60	6.450e2
1006.61	5.770e2
1006.63	2.780e2
1006.64	2.620e2
1006.66	6.570e2
1006.67	6.270e2
1006.68	6.180e2
1006.70	6.420e2
1006.71	7.410e2
1006.73	4.800e2
1006.74	2.490e2
1006.75	5.130e2
1006.77	6.500e2
1006.78	8.500e2
1006.79	1.460e2
1006.81	3.310e2
1006.82	1.570e2
1006.84	2.350e2
1006.85	7.320e2
1006.86	6.810e2
1006.88	5.880e2
1006.89	3.940e2
1006.91	3.580e2
1006.92	1.890e2
1006.93	1.970e2
1006.95	4.790e2
1006.96	4.860e2
1006.97	3.040e2
1006.99	6.540e2
1007.00	2.920e2
1007.02	5.000e2
1007.03	3.210e2
1007.04	1.620e2
1007.06	1.700e2
1007.07	5.120e2
1007.09	2.910e2
1007.10	3.980e2
1007.11	2.990e2
1007.13	4.260e2
1007.14	3.500e2
1007.15	2.280e2
1007.17	3.740e2
1007.18	3.270e2
1007.20	7.930e2
1007.21	3.690e2
1007.22	5.960e2
1007.24	6.380e2
1007.25	2.830e2
1007.27	4.890e2
1007.28	4.830e2
1007.29	3.510e2
1007.31	3.840e2
1007.32	4.470e2
1007.33	2.700e2
1007.35	3.530e2
1007.36	6.500e2
1007.38	1.015e3
1007.39	5.830e2
1007.40	2.850e2
1007.42	3.470e2
1007.43	5.130e2
1007.45	7.110e2
1007.46	9.200e2
1007.47	3.730e2
1007.49	5.780e2
1007.50	5.200e2
1007.51	3.480e2
1007.53	7.590e2
1007.54	5.000e2
1007.56	1.740e2
1007.57	3.660e2
1007.58	3.250e2
1007.60	6.030e2
1007.61	4.410e2
1007.63	3.340e2
1007.64	6.470e2
1007.65	5.110e2
1007.67	6.620e2
1007.68	8.660e2
1007.69	5.740e2
1007.71	3.730e2
1007.72	7.040e2
1007.74	7.630e2
1007.75	2.590e2
1007.76	6.560e2
1007.78	3.690e2
1007.79	4.140e2
1007.81	1.330e2
1007.82	5.540e2
1007.83	5.680e2
1007.85	6.010e2
1007.86	3.700e2
1007.87	5.510e2
1007.89	5.070e2
1007.90	3.930e2
1007.92	8.230e2
1007.93	5.330e2
1007.94	5.350e2
1007.96	3.100e2
1007.97	2.160e2
1007.99	2.830e2
1008.00	6.010e2
1008.01	7.150e2
1008.03	5.480e2
1008.04	4.540e2
1008.06	5.470e2
1008.07	3.750e2
1008.08	3.980e2
1008.10	5.640e2
1008.11	4.730e2
1008.12	3.400e2
1008.14	2.860e2
1008.15	1.740e2
1008.17	1.470e2
1008.18	1.230e2
1008.19	7.150e2
1008.21	5.880e2
1008.22	5.200e2
1008.24	2.180e2
1008.25	4.060e2
1008.26	6.630e2
1008.28	6.100e2
1008.29	5.560e2
1008.30	6.930e2
1008.32	2.160e2
1008.33	2.950e2
1008.35	3.450e2
1008.36	6.820e2
1008.37	3.340e2
1008.39	4.120e2
1008.40	3.860e2
1008.42	2.240e2
1008.43	1.390e2
1008.44	5.560e2
1008.46	5.280e2
1008.47	4.930e2
1008.48	3.970e2
1008.50	2.880e2
1008.51	3.570e2
1008.53	5.370e2
1008.54	6.400e2
1008.55	3.780e2
1008.57	5.810e2
1008.58	6.500e2
1008.60	5.470e2
1008.61	4.600e2
1008.62	5.720e2
1008.64	6.330e2
1008.65	8.010e2
1008.66	8.420e2
1008.68	4.180e2
1008.69	2.680e2
1008.71	3.710e2
1008.72	2.910e2
1008.73	5.480e2
1008.75	4.050e2
1008.76	4.640e2
1008.78	2.970e2
1008.79	2.720e2
1008.80	1.900e2
1008.82	2.090e2
1008.83	2.980e2
1008.84	3.710e2
1008.86	1.750e2
1008.87	1.060e2
1008.89	5.530e2
1008.90	2.640e2
1008.91	2.040e2
1008.93	3.180e2
1008.94	1.770e2
1008.96	5.390e2
1008.97	3.450e2
1008.98	2.620e2
1009.00	3.990e2
1009.01	4.960e2
1009.03	2.080e2
1009.04	4.460e2
1009.05	3.340e2
1009.07	3.350e2
1009.08	5.390e2
1009.09	3.630e2
1009.11	3.550e2
1009.12	2.030e2
1009.14	3.510e2
1009.15	3.190e2
1009.16	6.100e1
1009.18	5.390e2
1009.19	7.680e2
1009.21	3.640e2
1009.22	7.260e2
1009.23	3.760e2
1009.25	1.600e2
1009.26	2.700e2
1009.27	1.060e2
1009.29	4.930e2
1009.30	3.790e2
1009.32	2.470e2
1009.33	2.630e2
1009.34	4.400e2
1009.36	7.890e2
1009.37	5.220e2
1009.39	8.030e2
1009.40	1.660e2
1009.41	2.230e2
1009.43	3.150e2
1009.44	2.120e2
1009.45	2.400e2
1009.47	3.260e2
1009.48	1.650e2
1009.50	2.810e2
1009.51	4.620e2
1009.52	2.890e2
1009.54	2.670e2
1009.55	7.460e2
1009.57	4.400e2
1009.58	2.400e2
1009.59	3.930e2
1009.61	1.770e2
1009.62	1.130e2
1009.64	1.990e2
1009.65	4.250e2
1009.66	3.180e2
1009.68	6.160e2
1009.69	6.810e2
1009.70	4.450e2
1009.72	2.040e2
1009.73	1.490e2
1009.75	3.430e2
1009.76	3.710e2
1009.77	3.960e2
1009.79	3.830e2
1009.80	4.200e2
1009.82	1.960e2
1009.83	2.180e2
1009.84	2.690e2
1009.86	3.370e2
1009.87	1.370e2
1009.88	3.440e2
1009.90	1.840e2
1009.91	1.560e2
1009.93	2.360e2
1009.94	4.830e2
1009.95	3.020e2
1009.97	3.360e2
1009.98	4.000e2
1010.00	3.790e2
1010.01	4.710e2
1010.02	3.750e2
1010.04	4.080e2
1010.05	3.530e2
1010.07	3.540e2
1010.08	2.690e2
1010.09	2.770e2
1010.11	3.780e2
1010.12	3.640e2
1010.13	3.000e2
1010.15	1.610e2
1010.16	4.120e2
1010.18	5.160e2
1010.19	4.440e2
1010.20	4.010e2
1010.22	3.710e2
1010.23	7.130e2
1010.25	5.980e2
1010.26	2.090e2
1010.27	1.670e2
1010.29	4.210e2
1010.30	2.470e2
1010.31	3.660e2
1010.33	6.190e2
1010.34	4.910e2
1010.36	2.190e2
1010.37	2.560e2
1010.38	4.070e2
1010.40	3.470e2
1010.41	6.800e2
1010.43	3.270e2
1010.44	2.420e2
1010.45	1.980e2
1010.47	3.000e2
1010.48	4.240e2
1010.50	3.280e2
1010.51	4.140e2
1010.52	3.920e2
1010.54	3.960e2
1010.55	3.380e2
1010.56	2.450e2
1010.58	4.290e2
1010.59	3.300e2
1010.61	6.220e2
1010.62	5.190e2
1010.63	3.420e2
1010.65	2.410e2
1010.66	1.490e2
1010.68	5.670e2
1010.69	2.770e2
1010.70	2.170e2
1010.72	2.700e2
1010.73	5.170e2
1010.74	3.580e2
1010.76	2.080e2
1010.77	3.800e2
1010.79	3.260e2
1010.80	2.800e2
1010.81	4.550e2
1010.83	6.520e2
1010.84	5.760e2
1010.86	1.430e2
1010.87	1.530e2
1010.88	1.430e2
1010.90	1.570e2
1010.91	4.640e2
1010.93	5.880e2
1010.94	2.650e2
1010.95	1.340e2
1010.97	5.210e2
1010.98	5.240e2
1010.99	5.450e2
1011.01	1.110e3
1011.02	8.320e2
1011.04	4.810e2
1011.05	1.820e2
1011.06	6.720e2
1011.08	4.850e2
1011.09	6.800e2
1011.11	3.300e2
1011.12	2.760e2
1011.13	5.230e2
1011.15	5.310e2
1011.16	7.460e2
1011.17	1.037e3
1011.19	6.390e2
1011.20	5.220e2
1011.22	3.730e2
1011.23	8.330e2
1011.24	7.710e2
1011.26	1.943e3
1011.27	1.258e3
1011.29	1.189e3
1011.30	6.640e2
1011.31	4.040e2
1011.33	6.440e2
1011.34	7.410e2
1011.36	9.110e2
1011.37	8.660e2
1011.38	5.590e2
1011.40	9.530e2
1011.41	1.492e3
1011.42	1.217e3
1011.44	7.200e2
1011.45	1.021e3
1011.47	7.950e2
1011.48	3.450e2
1011.49	7.110e2
1011.51	9.010e2
1011.52	7.690e2
1011.54	1.009e3
1011.55	9.060e2
1011.56	6.980e2
1011.58	5.680e2
1011.59	5.790e2
1011.61	6.570e2
1011.62	8.460e2
1011.63	8.140e2
1011.65	4.950e2
1011.66	6.090e2
1011.67	4.000e2
1011.69	2.440e2
1011.70	6.590e2
1011.72	1.101e3
1011.73	1.230e2
1011.74	1.180e2
1011.76	2.860e2
1011.77	7.680e2
1011.79	8.200e2
1011.80	5.530e2
1011.81	3.190e2
1011.83	5.170e2
1011.84	3.600e2
1011.86	3.470e2
1011.87	3.510e2
1011.88	1.530e2
1011.90	3.690e2
1011.91	2.700e2
1011.92	4.330e2
1011.94	1.114e3
1011.95	5.680e2
1011.97	2.120e2
1011.98	4.680e2
1011.99	4.050e2
1012.01	2.660e2
1012.02	4.150e2
1012.04	7.110e2
1012.05	3.890e2
1012.06	3.300e2
1012.08	2.310e2
1012.09	2.600e2
1012.10	3.370e2
1012.12	1.000e2
1012.13	1.520e2
1012.15	1.860e2
1012.16	5.920e2
1012.17	5.940e2
1012.19	8.900e1
1012.20	4.780e2
1012.22	5.880e2
1012.23	2.400e2
1012.24	3.130e2
1012.26	3.950e2
1012.27	3.690e2
1012.29	3.100e2
1012.30	3.090e2
1012.31	2.080e2
1012.33	3.690e2
1012.34	6.730e2
1012.35	4.530e2
1012.37	4.120e2
1012.38	5.210e2
1012.40	4.540e2
1012.41	2.190e2
1012.42	3.250e2
1012.44	2.220e2
1012.45	8.250e2
1012.47	4.080e2
1012.48	4.620e2
1012.49	4.330e2
1012.51	5.390e2
1012.52	8.760e2
1012.54	7.790e2
1012.55	3.750e2
1012.56	2.630e2
1012.58	3.100e2
1012.59	2.480e2
1012.60	5.150e2
1012.62	3.270e2
1012.63	1.640e2
1012.65	4.320e2
1012.66	7.530e2
1012.67	3.090e2
1012.69	5.260e2
1012.70	4.010e2
1012.72	4.420e2
1012.73	8.170e2
1012.74	2.690e2
1012.76	3.160e2
1012.77	3.380e2
1012.79	2.040e2
1012.80	2.310e2
1012.81	2.950e2
1012.83	3.820e2
1012.84	6.730e2
1012.85	4.040e2
1012.87	1.680e2
1012.88	1.110e2
1012.90	2.550e2
1012.91	3.300e2
1012.92	4.070e2
1012.94	6.730e2
1012.95	2.650e2
1012.97	1.700e2
1012.98	1.840e2
1012.99	2.050e2
1013.01	9.400e1
1013.02	4.560e2
1013.04	7.870e2
1013.05	5.600e2
1013.06	4.070e2
1013.08	1.460e2
1013.09	3.150e2
1013.10	3.350e2
1013.12	2.750e2
1013.13	2.420e2
1013.15	1.550e2
1013.16	1.070e2
1013.17	1.170e2
1013.19	2.770e2
1013.20	1.770e2
1013.22	2.440e2
1013.23	3.850e2
1013.24	4.950e2
1013.26	1.640e2
1013.27	9.400e1
1013.29	4.010e2
1013.30	3.550e2
1013.31	1.970e2
1013.33	2.410e2
1013.34	2.830e2
1013.35	5.550e2
1013.37	4.000e2
1013.38	1.640e2
1013.40	3.000e2
1013.41	1.650e2
1013.42	1.870e2
1013.44	3.110e2
1013.45	3.800e2
1013.47	5.550e2
1013.48	5.140e2
1013.49	6.360e2
1013.51	4.010e2
1013.52	4.870e2
1013.54	2.330e2
1013.55	2.430e2
1013.56	3.620e2
1013.58	3.420e2
1013.59	3.890e2
1013.60	2.920e2
1013.62	2.540e2
1013.63	2.850e2
1013.65	2.620e2
1013.66	1.350e2
1013.67	2.330e2
1013.69	3.090e2
1013.70	3.120e2
1013.72	7.500e1
1013.73	1.280e2
1013.74	6.210e2
1013.76	3.510e2
1013.77	2.480e2
1013.79	3.220e2
1013.80	2.800e2
1013.81	1.920e2
1013.83	4.640e2
1013.84	2.290e2
1013.85	2.490e2
1013.87	1.010e2
1013.88	1.180e2
1013.90	2.880e2
1013.91	4.640e2
1013.92	5.560e2
1013.94	2.310e2
1013.95	2.170e2
1013.97	5.000e2
1013.98	4.800e2
1013.99	5.340e2
1014.01	2.440e2
1014.02	4.150e2
1014.04	2.210e2
1014.05	2.480e2
1014.06	5.300e2
1014.08	3.200e2
1014.09	8.800e1
1014.11	8.500e1
1014.12	1.270e2
1014.13	1.310e2
1014.15	8.900e1
1014.16	3.110e2
1014.17	3.470e2
1014.19	2.620e2
1014.20	1.940e2
1014.22	1.730e2
1014.23	2.570e2
1014.24	2.820e2
1014.26	1.100e2
1014.27	2.370e2
1014.29	3.650e2
1014.30	3.110e2
1014.31	2.500e2
1014.33	4.070e2
1014.34	5.390e2
1014.36	1.900e2
1014.37	1.940e2
1014.38	2.630e2
1014.40	2.030e2
1014.41	4.530e2
1014.42	3.540e2
1014.44	4.440e2
1014.45	4.160e2
1014.47	3.390e2
1014.48	3.850e2
1014.49	5.320e2
1014.51	5.390e2
1014.52	4.620e2
1014.54	4.580e2
1014.55	5.100e2
1014.56	1.880e2
1014.58	4.510e2
1014.59	4.570e2
1014.61	3.190e2
1014.62	2.900e2
1014.63	3.960e2
1014.65	4.700e2
1014.66	1.330e2
1014.67	1.860e2
1014.69	2.070e2
1014.70	3.280e2
1014.72	2.350e2
1014.73	1.980e2
1014.74	9.000e1
1014.76	1.490e2
1014.77	1.750e2
1014.79	2.280e2
1014.80	2.240e2
1014.81	2.670e2
1014.83	1.100e2
1014.84	3.210e2
1014.86	2.370e2
1014.87	2.270e2
1014.88	2.170e2
1014.90	5.810e2
1014.91	5.360e2
1014.93	2.800e2
1014.94	1.420e2
1014.95	1.040e2
1014.97	4.870e2
1014.98	1.620e2
1014.99	1.080e2
1015.01	4.800e1
1015.02	4.540e2
1015.04	2.330e2
1015.05	3.100e2
1015.06	2.460e2
1015.08	1.720e2
1015.09	4.080e2
1015.11	1.800e2
1015.12	7.300e1
1015.13	3.050e2
1015.15	7.030e2
1015.16	3.980e2
1015.18	1.790e2
1015.19	3.330e2
1015.20	6.040e2
1015.22	3.360e2
1015.23	1.010e2
1015.25	8.100e1
1015.26	4.510e2
1015.27	4.860e2
1015.29	1.260e2
1015.30	1.120e2
1015.31	1.020e2
1015.33	9.200e1
1015.34	5.150e2
1015.36	4.820e2
1015.37	3.740e2
1015.38	4.170e2
1015.40	3.500e2
1015.41	2.010e2
1015.43	4.640e2
1015.44	2.120e2
1015.45	3.680e2
1015.47	5.620e2
1015.48	4.660e2
1015.50	1.720e2
1015.51	3.940e2
1015.52	4.390e2
1015.54	5.700e2
1015.55	5.120e2
1015.56	6.720e2
1015.58	1.570e2
1015.59	1.640e2
1015.61	1.630e2
1015.62	1.730e2
1015.63	1.270e2
1015.65	1.520e2
1015.66	1.440e2
1015.68	2.980e2
1015.69	3.470e2
1015.70	3.590e2
1015.72	1.570e2
1015.73	4.060e2
1015.75	3.130e2
1015.76	2.630e2
1015.77	1.980e2
1015.79	2.720e2
1015.80	2.580e2
1015.82	2.680e2
1015.83	4.870e2
1015.84	2.440e2
1015.86	2.320e2
1015.87	1.800e2
1015.88	3.970e2
1015.90	3.440e2
1015.91	3.390e2
1015.93	1.460e2
1015.94	1.090e2
1015.95	2.590e2
1015.97	3.640e2
1015.98	2.950e2
1016.00	1.590e2
1016.01	5.800e1
1016.02	6.300e1
1016.04	2.600e1
1016.05	9.500e1
1016.07	3.060e2
1016.08	1.640e2
1016.09	2.170e2
1016.11	2.260e2
1016.12	1.680e2
1016.14	3.320e2
1016.15	4.690e2
1016.16	1.400e2
1016.18	2.250e2
1016.19	2.580e2
1016.20	1.690e2
1016.22	1.320e2
1016.23	3.350e2
1016.25	8.470e2
1016.26	3.850e2
1016.27	3.020e2
1016.29	3.810e2
1016.30	4.390e2
1016.32	3.970e2
1016.33	4.640e2
1016.34	3.550e2
1016.36	6.380e2
1016.37	5.750e2
1016.39	7.050e2
1016.40	5.300e2
1016.41	3.510e2
1016.43	1.990e2
1016.44	2.420e2
1016.46	3.710e2
1016.47	2.170e2
1016.48	5.290e2
1016.50	5.600e2
1016.51	3.360e2
1016.52	2.660e2
1016.54	3.190e2
1016.55	5.320e2
1016.57	4.900e2
1016.58	5.220e2
1016.59	8.260e2
1016.61	5.020e2
1016.62	4.170e2
1016.64	3.040e2
1016.65	3.120e2
1016.66	2.000e2
1016.68	2.300e2
1016.69	3.330e2
1016.71	1.930e2
1016.72	3.780e2
1016.73	5.470e2
1016.75	3.590e2
1016.76	4.590e2
1016.78	4.150e2
1016.79	3.980e2
1016.80	1.410e2
1016.82	4.840e2
1016.83	4.890e2
1016.84	3.530e2
1016.86	2.520e2
1016.87	4.480e2
1016.89	2.450e2
1016.90	4.030e2
1016.91	3.490e2
1016.93	3.510e2
1016.94	3.390e2
1016.96	5.210e2
1016.97	8.830e2
1016.98	1.820e2
1017.00	3.040e2
1017.01	3.260e2
1017.03	6.680e2
1017.04	2.430e2
1017.05	4.070e2
1017.07	2.760e2
1017.08	3.550e2
1017.10	3.170e2
1017.11	3.690e2
1017.12	4.120e2
1017.14	5.750e2
1017.15	6.140e2
1017.16	3.220e2
1017.18	3.440e2
1017.19	2.900e2
1017.21	3.660e2
1017.22	1.280e2
1017.23	4.490e2
1017.25	2.290e2
1017.26	2.380e2
1017.28	4.550e2
1017.29	5.020e2
1017.30	4.190e2
1017.32	2.690e2
1017.33	3.850e2
1017.35	2.000e2
1017.36	2.530e2
1017.37	4.170e2
1017.39	2.620e2
1017.40	2.020e2
1017.42	6.810e2
1017.43	5.210e2
1017.44	3.370e2
1017.46	3.800e2
1017.47	4.700e2
1017.48	2.910e2
1017.50	1.610e2
1017.51	3.680e2
1017.53	2.860e2
1017.54	2.140e2
1017.55	1.530e2
1017.57	2.290e2
1017.58	3.320e2
1017.60	2.540e2
1017.61	1.030e2
1017.62	4.110e2
1017.64	2.280e2
1017.65	2.590e2
1017.67	3.340e2
1017.68	2.870e2
1017.69	1.120e2
1017.71	2.340e2
1017.72	2.630e2
1017.74	3.130e2
1017.75	4.180e2
1017.76	2.070e2
1017.78	4.430e2
1017.79	2.750e2
1017.81	6.250e2
1017.82	2.730e2
1017.83	1.220e2
1017.85	4.620e2
1017.86	5.390e2
1017.87	4.560e2
1017.89	2.390e2
1017.90	2.000e2
1017.92	7.400e1
1017.93	1.640e2
1017.94	3.690e2
1017.96	3.300e2
1017.97	3.540e2
1017.99	1.620e2
1018.00	1.420e2
1018.01	2.550e2
1018.03	4.050e2
1018.04	5.870e2
1018.06	4.350e2
1018.07	2.710e2
1018.08	6.670e2
1018.10	4.650e2
1018.11	5.330e2
1018.13	5.090e2
1018.14	4.860e2
1018.15	2.750e2
1018.17	3.890e2
1018.18	2.940e2
1018.20	4.190e2
1018.21	3.130e2
1018.22	2.960e2
1018.24	5.650e2
1018.25	5.420e2
1018.26	2.550e2
1018.28	6.120e2
1018.29	2.810e2
1018.31	1.990e2
1018.32	3.410e2
1018.33	7.420e2
1018.35	6.440e2
1018.36	5.380e2
1018.38	5.640e2
1018.39	1.440e2
1018.40	4.210e2
1018.42	6.170e2
1018.43	4.610e2
1018.45	2.810e2
1018.46	4.850e2
1018.47	2.480e2
1018.49	3.880e2
1018.50	5.990e2
1018.52	5.590e2
1018.53	6.070e2
1018.54	6.260e2
1018.56	5.910e2
1018.57	4.590e2
1018.58	4.350e2
1018.60	2.570e2
1018.61	2.190e2
1018.63	2.790e2
1018.64	5.520e2
1018.65	2.940e2
1018.67	4.700e2
1018.68	5.050e2
1018.70	3.330e2
1018.71	3.020e2
1018.72	3.710e2
1018.74	3.090e2
1018.75	3.220e2
1018.77	3.510e2
1018.78	2.690e2
1018.79	2.850e2
1018.81	2.830e2
1018.82	2.630e2
1018.84	2.430e2
1018.85	2.090e2
1018.86	1.890e2
1018.88	2.520e2
1018.89	3.400e2
1018.91	7.780e2
1018.92	2.860e2
1018.93	3.340e2
1018.95	2.260e2
1018.96	2.070e2
1018.97	2.040e2
1018.99	1.480e2
1019.00	3.040e2
1019.02	3.530e2
1019.03	5.340e2
1019.04	9.490e2
1019.06	2.980e2
1019.07	1.740e2
1019.09	6.100e1
1019.10	3.210e2
1019.11	2.190e2
1019.13	4.180e2
1019.14	4.610e2
1019.16	2.290e2
1019.17	6.320e2
1019.18	3.290e2
1019.20	2.460e2
1019.21	2.780e2
1019.23	2.840e2
1019.24	2.040e2
1019.25	2.930e2
1019.27	1.490e2
1019.28	1.470e2
1019.30	5.310e2
1019.31	4.340e2
1019.32	2.120e2
1019.34	3.050e2
1019.35	1.030e2
1019.37	2.310e2
1019.38	4.430e2
1019.39	5.140e2
1019.41	4.010e2
1019.42	6.680e2
1019.43	8.540e2
1019.45	3.960e2
1019.46	6.060e2
1019.48	2.640e2
1019.49	8.510e2
1019.50	4.980e2
1019.52	3.970e2
1019.53	4.330e2
1019.55	4.720e2
1019.56	3.130e2
1019.57	5.230e2
1019.59	5.880e2
1019.60	9.300e1
1019.62	1.420e2
1019.63	3.370e2
1019.64	2.800e2
1019.66	1.800e2
1019.67	3.720e2
1019.69	2.280e2
1019.70	1.160e2
1019.71	2.360e2
1019.73	2.060e2
1019.74	1.890e2
1019.76	3.500e2
1019.77	5.340e2
1019.78	5.300e2
1019.80	3.040e2
1019.81	3.240e2
1019.82	2.890e2
1019.84	3.550e2
1019.85	4.410e2
1019.87	6.020e2
1019.88	3.750e2
1019.89	2.430e2
1019.91	2.500e2
1019.92	1.390e2
1019.94	4.540e2
1019.95	5.120e2
1019.96	3.720e2
1019.98	2.300e2
1019.99	5.100e2
1020.01	4.760e2
1020.02	3.800e2
1020.03	3.770e2
1020.05	7.250e2
1020.06	4.170e2
1020.08	2.400e2
1020.09	5.660e2
1020.10	4.680e2
1020.12	2.480e2
1020.13	1.850e2
1020.15	2.530e2
1020.16	4.960e2
1020.17	4.830e2
1020.19	4.460e2
1020.20	9.540e2
1020.22	4.840e2
1020.23	2.960e2
1020.24	4.170e2
1020.26	4.320e2
1020.27	5.420e2
1020.28	4.390e2
1020.30	8.490e2
1020.31	3.620e2
1020.33	6.300e2
1020.34	6.100e2
1020.35	5.090e2
1020.37	3.940e2
1020.38	1.160e2
1020.40	1.670e2
1020.41	3.570e2
1020.42	9.550e2
1020.44	9.710e2
1020.45	7.530e2
1020.47	6.650e2
1020.48	6.250e2
1020.49	3.990e2
1020.51	5.430e2
1020.52	1.690e2
1020.54	4.990e2
1020.55	6.420e2
1020.56	3.220e2
1020.58	6.010e2
1020.59	2.340e2
1020.61	4.140e2
1020.62	3.390e2
1020.63	5.970e2
1020.65	5.170e2
1020.66	1.780e2
1020.68	1.930e2
1020.69	5.920e2
1020.70	6.760e2
1020.72	5.540e2
1020.73	3.860e2
1020.74	5.410e2
1020.76	4.610e2
1020.77	1.200e2
1020.79	3.650e2
1020.80	1.092e3
1020.81	2.650e2
1020.83	1.270e2
1020.84	3.030e2
1020.86	4.630e2
1020.87	1.740e2
1020.88	3.570e2
1020.90	8.190e2
1020.91	3.650e2
1020.93	2.270e2
1020.94	1.150e2
1020.95	1.990e2
1020.97	1.050e2
1020.98	2.910e2
1021.00	6.620e2
1021.01	2.640e2
1021.02	5.640e2
1021.04	3.790e2
1021.05	4.710e2
1021.07	3.890e2
1021.08	2.940e2
1021.09	6.770e2
1021.11	2.300e2
1021.12	4.040e2
1021.14	3.590e2
1021.15	2.570e2
1021.16	4.590e2
1021.18	6.070e2
1021.19	7.800e2
1021.21	7.160e2
1021.22	6.770e2
1021.23	6.390e2
1021.25	4.460e2
1021.26	4.260e2
1021.27	3.900e2
1021.29	5.270e2
1021.30	6.610e2
1021.32	8.420e2
1021.33	4.320e2
1021.34	4.360e2
1021.36	7.390e2
1021.37	9.690e2
1021.39	8.390e2
1021.40	9.040e2
1021.41	5.850e2
1021.43	6.790e2
1021.44	9.400e2
1021.46	9.650e2
1021.47	4.800e2
1021.48	4.320e2
1021.50	5.670e2
1021.51	5.270e2
1021.53	5.230e2
1021.54	8.860e2
1021.55	1.166e3
1021.57	8.440e2
1021.58	9.490e2
1021.60	6.220e2
1021.61	5.340e2
1021.62	6.960e2
1021.64	7.440e2
1021.65	8.700e2
1021.67	9.970e2
1021.68	6.280e2
1021.69	8.080e2
1021.71	9.100e2
1021.72	1.396e3
1021.74	8.840e2
1021.75	8.350e2
1021.76	1.154e3
1021.78	8.380e2
1021.79	8.050e2
1021.80	4.350e2
1021.82	5.820e2
1021.83	5.260e2
1021.85	7.690e2
1021.86	8.050e2
1021.87	7.470e2
1021.89	9.150e2
1021.90	9.640e2
1021.92	8.350e2
1021.93	3.900e2
1021.94	2.180e2
1021.96	4.750e2
1021.97	6.330e2
1021.99	3.880e2
1022.00	9.270e2
1022.01	8.590e2
1022.03	9.710e2
1022.04	8.500e2
1022.06	4.310e2
1022.07	3.590e2
1022.08	6.640e2
1022.10	7.080e2
1022.11	9.760e2
1022.13	1.174e3
1022.14	1.040e3
1022.15	7.990e2
1022.17	1.018e3
1022.18	3.190e2
1022.20	5.000e2
1022.21	3.160e2
1022.22	4.030e2
1022.24	1.008e3
1022.25	1.093e3
1022.27	1.051e3
1022.28	8.030e2
1022.29	7.870e2
1022.31	3.860e2
1022.32	4.580e2
1022.33	3.490e2
1022.35	7.840e2
1022.36	5.730e2
1022.38	8.240e2
1022.39	5.240e2
1022.40	9.540e2
1022.42	9.240e2
1022.43	4.960e2
1022.45	5.530e2
1022.46	9.480e2
1022.47	7.570e2
1022.49	5.060e2
1022.50	7.930e2
1022.52	8.170e2
1022.53	6.000e2
1022.54	6.140e2
1022.56	5.960e2
1022.57	6.180e2
1022.59	4.040e2
1022.60	3.660e2
1022.61	6.570e2
1022.63	9.260e2
1022.64	5.730e2
1022.66	4.940e2
1022.67	4.920e2
1022.68	6.500e2
1022.70	6.790e2
1022.71	5.370e2
1022.73	5.950e2
1022.74	5.690e2
1022.75	3.450e2
1022.77	3.840e2
1022.78	6.750e2
1022.80	2.940e2
1022.81	1.860e2
1022.82	4.270e2
1022.84	3.960e2
1022.85	5.890e2
1022.87	6.550e2
1022.88	6.210e2
1022.89	6.200e2
1022.91	3.380e2
1022.92	3.830e2
1022.94	7.220e2
1022.95	2.130e2
1022.96	3.080e2
1022.98	3.890e2
1022.99	3.280e2
1023.00	2.850e2
1023.02	1.940e2
1023.03	6.220e2
1023.05	3.730e2
1023.06	2.500e2
1023.07	3.640e2
1023.09	6.530e2
1023.10	7.200e2
1023.12	5.390e2
1023.13	2.580e2
1023.14	1.530e2
1023.16	8.700e1
1023.17	4.040e2
1023.19	4.480e2
1023.20	2.770e2
1023.21	2.010e2
1023.23	7.900e1
1023.24	3.560e2
1023.26	4.910e2
1023.27	4.640e2
1023.28	5.490e2
1023.30	6.660e2
1023.31	5.680e2
1023.33	1.040e2
1023.34	2.780e2
1023.35	5.880e2
1023.37	3.350e2
1023.38	2.980e2
1023.40	3.510e2
1023.41	7.920e2
1023.42	3.170e2
1023.44	2.690e2
1023.45	5.740e2
1023.47	4.910e2
1023.48	6.650e2
1023.49	6.500e2
1023.51	4.490e2
1023.52	5.780e2
1023.54	4.550e2
1023.55	4.530e2
1023.56	8.980e2
1023.58	5.690e2
1023.59	3.060e2
1023.61	3.470e2
1023.62	3.220e2
1023.63	4.600e2
1023.65	2.500e2
1023.66	5.300e2
1023.67	1.900e2
1023.69	5.880e2
1023.70	7.750e2
1023.72	5.090e2
1023.73	5.970e2
1023.74	3.640e2
1023.76	5.080e2
1023.77	5.700e2
1023.79	4.970e2
1023.80	4.190e2
1023.81	4.170e2
1023.83	4.830e2
1023.84	2.500e2
1023.86	4.340e2
1023.87	2.050e2
1023.88	2.290e2
1023.90	3.770e2
1023.91	7.080e2
1023.93	5.970e2
1023.94	2.060e2
1023.95	2.170e2
1023.97	6.940e2
1023.98	4.020e2
1024.00	3.460e2
1024.01	9.860e2
1024.02	4.470e2
1024.04	2.390e2
1024.05	1.910e2
1024.07	2.590e2
1024.08	2.510e2
1024.09	7.700e1
1024.11	4.900e2
1024.12	7.150e2
1024.14	5.740e2
1024.15	2.110e2
1024.16	1.540e2
1024.18	1.290e2
1024.19	2.000e2
1024.21	3.840e2
1024.22	5.850e2
1024.23	5.200e2
1024.25	5.880e2
1024.26	6.280e2
1024.28	2.920e2
1024.29	8.960e2
1024.30	3.760e2
1024.32	6.300e2
1024.33	6.320e2
1024.35	6.120e2
1024.36	5.530e2
1024.37	1.159e3
1024.39	9.340e2
1024.40	5.880e2
1024.42	7.010e2
1024.43	4.940e2
1024.44	9.620e2
1024.46	1.039e3
1024.47	4.790e2
1024.48	4.970e2
1024.50	8.230e2
1024.51	1.452e3
1024.53	1.192e3
1024.54	9.580e2
1024.55	6.330e2
1024.57	4.090e2
1024.58	2.280e2
1024.60	6.040e2
1024.61	7.740e2
1024.62	1.165e3
1024.64	9.200e2
1024.65	7.000e2
1024.67	4.480e2
1024.68	3.510e2
1024.69	5.300e2
1024.71	6.180e2
1024.72	7.440e2
1024.74	7.790e2
1024.75	9.610e2
1024.76	6.390e2
1024.78	8.610e2
1024.79	7.950e2
1024.81	5.950e2
1024.82	6.250e2
1024.83	4.630e2
1024.85	5.200e2
1024.86	1.065e3
1024.88	5.770e2
1024.89	4.360e2
1024.90	6.370e2
1024.92	7.940e2
1024.93	5.500e2
1024.95	6.350e2
1024.96	3.420e2
1024.97	6.480e2
1024.99	4.670e2
1025.00	8.870e2
1025.02	4.580e2
1025.03	8.660e2
1025.04	4.790e2
1025.06	6.070e2
1025.07	4.620e2
1025.09	7.280e2
1025.10	5.890e2
1025.11	4.940e2
1025.13	3.230e2
1025.14	5.560e2
1025.16	3.090e2
1025.17	2.980e2
1025.18	3.070e2
1025.20	9.400e1
1025.21	2.980e2
1025.23	5.570e2
1025.24	6.030e2
1025.25	4.300e2
1025.27	3.360e2
1025.28	3.510e2
1025.30	4.910e2
1025.31	3.510e2
1025.32	3.160e2
1025.34	3.600e2
1025.35	6.140e2
1025.36	6.810e2
1025.38	3.300e2
1025.39	2.920e2
1025.41	3.410e2
1025.42	3.410e2
1025.43	4.150e2
1025.45	4.540e2
1025.46	2.490e2
1025.48	5.400e2
1025.49	3.150e2
1025.50	2.560e2
1025.52	2.720e2
1025.53	4.190e2
1025.55	3.400e2
1025.56	1.054e3
1025.57	5.250e2
1025.59	5.050e2
1025.60	4.680e2
1025.62	3.140e2
1025.63	2.960e2
1025.64	9.720e2
1025.66	4.870e2
1025.67	1.280e2
1025.69	3.310e2
1025.70	3.430e2
1025.71	2.940e2
1025.73	2.980e2
1025.74	7.500e2
1025.76	5.220e2
1025.77	5.110e2
1025.78	1.030e2
1025.80	1.070e2
1025.81	2.770e2
1025.83	2.860e2
1025.84	3.930e2
1025.85	4.330e2
1025.87	8.400e2
1025.88	3.280e2
1025.90	6.480e2
1025.91	5.860e2
1025.92	5.180e2
1025.94	2.510e2
1025.95	2.230e2
1025.97	2.630e2
1025.98	7.970e2
1025.99	5.750e2
1026.01	1.850e2
1026.02	3.430e2
1026.04	2.860e2
1026.05	2.080e2
1026.06	4.810e2
1026.08	4.210e2
1026.09	3.350e2
1026.11	2.130e2
1026.12	4.850e2
1026.13	3.400e2
1026.15	1.970e2
1026.16	2.650e2
1026.18	2.180e2
1026.19	1.490e2
1026.20	1.550e2
1026.22	2.010e2
1026.23	5.500e2
1026.25	5.000e2
1026.26	1.460e2
1026.27	2.240e2
1026.29	2.280e2
1026.30	2.270e2
1026.32	6.280e2
1026.33	3.100e2
1026.34	4.620e2
1026.36	6.150e2
1026.37	5.570e2
1026.39	4.510e2
1026.40	7.870e2
1026.41	3.040e2
1026.43	2.270e2
1026.44	3.800e2
1026.46	2.140e2
1026.47	3.380e2
1026.48	1.990e2
1026.50	2.350e2
1026.51	2.370e2
1026.53	5.160e2
1026.54	4.530e2
1026.55	3.740e2
1026.57	6.050e2
1026.58	5.030e2
1026.60	3.180e2
1026.61	3.950e2
1026.62	4.100e2
1026.64	2.280e2
1026.65	3.840e2
1026.67	5.150e2
1026.68	3.610e2
1026.69	2.110e2
1026.71	2.220e2
1026.72	1.450e2
1026.73	1.720e2
1026.75	3.440e2
1026.76	4.570e2
1026.78	9.750e2
1026.79	2.840e2
1026.80	3.860e2
1026.82	4.300e2
1026.83	2.250e2
1026.85	3.080e2
1026.86	2.900e2
1026.87	6.160e2
1026.89	4.010e2
1026.90	4.260e2
1026.92	4.690e2
1026.93	2.640e2
1026.94	2.180e2
1026.96	2.870e2
1026.97	1.890e2
1026.99	4.210e2
1027.00	3.970e2
1027.01	8.080e2
1027.03	6.350e2
1027.04	7.110e2
1027.06	1.535e3
1027.07	8.910e2
1027.08	4.440e2
1027.10	3.590e2
1027.11	8.770e2
1027.13	9.900e2
1027.14	1.408e3
1027.15	1.036e3
1027.17	6.420e2
1027.18	7.740e2
1027.20	8.150e2
1027.21	1.117e3
1027.22	1.567e3
1027.24	1.093e3
1027.25	1.464e3
1027.27	7.700e2
1027.28	5.960e2
1027.29	6.670e2
1027.31	1.339e3
1027.32	1.323e3
1027.34	1.372e3
1027.35	1.191e3
1027.36	5.610e2
1027.38	9.130e2
1027.39	1.444e3
1027.41	1.074e3
1027.42	8.460e2
1027.43	9.230e2
1027.45	1.146e3
1027.46	1.266e3
1027.48	1.170e3
1027.49	8.310e2
1027.50	7.840e2
1027.52	1.565e3
1027.53	1.008e3
1027.55	1.108e3
1027.56	7.400e2
1027.57	5.060e2
1027.59	8.510e2
1027.60	1.021e3
1027.62	7.350e2
1027.63	8.270e2
1027.64	7.770e2
1027.66	1.031e3
1027.67	4.730e2
1027.69	2.770e2
1027.70	5.430e2
1027.71	3.180e2
1027.73	5.140e2
1027.74	4.420e2
1027.76	7.500e2
1027.77	9.340e2
1027.78	3.120e2
[truncated: 262,977 more rows]
