# Supplementary material for: Structural insights into chaperone addiction of toxin-antitoxin systems
Source: Nat Commun. 2019 Feb 15;10:782. doi: 10.1038/s41467-019-08747-4 (PMC6377645; doi:10.1038/s41467-019-08747-4)
Supplement: Supplementary file 5 — Supplementary Data 2 [file 41467_2019_8747_MOESM5_ESM.zip › NativeMS-Data/SecB-HigA/SecB-HigA-C4-2eq.txt]

1000.01	3.560e2
1000.02	3.550e2
1000.03	2.560e2
1000.05	9.800e1
1000.06	3.320e2
1000.08	2.450e2
1000.09	1.200e2
1000.10	1.980e2
1000.12	2.700e1
1000.13	1.060e2
1000.15	1.060e2
1000.16	3.150e2
1000.17	1.200e2
1000.19	1.520e2
1000.20	1.320e2
1000.21	1.830e2
1000.23	2.290e2
1000.24	2.370e2
1000.26	2.050e2
1000.27	1.120e2
1000.28	2.420e2
1000.30	4.850e2
1000.31	2.210e2
1000.32	2.010e2
1000.34	2.530e2
1000.35	1.240e2
1000.37	2.230e2
1000.38	2.890e2
1000.39	1.210e2
1000.41	1.600e2
1000.42	1.180e2
1000.44	1.220e2
1000.45	1.730e2
1000.46	9.700e1
1000.48	1.370e2
1000.49	1.700e2
1000.50	1.420e2
1000.52	1.130e2
1000.53	8.900e1
1000.55	1.800e2
1000.56	1.630e2
1000.57	8.500e1
1000.59	1.350e2
1000.60	1.890e2
1000.61	1.710e2
1000.63	2.730e2
1000.64	9.400e1
1000.66	3.820e2
1000.67	1.370e2
1000.68	1.380e2
1000.70	2.840e2
1000.71	2.070e2
1000.72	2.050e2
1000.74	1.920e2
1000.75	2.270e2
1000.77	8.900e1
1000.78	9.600e1
1000.79	3.160e2
1000.81	1.950e2
1000.82	1.440e2
1000.84	1.810e2
1000.85	1.440e2
1000.86	1.670e2
1000.88	7.800e1
1000.89	1.860e2
1000.90	1.390e2
1000.92	1.140e2
1000.93	1.140e2
1000.95	2.180e2
1000.96	2.200e2
1000.97	1.290e2
1000.99	7.800e1
1001.00	1.560e2
1001.01	8.800e1
1001.03	1.300e2
1001.04	1.780e2
1001.06	2.320e2
1001.07	5.190e2
1001.08	4.110e2
1001.10	1.440e2
1001.11	9.700e1
1001.13	6.700e1
1001.14	1.820e2
1001.15	9.800e1
1001.17	6.300e1
1001.18	1.160e2
1001.19	1.190e2
1001.21	1.080e2
1001.22	1.250e2
1001.24	8.900e1
1001.25	9.400e1
1001.26	1.140e2
1001.28	1.870e2
1001.29	3.770e2
1001.30	1.860e2
1001.32	9.700e1
1001.33	1.940e2
1001.35	2.180e2
1001.36	1.800e2
1001.37	3.740e2
1001.39	2.000e2
1001.40	8.600e1
1001.42	2.280e2
1001.43	2.340e2
1001.44	6.130e2
1001.46	2.630e2
1001.47	1.650e2
1001.48	1.740e2
1001.50	2.180e2
1001.51	5.400e1
1001.53	3.940e2
1001.54	4.130e2
1001.55	2.490e2
1001.57	1.320e2
1001.58	2.530e2
1001.59	3.280e2
1001.61	2.130e2
1001.62	1.340e2
1001.64	2.320e2
1001.65	3.040e2
1001.66	7.400e1
1001.68	1.690e2
1001.69	1.410e2
1001.71	1.020e2
1001.72	7.000e1
1001.73	1.000e2
1001.75	4.200e1
1001.76	1.020e2
1001.77	8.800e1
1001.79	2.020e2
1001.80	1.120e2
1001.82	2.280e2
1001.83	4.190e2
1001.84	6.210e2
1001.86	1.720e2
1001.87	1.200e2
1001.88	1.340e2
1001.90	3.940e2
1001.91	2.490e2
1001.93	3.410e2
1001.94	1.770e2
1001.95	2.790e2
1001.97	2.720e2
1001.98	1.570e2
1002.00	2.500e2
1002.01	1.780e2
1002.02	2.110e2
1002.04	2.920e2
1002.05	1.170e2
1002.06	1.440e2
1002.08	1.120e2
1002.09	2.230e2
1002.11	1.810e2
1002.12	5.200e2
1002.13	2.890e2
1002.15	4.120e2
1002.16	2.470e2
1002.18	2.130e2
1002.19	2.440e2
1002.20	8.500e1
1002.22	2.150e2
1002.23	2.050e2
1002.24	1.790e2
1002.26	2.630e2
1002.27	2.310e2
1002.29	1.820e2
1002.30	2.890e2
1002.31	3.130e2
1002.33	1.720e2
1002.34	2.240e2
1002.35	2.080e2
1002.37	4.000e2
1002.38	2.760e2
1002.40	1.880e2
1002.41	1.580e2
1002.42	2.880e2
1002.44	2.070e2
1002.45	2.370e2
1002.47	1.790e2
1002.48	1.960e2
1002.49	4.040e2
1002.51	2.850e2
1002.52	3.750e2
1002.53	2.490e2
1002.55	2.070e2
1002.56	1.680e2
1002.58	8.200e1
1002.59	1.390e2
1002.60	1.350e2
1002.62	1.080e2
1002.63	1.430e2
1002.64	1.240e2
1002.66	2.560e2
1002.67	1.470e2
1002.69	3.430e2
1002.70	1.250e2
1002.71	1.640e2
1002.73	8.900e1
1002.74	1.860e2
1002.76	2.970e2
1002.77	1.300e2
1002.78	1.800e2
1002.80	1.750e2
1002.81	1.670e2
1002.82	7.500e1
1002.84	1.280e2
1002.85	1.220e2
1002.87	3.840e2
1002.88	1.680e2
1002.89	8.200e1
1002.91	7.700e1
1002.92	4.600e2
1002.93	2.070e2
1002.95	7.300e1
1002.96	5.100e1
1002.98	1.150e2
1002.99	8.500e1
1003.00	1.240e2
1003.02	1.570e2
1003.03	1.000e2
1003.05	1.820e2
1003.06	2.200e2
1003.07	1.910e2
1003.09	1.860e2
1003.10	1.410e2
1003.11	2.610e2
1003.13	1.810e2
1003.14	2.050e2
1003.16	1.300e2
1003.17	7.600e1
1003.18	1.340e2
1003.20	1.950e2
1003.21	1.670e2
1003.23	3.040e2
1003.24	3.000e2
1003.25	8.500e1
1003.27	2.010e2
1003.28	6.800e1
1003.29	1.420e2
1003.31	3.210e2
1003.32	1.440e2
1003.34	1.340e2
1003.35	3.040e2
1003.36	2.420e2
1003.38	5.770e2
1003.39	1.910e2
1003.40	3.440e2
1003.42	1.810e2
1003.43	2.540e2
1003.45	1.850e2
1003.46	1.640e2
1003.47	1.520e2
1003.49	2.500e2
1003.50	3.430e2
1003.52	1.620e2
1003.53	1.470e2
1003.54	2.110e2
1003.56	2.070e2
1003.57	1.050e2
1003.58	9.400e1
1003.60	6.100e1
1003.61	7.600e1
1003.63	6.800e1
1003.64	7.000e1
1003.65	8.900e1
1003.67	1.510e2
1003.68	2.000e2
1003.70	1.730e2
1003.71	1.350e2
1003.72	1.980e2
1003.74	1.330e2
1003.75	1.500e2
1003.76	1.520e2
1003.78	2.370e2
1003.79	2.650e2
1003.81	1.450e2
1003.82	1.820e2
1003.83	2.480e2
1003.85	8.900e1
1003.86	1.560e2
1003.88	2.180e2
1003.89	1.410e2
1003.90	1.860e2
1003.92	2.130e2
1003.93	1.800e2
1003.94	9.000e1
1003.96	1.120e2
1003.97	1.400e2
1003.99	3.980e2
1004.00	1.520e2
1004.01	1.260e2
1004.03	1.150e2
1004.04	2.670e2
1004.05	1.060e2
1004.07	1.360e2
1004.08	1.220e2
1004.10	1.050e2
1004.11	2.030e2
1004.12	3.530e2
1004.14	3.170e2
1004.15	9.600e1
1004.17	8.200e1
1004.18	1.190e2
1004.19	1.200e2
1004.21	2.410e2
1004.22	9.900e1
1004.23	2.320e2
1004.25	2.120e2
1004.26	1.490e2
1004.28	1.540e2
1004.29	2.870e2
1004.30	1.410e2
1004.32	9.500e1
1004.33	3.660e2
1004.35	2.780e2
1004.36	1.580e2
1004.37	2.120e2
1004.39	3.270e2
1004.40	2.900e2
1004.41	2.420e2
1004.43	2.510e2
1004.44	3.900e2
1004.46	2.250e2
1004.47	1.250e2
1004.48	1.740e2
1004.50	2.430e2
1004.51	8.600e1
1004.52	9.500e1
1004.54	1.490e2
1004.55	1.690e2
1004.57	3.920e2
1004.58	7.300e1
1004.59	7.100e1
1004.61	4.850e2
1004.62	3.300e2
1004.64	1.900e2
1004.65	2.010e2
1004.66	2.630e2
1004.68	2.420e2
1004.69	2.820e2
1004.70	2.620e2
1004.72	2.650e2
1004.73	1.400e2
1004.75	1.970e2
1004.76	3.010e2
1004.77	2.040e2
1004.79	5.170e2
1004.80	9.600e1
1004.82	1.020e2
1004.83	8.200e1
1004.84	2.790e2
1004.86	2.580e2
1004.87	3.070e2
1004.88	2.350e2
1004.90	1.470e2
1004.91	1.090e2
1004.93	1.570e2
1004.94	9.600e1
1004.95	3.950e2
1004.97	1.610e2
1004.98	8.000e1
1005.00	7.800e1
1005.01	1.280e2
1005.02	1.660e2
1005.04	1.480e2
1005.05	1.210e2
1005.06	1.140e2
1005.08	1.800e2
1005.09	2.250e2
1005.11	2.180e2
1005.12	1.130e2
1005.13	1.390e2
1005.15	3.800e1
1005.16	1.350e2
1005.18	2.940e2
1005.19	2.430e2
1005.20	2.490e2
1005.22	2.670e2
1005.23	1.620e2
1005.24	1.350e2
1005.26	1.490e2
1005.27	2.590e2
1005.29	1.680e2
1005.30	4.230e2
1005.31	2.930e2
1005.33	1.180e2
1005.34	3.040e2
1005.35	3.510e2
1005.37	3.230e2
1005.38	2.210e2
1005.40	3.470e2
1005.41	2.670e2
1005.42	1.320e2
1005.44	2.260e2
1005.45	1.690e2
1005.47	1.130e2
1005.48	2.000e2
1005.49	2.250e2
1005.51	3.020e2
1005.52	3.970e2
1005.53	3.140e2
1005.55	4.470e2
1005.56	4.280e2
1005.58	1.890e2
1005.59	3.820e2
1005.60	3.160e2
1005.62	1.170e2
1005.63	3.510e2
1005.65	6.240e2
1005.66	3.200e2
1005.67	3.930e2
1005.69	3.030e2
1005.70	4.850e2
1005.71	4.510e2
1005.73	4.480e2
1005.74	4.160e2
1005.76	4.550e2
1005.77	1.820e2
1005.78	3.470e2
1005.80	2.310e2
1005.81	2.270e2
1005.83	4.590e2
1005.84	3.070e2
1005.85	2.510e2
1005.87	3.300e2
1005.88	3.590e2
1005.89	5.170e2
1005.91	6.830e2
1005.92	3.900e2
1005.94	4.640e2
1005.95	3.860e2
1005.96	4.710e2
1005.98	4.110e2
1005.99	3.450e2
1006.01	6.340e2
1006.02	8.560e2
1006.03	4.560e2
1006.05	2.040e2
1006.06	1.410e2
1006.07	2.810e2
1006.09	3.740e2
1006.10	4.970e2
1006.12	4.510e2
1006.13	4.950e2
1006.14	5.240e2
1006.16	3.850e2
1006.17	3.450e2
1006.19	5.140e2
1006.20	6.600e2
1006.21	6.500e2
1006.23	4.760e2
1006.24	4.240e2
1006.25	8.600e2
1006.27	5.980e2
1006.28	3.670e2
1006.30	3.720e2
1006.31	7.780e2
1006.32	7.570e2
1006.34	3.540e2
1006.35	1.500e2
1006.37	7.140e2
1006.38	9.030e2
1006.39	9.640e2
1006.41	6.850e2
1006.42	9.030e2
1006.43	5.210e2
1006.45	4.170e2
1006.46	3.150e2
1006.48	4.250e2
1006.49	3.170e2
1006.50	3.640e2
1006.52	3.300e2
1006.53	2.350e2
1006.55	2.100e2
1006.56	5.420e2
1006.57	6.180e2
1006.59	3.190e2
1006.60	6.350e2
1006.61	2.480e2
1006.63	2.410e2
1006.64	2.440e2
1006.66	1.340e2
1006.67	2.950e2
1006.68	1.770e2
1006.70	2.160e2
1006.71	1.370e2
1006.73	2.760e2
1006.74	1.830e2
1006.75	2.150e2
1006.77	8.100e1
1006.78	7.400e1
1006.79	1.450e2
1006.81	2.500e2
1006.82	2.090e2
1006.84	3.640e2
1006.85	2.010e2
1006.86	1.590e2
1006.88	1.200e2
1006.89	2.490e2
1006.91	3.520e2
1006.92	2.650e2
1006.93	1.940e2
1006.95	2.130e2
1006.96	8.500e1
1006.97	1.940e2
1006.99	1.330e2
1007.00	2.120e2
1007.02	2.360e2
1007.03	1.370e2
1007.04	1.000e2
1007.06	1.300e2
1007.07	2.380e2
1007.09	2.300e2
1007.10	1.430e2
1007.11	2.270e2
1007.13	1.160e2
1007.14	9.300e1
1007.15	2.290e2
1007.17	1.410e2
1007.18	3.850e2
1007.20	2.610e2
1007.21	3.440e2
1007.22	2.440e2
1007.24	2.040e2
1007.25	1.460e2
1007.27	8.800e1
1007.28	7.800e1
1007.29	1.690e2
1007.31	1.210e2
1007.32	3.840e2
1007.33	2.730e2
1007.35	1.720e2
1007.36	1.690e2
1007.38	1.440e2
1007.39	2.470e2
1007.40	1.830e2
1007.42	1.850e2
1007.43	1.190e2
1007.45	4.650e2
1007.46	2.260e2
1007.47	1.350e2
1007.49	4.900e2
1007.50	5.610e2
1007.51	2.380e2
1007.53	3.310e2
1007.54	5.160e2
1007.56	3.490e2
1007.57	2.240e2
1007.58	1.560e2
1007.60	2.270e2
1007.61	3.330e2
1007.63	4.110e2
1007.64	3.150e2
1007.65	3.550e2
1007.67	2.990e2
1007.68	2.050e2
1007.69	2.260e2
1007.71	1.180e2
1007.72	2.660e2
1007.74	1.890e2
1007.75	7.500e1
1007.76	1.920e2
1007.78	3.640e2
1007.79	8.200e1
1007.81	2.110e2
1007.82	3.850e2
1007.83	3.090e2
1007.85	2.580e2
1007.86	3.680e2
1007.87	1.250e2
1007.89	1.380e2
1007.90	1.700e2
1007.92	1.780e2
1007.93	1.480e2
1007.94	9.200e1
1007.96	2.050e2
1007.97	2.610e2
1007.99	3.170e2
1008.00	3.700e2
1008.01	2.150e2
1008.03	1.430e2
1008.04	9.300e1
1008.06	1.310e2
1008.07	1.760e2
1008.08	1.000e2
1008.10	1.740e2
1008.11	1.870e2
1008.12	3.100e1
1008.14	1.690e2
1008.15	1.470e2
1008.17	1.170e2
1008.18	1.240e2
1008.19	5.800e1
1008.21	7.200e1
1008.22	2.590e2
1008.24	1.530e2
1008.25	2.230e2
1008.26	3.460e2
1008.28	2.110e2
1008.29	1.190e2
1008.30	1.400e2
1008.32	3.780e2
1008.33	3.130e2
1008.35	5.110e2
1008.36	3.740e2
1008.37	2.190e2
1008.39	3.580e2
1008.40	3.530e2
1008.42	2.060e2
1008.43	1.720e2
1008.44	2.400e2
1008.46	2.900e2
1008.47	1.840e2
1008.48	3.250e2
1008.50	3.850e2
1008.51	3.190e2
1008.53	2.430e2
1008.54	3.080e2
1008.55	3.010e2
1008.57	3.030e2
1008.58	4.030e2
1008.60	9.400e1
1008.61	1.070e2
1008.62	3.310e2
1008.64	3.680e2
1008.65	1.610e2
1008.66	4.140e2
1008.68	3.060e2
1008.69	1.230e2
1008.71	1.090e2
1008.72	2.000e2
1008.73	1.830e2
1008.75	2.130e2
1008.76	2.460e2
1008.78	1.470e2
1008.79	1.140e2
1008.80	1.750e2
1008.82	6.200e1
1008.83	7.900e1
1008.84	3.760e2
1008.86	1.950e2
1008.87	3.250e2
1008.89	4.190e2
1008.90	1.620e2
1008.91	2.300e2
1008.93	1.480e2
1008.94	2.980e2
1008.96	1.970e2
1008.97	2.030e2
1008.98	1.900e2
1009.00	1.580e2
1009.01	3.140e2
1009.03	3.370e2
1009.04	6.080e2
1009.05	1.350e2
1009.07	3.000e1
1009.08	3.900e1
1009.09	5.200e1
1009.11	8.200e1
1009.12	1.710e2
1009.14	2.020e2
1009.15	1.480e2
1009.16	2.290e2
1009.18	2.360e2
1009.19	2.230e2
1009.21	1.970e2
1009.22	1.990e2
1009.23	2.710e2
1009.25	1.780e2
1009.26	1.900e2
1009.27	1.700e2
1009.29	3.300e2
1009.30	1.620e2
1009.32	1.590e2
1009.33	1.090e2
1009.34	1.820e2
1009.36	2.570e2
1009.37	4.900e2
1009.39	5.490e2
1009.40	2.600e2
1009.41	1.890e2
1009.43	2.370e2
1009.44	3.780e2
1009.45	1.660e2
1009.47	3.040e2
1009.48	2.600e2
1009.50	1.610e2
1009.51	2.260e2
1009.52	1.340e2
1009.54	8.600e1
1009.55	2.440e2
1009.57	1.830e2
1009.58	2.180e2
1009.59	1.090e2
1009.61	3.200e1
1009.62	2.230e2
1009.64	2.630e2
1009.65	3.040e2
1009.66	1.970e2
1009.68	3.850e2
1009.69	4.430e2
1009.70	2.000e2
1009.72	1.110e2
1009.73	7.200e1
1009.75	1.320e2
1009.76	2.700e2
1009.77	1.240e2
1009.79	1.030e2
1009.80	1.030e2
1009.82	1.190e2
1009.83	9.700e1
1009.84	1.400e2
1009.86	2.230e2
1009.87	1.560e2
1009.88	2.180e2
1009.90	3.290e2
1009.91	2.260e2
1009.93	3.720e2
1009.94	2.640e2
1009.95	1.600e2
1009.97	7.400e1
1009.98	1.260e2
1010.00	1.720e2
1010.01	2.500e2
1010.02	3.250e2
1010.04	1.990e2
1010.05	2.360e2
1010.07	2.440e2
1010.08	1.920e2
1010.09	1.240e2
1010.11	1.650e2
1010.12	4.410e2
1010.13	5.170e2
1010.15	1.970e2
1010.16	2.650e2
1010.18	2.030e2
1010.19	5.700e1
1010.20	2.350e2
1010.22	1.760e2
1010.23	8.100e1
1010.25	7.600e1
1010.26	7.400e1
1010.27	1.640e2
1010.29	2.670e2
1010.30	1.340e2
1010.31	1.420e2
1010.33	1.350e2
1010.34	4.550e2
1010.36	4.500e2
1010.37	2.400e2
1010.38	4.480e2
1010.40	2.270e2
1010.41	1.130e2
1010.43	1.460e2
1010.44	1.660e2
1010.45	2.470e2
1010.47	2.060e2
1010.48	2.080e2
1010.50	1.800e2
1010.51	1.800e2
1010.52	3.650e2
1010.54	3.880e2
1010.55	5.910e2
1010.56	1.880e2
1010.58	8.500e1
1010.59	5.350e2
1010.61	1.180e2
1010.62	6.800e1
1010.63	2.000e1
1010.65	8.600e1
1010.66	7.000e1
1010.68	1.450e2
1010.69	1.750e2
1010.70	4.220e2
1010.72	2.080e2
1010.73	1.700e2
1010.74	6.300e1
1010.76	2.260e2
1010.77	1.530e2
1010.79	1.030e2
1010.80	1.610e2
1010.81	2.240e2
1010.83	1.490e2
1010.84	1.830e2
1010.86	3.320e2
1010.87	3.380e2
1010.88	1.140e2
1010.90	2.960e2
1010.91	2.260e2
1010.93	1.350e2
1010.94	1.990e2
1010.95	2.470e2
1010.97	3.260e2
1010.98	1.640e2
1010.99	8.700e1
1011.01	1.990e2
1011.02	4.580e2
1011.04	4.260e2
1011.05	1.750e2
1011.06	2.640e2
1011.08	2.630e2
1011.09	3.410e2
1011.11	3.160e2
1011.12	1.430e2
1011.13	1.520e2
1011.15	1.300e2
1011.16	2.510e2
1011.17	3.150e2
1011.19	1.370e2
1011.20	4.240e2
1011.22	3.400e2
1011.23	3.480e2
1011.24	3.680e2
1011.26	2.820e2
1011.27	2.150e2
1011.29	5.380e2
1011.30	6.050e2
1011.31	3.810e2
1011.33	4.440e2
1011.34	3.350e2
1011.36	3.050e2
1011.37	2.120e2
1011.38	3.840e2
1011.40	6.130e2
1011.41	2.550e2
1011.42	2.800e2
1011.44	5.060e2
1011.45	6.080e2
1011.47	3.150e2
1011.48	6.610e2
1011.49	4.470e2
1011.51	5.950e2
1011.52	7.520e2
1011.54	4.560e2
1011.55	2.540e2
1011.56	2.040e2
1011.58	3.260e2
1011.59	4.340e2
1011.61	3.510e2
1011.62	1.630e2
1011.63	2.700e2
1011.65	2.110e2
1011.66	3.550e2
1011.67	1.580e2
1011.69	4.080e2
1011.70	2.460e2
1011.72	2.210e2
1011.73	3.990e2
1011.74	2.300e2
1011.76	2.460e2
1011.77	2.110e2
1011.79	4.100e2
1011.80	4.370e2
1011.81	2.200e2
1011.83	8.400e1
1011.84	1.570e2
1011.86	1.370e2
1011.87	7.200e1
1011.88	1.270e2
1011.90	2.890e2
1011.91	1.570e2
1011.92	1.070e2
1011.94	3.800e2
1011.95	2.560e2
1011.97	1.950e2
1011.98	2.920e2
1011.99	1.230e2
1012.01	7.900e1
1012.02	1.920e2
1012.04	1.070e2
1012.05	2.200e2
1012.06	2.460e2
1012.08	2.940e2
1012.09	1.470e2
1012.10	1.440e2
1012.12	1.700e2
1012.13	3.080e2
1012.15	3.200e2
1012.16	3.280e2
1012.17	8.700e1
1012.19	3.020e2
1012.20	1.170e2
1012.22	1.330e2
1012.23	3.530e2
1012.24	5.220e2
1012.26	4.890e2
1012.27	4.700e2
1012.29	8.700e1
1012.30	1.060e2
1012.31	1.730e2
1012.33	2.010e2
1012.34	9.300e1
1012.35	3.130e2
1012.37	2.060e2
1012.38	1.740e2
1012.40	1.510e2
1012.41	2.850e2
1012.42	1.770e2
1012.44	2.040e2
1012.45	2.900e2
1012.47	3.610e2
1012.48	2.030e2
1012.49	9.100e1
1012.51	1.750e2
1012.52	4.000e2
1012.54	4.170e2
1012.55	2.040e2
1012.56	2.570e2
1012.58	1.920e2
1012.59	1.260e2
1012.60	2.170e2
1012.62	2.870e2
1012.63	2.040e2
1012.65	3.880e2
1012.66	2.680e2
1012.67	1.590e2
1012.69	1.600e2
1012.70	1.850e2
1012.72	1.700e2
1012.73	7.700e1
1012.74	3.220e2
1012.76	2.230e2
1012.77	1.170e2
1012.79	9.800e1
1012.80	2.340e2
1012.81	1.710e2
1012.83	1.280e2
1012.84	2.520e2
1012.85	2.040e2
1012.87	8.600e1
1012.88	3.700e1
1012.90	1.460e2
1012.91	1.090e2
1012.92	2.130e2
1012.94	1.590e2
1012.95	3.480e2
1012.97	4.500e2
1012.98	1.550e2
1012.99	7.300e1
1013.01	1.670e2
1013.02	1.450e2
1013.04	2.470e2
1013.05	1.840e2
1013.06	1.740e2
1013.08	3.260e2
1013.09	1.010e2
1013.10	2.400e2
1013.12	9.500e1
1013.13	1.400e2
1013.15	9.400e1
1013.16	1.160e2
1013.17	4.600e1
1013.19	2.900e1
1013.20	2.300e1
1013.22	1.370e2
1013.23	2.960e2
1013.24	1.210e2
1013.26	1.280e2
1013.27	1.290e2
1013.29	1.300e2
1013.30	1.880e2
1013.31	2.270e2
1013.33	2.470e2
1013.34	2.560e2
1013.35	1.730e2
1013.37	2.030e2
1013.38	2.050e2
1013.40	3.280e2
1013.41	5.290e2
1013.42	3.180e2
1013.44	2.820e2
1013.45	2.680e2
1013.47	1.990e2
1013.48	1.840e2
1013.49	3.590e2
1013.51	2.630e2
1013.52	3.330e2
1013.54	2.530e2
1013.55	2.730e2
1013.56	2.140e2
1013.58	1.840e2
1013.59	1.900e2
1013.60	9.300e1
1013.62	1.450e2
1013.63	6.200e1
1013.65	1.650e2
1013.66	2.410e2
1013.67	6.700e1
1013.69	1.420e2
1013.70	6.900e1
1013.72	6.300e1
1013.73	9.800e1
1013.74	1.640e2
1013.76	9.800e1
1013.77	1.730e2
1013.79	1.690e2
1013.80	2.530e2
1013.81	1.250e2
1013.83	1.770e2
1013.84	3.090e2
1013.85	5.700e2
1013.87	1.030e2
1013.88	1.270e2
1013.90	1.810e2
1013.91	1.550e2
1013.92	3.190e2
1013.94	1.310e2
1013.95	1.630e2
1013.97	2.340e2
1013.98	1.810e2
1013.99	1.410e2
1014.01	1.640e2
1014.02	1.980e2
1014.04	1.390e2
1014.05	2.560e2
1014.06	2.470e2
1014.08	6.400e1
1014.09	1.010e2
1014.11	2.070e2
1014.12	1.760e2
1014.13	1.180e2
1014.15	1.340e2
1014.16	1.590e2
1014.17	2.090e2
1014.19	1.610e2
1014.20	1.150e2
1014.22	7.200e1
1014.23	9.700e1
1014.24	9.500e1
1014.26	2.440e2
1014.27	1.520e2
1014.29	1.390e2
1014.30	1.000e2
1014.31	1.450e2
1014.33	1.430e2
1014.34	1.560e2
1014.36	1.250e2
1014.37	8.600e1
1014.38	3.460e2
1014.40	1.590e2
1014.41	2.080e2
1014.42	1.340e2
1014.44	1.890e2
1014.45	3.100e2
1014.47	1.590e2
1014.48	1.480e2
1014.49	2.720e2
1014.51	6.290e2
1014.52	2.590e2
1014.54	4.270e2
1014.55	3.760e2
1014.56	2.240e2
1014.58	1.750e2
1014.59	1.090e2
1014.61	1.650e2
1014.62	8.900e1
1014.63	2.850e2
1014.65	1.420e2
1014.66	2.250e2
1014.67	1.870e2
1014.69	3.120e2
1014.70	1.100e2
1014.72	1.550e2
1014.73	4.200e1
1014.74	9.700e1
1014.76	8.400e1
1014.77	1.420e2
1014.79	1.390e2
1014.80	3.270e2
1014.81	1.780e2
1014.83	3.690e2
1014.84	2.170e2
1014.86	3.320e2
1014.87	2.530e2
1014.88	1.040e2
1014.90	2.850e2
1014.91	1.600e2
1014.93	4.200e2
1014.94	1.780e2
1014.95	1.640e2
1014.97	8.200e1
1014.98	1.230e2
1014.99	9.400e1
1015.01	1.520e2
1015.02	2.850e2
1015.04	1.880e2
1015.05	1.640e2
1015.06	1.420e2
1015.08	2.660e2
1015.09	2.180e2
1015.11	2.670e2
1015.12	8.200e1
1015.13	1.070e2
1015.15	4.800e1
1015.16	6.900e1
1015.18	1.650e2
1015.19	1.730e2
1015.20	1.770e2
1015.22	9.600e1
1015.23	2.120e2
1015.25	3.790e2
1015.26	3.210e2
1015.27	1.500e2
1015.29	2.100e2
1015.30	5.610e2
1015.31	2.250e2
1015.33	2.100e2
1015.34	2.970e2
1015.36	6.290e2
1015.37	2.510e2
1015.38	2.000e2
1015.40	2.130e2
1015.41	2.340e2
1015.43	2.330e2
1015.44	2.670e2
1015.45	1.940e2
1015.47	3.390e2
1015.48	1.900e2
1015.50	3.110e2
1015.51	1.800e2
1015.52	1.550e2
1015.54	3.210e2
1015.55	4.350e2
1015.56	2.000e2
1015.58	8.200e1
1015.59	1.690e2
1015.61	2.170e2
1015.62	3.880e2
1015.63	1.600e2
1015.65	3.150e2
1015.66	2.950e2
1015.68	1.880e2
1015.69	1.130e2
1015.70	9.400e1
1015.72	5.800e1
1015.73	1.680e2
1015.75	1.940e2
1015.76	2.310e2
1015.77	2.230e2
1015.79	1.820e2
1015.80	1.380e2
1015.82	2.310e2
1015.83	1.040e2
1015.84	1.430e2
1015.86	1.720e2
1015.87	1.270e2
1015.88	9.500e1
1015.90	1.720e2
1015.91	1.010e2
1015.93	8.100e1
1015.94	1.300e2
1015.95	3.060e2
1015.97	1.890e2
1015.98	1.130e2
1016.00	3.250e2
1016.01	6.600e1
1016.02	1.640e2
1016.04	6.900e1
1016.05	1.690e2
1016.07	1.750e2
1016.08	2.730e2
1016.09	1.360e2
1016.11	2.220e2
1016.12	7.800e1
1016.14	4.420e2
1016.15	1.510e2
1016.16	2.150e2
1016.18	3.160e2
1016.19	2.320e2
1016.20	6.200e1
1016.22	4.600e1
1016.23	1.690e2
1016.25	2.370e2
1016.26	6.700e1
1016.27	7.100e1
1016.29	1.400e2
1016.30	1.490e2
1016.32	9.000e1
1016.33	2.120e2
1016.34	1.870e2
1016.36	1.680e2
1016.37	1.390e2
1016.39	1.820e2
1016.40	1.720e2
1016.41	1.400e2
1016.43	2.820e2
1016.44	1.130e2
1016.46	2.170e2
1016.47	2.620e2
1016.48	3.690e2
1016.50	4.280e2
1016.51	6.800e1
1016.52	1.730e2
1016.54	1.910e2
1016.55	2.380e2
1016.57	2.790e2
1016.58	1.220e2
1016.59	1.020e2
1016.61	1.090e2
1016.62	1.600e2
1016.64	4.210e2
1016.65	1.890e2
1016.66	1.230e2
1016.68	1.990e2
1016.69	2.420e2
1016.71	6.000e1
1016.72	4.860e2
1016.73	4.690e2
1016.75	3.670e2
1016.76	3.380e2
1016.78	8.300e1
1016.79	1.340e2
1016.80	2.240e2
1016.82	1.660e2
1016.83	1.780e2
1016.84	3.380e2
1016.86	2.760e2
1016.87	2.290e2
1016.89	1.020e2
1016.90	7.700e1
1016.91	2.350e2
1016.93	3.510e2
1016.94	3.940e2
1016.96	1.840e2
1016.97	2.430e2
1016.98	3.370e2
1017.00	4.010e2
1017.01	1.750e2
1017.03	1.830e2
1017.04	2.310e2
1017.05	6.600e1
1017.07	1.890e2
1017.08	4.570e2
1017.10	4.070e2
1017.11	1.450e2
1017.12	4.740e2
1017.14	4.190e2
1017.15	1.500e2
1017.16	1.280e2
1017.18	2.950e2
1017.19	3.850e2
1017.21	1.420e2
1017.22	8.800e1
1017.23	1.040e2
1017.25	1.040e2
1017.26	1.100e2
1017.28	1.280e2
1017.29	1.060e2
1017.30	7.600e1
1017.32	4.700e1
1017.33	2.290e2
1017.35	1.530e2
1017.36	1.490e2
1017.37	1.600e2
1017.39	1.290e2
1017.40	2.270e2
1017.42	2.550e2
1017.43	1.790e2
1017.44	1.410e2
1017.46	1.180e2
1017.47	1.930e2
1017.48	2.420e2
1017.50	2.030e2
1017.51	1.560e2
1017.53	1.210e2
1017.54	1.920e2
1017.55	7.000e1
1017.57	2.530e2
1017.58	2.700e2
1017.60	1.520e2
1017.61	6.700e1
1017.62	1.630e2
1017.64	5.030e2
1017.65	9.500e1
1017.67	1.130e2
1017.68	8.100e1
1017.69	1.540e2
1017.71	1.000e2
1017.72	8.000e1
1017.74	3.700e1
1017.75	1.520e2
1017.76	1.600e2
1017.78	2.440e2
1017.79	2.500e2
1017.81	8.200e1
1017.82	6.300e1
1017.83	1.330e2
1017.85	1.630e2
1017.86	2.610e2
1017.87	3.680e2
1017.89	3.980e2
1017.90	1.900e2
1017.92	1.060e2
1017.93	1.280e2
1017.94	7.800e1
1017.96	2.130e2
1017.97	1.410e2
1017.99	1.070e2
1018.00	3.340e2
1018.01	1.320e2
1018.03	2.790e2
1018.04	8.500e1
1018.06	2.680e2
1018.07	4.740e2
1018.08	2.090e2
1018.10	2.300e2
1018.11	1.110e2
1018.13	1.180e2
1018.14	2.970e2
1018.15	2.320e2
1018.17	1.220e2
1018.18	3.900e1
1018.20	7.300e1
1018.21	3.030e2
1018.22	5.810e2
1018.24	1.410e2
1018.25	1.480e2
1018.26	1.420e2
1018.28	1.480e2
1018.29	1.100e2
1018.31	1.380e2
1018.32	5.560e2
1018.33	3.310e2
1018.35	3.370e2
1018.36	2.120e2
1018.38	1.910e2
1018.39	1.900e2
1018.40	1.340e2
1018.42	1.030e2
1018.43	2.340e2
1018.45	3.050e2
1018.46	2.820e2
1018.47	2.080e2
1018.49	3.150e2
1018.50	2.080e2
1018.52	1.970e2
1018.53	8.600e1
1018.54	2.740e2
1018.56	1.470e2
1018.57	2.180e2
1018.58	2.860e2
1018.60	2.230e2
1018.61	1.350e2
1018.63	3.650e2
1018.64	1.890e2
1018.65	1.170e2
1018.67	1.040e2
1018.68	8.400e1
1018.70	1.000e1
1018.71	7.100e1
1018.72	5.800e1
1018.74	6.500e1
1018.75	1.590e2
1018.77	7.900e1
1018.78	3.700e1
1018.79	3.320e2
1018.81	1.740e2
1018.82	4.660e2
1018.84	5.400e2
1018.85	3.290e2
1018.86	1.410e2
1018.88	2.650e2
1018.89	2.490e2
1018.91	2.380e2
1018.92	2.810e2
1018.93	2.280e2
1018.95	2.660e2
1018.96	1.220e2
1018.97	2.090e2
1018.99	3.770e2
1019.00	2.250e2
1019.02	1.420e2
1019.03	7.200e1
1019.04	1.290e2
1019.06	1.440e2
1019.07	2.030e2
1019.09	1.600e2
1019.10	1.000e2
1019.11	3.330e2
1019.13	1.120e2
1019.14	2.090e2
1019.16	2.190e2
1019.17	2.050e2
1019.18	8.100e1
1019.20	8.700e1
1019.21	6.700e1
1019.23	1.770e2
1019.24	1.970e2
1019.25	2.610e2
1019.27	2.730e2
1019.28	9.300e1
1019.30	4.700e1
1019.31	1.850e2
1019.32	3.500e2
1019.34	2.870e2
1019.35	4.040e2
1019.37	2.560e2
1019.38	2.830e2
1019.39	3.860e2
1019.41	4.400e2
1019.42	5.420e2
1019.43	1.340e2
1019.45	1.550e2
1019.46	2.130e2
1019.48	3.290e2
1019.49	3.220e2
1019.50	1.610e2
1019.52	3.430e2
1019.53	2.530e2
1019.55	3.580e2
1019.56	2.700e2
1019.57	2.430e2
1019.59	1.240e2
1019.60	4.600e1
1019.62	1.490e2
1019.63	2.820e2
1019.64	2.890e2
1019.66	1.110e2
1019.67	1.270e2
1019.69	3.050e2
1019.70	5.800e1
1019.71	1.450e2
1019.73	1.550e2
1019.74	1.520e2
1019.76	3.620e2
1019.77	3.410e2
1019.78	1.290e2
1019.80	5.900e1
1019.81	9.500e1
1019.82	2.960e2
1019.84	4.030e2
1019.85	1.880e2
1019.87	2.620e2
1019.88	8.400e1
1019.89	2.730e2
1019.91	3.390e2
1019.92	1.440e2
1019.94	2.380e2
1019.95	2.780e2
1019.96	1.170e2
1019.98	2.620e2
1019.99	2.680e2
1020.01	2.870e2
1020.02	5.310e2
1020.03	2.300e2
1020.05	1.380e2
1020.06	1.620e2
1020.08	1.040e2
1020.09	4.600e2
1020.10	2.660e2
1020.12	3.330e2
1020.13	1.360e2
1020.15	3.680e2
1020.16	2.150e2
1020.17	1.670e2
1020.19	7.500e1
1020.20	3.560e2
1020.22	4.760e2
1020.23	1.610e2
1020.24	4.180e2
1020.26	2.630e2
1020.27	5.370e2
1020.28	3.050e2
1020.30	1.370e2
1020.31	1.340e2
1020.33	4.450e2
1020.34	1.300e2
1020.35	4.120e2
1020.37	6.360e2
1020.38	3.510e2
1020.40	1.980e2
1020.41	1.860e2
1020.42	3.630e2
1020.44	6.080e2
1020.45	3.180e2
1020.47	5.700e2
1020.48	8.860e2
1020.49	4.060e2
1020.51	4.870e2
1020.52	2.660e2
1020.54	2.450e2
1020.55	2.240e2
1020.56	2.050e2
1020.58	5.110e2
1020.59	2.740e2
1020.61	1.300e2
1020.62	4.200e2
1020.63	4.090e2
1020.65	3.860e2
1020.66	3.620e2
1020.68	3.530e2
1020.69	6.500e2
1020.70	1.160e2
1020.72	4.770e2
1020.73	5.900e2
1020.74	2.790e2
1020.76	2.080e2
1020.77	1.780e2
1020.79	3.620e2
1020.80	4.770e2
1020.81	2.090e2
1020.83	1.670e2
1020.84	9.400e1
1020.86	1.530e2
1020.87	8.200e1
1020.88	1.390e2
1020.90	1.260e2
1020.91	2.160e2
1020.93	1.840e2
1020.94	3.660e2
1020.95	3.710e2
1020.97	2.810e2
1020.98	1.590e2
1021.00	1.230e2
1021.01	1.090e2
1021.02	2.150e2
1021.04	3.330e2
1021.05	1.460e2
1021.07	3.250e2
1021.08	5.220e2
1021.09	1.550e2
1021.11	1.700e2
1021.12	8.400e1
1021.14	1.310e2
1021.15	1.950e2
1021.16	1.600e2
1021.18	2.100e2
1021.19	3.530e2
1021.21	2.320e2
1021.22	3.040e2
1021.23	2.130e2
1021.25	8.400e1
1021.26	1.840e2
1021.27	6.400e1
1021.29	2.930e2
1021.30	1.390e2
1021.32	1.930e2
1021.33	3.610e2
1021.34	2.490e2
1021.36	1.160e2
1021.37	1.060e2
1021.39	4.140e2
1021.40	1.790e2
1021.41	2.440e2
1021.43	1.870e2
1021.44	2.840e2
1021.46	4.880e2
1021.47	3.900e2
1021.48	3.560e2
1021.50	4.190e2
1021.51	2.130e2
1021.53	8.380e2
1021.54	6.250e2
1021.55	1.820e2
1021.57	2.260e2
1021.58	2.600e2
1021.60	2.040e2
1021.61	2.230e2
1021.62	1.620e2
1021.64	3.530e2
1021.65	3.190e2
1021.67	5.100e2
1021.68	4.450e2
1021.69	3.660e2
1021.71	6.160e2
1021.72	5.250e2
1021.74	5.290e2
1021.75	2.760e2
1021.76	3.320e2
1021.78	4.670e2
1021.79	3.250e2
1021.80	4.910e2
1021.82	4.600e2
1021.83	1.700e2
1021.85	3.050e2
1021.86	2.640e2
1021.87	2.410e2
1021.89	2.120e2
1021.90	6.440e2
1021.92	4.730e2
1021.93	4.230e2
1021.94	2.650e2
1021.96	3.660e2
1021.97	4.090e2
1021.99	6.360e2
1022.00	5.400e2
1022.01	5.070e2
1022.03	8.020e2
1022.04	4.040e2
1022.06	4.190e2
1022.07	2.060e2
1022.08	3.610e2
1022.10	4.650e2
1022.11	4.880e2
1022.13	2.280e2
1022.14	2.800e2
1022.15	1.860e2
1022.17	5.530e2
1022.18	2.010e2
1022.20	3.080e2
1022.21	8.300e1
1022.22	1.470e2
1022.24	3.130e2
1022.25	3.270e2
1022.27	3.390e2
1022.28	3.620e2
1022.29	3.820e2
1022.31	8.200e1
1022.32	4.000e2
1022.33	2.770e2
1022.35	2.530e2
1022.36	2.830e2
1022.38	3.840e2
1022.39	1.088e3
1022.40	7.310e2
1022.42	9.230e2
1022.43	1.163e3
1022.45	7.390e2
1022.46	5.210e2
1022.47	4.050e2
1022.49	4.580e2
1022.50	3.870e2
1022.52	4.460e2
1022.53	4.620e2
1022.54	4.780e2
1022.56	1.930e2
1022.57	2.210e2
1022.59	3.050e2
1022.60	1.790e2
1022.61	2.700e2
1022.63	3.010e2
1022.64	3.370e2
1022.66	4.410e2
1022.67	1.380e2
1022.68	1.830e2
1022.70	2.300e2
1022.71	2.580e2
1022.73	5.600e2
1022.74	3.590e2
1022.75	1.310e2
1022.77	2.830e2
1022.78	3.470e2
1022.80	2.530e2
1022.81	1.810e2
1022.82	2.490e2
1022.84	4.520e2
1022.85	1.970e2
1022.87	1.460e2
1022.88	3.070e2
1022.89	6.260e2
1022.91	5.950e2
1022.92	6.050e2
1022.94	6.840e2
1022.95	7.850e2
1022.96	4.720e2
1022.98	4.160e2
1022.99	4.290e2
1023.00	2.130e2
1023.02	4.300e1
1023.03	8.500e1
1023.05	1.360e2
1023.06	1.720e2
1023.07	2.440e2
1023.09	2.020e2
1023.10	1.760e2
1023.12	7.900e1
1023.13	1.470e2
1023.14	2.850e2
1023.16	4.170e2
1023.17	3.000e2
1023.19	2.170e2
1023.20	2.770e2
1023.21	1.770e2
1023.23	1.040e2
1023.24	2.760e2
1023.26	1.890e2
1023.27	6.300e1
1023.28	4.400e1
1023.30	2.380e2
1023.31	1.460e2
1023.33	7.200e1
1023.34	7.100e1
1023.35	1.830e2
1023.37	2.060e2
1023.38	3.240e2
1023.40	3.570e2
1023.41	3.330e2
1023.42	6.280e2
1023.44	8.020e2
1023.45	4.270e2
1023.47	3.180e2
1023.48	2.630e2
1023.49	2.280e2
1023.51	3.690e2
1023.52	1.220e2
1023.54	2.330e2
1023.55	3.820e2
1023.56	2.810e2
1023.58	3.840e2
1023.59	2.900e2
1023.61	2.280e2
1023.62	1.480e2
1023.63	1.950e2
1023.65	1.710e2
1023.66	2.310e2
1023.67	2.190e2
1023.69	1.630e2
1023.70	2.790e2
1023.72	3.160e2
1023.73	4.670e2
1023.74	2.220e2
1023.76	2.900e2
1023.77	1.120e2
1023.79	1.020e2
1023.80	3.320e2
1023.81	1.610e2
1023.83	2.590e2
1023.84	5.800e1
1023.86	1.640e2
1023.87	3.280e2
1023.88	2.350e2
1023.90	2.870e2
1023.91	3.250e2
1023.93	2.850e2
1023.94	3.110e2
1023.95	4.040e2
1023.97	3.360e2
1023.98	2.570e2
1024.00	2.380e2
1024.01	2.830e2
1024.02	1.170e2
1024.04	3.400e1
1024.05	2.840e2
1024.07	2.710e2
1024.08	2.530e2
1024.09	2.440e2
1024.11	7.500e1
1024.12	2.890e2
1024.14	1.850e2
1024.15	4.700e1
1024.16	1.650e2
1024.18	1.460e2
1024.19	1.460e2
1024.21	1.040e2
1024.22	2.680e2
1024.23	3.630e2
1024.25	2.170e2
1024.26	9.100e1
1024.28	1.200e2
1024.29	5.440e2
1024.30	1.010e2
1024.32	1.600e2
1024.33	2.400e2
1024.35	3.370e2
1024.36	4.820e2
1024.37	2.710e2
1024.39	5.770e2
1024.40	3.620e2
1024.42	4.630e2
1024.43	4.290e2
1024.44	4.050e2
1024.46	3.030e2
1024.47	1.930e2
1024.48	1.980e2
1024.50	4.390e2
1024.51	5.400e2
1024.53	5.090e2
1024.54	2.710e2
1024.55	1.270e2
1024.57	1.770e2
1024.58	1.140e2
1024.60	1.830e2
1024.61	9.600e1
1024.62	1.790e2
1024.64	3.170e2
1024.65	3.090e2
1024.67	2.550e2
1024.68	2.460e2
1024.69	2.110e2
1024.71	2.930e2
1024.72	4.840e2
1024.74	5.970e2
1024.75	1.021e3
1024.76	1.210e3
1024.78	7.050e2
1024.79	4.380e2
1024.81	2.290e2
1024.82	2.340e2
1024.83	4.640e2
1024.85	3.440e2
1024.86	3.380e2
1024.88	5.070e2
1024.89	6.420e2
1024.90	5.120e2
1024.92	3.610e2
1024.93	5.790e2
1024.95	5.540e2
1024.96	5.990e2
1024.97	2.110e2
1024.99	4.790e2
1025.00	1.130e2
1025.02	1.200e2
1025.03	5.060e2
1025.04	2.380e2
1025.06	1.690e2
1025.07	3.320e2
1025.09	4.900e2
1025.10	1.930e2
1025.11	3.290e2
1025.13	2.840e2
1025.14	3.960e2
1025.16	1.660e2
1025.17	2.290e2
1025.18	2.370e2
1025.20	1.760e2
1025.21	2.870e2
1025.23	1.660e2
1025.24	8.100e1
1025.25	1.620e2
1025.27	2.290e2
1025.28	5.800e1
1025.30	6.700e1
1025.31	3.200e2
1025.32	3.410e2
1025.34	2.520e2
1025.35	1.950e2
1025.36	1.520e2
1025.38	1.630e2
1025.39	3.440e2
1025.41	3.280e2
1025.42	3.810e2
1025.43	2.390e2
1025.45	2.940e2
1025.46	2.410e2
1025.48	8.700e1
1025.49	9.100e1
1025.50	4.870e2
1025.52	3.710e2
1025.53	5.420e2
1025.55	1.780e2
1025.56	3.770e2
1025.57	1.310e2
1025.59	7.300e1
1025.60	6.600e1
1025.62	1.850e2
1025.63	2.020e2
1025.64	3.030e2
1025.66	1.230e2
1025.67	2.460e2
1025.69	1.490e2
1025.70	5.000e1
1025.71	8.000e1
1025.73	2.110e2
1025.74	3.840e2
1025.76	8.700e1
1025.77	2.960e2
1025.78	3.710e2
1025.80	1.990e2
1025.81	1.760e2
1025.83	1.620e2
1025.84	1.670e2
1025.85	4.500e2
1025.87	5.640e2
1025.88	4.500e2
1025.90	2.720e2
1025.91	3.840e2
1025.92	2.860e2
1025.94	1.790e2
1025.95	1.580e2
1025.97	8.100e1
1025.98	1.330e2
1025.99	1.850e2
1026.01	1.300e2
1026.02	2.300e2
1026.04	3.000e1
1026.05	7.400e1
1026.06	1.950e2
1026.08	1.440e2
1026.09	3.010e2
1026.11	6.550e2
1026.12	2.540e2
1026.13	1.540e2
1026.15	2.220e2
1026.16	1.950e2
1026.18	1.320e2
1026.19	1.350e2
1026.20	1.210e2
1026.22	9.100e1
1026.23	1.110e2
1026.25	2.250e2
1026.26	2.340e2
1026.27	1.180e2
1026.29	1.650e2
1026.30	1.460e2
1026.32	2.310e2
1026.33	1.240e2
1026.34	1.470e2
1026.36	4.860e2
1026.37	2.950e2
1026.39	3.340e2
1026.40	2.740e2
1026.41	1.350e2
1026.43	2.810e2
1026.44	7.300e1
1026.46	1.920e2
1026.47	1.250e2
1026.48	2.530e2
1026.50	4.650e2
1026.51	1.970e2
1026.53	3.220e2
1026.54	1.480e2
1026.55	3.760e2
1026.57	3.670e2
1026.58	2.420e2
1026.60	1.720e2
1026.61	1.550e2
1026.62	1.850e2
1026.64	3.690e2
1026.65	1.190e2
1026.67	1.030e2
1026.68	3.970e2
1026.69	3.620e2
1026.71	2.490e2
1026.72	9.400e1
1026.73	1.580e2
1026.75	1.600e2
1026.76	4.500e2
1026.78	2.730e2
1026.79	1.770e2
1026.80	1.750e2
1026.82	1.910e2
1026.83	1.620e2
1026.85	2.350e2
1026.86	1.550e2
1026.87	1.300e1
1026.89	1.510e2
1026.90	3.290e2
1026.92	2.540e2
1026.93	1.400e2
1026.94	1.370e2
1026.96	2.080e2
1026.97	2.820e2
1026.99	2.100e2
1027.00	4.260e2
1027.01	8.600e1
1027.03	1.790e2
1027.04	3.290e2
1027.06	1.870e2
1027.07	3.290e2
1027.08	4.430e2
1027.10	6.550e2
1027.11	5.110e2
1027.13	7.670e2
1027.14	1.169e3
1027.15	8.260e2
1027.17	4.640e2
1027.18	2.710e2
1027.20	3.270e2
1027.21	3.240e2
1027.22	3.800e2
1027.24	4.480e2
1027.25	5.930e2
1027.27	5.680e2
1027.28	4.300e2
1027.29	4.020e2
1027.31	7.270e2
1027.32	3.660e2
1027.34	9.670e2
1027.35	6.940e2
1027.36	7.020e2
1027.38	6.250e2
1027.39	5.440e2
1027.41	4.820e2
1027.42	8.880e2
1027.43	6.950e2
1027.45	3.300e2
1027.46	1.290e2
1027.48	4.190e2
1027.49	5.800e2
1027.50	3.240e2
1027.52	2.820e2
1027.53	2.020e2
1027.55	4.730e2
1027.56	5.620e2
1027.57	7.570e2
1027.59	9.460e2
1027.60	1.970e2
1027.62	5.370e2
1027.63	2.790e2
1027.64	3.050e2
1027.66	3.990e2
1027.67	5.420e2
1027.69	1.350e2
1027.70	5.250e2
1027.71	2.570e2
1027.73	1.180e2
1027.74	1.120e2
1027.76	2.200e2
1027.77	2.270e2
1027.78	1.640e2
[truncated: 262,977 more rows]
