# Supplementary material for: Structural insights into chaperone addiction of toxin-antitoxin systems
Source: Nat Commun. 2019 Feb 15;10:782. doi: 10.1038/s41467-019-08747-4 (PMC6377645; doi:10.1038/s41467-019-08747-4)
Supplement: Supplementary file 5 — Supplementary Data 2 [file 41467_2019_8747_MOESM5_ESM.zip › NativeMS-Data/SecB-HigA/SecB-HigA-C4-4eq.txt]

1000.01	4.400e1
1000.02	3.000e1
1000.03	2.410e2
1000.05	5.500e1
1000.06	9.100e1
1000.08	5.700e1
1000.09	6.700e1
1000.10	2.170e2
1000.12	2.030e2
1000.13	2.380e2
1000.15	1.300e2
1000.16	9.900e1
1000.17	1.530e2
1000.19	2.700e1
1000.20	6.400e1
1000.21	3.100e1
1000.23	7.900e1
1000.24	1.560e2
1000.26	1.090e2
1000.27	2.200e1
1000.28	3.300e1
1000.30	8.000e1
1000.31	1.430e2
1000.32	1.180e2
1000.34	7.500e1
1000.35	6.100e1
1000.37	2.020e2
1000.38	3.600e1
1000.39	1.000e2
1000.41	1.060e2
1000.42	2.290e2
1000.44	1.340e2
1000.45	1.200e2
1000.46	1.300e2
1000.48	1.410e2
1000.49	1.150e2
1000.50	1.710e2
1000.52	1.710e2
1000.53	1.470e2
1000.55	1.100e2
1000.56	1.090e2
1000.57	1.230e2
1000.59	8.700e1
1000.60	5.100e1
1000.61	3.200e1
1000.63	8.300e1
1000.64	1.180e2
1000.66	3.400e1
1000.67	6.300e1
1000.68	6.000e0
1000.70	7.400e1
1000.71	6.600e1
1000.72	7.000e1
1000.74	7.200e1
1000.75	3.900e1
1000.77	1.480e2
1000.78	8.000e0
1000.79	1.610e2
1000.81	1.080e2
1000.82	9.800e1
1000.84	7.200e1
1000.85	7.200e1
1000.86	2.900e1
1000.88	1.140e2
1000.89	1.820e2
1000.90	2.080e2
1000.92	1.430e2
1000.93	8.300e1
1000.95	7.800e1
1000.96	9.700e1
1000.97	1.870e2
1000.99	6.100e1
1001.00	4.800e1
1001.01	3.300e1
1001.03	1.700e1
1001.04	3.700e1
1001.06	1.000e2
1001.07	9.400e1
1001.08	4.700e1
1001.10	9.100e1
1001.11	3.400e1
1001.13	1.920e2
1001.14	5.200e1
1001.15	7.600e1
1001.17	2.340e2
1001.18	1.590e2
1001.19	1.560e2
1001.21	2.510e2
1001.22	1.370e2
1001.24	3.700e1
1001.25	7.700e1
1001.26	3.400e1
1001.28	7.000e0
1001.29	1.930e2
1001.30	1.100e2
1001.32	9.700e1
1001.33	1.990e2
1001.35	6.800e1
1001.36	8.700e1
1001.37	8.700e1
1001.39	3.470e2
1001.40	2.360e2
1001.42	1.790e2
1001.43	2.260e2
1001.44	2.570e2
1001.46	2.980e2
1001.47	1.670e2
1001.48	1.060e2
1001.50	9.900e1
1001.51	1.080e2
1001.53	1.060e2
1001.54	1.440e2
1001.55	9.700e1
1001.57	1.360e2
1001.58	1.240e2
1001.59	3.610e2
1001.61	7.000e1
1001.62	3.100e1
1001.64	2.150e2
1001.65	1.580e2
1001.66	7.700e1
1001.68	1.940e2
1001.69	1.310e2
1001.71	8.600e1
1001.72	6.000e0
1001.73	6.800e1
1001.75	1.240e2
1001.76	1.350e2
1001.77	1.010e2
1001.79	9.600e1
1001.80	3.900e1
1001.82	9.200e1
1001.83	6.800e1
1001.84	1.960e2
1001.86	1.020e2
1001.87	1.170e2
1001.88	2.600e1
1001.90	1.000e2
1001.91	9.300e1
1001.93	4.700e1
1001.94	9.900e1
1001.95	5.900e1
1001.97	1.000e1
1001.98	1.670e2
1002.00	4.800e1
1002.01	8.600e1
1002.02	3.700e1
1002.04	7.000e0
1002.05	3.700e1
1002.06	1.250e2
1002.08	9.900e1
1002.09	1.380e2
1002.11	8.000e1
1002.12	2.380e2
1002.13	2.290e2
1002.15	5.300e1
1002.16	5.200e1
1002.18	1.350e2
1002.19	1.480e2
1002.20	9.700e1
1002.22	6.300e1
1002.23	2.100e1
1002.24	6.700e1
1002.26	2.050e2
1002.27	8.800e1
1002.29	2.290e2
1002.30	1.160e2
1002.31	9.500e1
1002.33	1.290e2
1002.34	1.030e2
1002.35	1.310e2
1002.37	1.950e2
1002.38	6.900e1
1002.40	7.600e1
1002.41	5.000e1
1002.42	1.290e2
1002.44	1.830e2
1002.45	1.030e2
1002.47	2.580e2
1002.48	6.600e1
1002.49	3.100e1
1002.51	5.000e1
1002.52	6.100e1
1002.53	2.370e2
1002.55	6.600e1
1002.56	6.300e1
1002.58	1.280e2
1002.59	1.560e2
1002.60	1.440e2
1002.62	2.460e2
1002.63	1.110e2
1002.64	1.380e2
1002.66	3.600e1
1002.67	7.400e1
1002.69	1.780e2
1002.70	6.000e1
1002.71	8.000e1
1002.73	1.700e2
1002.74	1.260e2
1002.76	1.310e2
1002.77	9.900e1
1002.78	1.020e2
1002.80	1.470e2
1002.81	1.180e2
1002.82	3.400e1
1002.84	1.080e2
1002.85	1.690e2
1002.87	8.300e1
1002.88	9.300e1
1002.89	8.300e1
1002.91	6.700e1
1002.92	9.000e1
1002.93	5.600e1
1002.95	6.500e1
1002.96	8.700e1
1002.98	6.800e1
1002.99	2.300e2
1003.00	1.380e2
1003.02	9.700e1
1003.03	1.210e2
1003.05	9.400e1
1003.06	6.200e1
1003.07	2.100e1
1003.09	1.800e1
1003.10	4.600e1
1003.11	7.000e0
1003.13	1.500e1
1003.14	3.500e1
1003.16	7.600e1
1003.17	1.480e2
1003.18	5.200e1
1003.20	3.700e1
1003.21	6.800e1
1003.23	8.000e1
1003.24	1.000e0
1003.25	1.300e1
1003.27	6.200e1
1003.28	1.480e2
1003.29	8.500e1
1003.31	4.600e1
1003.32	2.500e1
1003.34	3.500e1
1003.35	9.300e1
1003.36	4.700e1
1003.38	8.700e1
1003.39	5.100e1
1003.40	6.400e1
1003.42	7.700e1
1003.43	1.220e2
1003.45	7.800e1
1003.46	1.020e2
1003.47	1.450e2
1003.49	9.000e1
1003.50	1.090e2
1003.52	6.300e1
1003.53	8.100e1
1003.54	2.100e2
1003.56	1.680e2
1003.57	2.200e2
1003.58	6.500e1
1003.60	1.250e2
1003.61	5.800e1
1003.63	1.890e2
1003.64	1.340e2
1003.65	1.600e1
1003.67	9.200e1
1003.68	2.190e2
1003.70	6.200e1
1003.71	1.250e2
1003.72	1.070e2
1003.74	3.500e1
1003.75	5.500e1
1003.76	6.600e1
1003.78	5.100e1
1003.79	5.800e1
1003.81	2.300e1
1003.82	4.800e1
1003.83	1.280e2
1003.85	1.000e2
1003.86	1.250e2
1003.88	4.300e1
1003.89	1.010e2
1003.90	2.000e1
1003.92	3.320e2
1003.93	6.700e1
1003.94	1.600e1
1003.96	3.300e1
1003.97	1.590e2
1003.99	2.540e2
1004.00	1.140e2
1004.01	7.800e1
1004.03	8.500e1
1004.04	1.460e2
1004.05	1.110e2
1004.07	2.200e1
1004.08	2.300e1
1004.10	2.900e1
1004.11	7.600e1
1004.12	2.290e2
1004.14	1.720e2
1004.15	4.700e1
1004.17	1.280e2
1004.18	1.000e1
1004.19	4.400e1
1004.21	5.800e1
1004.22	6.300e1
1004.23	5.100e1
1004.25	2.100e1
1004.26	5.900e1
1004.28	1.990e2
1004.29	2.660e2
1004.30	7.400e1
1004.32	1.410e2
1004.33	2.020e2
1004.35	6.000e1
1004.36	1.420e2
1004.37	2.390e2
1004.39	2.490e2
1004.40	1.220e2
1004.41	5.000e1
1004.43	5.300e1
1004.44	5.500e1
1004.46	1.610e2
1004.47	5.900e1
1004.48	6.100e1
1004.50	1.020e2
1004.51	1.890e2
1004.52	1.930e2
1004.54	1.870e2
1004.55	2.020e2
1004.57	5.000e0
1004.58	6.800e1
1004.59	7.900e1
1004.61	1.270e2
1004.62	6.100e1
1004.64	5.600e1
1004.65	1.820e2
1004.66	1.260e2
1004.68	6.400e1
1004.69	6.300e1
1004.70	1.110e2
1004.72	8.000e1
1004.73	6.900e1
1004.75	1.530e2
1004.76	5.800e1
1004.77	1.400e2
1004.79	2.510e2
1004.80	5.400e1
1004.82	7.200e1
1004.83	9.200e1
1004.84	2.490e2
1004.86	6.200e1
1004.87	2.700e1
1004.88	1.660e2
1004.90	1.020e2
1004.91	8.600e1
1004.93	2.960e2
1004.94	1.180e2
1004.95	7.600e1
1004.97	8.800e1
1004.98	1.490e2
1005.00	1.230e2
1005.01	9.400e1
1005.02	1.920e2
1005.04	9.600e1
1005.05	9.200e1
1005.06	7.900e1
1005.08	4.400e1
1005.09	6.600e1
1005.11	9.700e1
1005.12	8.600e1
1005.13	2.800e1
1005.15	4.500e1
1005.16	1.260e2
1005.18	5.800e1
1005.19	1.930e2
1005.20	1.340e2
1005.22	2.900e2
1005.23	2.350e2
1005.24	3.600e1
1005.26	1.020e2
1005.27	8.600e1
1005.29	1.110e2
1005.30	8.400e1
1005.31	8.400e1
1005.33	1.440e2
1005.34	1.800e1
1005.35	1.600e1
1005.37	4.700e1
1005.38	5.500e1
1005.40	9.100e1
1005.41	2.240e2
1005.42	1.390e2
1005.44	1.480e2
1005.45	1.470e2
1005.47	1.270e2
1005.48	3.300e1
1005.49	9.400e1
1005.51	1.750e2
1005.52	2.380e2
1005.53	4.700e1
1005.55	2.000e2
1005.56	1.800e2
1005.58	1.340e2
1005.59	7.900e1
1005.60	9.400e1
1005.62	2.300e1
1005.63	7.300e1
1005.65	1.040e2
1005.66	2.860e2
1005.67	1.080e2
1005.69	1.500e1
1005.70	5.200e1
1005.71	8.500e1
1005.73	2.270e2
1005.74	5.530e2
1005.76	3.900e2
1005.77	1.380e2
1005.78	1.240e2
1005.80	4.630e2
1005.81	1.710e2
1005.83	2.180e2
1005.84	1.310e2
1005.85	1.560e2
1005.87	5.600e1
1005.88	6.300e1
1005.89	3.460e2
1005.91	9.700e1
1005.92	1.920e2
1005.94	3.500e1
1005.95	1.520e2
1005.96	4.000e2
1005.98	1.590e2
1005.99	6.300e1
1006.01	6.700e1
1006.02	2.960e2
1006.03	2.560e2
1006.05	1.540e2
1006.06	1.910e2
1006.07	1.240e2
1006.09	2.610e2
1006.10	2.420e2
1006.12	2.300e2
1006.13	2.560e2
1006.14	1.120e2
1006.16	4.300e1
1006.17	2.680e2
1006.19	3.580e2
1006.20	6.400e2
1006.21	3.080e2
1006.23	3.150e2
1006.24	4.980e2
1006.25	3.030e2
1006.27	3.330e2
1006.28	3.120e2
1006.30	3.060e2
1006.31	1.740e2
1006.32	2.730e2
1006.34	1.300e2
1006.35	2.140e2
1006.37	4.440e2
1006.38	3.670e2
1006.39	1.790e2
1006.41	2.870e2
1006.42	4.350e2
1006.43	2.350e2
1006.45	1.810e2
1006.46	1.830e2
1006.48	1.770e2
1006.49	2.100e2
1006.50	5.690e2
1006.52	2.400e2
1006.53	3.010e2
1006.55	5.200e2
1006.56	2.550e2
1006.57	7.400e1
1006.59	2.270e2
1006.60	8.700e1
1006.61	2.300e1
1006.63	2.390e2
1006.64	1.360e2
1006.66	1.670e2
1006.67	3.260e2
1006.68	1.100e2
1006.70	1.460e2
1006.71	2.660e2
1006.73	1.110e2
1006.74	6.100e1
1006.75	8.600e1
1006.77	8.800e1
1006.78	1.900e2
1006.79	1.560e2
1006.81	6.300e1
1006.82	1.760e2
1006.84	4.020e2
1006.85	2.130e2
1006.86	5.200e1
1006.88	2.170e2
1006.89	2.510e2
1006.91	1.390e2
1006.92	5.800e1
1006.93	5.300e1
1006.95	4.100e1
1006.96	6.700e1
1006.97	9.400e1
1006.99	1.450e2
1007.00	4.900e1
1007.02	5.800e1
1007.03	1.020e2
1007.04	3.410e2
1007.06	9.300e1
1007.07	6.300e1
1007.09	7.000e0
1007.10	5.300e1
1007.11	3.200e1
1007.13	6.400e1
1007.14	2.580e2
1007.15	6.000e0
1007.17	4.800e1
1007.18	2.600e2
1007.20	6.300e1
1007.21	2.960e2
1007.22	1.140e2
1007.24	1.930e2
1007.25	2.090e2
1007.27	1.600e2
1007.28	2.270e2
1007.29	1.300e2
1007.31	5.700e1
1007.32	8.000e1
1007.33	1.280e2
1007.35	2.070e2
1007.36	3.040e2
1007.38	1.730e2
1007.39	1.790e2
1007.40	1.360e2
1007.42	1.800e2
1007.43	7.100e1
1007.45	1.740e2
1007.46	1.480e2
1007.47	1.340e2
1007.49	1.490e2
1007.50	2.230e2
1007.51	1.900e2
1007.53	2.090e2
1007.54	2.750e2
1007.56	3.590e2
1007.57	2.210e2
1007.58	1.090e2
1007.60	1.630e2
1007.61	2.170e2
1007.63	1.200e2
1007.64	1.070e2
1007.65	1.410e2
1007.67	1.440e2
1007.68	1.230e2
1007.69	1.860e2
1007.71	8.000e1
1007.72	8.200e1
1007.74	1.600e2
1007.75	2.030e2
1007.76	5.900e1
1007.78	7.600e1
1007.79	1.270e2
1007.81	3.230e2
1007.82	1.420e2
1007.83	1.060e2
1007.85	6.300e1
1007.86	1.560e2
1007.87	1.290e2
1007.89	1.430e2
1007.90	1.550e2
1007.92	1.940e2
1007.93	3.350e2
1007.94	1.460e2
1007.96	1.960e2
1007.97	2.300e2
1007.99	5.600e1
1008.00	5.000e1
1008.01	1.140e2
1008.03	1.880e2
1008.04	2.130e2
1008.06	1.300e1
1008.07	1.400e1
1008.08	9.500e1
1008.10	1.400e2
1008.11	6.600e1
1008.12	6.400e1
1008.14	6.700e1
1008.15	3.360e2
1008.17	3.220e2
1008.18	1.590e2
1008.19	1.850e2
1008.21	1.700e2
1008.22	1.450e2
1008.24	1.050e2
1008.25	5.300e1
1008.26	1.970e2
1008.28	7.400e1
1008.29	7.400e1
1008.30	3.700e1
1008.32	3.300e1
1008.33	4.500e1
1008.35	2.160e2
1008.36	9.000e1
1008.37	1.490e2
1008.39	2.820e2
1008.40	1.820e2
1008.42	4.250e2
1008.43	1.870e2
1008.44	9.700e1
1008.46	1.110e2
1008.47	1.080e2
1008.48	2.330e2
1008.50	2.580e2
1008.51	2.120e2
1008.53	3.910e2
1008.54	1.230e2
1008.55	2.590e2
1008.57	1.650e2
1008.58	9.800e1
1008.60	8.600e1
1008.61	8.000e1
1008.62	2.700e1
1008.64	1.390e2
1008.65	9.400e1
1008.66	1.140e2
1008.68	7.300e1
1008.69	9.100e1
1008.71	5.200e2
1008.72	1.550e2
1008.73	5.700e1
1008.75	6.900e1
1008.76	1.900e1
1008.78	3.440e2
1008.79	1.080e2
1008.80	8.600e1
1008.82	8.200e1
1008.83	4.300e1
1008.84	3.000e1
1008.86	4.900e1
1008.87	0.000e0
1008.89	1.700e1
1008.90	2.380e2
1008.91	9.700e1
1008.93	5.100e1
1008.94	9.100e1
1008.96	1.190e2
1008.97	7.200e1
1008.98	1.040e2
1009.00	1.290e2
1009.01	7.000e1
1009.03	1.420e2
1009.04	3.120e2
1009.05	3.900e2
1009.07	1.790e2
1009.08	5.700e1
1009.09	1.380e2
1009.11	5.110e2
1009.12	3.210e2
1009.14	2.800e1
1009.15	9.400e1
1009.16	6.300e1
1009.18	8.800e1
1009.19	3.600e1
1009.21	8.300e1
1009.22	1.050e2
1009.23	2.240e2
1009.25	5.900e1
1009.26	1.680e2
1009.27	1.500e1
1009.29	2.900e1
1009.30	4.900e1
1009.32	8.200e1
1009.33	1.310e2
1009.34	1.050e2
1009.36	3.900e1
1009.37	7.800e1
1009.39	1.430e2
1009.40	2.420e2
1009.41	1.690e2
1009.43	5.100e1
1009.44	1.290e2
1009.45	2.600e2
1009.47	6.400e1
1009.48	1.390e2
1009.50	1.660e2
1009.51	1.670e2
1009.52	1.830e2
1009.54	1.890e2
1009.55	1.610e2
1009.57	1.040e2
1009.58	1.200e2
1009.59	3.600e1
1009.61	8.400e1
1009.62	1.540e2
1009.64	4.800e1
1009.65	6.200e1
1009.66	1.700e1
1009.68	4.200e1
1009.69	1.170e2
1009.70	1.900e2
1009.72	5.100e1
1009.73	1.100e2
1009.75	1.750e2
1009.76	1.080e2
1009.77	1.980e2
1009.79	1.370e2
1009.80	9.900e1
1009.82	1.330e2
1009.83	1.900e1
1009.84	2.000e1
1009.86	9.100e1
1009.87	1.560e2
1009.88	1.200e2
1009.90	6.600e1
1009.91	4.300e1
1009.93	4.600e1
1009.94	5.200e1
1009.95	4.900e1
1009.97	6.400e1
1009.98	7.700e1
1010.00	6.200e1
1010.01	1.140e2
1010.02	1.220e2
1010.04	7.500e1
1010.05	1.020e2
1010.07	6.200e1
1010.08	1.620e2
1010.09	9.100e1
1010.11	1.430e2
1010.12	1.190e2
1010.13	1.550e2
1010.15	7.100e1
1010.16	7.000e0
1010.18	6.400e1
1010.19	2.300e1
1010.20	1.900e1
1010.22	1.170e2
1010.23	6.000e1
1010.25	2.300e1
1010.26	5.200e1
1010.27	4.620e2
1010.29	5.650e2
1010.30	1.750e2
1010.31	4.200e1
1010.33	4.400e1
1010.34	1.150e2
1010.36	7.700e1
1010.37	8.000e1
1010.38	4.600e1
1010.40	2.000e0
1010.41	1.740e2
1010.43	1.080e2
1010.44	1.600e1
1010.45	6.200e1
1010.47	3.000e1
1010.48	4.800e1
1010.50	1.990e2
1010.51	1.150e2
1010.52	1.510e2
1010.54	1.260e2
1010.55	1.990e2
1010.56	1.000e2
1010.58	1.490e2
1010.59	2.030e2
1010.61	4.100e1
1010.62	7.100e1
1010.63	1.120e2
1010.65	6.100e1
1010.66	7.700e1
1010.68	8.600e1
1010.69	1.270e2
1010.70	1.180e2
1010.72	8.200e1
1010.73	5.400e1
1010.74	2.490e2
1010.76	1.500e2
1010.77	8.300e1
1010.79	8.400e1
1010.80	1.240e2
1010.81	2.500e1
1010.83	4.700e1
1010.84	1.670e2
1010.86	1.480e2
1010.87	3.500e1
1010.88	9.000e0
1010.90	5.000e1
1010.91	1.540e2
1010.93	1.190e2
1010.94	6.500e1
1010.95	3.300e1
1010.97	3.900e1
1010.98	1.900e2
1010.99	1.130e2
1011.01	1.030e2
1011.02	1.450e2
1011.04	1.160e2
1011.05	1.140e2
1011.06	2.200e1
1011.08	6.600e1
1011.09	1.000e2
1011.11	1.000e2
1011.12	1.030e2
1011.13	3.600e1
1011.15	9.000e0
1011.16	1.230e2
1011.17	2.350e2
1011.19	2.410e2
1011.20	1.010e2
1011.22	2.100e1
1011.23	2.370e2
1011.24	3.520e2
1011.26	7.000e0
1011.27	8.300e1
1011.29	1.800e2
1011.30	3.800e2
1011.31	4.800e1
1011.33	3.600e2
1011.34	4.300e2
1011.36	3.220e2
1011.37	1.560e2
1011.38	3.570e2
1011.40	1.840e2
1011.41	2.200e1
1011.42	2.240e2
1011.44	2.580e2
1011.45	1.530e2
1011.47	3.500e2
1011.48	1.740e2
1011.49	9.800e1
1011.51	1.200e2
1011.52	6.800e1
1011.54	8.600e1
1011.55	1.340e2
1011.56	1.240e2
1011.58	6.000e1
1011.59	1.350e2
1011.61	4.800e1
1011.62	6.500e1
1011.63	4.900e1
1011.65	1.140e2
1011.66	2.400e2
1011.67	1.080e2
1011.69	4.800e1
1011.70	1.320e2
1011.72	1.060e2
1011.73	2.410e2
1011.74	2.510e2
1011.76	3.380e2
1011.77	3.100e1
1011.79	6.300e1
1011.80	1.170e2
1011.81	6.300e1
1011.83	1.700e1
1011.84	4.300e1
1011.86	9.700e1
1011.87	8.100e1
1011.88	1.610e2
1011.90	1.910e2
1011.91	1.660e2
1011.92	2.860e2
1011.94	3.170e2
1011.95	2.460e2
1011.97	2.330e2
1011.98	9.000e1
1011.99	5.000e1
1012.01	1.610e2
1012.02	7.000e1
1012.04	9.800e1
1012.05	8.500e1
1012.06	1.000e1
1012.08	3.800e1
1012.09	2.800e1
1012.10	3.750e2
1012.12	2.810e2
1012.13	4.600e1
1012.15	1.080e2
1012.16	2.220e2
1012.17	6.400e1
1012.19	1.300e1
1012.20	2.600e1
1012.22	5.300e1
1012.23	5.100e1
1012.24	1.400e1
1012.26	2.100e1
1012.27	4.300e1
1012.29	8.100e1
1012.30	6.500e1
1012.31	1.820e2
1012.33	1.250e2
1012.34	1.230e2
1012.35	1.690e2
1012.37	1.130e2
1012.38	5.300e1
1012.40	4.200e1
1012.41	6.700e1
1012.42	1.210e2
1012.44	1.360e2
1012.45	1.360e2
1012.47	1.630e2
1012.48	6.200e1
1012.49	2.190e2
1012.51	1.670e2
1012.52	1.930e2
1012.54	2.690e2
1012.55	3.370e2
1012.56	1.750e2
1012.58	1.180e2
1012.59	8.400e1
1012.60	6.300e1
1012.62	8.600e1
1012.63	6.300e1
1012.65	9.800e1
1012.66	5.090e2
1012.67	4.800e1
1012.69	1.130e2
1012.70	1.090e2
1012.72	1.030e2
1012.73	8.400e1
1012.74	9.500e1
1012.76	9.500e1
1012.77	9.300e1
1012.79	3.000e1
1012.80	6.400e1
1012.81	4.900e1
1012.83	5.600e1
1012.84	4.200e1
1012.85	3.900e1
1012.87	4.300e1
1012.88	2.200e1
1012.90	1.230e2
1012.91	3.300e1
1012.92	3.700e1
1012.94	2.570e2
1012.95	1.670e2
1012.97	7.900e1
1012.98	6.300e1
1012.99	1.800e2
1013.01	9.700e1
1013.02	1.740e2
1013.04	7.400e1
1013.05	3.100e1
1013.06	2.720e2
1013.08	1.990e2
1013.09	5.600e1
1013.10	3.900e1
1013.12	2.600e1
1013.13	5.000e0
1013.15	2.200e1
1013.16	3.500e1
1013.17	5.900e1
1013.19	1.010e2
1013.20	4.800e1
1013.22	7.900e1
1013.23	7.200e1
1013.24	7.500e1
1013.26	2.140e2
1013.27	3.490e2
1013.29	2.290e2
1013.30	1.180e2
1013.31	1.640e2
1013.33	1.450e2
1013.34	8.400e1
1013.35	1.090e2
1013.37	1.210e2
1013.38	9.000e1
1013.40	1.050e2
1013.41	1.630e2
1013.42	1.530e2
1013.44	1.720e2
1013.45	6.800e1
1013.47	2.100e2
1013.48	1.390e2
1013.49	1.670e2
1013.51	1.440e2
1013.52	1.740e2
1013.54	1.080e2
1013.55	1.340e2
1013.56	1.150e2
1013.58	1.770e2
1013.59	2.010e2
1013.60	6.500e1
1013.62	1.270e2
1013.63	1.220e2
1013.65	9.100e1
1013.66	3.300e1
1013.67	6.400e1
1013.69	6.000e1
1013.70	7.900e1
1013.72	4.300e1
1013.73	4.000e0
1013.74	1.090e2
1013.76	6.300e1
1013.77	2.600e1
1013.79	4.600e1
1013.80	3.100e1
1013.81	2.370e2
1013.83	7.700e1
1013.84	7.700e1
1013.85	1.200e1
1013.87	3.400e1
1013.88	1.100e2
1013.90	1.240e2
1013.91	5.100e1
1013.92	1.280e2
1013.94	2.260e2
1013.95	1.870e2
1013.97	2.600e1
1013.98	7.200e1
1013.99	1.290e2
1014.01	9.900e1
1014.02	7.700e1
1014.04	1.290e2
1014.05	1.580e2
1014.06	4.500e1
1014.08	1.490e2
1014.09	1.220e2
1014.11	8.800e1
1014.12	1.150e2
1014.13	3.600e1
1014.15	5.500e1
1014.16	1.710e2
1014.17	9.200e1
1014.19	1.400e2
1014.20	8.300e1
1014.22	7.500e1
1014.23	7.100e1
1014.24	9.000e1
1014.26	1.290e2
1014.27	1.150e2
1014.29	3.000e1
1014.30	4.700e1
1014.31	5.600e1
1014.33	2.900e1
1014.34	4.800e1
1014.36	1.370e2
1014.37	8.200e1
1014.38	2.710e2
1014.40	2.540e2
1014.41	1.450e2
1014.42	2.310e2
1014.44	1.510e2
1014.45	1.170e2
1014.47	1.680e2
1014.48	1.900e2
1014.49	4.400e1
1014.51	4.800e1
1014.52	7.700e1
1014.54	1.700e2
1014.55	1.850e2
1014.56	1.210e2
1014.58	6.300e1
1014.59	8.800e1
1014.61	8.300e1
1014.62	5.000e1
1014.63	5.700e1
1014.65	1.750e2
1014.66	1.090e2
1014.67	1.220e2
1014.69	1.280e2
1014.70	1.600e1
1014.72	3.800e1
1014.73	5.900e1
1014.74	0.000e0
1014.76	5.700e1
1014.77	3.700e1
1014.79	3.600e1
1014.80	1.010e2
1014.81	1.110e2
1014.83	4.700e1
1014.84	4.400e1
1014.86	4.900e1
1014.87	4.500e1
1014.88	9.400e1
1014.90	1.800e2
1014.91	1.600e2
1014.93	9.500e1
1014.94	9.000e1
1014.95	8.000e1
1014.97	2.000e0
1014.98	3.800e1
1014.99	1.610e2
1015.01	2.090e2
1015.02	1.400e2
1015.04	4.800e1
1015.05	6.600e1
1015.06	9.100e1
1015.08	9.600e1
1015.09	4.600e1
1015.11	1.700e1
1015.12	6.100e1
1015.13	1.670e2
1015.15	4.200e1
1015.16	1.600e1
1015.18	5.100e1
1015.19	9.800e1
1015.20	3.000e0
1015.22	7.200e1
1015.23	3.100e1
1015.25	8.900e1
1015.26	5.300e1
1015.27	7.700e1
1015.29	2.390e2
1015.30	1.900e1
1015.31	1.340e2
1015.33	1.510e2
1015.34	1.660e2
1015.36	2.150e2
1015.37	1.290e2
1015.38	5.600e1
1015.40	6.700e1
1015.41	1.000e2
1015.43	5.600e1
1015.44	1.600e1
1015.45	3.420e2
1015.47	7.100e1
1015.48	1.330e2
1015.50	1.980e2
1015.51	1.380e2
1015.52	1.460e2
1015.54	1.100e2
1015.55	7.600e1
1015.56	2.640e2
1015.58	1.920e2
1015.59	8.500e1
1015.61	1.730e2
1015.62	5.000e1
1015.63	8.700e1
1015.65	1.190e2
1015.66	5.500e1
1015.68	7.300e1
1015.69	1.490e2
1015.70	5.600e1
1015.72	5.000e0
1015.73	8.800e1
1015.75	4.900e1
1015.76	1.480e2
1015.77	1.900e2
1015.79	4.200e1
1015.80	1.490e2
1015.82	9.900e1
1015.83	5.200e1
1015.84	2.150e2
1015.86	2.530e2
1015.87	4.000e1
1015.88	9.700e1
1015.90	1.830e2
1015.91	1.400e2
1015.93	3.200e1
1015.94	3.300e1
1015.95	5.100e1
1015.97	6.100e1
1015.98	3.300e1
1016.00	1.450e2
1016.01	1.110e2
1016.02	4.700e1
1016.04	9.800e1
1016.05	5.400e1
1016.07	8.700e1
1016.08	1.480e2
1016.09	5.800e1
1016.11	7.600e1
1016.12	1.100e2
1016.14	8.000e0
1016.15	2.300e1
1016.16	7.700e1
1016.18	1.300e1
1016.19	2.500e1
1016.20	1.270e2
1016.22	1.680e2
1016.23	8.100e1
1016.25	1.180e2
1016.26	1.210e2
1016.27	1.180e2
1016.29	8.200e1
1016.30	1.440e2
1016.32	2.140e2
1016.33	1.020e2
1016.34	3.500e1
1016.36	4.300e1
1016.37	3.750e2
1016.39	2.490e2
1016.40	1.630e2
1016.41	1.610e2
1016.43	4.900e1
1016.44	8.300e1
1016.46	1.090e2
1016.47	6.700e1
1016.48	1.360e2
1016.50	1.610e2
1016.51	4.700e1
1016.52	4.500e1
1016.54	5.400e1
1016.55	8.700e1
1016.57	6.200e1
1016.58	6.800e1
1016.59	2.870e2
1016.61	1.560e2
1016.62	4.700e1
1016.64	1.060e2
1016.65	1.250e2
1016.66	5.000e1
1016.68	2.170e2
1016.69	2.940e2
1016.71	6.700e1
1016.72	3.800e1
1016.73	1.230e2
1016.75	3.000e1
1016.76	6.100e1
1016.78	1.600e2
1016.79	1.100e2
1016.80	7.000e1
1016.82	4.100e1
1016.83	7.000e0
1016.84	4.000e1
1016.86	8.500e1
1016.87	7.100e1
1016.89	7.100e1
1016.90	1.400e1
1016.91	6.600e1
1016.93	9.700e1
1016.94	9.400e1
1016.96	5.800e1
1016.97	1.020e2
1016.98	1.440e2
1017.00	8.300e1
1017.01	6.900e1
1017.03	2.500e1
1017.04	3.000e0
1017.05	1.060e2
1017.07	1.160e2
1017.08	1.070e2
1017.10	1.220e2
1017.11	1.610e2
1017.12	7.200e1
1017.14	9.400e1
1017.15	7.200e1
1017.16	1.430e2
1017.18	2.210e2
1017.19	8.100e1
1017.21	8.300e1
1017.22	1.040e2
1017.23	5.900e1
1017.25	1.440e2
1017.26	1.390e2
1017.28	1.720e2
1017.29	2.030e2
1017.30	2.250e2
1017.32	8.500e1
1017.33	1.490e2
1017.35	1.300e2
1017.36	6.800e1
1017.37	1.930e2
1017.39	2.420e2
1017.40	1.160e2
1017.42	5.800e1
1017.43	9.000e1
1017.44	1.050e2
1017.46	7.900e1
1017.47	1.150e2
1017.48	1.010e2
1017.50	9.300e1
1017.51	1.040e2
1017.53	1.680e2
1017.54	4.600e1
1017.55	5.700e1
1017.57	1.540e2
1017.58	4.400e1
1017.60	1.400e1
1017.61	5.100e1
1017.62	1.170e2
1017.64	1.660e2
1017.65	3.500e1
1017.67	6.900e1
1017.68	2.600e1
1017.69	1.210e2
1017.71	9.400e1
1017.72	3.500e1
1017.74	1.110e2
1017.75	8.300e1
1017.76	1.060e2
1017.78	8.900e1
1017.79	9.300e1
1017.81	7.900e1
1017.82	9.100e1
1017.83	2.050e2
1017.85	9.800e1
1017.86	1.440e2
1017.87	1.650e2
1017.89	2.260e2
1017.90	1.070e2
1017.92	7.100e1
1017.93	1.400e1
1017.94	1.900e1
1017.96	1.480e2
1017.97	8.500e1
1017.99	2.300e1
1018.00	2.000e1
1018.01	1.050e2
1018.03	6.800e1
1018.04	5.100e1
1018.06	4.200e1
1018.07	3.000e1
1018.08	4.700e1
1018.10	8.900e1
1018.11	6.400e1
1018.13	7.400e1
1018.14	3.900e1
1018.15	1.470e2
1018.17	3.900e1
1018.18	6.600e1
1018.20	6.100e1
1018.21	0.000e0
1018.22	0.000e0
1018.24	1.100e1
1018.25	5.400e1
1018.26	1.180e2
1018.28	6.400e1
1018.29	1.690e2
1018.31	7.300e1
1018.32	2.400e1
1018.33	5.400e1
1018.35	9.500e1
1018.36	4.500e1
1018.38	1.610e2
1018.39	1.260e2
1018.40	1.230e2
1018.42	1.190e2
1018.43	1.360e2
1018.45	6.500e1
1018.46	1.100e2
1018.47	1.480e2
1018.49	1.370e2
1018.50	2.430e2
1018.52	2.740e2
1018.53	1.620e2
1018.54	1.690e2
1018.56	2.930e2
1018.57	1.930e2
1018.58	1.900e2
1018.60	1.360e2
1018.61	1.410e2
1018.63	3.700e1
1018.64	8.000e1
1018.65	5.900e1
1018.67	2.900e1
1018.68	2.200e1
1018.70	3.400e1
1018.71	8.900e1
1018.72	9.300e1
1018.74	8.700e1
1018.75	1.070e2
1018.77	1.000e2
1018.78	1.290e2
1018.79	1.550e2
1018.81	9.200e1
1018.82	2.310e2
1018.84	2.000e1
1018.85	4.100e1
1018.86	9.200e1
1018.88	9.700e1
1018.89	1.300e2
1018.91	3.500e1
1018.92	3.460e2
1018.93	4.340e2
1018.95	2.240e2
1018.96	8.400e1
1018.97	4.000e1
1018.99	8.500e1
1019.00	8.300e1
1019.02	9.200e1
1019.03	8.000e1
1019.04	2.500e1
1019.06	1.150e2
1019.07	1.100e2
1019.09	8.800e1
1019.10	1.590e2
1019.11	1.930e2
1019.13	7.500e1
1019.14	2.750e2
1019.16	2.740e2
1019.17	9.500e1
1019.18	1.030e2
1019.20	5.900e1
1019.21	1.390e2
1019.23	1.260e2
1019.24	1.120e2
1019.25	4.900e1
1019.27	8.700e1
1019.28	2.440e2
1019.30	2.900e1
1019.31	1.480e2
1019.32	7.500e1
1019.34	1.070e2
1019.35	6.200e1
1019.37	1.020e2
1019.38	1.530e2
1019.39	1.050e2
1019.41	1.530e2
1019.42	3.400e1
1019.43	2.050e2
1019.45	9.700e1
1019.46	1.220e2
1019.48	2.220e2
1019.49	2.290e2
1019.50	1.740e2
1019.52	1.400e2
1019.53	1.140e2
1019.55	2.300e2
1019.56	1.700e2
1019.57	3.860e2
1019.59	2.950e2
1019.60	9.100e1
1019.62	5.100e1
1019.63	2.210e2
1019.64	1.070e2
1019.66	8.600e1
1019.67	6.600e1
1019.69	1.360e2
1019.70	1.830e2
1019.71	5.200e1
1019.73	6.600e1
1019.74	6.300e1
1019.76	5.400e1
1019.77	4.500e1
1019.78	9.700e1
1019.80	7.900e1
1019.81	6.700e1
1019.82	1.300e1
1019.84	8.300e1
1019.85	3.610e2
1019.87	1.030e2
1019.88	1.100e1
1019.89	1.120e2
1019.91	1.540e2
1019.92	6.800e1
1019.94	1.300e1
1019.95	6.600e1
1019.96	7.300e1
1019.98	8.600e1
1019.99	1.050e2
1020.01	8.600e1
1020.02	9.400e1
1020.03	1.710e2
1020.05	4.900e1
1020.06	4.000e1
1020.08	9.100e1
1020.09	7.000e0
1020.10	7.500e1
1020.12	1.540e2
1020.13	2.030e2
1020.15	1.940e2
1020.16	5.200e1
1020.17	7.800e1
1020.19	4.000e1
1020.20	7.200e1
1020.22	8.900e1
1020.23	1.890e2
1020.24	9.300e1
1020.26	2.300e1
1020.27	1.700e2
1020.28	2.710e2
1020.30	2.600e1
1020.31	7.300e1
1020.33	5.300e1
1020.34	9.800e1
1020.35	1.170e2
1020.37	9.300e1
1020.38	1.190e2
1020.40	5.500e1
1020.41	1.310e2
1020.42	1.590e2
1020.44	1.180e2
1020.45	1.310e2
1020.47	6.700e1
1020.48	6.100e1
1020.49	2.400e2
1020.51	1.610e2
1020.52	6.400e1
1020.54	2.930e2
1020.55	5.320e2
1020.56	1.480e2
1020.58	1.090e2
1020.59	7.300e1
1020.61	5.800e1
1020.62	5.100e1
1020.63	2.200e1
1020.65	5.700e1
1020.66	1.400e2
1020.68	2.390e2
1020.69	8.900e1
1020.70	3.180e2
1020.72	8.100e1
1020.73	6.400e1
1020.74	1.190e2
1020.76	1.660e2
1020.77	1.590e2
1020.79	6.100e1
1020.80	9.400e1
1020.81	9.200e1
1020.83	5.800e1
1020.84	1.110e2
1020.86	6.900e1
1020.87	7.000e1
1020.88	8.600e1
1020.90	6.700e1
1020.91	6.600e1
1020.93	9.100e1
1020.94	5.700e1
1020.95	7.700e1
1020.97	1.280e2
1020.98	1.500e2
1021.00	8.400e1
1021.01	1.160e2
1021.02	1.050e2
1021.04	4.800e1
1021.05	6.200e1
1021.07	4.900e1
1021.08	5.200e1
1021.09	9.200e1
1021.11	1.130e2
1021.12	1.260e2
1021.14	7.200e1
1021.15	1.370e2
1021.16	1.060e2
1021.18	1.240e2
1021.19	6.700e1
1021.21	1.390e2
1021.22	1.110e2
1021.23	6.900e1
1021.25	1.070e2
1021.26	3.700e1
1021.27	5.700e1
1021.29	1.420e2
1021.30	1.240e2
1021.32	3.000e1
1021.33	2.510e2
1021.34	2.600e2
1021.36	2.170e2
1021.37	1.750e2
1021.39	7.900e1
1021.40	1.540e2
1021.41	2.120e2
1021.43	1.710e2
1021.44	4.290e2
1021.46	2.000e2
1021.47	9.600e1
1021.48	1.990e2
1021.50	3.050e2
1021.51	1.030e2
1021.53	4.510e2
1021.54	4.420e2
1021.55	2.090e2
1021.57	5.300e1
1021.58	2.270e2
1021.60	6.100e1
1021.61	3.000e1
1021.62	1.460e2
1021.64	7.400e1
1021.65	1.070e2
1021.67	3.970e2
1021.68	2.680e2
1021.69	7.600e1
1021.71	3.700e1
1021.72	6.000e0
1021.74	9.400e1
1021.75	2.680e2
1021.76	1.630e2
1021.78	1.910e2
1021.79	7.900e1
1021.80	1.830e2
1021.82	2.290e2
1021.83	4.900e1
1021.85	5.800e1
1021.86	9.000e1
1021.87	1.680e2
1021.89	1.990e2
1021.90	3.330e2
1021.92	2.280e2
1021.93	1.100e2
1021.94	1.030e2
1021.96	4.800e1
1021.97	1.580e2
1021.99	3.390e2
1022.00	1.890e2
1022.01	1.420e2
1022.03	2.270e2
1022.04	1.940e2
1022.06	2.050e2
1022.07	3.250e2
1022.08	1.160e2
1022.10	3.190e2
1022.11	3.170e2
1022.13	8.000e1
1022.14	3.800e1
1022.15	1.410e2
1022.17	2.670e2
1022.18	1.600e2
1022.20	1.980e2
1022.21	1.020e2
1022.22	9.000e1
1022.24	5.300e1
1022.25	2.900e1
1022.27	3.110e2
1022.28	1.600e2
1022.29	4.000e0
1022.31	5.900e1
1022.32	1.060e2
1022.33	3.660e2
1022.35	3.220e2
1022.36	2.430e2
1022.38	2.900e2
1022.39	2.560e2
1022.40	5.700e2
1022.42	4.490e2
1022.43	6.430e2
1022.45	6.120e2
1022.46	7.650e2
1022.47	3.120e2
1022.49	3.290e2
1022.50	1.440e2
1022.52	2.800e2
1022.53	4.490e2
1022.54	1.930e2
1022.56	1.030e2
1022.57	2.000e1
1022.59	9.000e0
1022.60	5.700e1
1022.61	2.950e2
1022.63	1.530e2
1022.64	8.900e1
1022.66	1.340e2
1022.67	6.100e1
1022.68	1.080e2
1022.70	7.000e1
1022.71	9.700e1
1022.73	1.040e2
1022.74	1.110e2
1022.75	2.000e1
1022.77	2.300e1
1022.78	3.970e2
1022.80	1.290e2
1022.81	1.510e2
1022.82	1.740e2
1022.84	3.700e2
1022.85	1.160e2
1022.87	2.210e2
1022.88	3.220e2
1022.89	4.670e2
1022.91	5.500e2
1022.92	8.510e2
1022.94	4.060e2
1022.95	6.180e2
1022.96	5.330e2
1022.98	3.830e2
1022.99	2.460e2
1023.00	1.400e2
1023.02	1.410e2
1023.03	1.660e2
1023.05	2.820e2
1023.06	1.890e2
1023.07	4.400e1
1023.09	6.800e1
1023.10	5.600e1
1023.12	2.600e1
1023.13	2.620e2
1023.14	1.160e2
1023.16	5.500e1
1023.17	3.900e1
1023.19	2.500e1
1023.20	6.700e1
1023.21	1.330e2
1023.23	1.450e2
1023.24	6.900e1
1023.26	2.010e2
1023.27	2.730e2
1023.28	6.400e1
1023.30	3.500e1
1023.31	4.700e1
1023.33	1.390e2
1023.34	1.310e2
1023.35	1.590e2
1023.37	9.600e1
1023.38	1.130e2
1023.40	1.180e2
1023.41	1.700e2
1023.42	1.990e2
1023.44	2.770e2
1023.45	2.870e2
1023.47	1.530e2
1023.48	1.180e2
1023.49	2.260e2
1023.51	1.870e2
1023.52	1.410e2
1023.54	2.510e2
1023.55	1.130e2
1023.56	6.500e1
1023.58	6.600e1
1023.59	5.300e1
1023.61	8.800e1
1023.62	4.400e1
1023.63	1.490e2
1023.65	1.140e2
1023.66	1.920e2
1023.67	4.900e1
1023.69	7.700e1
1023.70	8.400e1
1023.72	1.040e2
1023.73	3.500e1
1023.74	2.370e2
1023.76	9.000e1
1023.77	3.600e1
1023.79	1.110e2
1023.80	1.550e2
1023.81	1.190e2
1023.83	1.600e2
1023.84	1.430e2
1023.86	6.200e1
1023.87	9.800e1
1023.88	2.670e2
1023.90	9.100e1
1023.91	1.500e2
1023.93	1.360e2
1023.94	1.180e2
1023.95	8.300e1
1023.97	7.200e1
1023.98	2.020e2
1024.00	1.130e2
1024.01	2.840e2
1024.02	1.670e2
1024.04	1.510e2
1024.05	6.300e1
1024.07	1.350e2
1024.08	6.800e1
1024.09	1.850e2
1024.11	1.530e2
1024.12	4.000e0
1024.14	3.900e1
1024.15	8.000e0
1024.16	7.500e1
1024.18	1.900e2
1024.19	3.420e2
1024.21	6.200e1
1024.22	1.030e2
1024.23	1.550e2
1024.25	7.600e1
1024.26	5.600e1
1024.28	5.000e1
1024.29	6.800e1
1024.30	3.200e1
1024.32	5.100e1
1024.33	1.110e2
1024.35	5.100e1
1024.36	1.900e1
1024.37	3.700e1
1024.39	1.510e2
1024.40	1.440e2
1024.42	1.790e2
1024.43	4.790e2
1024.44	1.700e2
1024.46	1.420e2
1024.47	2.290e2
1024.48	1.470e2
1024.50	2.730e2
1024.51	2.980e2
1024.53	1.740e2
1024.54	2.370e2
1024.55	3.650e2
1024.57	3.740e2
1024.58	3.340e2
1024.60	6.000e1
1024.61	5.300e1
1024.62	7.700e1
1024.64	3.130e2
1024.65	1.220e2
1024.67	6.100e1
1024.68	8.300e1
1024.69	2.790e2
1024.71	2.710e2
1024.72	1.440e2
1024.74	2.430e2
1024.75	3.340e2
1024.76	1.870e2
1024.78	1.020e2
1024.79	2.480e2
1024.81	8.700e1
1024.82	6.000e1
1024.83	2.070e2
1024.85	6.600e1
1024.86	1.740e2
1024.88	1.390e2
1024.89	1.310e2
1024.90	8.500e1
1024.92	3.200e1
1024.93	3.300e2
1024.95	2.810e2
1024.96	1.510e2
1024.97	2.720e2
1024.99	1.840e2
1025.00	8.500e1
1025.02	6.700e1
1025.03	1.880e2
1025.04	1.460e2
1025.06	1.580e2
1025.07	1.780e2
1025.09	6.900e1
1025.10	7.400e1
1025.11	1.540e2
1025.13	4.900e1
1025.14	1.480e2
1025.16	3.540e2
1025.17	2.390e2
1025.18	4.600e1
1025.20	6.600e1
1025.21	1.590e2
1025.23	5.800e1
1025.24	1.890e2
1025.25	1.690e2
1025.27	2.210e2
1025.28	1.370e2
1025.30	8.100e1
1025.31	1.250e2
1025.32	1.560e2
1025.34	7.700e1
1025.35	3.600e1
1025.36	9.100e1
1025.38	6.900e1
1025.39	1.170e2
1025.41	1.300e1
1025.42	1.400e1
1025.43	2.100e1
1025.45	7.100e1
1025.46	2.300e1
1025.48	1.400e2
1025.49	1.270e2
1025.50	5.200e1
1025.52	1.800e1
1025.53	1.030e2
1025.55	9.700e1
1025.56	7.600e1
1025.57	7.600e1
1025.59	1.350e2
1025.60	1.680e2
1025.62	1.710e2
1025.63	1.450e2
1025.64	1.480e2
1025.66	8.400e1
1025.67	2.400e1
1025.69	8.300e1
1025.70	9.300e1
1025.71	6.300e1
1025.73	1.230e2
1025.74	9.600e1
1025.76	3.900e1
1025.77	7.700e1
1025.78	7.400e1
1025.80	2.900e1
1025.81	1.330e2
1025.83	1.500e2
1025.84	1.200e2
1025.85	2.850e2
1025.87	1.390e2
1025.88	5.600e1
1025.90	1.270e2
1025.91	1.290e2
1025.92	5.100e1
1025.94	4.800e1
1025.95	1.000e2
1025.97	9.800e1
1025.98	6.100e1
1025.99	1.070e2
1026.01	1.010e2
1026.02	1.300e2
1026.04	9.100e1
1026.05	2.130e2
1026.06	1.000e2
1026.08	1.000e1
1026.09	5.200e1
1026.11	8.100e1
1026.12	2.240e2
1026.13	3.130e2
1026.15	1.010e2
1026.16	8.200e1
1026.18	4.800e1
1026.19	9.900e1
1026.20	1.040e2
1026.22	1.730e2
1026.23	1.750e2
1026.25	1.380e2
1026.26	6.400e1
1026.27	5.200e1
1026.29	8.000e1
1026.30	5.500e1
1026.32	5.900e1
1026.33	1.200e2
1026.34	1.260e2
1026.36	1.020e2
1026.37	5.300e1
1026.39	1.590e2
1026.40	2.760e2
1026.41	9.200e1
1026.43	1.360e2
1026.44	1.820e2
1026.46	5.700e1
1026.47	1.010e2
1026.48	5.800e1
1026.50	2.900e1
1026.51	1.140e2
1026.53	2.940e2
1026.54	1.930e2
1026.55	1.480e2
1026.57	1.800e2
1026.58	3.360e2
1026.60	4.800e1
1026.61	1.650e2
1026.62	1.410e2
1026.64	1.050e2
1026.65	1.140e2
1026.67	8.900e1
1026.68	1.310e2
1026.69	1.440e2
1026.71	3.120e2
1026.72	5.100e1
1026.73	2.800e2
1026.75	1.620e2
1026.76	1.770e2
1026.78	1.900e2
1026.79	6.400e1
1026.80	3.400e1
1026.82	2.900e1
1026.83	2.160e2
1026.85	1.710e2
1026.86	2.240e2
1026.87	2.440e2
1026.89	8.000e1
1026.90	8.700e1
1026.92	6.800e1
1026.93	1.150e2
1026.94	3.800e1
1026.96	8.000e0
1026.97	4.000e0
1026.99	1.060e2
1027.00	8.700e1
1027.01	2.100e2
1027.03	1.210e2
1027.04	3.310e2
1027.06	1.790e2
1027.07	1.300e1
1027.08	2.850e2
1027.10	4.570e2
1027.11	3.520e2
1027.13	3.720e2
1027.14	2.700e1
1027.15	9.700e1
1027.17	1.010e2
1027.18	1.620e2
1027.20	1.510e2
1027.21	2.400e2
1027.22	1.220e2
1027.24	2.860e2
1027.25	3.550e2
1027.27	1.560e2
1027.28	5.600e1
1027.29	2.600e1
1027.31	9.100e1
1027.32	1.210e2
1027.34	4.460e2
1027.35	1.380e2
1027.36	1.970e2
1027.38	2.420e2
1027.39	1.240e2
1027.41	2.850e2
1027.42	2.930e2
1027.43	6.700e1
1027.45	2.410e2
1027.46	2.600e2
1027.48	3.030e2
1027.49	2.590e2
1027.50	2.010e2
1027.52	3.420e2
1027.53	6.060e2
1027.55	2.130e2
1027.56	3.280e2
1027.57	1.280e2
1027.59	2.420e2
1027.60	3.190e2
1027.62	6.710e2
1027.63	1.760e2
1027.64	1.160e2
1027.66	1.360e2
1027.67	2.630e2
1027.69	1.820e2
1027.70	7.500e1
1027.71	8.800e1
1027.73	7.500e1
1027.74	5.700e1
1027.76	2.240e2
1027.77	2.700e2
1027.78	2.750e2
[truncated: 262,977 more rows]
