# Supplementary material for: Structural insights into chaperone addiction of toxin-antitoxin systems
Source: Nat Commun. 2019 Feb 15;10:782. doi: 10.1038/s41467-019-08747-4 (PMC6377645; doi:10.1038/s41467-019-08747-4)
Supplement: Supplementary file 5 — Supplementary Data 2 [file 41467_2019_8747_MOESM5_ESM.zip › NativeMS-Data/SecB-HigA-DNA/SecB-HigA-DNA.txt]

1000.01	6.319e1
1000.02	6.300e1
1000.04	6.245e1
1000.05	6.115e1
1000.06	6.920e1
1000.08	7.228e1
1000.09	7.165e1
1000.11	6.995e1
1000.12	7.046e1
1000.13	7.037e1
1000.15	6.880e1
1000.16	6.820e1
1000.17	6.816e1
1000.19	6.472e1
1000.20	6.742e1
1000.22	6.541e1
1000.23	6.521e1
1000.24	6.939e1
1000.26	7.128e1
1000.27	7.402e1
1000.29	7.454e1
1000.30	7.624e1
1000.31	7.991e1
1000.33	8.104e1
1000.34	8.507e1
1000.35	8.739e1
1000.37	8.826e1
1000.38	8.865e1
1000.40	8.699e1
1000.41	8.655e1
1000.42	8.532e1
1000.44	8.396e1
1000.45	8.769e1
1000.46	9.068e1
1000.48	9.412e1
1000.49	9.251e1
1000.51	9.082e1
1000.52	8.772e1
1000.53	8.699e1
1000.55	8.401e1
1000.56	7.898e1
1000.58	7.291e1
1000.59	6.687e1
1000.60	6.038e1
1000.62	5.316e1
1000.63	5.711e1
1000.64	5.724e1
1000.66	5.426e1
1000.67	4.985e1
1000.69	4.826e1
1000.70	4.459e1
1000.71	3.982e1
1000.73	3.319e1
1000.74	2.462e1
1000.75	1.859e1
1000.77	1.927e1
1000.78	2.418e1
1000.80	2.612e1
1000.81	2.521e1
1000.82	2.568e1
1000.84	2.235e1
1000.85	2.738e1
1000.87	3.527e1
1000.88	3.936e1
1000.89	4.066e1
1000.91	4.418e1
1000.92	5.121e1
1000.93	5.802e1
1000.95	6.481e1
1000.96	7.189e1
1000.98	7.879e1
1000.99	8.493e1
1001.00	8.731e1
1001.02	9.051e1
1001.03	9.372e1
1001.04	9.587e1
1001.06	9.754e1
1001.07	9.804e1
1001.09	9.716e1
1001.10	9.470e1
1001.11	9.167e1
1001.13	8.765e1
1001.14	8.137e1
1001.15	7.888e1
1001.17	7.356e1
1001.18	7.134e1
1001.20	7.290e1
1001.21	7.073e1
1001.22	6.372e1
1001.24	6.175e1
1001.25	6.134e1
1001.27	5.892e1
1001.28	5.912e1
1001.29	5.974e1
1001.31	6.491e1
1001.32	7.147e1
1001.33	7.170e1
1001.35	7.099e1
1001.36	6.885e1
1001.38	7.110e1
1001.39	6.955e1
1001.40	7.395e1
1001.42	7.745e1
1001.43	7.573e1
1001.44	7.865e1
1001.46	8.633e1
1001.47	9.155e1
1001.49	9.526e1
1001.50	9.682e1
1001.51	9.754e1
1001.53	9.811e1
1001.54	9.539e1
1001.56	9.003e1
1001.57	8.874e1
1001.58	8.269e1
1001.60	8.030e1
1001.61	7.814e1
1001.62	7.547e1
1001.64	7.138e1
1001.65	6.456e1
1001.67	5.582e1
1001.68	4.941e1
1001.69	4.700e1
1001.71	4.842e1
1001.72	4.844e1
1001.73	5.032e1
1001.75	5.153e1
1001.76	5.150e1
1001.78	5.302e1
1001.79	6.084e1
1001.80	6.340e1
1001.82	6.292e1
1001.83	6.520e1
1001.85	6.324e1
1001.86	6.417e1
1001.87	6.059e1
1001.89	6.054e1
1001.90	5.991e1
1001.91	6.073e1
1001.93	6.391e1
1001.94	6.294e1
1001.96	6.447e1
1001.97	6.851e1
1001.98	7.179e1
1002.00	7.479e1
1002.01	7.240e1
1002.03	7.033e1
1002.04	7.216e1
1002.05	6.961e1
1002.07	6.996e1
1002.08	7.082e1
1002.09	6.773e1
1002.11	6.944e1
1002.12	7.175e1
1002.14	6.903e1
1002.15	7.268e1
1002.16	6.885e1
1002.18	6.606e1
1002.19	5.945e1
1002.20	5.703e1
1002.22	5.898e1
1002.23	6.245e1
1002.25	6.853e1
1002.26	7.413e1
1002.27	7.392e1
1002.29	7.810e1
1002.30	8.412e1
1002.32	8.795e1
1002.33	8.563e1
1002.34	8.714e1
1002.36	8.709e1
1002.37	8.992e1
1002.38	9.202e1
1002.40	9.228e1
1002.41	9.461e1
1002.43	9.708e1
1002.44	9.982e1
1002.45	9.855e1
1002.47	1.030e2
1002.48	9.747e1
1002.49	9.922e1
1002.51	1.040e2
1002.52	1.096e2
1002.54	1.126e2
1002.55	1.131e2
1002.56	1.092e2
1002.58	1.076e2
1002.59	1.093e2
1002.61	1.128e2
1002.62	1.158e2
1002.63	1.175e2
1002.65	1.151e2
1002.66	1.149e2
1002.67	1.115e2
1002.69	1.074e2
1002.70	1.036e2
1002.72	9.771e1
1002.73	9.671e1
1002.74	9.456e1
1002.76	9.623e1
1002.77	9.695e1
1002.78	9.632e1
1002.80	9.772e1
1002.81	9.590e1
1002.83	9.229e1
1002.84	9.277e1
1002.85	8.655e1
1002.87	7.799e1
1002.88	7.375e1
1002.90	7.409e1
1002.91	7.262e1
1002.92	7.181e1
1002.94	6.712e1
1002.95	6.299e1
1002.96	5.915e1
1002.98	5.575e1
1002.99	4.724e1
1003.01	4.221e1
1003.02	4.578e1
1003.03	4.577e1
1003.05	5.536e1
1003.06	5.744e1
1003.08	5.521e1
1003.09	5.566e1
1003.10	5.488e1
1003.12	4.836e1
1003.13	5.117e1
1003.14	5.421e1
1003.16	5.476e1
1003.17	5.578e1
1003.19	6.055e1
1003.20	6.294e1
1003.21	6.474e1
1003.23	6.672e1
1003.24	6.569e1
1003.25	6.626e1
1003.27	6.921e1
1003.28	7.459e1
1003.30	7.890e1
1003.31	8.331e1
1003.32	8.715e1
1003.34	8.805e1
1003.35	8.832e1
1003.37	8.609e1
1003.38	8.449e1
1003.39	8.135e1
1003.41	7.665e1
1003.42	7.621e1
1003.43	8.016e1
1003.45	7.965e1
1003.46	7.590e1
1003.48	7.265e1
1003.49	7.301e1
1003.50	7.379e1
1003.52	7.373e1
1003.53	7.465e1
1003.55	7.466e1
1003.56	7.917e1
1003.57	8.414e1
1003.59	8.272e1
1003.60	8.148e1
1003.61	7.988e1
1003.63	7.688e1
1003.64	7.474e1
1003.66	6.958e1
1003.67	6.048e1
1003.68	5.768e1
1003.70	5.476e1
1003.71	5.757e1
1003.72	6.155e1
1003.74	6.384e1
1003.75	6.249e1
1003.77	6.417e1
1003.78	6.744e1
1003.79	7.045e1
1003.81	7.428e1
1003.82	7.561e1
1003.84	7.954e1
1003.85	8.198e1
1003.86	8.192e1
1003.88	8.087e1
1003.89	7.887e1
1003.90	7.702e1
1003.92	7.468e1
1003.93	7.550e1
1003.95	7.257e1
1003.96	7.215e1
1003.97	7.443e1
1003.99	7.439e1
1004.00	7.143e1
1004.02	7.025e1
1004.03	7.211e1
1004.04	7.442e1
1004.06	7.478e1
1004.07	7.159e1
1004.08	6.986e1
1004.10	6.784e1
1004.11	6.585e1
1004.13	6.188e1
1004.14	5.760e1
1004.15	5.651e1
1004.17	5.328e1
1004.18	4.929e1
1004.19	4.646e1
1004.21	4.298e1
1004.22	3.678e1
1004.24	4.121e1
1004.25	4.863e1
1004.26	5.275e1
1004.28	5.608e1
1004.29	6.082e1
1004.31	6.498e1
1004.32	7.150e1
1004.33	7.658e1
1004.35	8.052e1
1004.36	8.133e1
1004.37	8.555e1
1004.39	8.903e1
1004.40	9.157e1
1004.42	9.297e1
1004.43	9.387e1
1004.44	9.412e1
1004.46	9.572e1
1004.47	9.684e1
1004.49	9.743e1
1004.50	9.602e1
1004.51	9.391e1
1004.53	9.237e1
1004.54	8.878e1
1004.55	8.363e1
1004.57	8.169e1
1004.58	7.792e1
1004.60	7.536e1
1004.61	7.183e1
1004.62	6.388e1
1004.64	5.848e1
1004.65	5.109e1
1004.67	4.420e1
1004.68	4.275e1
1004.69	4.364e1
1004.71	4.637e1
1004.72	4.630e1
1004.73	4.789e1
1004.75	5.043e1
1004.76	5.154e1
1004.78	5.171e1
1004.79	5.833e1
1004.80	6.215e1
1004.82	6.271e1
1004.83	6.736e1
1004.84	7.038e1
1004.86	7.290e1
1004.87	7.478e1
1004.89	7.602e1
1004.90	7.537e1
1004.91	7.677e1
1004.93	7.992e1
1004.94	8.040e1
1004.96	8.481e1
1004.97	8.770e1
1004.98	8.706e1
1005.00	8.591e1
1005.01	8.804e1
1005.02	8.582e1
1005.04	8.554e1
1005.05	8.360e1
1005.07	8.039e1
1005.08	7.419e1
1005.09	7.333e1
1005.11	7.161e1
1005.12	7.123e1
1005.14	6.918e1
1005.15	6.798e1
1005.16	6.604e1
1005.18	5.865e1
1005.19	5.864e1
1005.20	6.285e1
1005.22	6.933e1
1005.23	7.608e1
1005.25	8.083e1
1005.26	8.716e1
1005.27	8.819e1
1005.29	9.340e1
1005.30	9.572e1
1005.32	9.609e1
1005.33	9.506e1
1005.34	9.847e1
1005.36	1.009e2
1005.37	1.013e2
1005.38	1.020e2
1005.40	1.024e2
1005.41	1.004e2
1005.43	9.980e1
1005.44	1.000e2
1005.45	9.946e1
1005.47	9.925e1
1005.48	9.606e1
1005.50	9.512e1
1005.51	8.956e1
1005.52	8.614e1
1005.54	8.256e1
1005.55	7.873e1
1005.56	7.608e1
1005.58	7.065e1
1005.59	6.768e1
1005.61	5.901e1
1005.62	5.430e1
1005.63	5.121e1
1005.65	5.511e1
1005.66	5.217e1
1005.67	4.911e1
1005.69	4.755e1
1005.70	4.655e1
1005.72	4.356e1
1005.73	4.012e1
1005.74	4.546e1
1005.76	4.843e1
1005.77	4.778e1
1005.79	4.808e1
1005.80	5.080e1
1005.81	5.234e1
1005.83	5.087e1
1005.84	5.564e1
1005.85	5.511e1
1005.87	5.659e1
1005.88	5.783e1
1005.90	5.984e1
1005.91	6.182e1
1005.92	6.493e1
1005.94	6.684e1
1005.95	6.950e1
1005.97	6.997e1
1005.98	7.159e1
1005.99	7.260e1
1006.01	7.195e1
1006.02	7.071e1
1006.03	6.764e1
1006.05	6.793e1
1006.06	6.343e1
1006.08	6.112e1
1006.09	6.075e1
1006.10	5.624e1
1006.12	5.650e1
1006.13	5.282e1
1006.15	3.924e1
1006.16	4.296e1
1006.17	5.192e1
1006.19	6.028e1
1006.20	6.405e1
1006.21	6.990e1
1006.23	7.380e1
1006.24	7.940e1
1006.26	8.525e1
1006.27	9.112e1
1006.28	9.748e1
1006.30	1.044e2
1006.31	1.070e2
1006.33	1.072e2
1006.34	1.113e2
1006.35	1.152e2
1006.37	1.162e2
1006.38	1.188e2
1006.39	1.210e2
1006.41	1.185e2
1006.42	1.201e2
1006.44	1.161e2
1006.45	1.007e2
1006.46	1.052e2
1006.48	1.091e2
1006.49	1.112e2
1006.51	1.126e2
1006.52	1.121e2
1006.53	1.079e2
1006.55	1.026e2
1006.56	9.581e1
1006.57	9.094e1
1006.59	8.368e1
1006.60	8.070e1
1006.62	7.548e1
1006.63	7.166e1
1006.64	7.185e1
1006.66	6.254e1
1006.67	6.031e1
1006.69	5.641e1
1006.70	5.784e1
1006.71	7.150e1
1006.73	7.642e1
1006.74	7.956e1
1006.75	7.914e1
1006.77	8.213e1
1006.78	8.212e1
1006.80	8.228e1
1006.81	8.144e1
1006.82	7.875e1
1006.84	7.724e1
1006.85	7.437e1
1006.87	6.867e1
1006.88	6.856e1
1006.89	7.133e1
1006.91	6.967e1
1006.92	6.853e1
1006.93	6.463e1
1006.95	6.330e1
1006.96	6.289e1
1006.98	6.217e1
1006.99	5.847e1
1007.00	5.952e1
1007.02	7.535e1
1007.03	7.784e1
1007.05	7.863e1
1007.06	7.511e1
1007.07	7.276e1
1007.09	7.053e1
1007.10	6.823e1
1007.11	6.932e1
1007.13	7.092e1
1007.14	7.131e1
1007.16	7.371e1
1007.17	7.424e1
1007.18	6.880e1
1007.20	6.577e1
1007.21	6.555e1
1007.23	6.753e1
1007.24	6.709e1
1007.25	6.958e1
1007.27	6.936e1
1007.28	7.109e1
1007.29	6.968e1
1007.31	7.236e1
1007.32	7.421e1
1007.34	6.979e1
1007.35	6.942e1
1007.36	7.204e1
1007.38	7.590e1
1007.39	8.026e1
1007.41	8.168e1
1007.42	8.558e1
1007.43	9.256e1
1007.45	9.367e1
1007.46	9.471e1
1007.47	9.628e1
1007.49	9.603e1
1007.50	9.928e1
1007.52	9.794e1
1007.53	9.732e1
1007.54	9.672e1
1007.56	9.673e1
1007.57	9.576e1
1007.59	9.480e1
1007.60	9.072e1
1007.61	8.653e1
1007.63	8.480e1
1007.64	8.303e1
1007.65	7.764e1
1007.67	7.753e1
1007.68	7.493e1
1007.70	7.106e1
1007.71	6.659e1
1007.72	6.309e1
1007.74	5.852e1
1007.75	5.803e1
1007.77	5.562e1
1007.78	5.111e1
1007.79	5.269e1
1007.81	5.435e1
1007.82	5.190e1
1007.83	5.397e1
1007.85	5.499e1
1007.86	5.399e1
1007.88	5.146e1
1007.89	5.160e1
1007.90	5.724e1
1007.92	5.301e1
1007.93	4.544e1
1007.95	4.844e1
1007.96	5.156e1
1007.97	5.580e1
1007.99	5.877e1
1008.00	5.982e1
1008.02	6.325e1
1008.03	6.547e1
1008.04	6.659e1
1008.06	6.578e1
1008.07	6.692e1
1008.08	7.058e1
1008.10	7.151e1
1008.11	6.778e1
1008.13	6.357e1
1008.14	6.191e1
1008.15	6.195e1
1008.17	6.347e1
1008.18	6.625e1
1008.20	6.971e1
1008.21	6.828e1
1008.22	6.889e1
1008.24	7.202e1
1008.25	7.400e1
1008.26	7.804e1
1008.28	7.880e1
1008.29	8.001e1
1008.31	8.025e1
1008.32	8.307e1
1008.33	8.619e1
1008.35	8.828e1
1008.36	8.815e1
1008.38	8.874e1
1008.39	8.950e1
1008.40	8.568e1
1008.42	8.384e1
1008.43	8.192e1
1008.44	8.072e1
1008.46	7.916e1
1008.47	7.553e1
1008.49	8.033e1
1008.50	9.156e1
1008.51	9.327e1
1008.53	9.408e1
1008.54	9.201e1
1008.56	8.503e1
1008.57	8.497e1
1008.58	8.521e1
1008.60	8.439e1
1008.61	8.238e1
1008.62	8.156e1
1008.64	7.601e1
1008.65	7.236e1
1008.67	6.847e1
1008.68	7.053e1
1008.69	6.326e1
1008.71	6.427e1
1008.72	6.850e1
1008.74	7.121e1
1008.75	6.963e1
1008.76	6.926e1
1008.78	7.118e1
1008.79	7.744e1
1008.80	7.850e1
1008.82	7.966e1
1008.83	8.083e1
1008.85	8.465e1
1008.86	8.621e1
1008.87	8.604e1
1008.89	8.503e1
1008.90	8.560e1
1008.92	8.532e1
1008.93	8.470e1
1008.94	8.446e1
1008.96	8.393e1
1008.97	8.470e1
1008.99	8.291e1
1009.00	8.668e1
1009.01	8.644e1
1009.03	8.696e1
1009.04	8.101e1
1009.05	8.223e1
1009.07	8.151e1
1009.08	8.140e1
1009.10	7.811e1
1009.11	7.211e1
1009.12	7.912e1
1009.14	7.959e1
1009.15	7.697e1
1009.17	7.459e1
1009.18	7.533e1
1009.19	7.420e1
1009.21	7.345e1
1009.22	7.278e1
1009.23	7.397e1
1009.25	7.452e1
1009.26	8.602e1
1009.28	8.971e1
1009.29	8.814e1
1009.30	9.106e1
1009.32	9.575e1
1009.33	1.007e2
1009.35	1.073e2
1009.36	1.096e2
1009.37	1.084e2
1009.39	1.100e2
1009.40	1.086e2
1009.41	1.029e2
1009.43	1.040e2
1009.44	1.081e2
1009.46	1.103e2
1009.47	1.107e2
1009.48	1.120e2
1009.50	1.128e2
1009.51	1.106e2
1009.53	1.039e2
1009.54	9.603e1
1009.55	9.451e1
1009.57	9.335e1
1009.58	9.390e1
1009.60	9.244e1
1009.61	9.761e1
1009.62	9.134e1
1009.64	8.797e1
1009.65	8.655e1
1009.66	8.880e1
1009.68	9.201e1
1009.69	8.981e1
1009.71	9.165e1
1009.72	9.680e1
1009.73	1.004e2
1009.75	9.731e1
1009.76	8.959e1
1009.78	9.264e1
1009.79	9.827e1
1009.80	1.025e2
1009.82	1.038e2
1009.83	1.064e2
1009.84	1.055e2
1009.86	1.126e2
1009.87	1.120e2
1009.89	1.119e2
1009.90	1.112e2
1009.91	1.056e2
1009.93	1.047e2
1009.94	1.076e2
1009.96	1.056e2
1009.97	1.055e2
1009.98	1.104e2
1010.00	1.088e2
1010.01	1.044e2
1010.02	1.022e2
1010.04	9.785e1
1010.05	9.478e1
1010.07	8.981e1
1010.08	8.545e1
1010.09	8.689e1
1010.11	9.086e1
1010.12	9.113e1
1010.14	8.901e1
1010.15	8.642e1
1010.16	8.296e1
1010.18	7.991e1
1010.19	8.153e1
1010.21	8.512e1
1010.22	8.356e1
1010.23	7.806e1
1010.25	7.801e1
1010.26	7.926e1
1010.27	7.819e1
1010.29	7.659e1
1010.30	7.545e1
1010.32	7.626e1
1010.33	8.518e1
1010.34	8.947e1
1010.36	8.937e1
1010.37	8.801e1
1010.39	8.694e1
1010.40	8.255e1
1010.41	8.362e1
1010.43	8.228e1
1010.44	8.395e1
1010.45	8.344e1
1010.47	8.391e1
1010.48	8.622e1
1010.50	8.563e1
1010.51	8.171e1
1010.52	7.884e1
1010.54	7.468e1
1010.55	7.067e1
1010.57	6.706e1
1010.58	6.512e1
1010.59	6.122e1
1010.61	6.392e1
1010.62	6.341e1
1010.64	6.280e1
1010.65	6.423e1
1010.66	6.335e1
1010.68	5.973e1
1010.69	5.935e1
1010.70	6.170e1
1010.72	6.385e1
1010.73	5.580e1
1010.75	4.886e1
1010.76	5.458e1
1010.77	5.452e1
1010.79	5.390e1
1010.80	5.338e1
1010.82	6.593e1
1010.83	7.798e1
1010.84	8.873e1
1010.86	9.701e1
1010.87	1.009e2
1010.88	1.045e2
1010.90	1.092e2
1010.91	1.128e2
1010.93	1.145e2
1010.94	1.150e2
1010.95	1.134e2
1010.97	1.077e2
1010.98	1.151e2
1011.00	1.188e2
1011.01	1.216e2
1011.02	1.189e2
1011.04	1.084e2
1011.05	1.041e2
1011.07	1.134e2
1011.08	1.249e2
1011.09	1.327e2
1011.11	1.433e2
1011.12	1.501e2
1011.13	1.564e2
1011.15	1.613e2
1011.16	1.590e2
1011.18	1.623e2
1011.19	1.682e2
1011.20	1.740e2
1011.22	1.691e2
1011.23	1.667e2
1011.25	1.804e2
1011.26	1.864e2
1011.27	1.909e2
1011.29	1.932e2
1011.30	2.109e2
1011.32	2.319e2
1011.33	2.451e2
1011.34	2.570e2
1011.36	2.627e2
1011.37	2.791e2
1011.38	2.856e2
1011.40	2.874e2
1011.41	2.830e2
1011.43	2.795e2
1011.44	2.785e2
1011.45	2.758e2
1011.47	2.651e2
1011.48	2.600e2
1011.50	2.567e2
1011.51	2.505e2
1011.52	2.444e2
1011.54	2.480e2
1011.55	2.384e2
1011.56	2.273e2
1011.58	2.127e2
1011.59	2.072e2
1011.61	2.113e2
1011.62	2.141e2
1011.63	2.053e2
1011.65	1.909e2
1011.66	1.788e2
1011.68	1.613e2
1011.69	1.455e2
1011.70	1.297e2
1011.72	1.115e2
1011.73	1.087e2
1011.75	1.038e2
1011.76	9.226e1
1011.77	8.523e1
1011.79	8.990e1
1011.80	9.657e1
1011.81	9.039e1
1011.83	8.618e1
1011.84	8.669e1
1011.86	9.337e1
1011.87	9.344e1
1011.88	9.028e1
1011.90	8.212e1
1011.91	7.497e1
1011.93	8.202e1
1011.94	8.652e1
1011.95	8.463e1
1011.97	8.591e1
1011.98	8.578e1
1012.00	8.799e1
1012.01	9.083e1
1012.02	9.419e1
1012.04	1.024e2
1012.05	1.037e2
1012.06	1.016e2
1012.08	1.011e2
1012.09	1.006e2
1012.11	1.002e2
1012.12	1.005e2
1012.13	1.008e2
1012.15	1.019e2
1012.16	1.021e2
1012.18	9.968e1
1012.19	9.657e1
1012.20	9.293e1
1012.22	8.906e1
1012.23	8.282e1
1012.25	8.119e1
1012.26	8.050e1
1012.27	8.055e1
1012.29	8.585e1
1012.30	8.975e1
1012.31	8.846e1
1012.33	9.153e1
1012.34	8.853e1
1012.36	8.429e1
1012.37	8.263e1
1012.38	8.215e1
1012.40	8.873e1
1012.41	9.111e1
1012.43	8.949e1
1012.44	8.691e1
1012.45	8.603e1
1012.47	8.528e1
1012.48	8.692e1
1012.49	8.609e1
1012.51	8.096e1
1012.52	7.368e1
1012.54	6.512e1
1012.55	7.066e1
1012.56	7.214e1
1012.58	7.154e1
1012.59	6.970e1
1012.61	6.879e1
1012.62	6.804e1
1012.63	6.741e1
1012.65	6.679e1
1012.66	6.364e1
1012.68	5.702e1
1012.69	5.862e1
1012.70	5.913e1
1012.72	6.194e1
1012.73	6.435e1
1012.74	6.786e1
1012.76	6.815e1
1012.77	6.818e1
1012.79	7.475e1
1012.80	8.336e1
1012.81	8.772e1
1012.83	9.064e1
1012.84	9.345e1
1012.86	9.410e1
1012.87	9.365e1
1012.88	9.310e1
1012.90	9.307e1
1012.91	9.588e1
1012.93	9.985e1
1012.94	1.007e2
1012.95	1.022e2
1012.97	1.009e2
1012.98	9.864e1
1012.99	9.368e1
1013.01	8.995e1
1013.02	8.689e1
1013.04	8.323e1
1013.05	7.741e1
1013.06	7.126e1
1013.08	6.912e1
1013.09	6.850e1
1013.11	6.983e1
1013.12	6.752e1
1013.13	6.559e1
1013.15	6.148e1
1013.16	6.191e1
1013.18	5.914e1
1013.19	5.661e1
1013.20	5.533e1
1013.22	5.580e1
1013.23	6.093e1
1013.24	7.161e1
1013.26	7.669e1
1013.27	7.963e1
1013.29	8.100e1
1013.30	8.191e1
1013.31	8.242e1
1013.33	9.034e1
1013.34	9.659e1
1013.36	9.896e1
1013.37	1.007e2
1013.38	1.028e2
1013.40	1.033e2
1013.41	1.029e2
1013.43	1.048e2
1013.44	1.005e2
1013.45	1.013e2
1013.47	1.027e2
1013.48	1.033e2
1013.49	1.026e2
1013.51	9.772e1
1013.52	8.939e1
1013.54	8.564e1
1013.55	8.330e1
1013.56	8.281e1
1013.58	8.064e1
1013.59	7.871e1
1013.61	7.557e1
1013.62	7.297e1
1013.63	7.221e1
1013.65	6.779e1
1013.66	6.793e1
1013.68	7.257e1
1013.69	7.266e1
1013.70	7.375e1
1013.72	7.796e1
1013.73	7.766e1
1013.75	7.948e1
1013.76	8.314e1
1013.77	8.666e1
1013.79	8.728e1
1013.80	8.942e1
1013.81	9.009e1
1013.83	8.946e1
1013.84	9.056e1
1013.86	9.207e1
1013.87	9.243e1
1013.88	9.410e1
1013.90	9.400e1
1013.91	9.297e1
1013.93	8.973e1
1013.94	8.568e1
1013.95	7.191e1
1013.97	6.370e1
1013.98	5.976e1
1014.00	5.846e1
1014.01	6.202e1
1014.02	6.174e1
1014.04	6.194e1
1014.05	6.119e1
1014.06	6.145e1
1014.08	6.383e1
1014.09	7.138e1
1014.11	7.487e1
1014.12	7.715e1
1014.13	7.769e1
1014.15	7.712e1
1014.16	7.439e1
1014.18	7.340e1
1014.19	7.102e1
1014.20	7.120e1
1014.22	7.484e1
1014.23	7.781e1
1014.25	8.438e1
1014.26	9.094e1
1014.27	9.728e1
1014.29	1.004e2
1014.30	1.060e2
1014.31	1.106e2
1014.33	1.158e2
1014.34	1.168e2
1014.36	1.156e2
1014.37	1.227e2
1014.38	1.266e2
1014.40	1.269e2
1014.41	1.316e2
1014.43	1.345e2
1014.44	1.374e2
1014.45	1.359e2
1014.47	1.326e2
1014.48	1.299e2
1014.50	1.273e2
1014.51	1.225e2
1014.52	1.270e2
1014.54	1.304e2
1014.55	1.314e2
1014.56	1.291e2
1014.58	1.287e2
1014.59	1.257e2
1014.61	1.188e2
1014.62	1.135e2
1014.63	1.078e2
1014.65	1.032e2
1014.66	9.655e1
1014.68	8.977e1
1014.69	8.109e1
1014.70	7.016e1
1014.72	6.425e1
1014.73	5.825e1
1014.75	5.232e1
1014.76	5.128e1
1014.77	5.047e1
1014.79	5.009e1
1014.80	5.238e1
1014.82	4.779e1
1014.83	4.278e1
1014.84	3.901e1
1014.86	3.431e1
1014.87	3.348e1
1014.88	3.358e1
1014.90	2.983e1
1014.91	2.855e1
1014.93	3.693e1
1014.94	2.704e1
1014.95	2.399e1
1014.97	3.426e1
1014.98	4.050e1
1015.00	4.705e1
1015.01	5.303e1
1015.02	5.557e1
1015.04	6.099e1
1015.05	6.540e1
1015.07	6.889e1
1015.08	7.183e1
1015.09	7.828e1
1015.11	8.316e1
1015.12	8.720e1
1015.13	8.939e1
1015.15	9.190e1
1015.16	9.658e1
1015.18	1.024e2
1015.19	1.061e2
1015.20	1.055e2
1015.22	1.009e2
1015.23	9.501e1
1015.25	1.004e2
1015.26	1.062e2
1015.27	1.141e2
1015.29	1.181e2
1015.30	1.209e2
1015.32	1.224e2
1015.33	1.261e2
1015.34	1.222e2
1015.36	1.218e2
1015.37	1.199e2
1015.39	1.159e2
1015.40	1.160e2
1015.41	1.114e2
1015.43	1.115e2
1015.44	1.087e2
1015.45	1.013e2
1015.47	9.445e1
1015.48	9.414e1
1015.50	9.014e1
1015.51	9.629e1
1015.52	1.049e2
1015.54	1.039e2
1015.55	1.027e2
1015.57	9.798e1
1015.58	9.159e1
1015.59	9.435e1
1015.61	9.430e1
1015.62	9.265e1
1015.64	9.138e1
1015.65	8.505e1
1015.66	8.303e1
1015.68	8.057e1
1015.69	7.748e1
1015.71	7.385e1
1015.72	7.116e1
1015.73	6.379e1
1015.75	6.197e1
1015.76	5.941e1
1015.77	6.111e1
1015.79	6.807e1
1015.80	7.815e1
1015.82	8.034e1
1015.83	7.703e1
1015.84	7.477e1
1015.86	7.453e1
1015.87	7.446e1
1015.89	7.367e1
1015.90	7.007e1
1015.91	7.418e1
1015.93	7.019e1
1015.94	6.979e1
1015.96	7.453e1
1015.97	7.427e1
1015.98	7.441e1
1016.00	7.414e1
1016.01	7.311e1
1016.02	6.897e1
1016.04	7.154e1
1016.05	7.313e1
1016.07	7.554e1
1016.08	7.542e1
1016.09	7.214e1
1016.11	7.392e1
1016.12	7.169e1
1016.14	7.035e1
1016.15	7.469e1
1016.16	7.245e1
1016.18	7.375e1
1016.19	7.848e1
1016.21	7.878e1
1016.22	8.231e1
1016.23	8.640e1
1016.25	8.573e1
1016.26	8.824e1
1016.28	9.466e1
1016.29	9.581e1
1016.30	1.021e2
1016.32	1.075e2
1016.33	1.127e2
1016.34	1.157e2
1016.36	1.134e2
1016.37	1.109e2
1016.39	1.136e2
1016.40	1.196e2
1016.41	1.241e2
1016.43	1.255e2
1016.44	1.225e2
1016.46	1.217e2
1016.47	1.214e2
1016.48	1.184e2
1016.50	1.227e2
1016.51	1.242e2
1016.53	1.215e2
1016.54	1.166e2
1016.55	1.126e2
1016.57	1.026e2
1016.58	9.898e1
1016.60	1.013e2
1016.61	1.008e2
1016.62	9.769e1
1016.64	8.862e1
1016.65	8.381e1
1016.66	8.120e1
1016.68	7.474e1
1016.69	6.915e1
1016.71	7.278e1
1016.72	7.393e1
1016.73	7.623e1
1016.75	7.468e1
1016.76	7.241e1
1016.78	7.091e1
1016.79	7.456e1
1016.80	7.274e1
1016.82	7.613e1
1016.83	7.024e1
1016.85	6.920e1
1016.86	7.349e1
1016.87	7.893e1
1016.89	8.023e1
1016.90	7.837e1
1016.92	7.622e1
1016.93	7.869e1
1016.94	8.011e1
1016.96	8.168e1
1016.97	8.160e1
1016.98	7.895e1
1017.00	7.735e1
1017.01	7.878e1
1017.03	8.130e1
1017.04	8.355e1
1017.05	7.894e1
1017.07	7.461e1
1017.08	7.388e1
1017.10	7.396e1
1017.11	7.286e1
1017.12	7.564e1
1017.14	8.346e1
1017.15	8.264e1
1017.17	8.339e1
1017.18	7.972e1
1017.19	7.988e1
1017.21	7.990e1
1017.22	8.169e1
1017.24	8.425e1
1017.25	8.900e1
1017.26	9.170e1
1017.28	9.635e1
1017.29	9.829e1
1017.30	1.011e2
1017.32	1.047e2
1017.33	1.056e2
1017.35	1.040e2
1017.36	1.027e2
1017.37	1.013e2
1017.39	9.941e1
1017.40	1.062e2
1017.42	1.056e2
1017.43	1.027e2
1017.44	9.833e1
1017.46	9.538e1
1017.47	9.426e1
1017.49	9.167e1
1017.50	8.834e1
1017.51	8.894e1
1017.53	7.925e1
1017.54	7.724e1
1017.56	7.726e1
1017.57	7.798e1
1017.58	7.801e1
1017.60	6.965e1
1017.61	6.649e1
1017.63	7.228e1
1017.64	7.743e1
1017.65	8.012e1
1017.67	8.011e1
1017.68	7.956e1
1017.69	7.898e1
1017.71	7.968e1
1017.72	8.168e1
1017.74	8.149e1
1017.75	8.223e1
1017.76	6.926e1
1017.78	7.320e1
1017.79	7.789e1
1017.81	8.386e1
1017.82	8.589e1
1017.83	9.526e1
1017.85	9.866e1
1017.86	1.009e2
1017.88	9.874e1
1017.89	9.998e1
1017.90	9.825e1
1017.92	1.006e2
1017.93	1.017e2
1017.95	9.689e1
1017.96	9.313e1
1017.97	9.079e1
1017.99	9.146e1
1018.00	9.218e1
1018.01	9.200e1
1018.03	9.117e1
1018.04	8.858e1
1018.06	8.287e1
1018.07	7.536e1
1018.08	7.623e1
1018.10	8.247e1
1018.11	8.416e1
1018.13	8.211e1
1018.14	8.289e1
1018.15	8.062e1
1018.17	8.344e1
1018.18	8.694e1
1018.20	9.030e1
1018.21	8.938e1
1018.22	8.687e1
1018.24	7.877e1
1018.25	8.576e1
1018.27	8.810e1
1018.28	8.895e1
1018.29	9.009e1
1018.31	8.993e1
1018.32	8.819e1
1018.34	1.001e2
1018.35	1.045e2
1018.36	1.039e2
1018.38	9.775e1
1018.39	9.668e1
1018.40	9.804e1
1018.42	9.905e1
1018.43	1.032e2
1018.45	1.110e2
1018.46	1.128e2
1018.47	1.136e2
1018.49	1.135e2
1018.50	1.093e2
1018.52	1.050e2
1018.53	1.074e2
1018.54	1.061e2
1018.56	1.029e2
1018.57	1.027e2
1018.59	1.041e2
1018.60	1.009e2
1018.61	9.671e1
1018.63	9.429e1
1018.64	9.795e1
1018.66	1.001e2
1018.67	1.014e2
1018.68	1.031e2
1018.70	1.073e2
1018.71	9.558e1
1018.73	9.458e1
1018.74	1.027e2
1018.75	1.039e2
1018.77	1.005e2
1018.78	1.034e2
1018.79	9.989e1
1018.81	1.109e2
1018.82	1.146e2
1018.84	1.184e2
1018.85	1.186e2
1018.86	1.193e2
1018.88	1.165e2
1018.89	1.164e2
1018.91	1.188e2
1018.92	1.192e2
1018.93	1.216e2
1018.95	1.258e2
1018.96	1.285e2
1018.98	1.265e2
1018.99	1.263e2
1019.00	1.218e2
1019.02	1.193e2
1019.03	1.177e2
1019.05	1.127e2
1019.06	1.052e2
1019.07	9.814e1
1019.09	1.039e2
1019.10	1.036e2
1019.12	1.064e2
1019.13	1.114e2
1019.14	1.100e2
1019.16	1.037e2
1019.17	9.971e1
1019.18	9.747e1
1019.20	1.020e2
1019.21	1.058e2
1019.23	1.050e2
1019.24	1.028e2
1019.25	9.787e1
1019.27	9.311e1
1019.28	1.020e2
1019.30	1.136e2
1019.31	1.171e2
1019.32	1.177e2
1019.34	1.260e2
1019.35	1.303e2
1019.37	1.411e2
1019.38	1.428e2
1019.39	1.415e2
1019.41	1.419e2
1019.42	1.469e2
1019.44	1.468e2
1019.45	1.480e2
1019.46	1.495e2
1019.48	1.501e2
1019.49	1.481e2
1019.51	1.415e2
1019.52	1.409e2
1019.53	1.331e2
1019.55	1.361e2
1019.56	1.345e2
1019.57	1.291e2
1019.59	1.292e2
1019.60	1.305e2
1019.62	1.323e2
1019.63	1.386e2
1019.64	1.463e2
1019.66	1.493e2
1019.67	1.507e2
1019.69	1.487e2
1019.70	1.388e2
1019.71	1.342e2
1019.73	1.378e2
1019.74	1.352e2
1019.76	1.277e2
1019.77	1.235e2
1019.78	1.088e2
1019.80	1.078e2
1019.81	1.069e2
1019.83	1.161e2
1019.84	1.209e2
1019.85	1.295e2
1019.87	1.398e2
1019.88	1.465e2
1019.90	1.556e2
1019.91	1.512e2
1019.92	1.434e2
1019.94	1.349e2
1019.95	1.560e2
1019.97	1.746e2
1019.98	1.852e2
1019.99	1.918e2
1020.01	2.125e2
1020.02	2.465e2
1020.03	2.650e2
1020.05	2.779e2
1020.06	2.994e2
1020.08	3.319e2
1020.09	3.349e2
1020.10	3.591e2
1020.12	3.912e2
1020.13	4.255e2
1020.15	4.442e2
1020.16	4.729e2
1020.17	4.841e2
1020.19	5.068e2
1020.20	5.245e2
1020.22	5.437e2
1020.23	5.571e2
1020.24	5.613e2
1020.26	5.753e2
1020.27	5.879e2
1020.29	5.909e2
1020.30	5.837e2
1020.31	5.635e2
1020.33	5.725e2
1020.34	5.686e2
1020.36	5.691e2
1020.37	5.498e2
1020.38	5.481e2
1020.40	5.350e2
1020.41	5.241e2
1020.43	5.156e2
1020.44	4.918e2
1020.45	4.671e2
1020.47	4.407e2
1020.48	4.282e2
1020.49	4.163e2
1020.51	4.133e2
1020.52	3.907e2
1020.54	3.667e2
1020.55	3.473e2
1020.56	3.387e2
1020.58	3.250e2
1020.59	2.941e2
1020.61	2.796e2
1020.62	2.711e2
1020.63	2.478e2
1020.65	2.200e2
1020.66	2.240e2
1020.68	2.260e2
1020.69	2.106e2
1020.70	1.902e2
1020.72	1.904e2
1020.73	1.792e2
1020.75	1.836e2
1020.76	1.760e2
1020.77	1.762e2
1020.79	1.768e2
1020.80	1.696e2
1020.82	1.663e2
1020.83	1.628e2
1020.84	1.540e2
1020.86	1.502e2
1020.87	1.523e2
1020.89	1.621e2
1020.90	1.515e2
1020.91	1.525e2
1020.93	1.586e2
1020.94	1.742e2
1020.95	1.778e2
1020.97	1.795e2
1020.98	1.826e2
1021.00	1.831e2
1021.01	1.862e2
1021.02	1.813e2
1021.04	1.813e2
1021.05	1.766e2
1021.07	1.820e2
1021.08	1.804e2
1021.09	1.762e2
1021.11	1.755e2
1021.12	1.797e2
1021.14	1.860e2
1021.15	1.862e2
1021.16	2.030e2
1021.18	2.109e2
1021.19	2.161e2
1021.21	2.252e2
1021.22	2.368e2
1021.23	2.500e2
1021.25	2.498e2
1021.26	2.513e2
1021.28	2.535e2
1021.29	2.595e2
1021.30	2.672e2
1021.32	2.635e2
1021.33	2.699e2
1021.35	2.698e2
1021.36	2.594e2
1021.37	2.642e2
1021.39	2.718e2
1021.40	2.665e2
1021.41	2.687e2
1021.43	2.724e2
1021.44	2.689e2
1021.46	2.718e2
1021.47	2.792e2
1021.48	2.738e2
1021.50	2.659e2
1021.51	2.599e2
1021.53	2.488e2
1021.54	2.464e2
1021.55	2.403e2
1021.57	2.374e2
1021.58	2.284e2
1021.60	2.276e2
1021.61	2.226e2
1021.62	2.162e2
1021.64	2.070e2
1021.65	2.067e2
1021.67	2.040e2
1021.68	1.947e2
1021.69	1.957e2
1021.71	1.955e2
1021.72	2.033e2
1021.74	1.953e2
1021.75	1.993e2
1021.76	2.016e2
1021.78	2.063e2
1021.79	2.038e2
1021.81	1.951e2
1021.82	1.942e2
1021.83	1.922e2
1021.85	1.821e2
1021.86	1.782e2
1021.88	1.674e2
1021.89	1.529e2
1021.90	1.492e2
1021.92	1.457e2
1021.93	1.468e2
1021.95	1.419e2
1021.96	1.426e2
1021.97	1.516e2
1021.99	1.544e2
1022.00	1.580e2
1022.01	1.622e2
1022.03	1.657e2
1022.04	1.640e2
1022.06	1.684e2
1022.07	1.730e2
1022.08	1.700e2
1022.10	1.685e2
1022.11	1.665e2
1022.13	1.720e2
1022.14	1.732e2
1022.15	1.743e2
1022.17	1.778e2
1022.18	1.838e2
1022.20	1.890e2
1022.21	1.871e2
1022.22	1.796e2
1022.24	1.685e2
1022.25	1.794e2
1022.27	1.856e2
1022.28	1.883e2
1022.29	1.902e2
1022.31	1.967e2
1022.32	1.916e2
1022.34	1.795e2
1022.35	1.639e2
1022.36	1.631e2
1022.38	1.571e2
1022.39	1.529e2
1022.41	1.408e2
1022.42	1.388e2
1022.43	1.281e2
1022.45	1.218e2
1022.46	1.334e2
1022.48	1.352e2
1022.49	1.361e2
1022.50	1.397e2
1022.52	1.430e2
1022.53	1.460e2
1022.54	1.439e2
1022.56	1.474e2
1022.57	1.456e2
1022.59	1.413e2
1022.60	1.374e2
1022.61	1.357e2
1022.63	1.254e2
1022.64	1.163e2
1022.66	1.160e2
1022.67	1.230e2
1022.68	1.278e2
1022.70	1.277e2
1022.71	1.249e2
1022.73	1.239e2
1022.74	1.160e2
1022.75	1.094e2
1022.77	1.008e2
1022.78	9.278e1
1022.80	8.974e1
1022.81	9.405e1
1022.82	9.088e1
1022.84	8.152e1
1022.85	7.485e1
1022.87	6.971e1
1022.88	6.342e1
1022.89	5.419e1
1022.91	5.995e1
1022.92	7.110e1
1022.94	7.256e1
1022.95	7.783e1
1022.96	7.994e1
1022.98	8.659e1
1022.99	9.348e1
1023.01	1.038e2
1023.02	1.091e2
1023.03	1.088e2
1023.05	1.072e2
1023.06	1.079e2
1023.08	1.036e2
1023.09	1.047e2
1023.10	1.057e2
1023.12	1.091e2
1023.13	1.120e2
1023.15	1.142e2
1023.16	1.174e2
1023.17	1.179e2
1023.19	1.189e2
1023.20	1.174e2
1023.21	1.234e2
1023.23	1.294e2
1023.24	1.294e2
1023.26	1.292e2
1023.27	1.286e2
1023.28	1.274e2
1023.30	1.234e2
1023.31	1.237e2
1023.33	1.214e2
1023.34	1.197e2
1023.35	1.208e2
1023.37	1.170e2
1023.38	1.133e2
1023.40	1.078e2
1023.41	1.070e2
1023.42	1.072e2
1023.44	1.069e2
1023.45	1.063e2
1023.47	1.124e2
1023.48	1.029e2
1023.49	1.031e2
1023.51	9.675e1
1023.52	9.145e1
1023.54	8.892e1
1023.55	9.026e1
1023.56	8.936e1
1023.58	8.693e1
1023.59	8.304e1
1023.61	8.112e1
1023.62	7.579e1
1023.63	6.526e1
1023.65	7.262e1
1023.66	7.768e1
1023.68	8.204e1
1023.69	8.343e1
1023.70	8.482e1
1023.72	8.711e1
1023.73	8.561e1
1023.75	9.014e1
1023.76	9.176e1
1023.77	1.004e2
1023.79	1.013e2
1023.80	9.727e1
1023.82	9.772e1
1023.83	9.616e1
1023.84	9.280e1
1023.86	9.387e1
1023.87	9.344e1
1023.88	9.610e1
1023.90	9.316e1
1023.91	9.260e1
1023.93	8.757e1
1023.94	8.570e1
1023.95	8.602e1
1023.97	8.420e1
1023.98	8.408e1
1024.00	8.176e1
1024.01	8.113e1
1024.02	7.327e1
1024.04	6.781e1
1024.05	6.790e1
1024.07	6.941e1
1024.08	7.892e1
1024.09	8.064e1
1024.11	8.427e1
1024.12	8.381e1
1024.14	8.569e1
1024.15	8.694e1
1024.16	8.837e1
1024.18	8.855e1
1024.19	9.644e1
1024.21	1.075e2
1024.22	1.140e2
1024.23	1.166e2
1024.25	1.198e2
1024.26	1.258e2
1024.28	1.284e2
1024.29	1.304e2
1024.30	1.364e2
1024.32	1.355e2
1024.33	1.350e2
1024.35	1.356e2
1024.36	1.373e2
1024.37	1.369e2
1024.39	1.363e2
1024.40	1.338e2
1024.42	1.364e2
1024.43	1.342e2
1024.44	1.380e2
1024.46	1.367e2
1024.47	1.388e2
1024.49	1.347e2
1024.50	1.288e2
1024.51	1.298e2
1024.53	1.237e2
1024.54	1.202e2
1024.56	1.174e2
1024.57	1.116e2
1024.58	1.051e2
1024.60	1.073e2
1024.61	1.076e2
1024.63	1.135e2
1024.64	1.146e2
1024.65	1.102e2
1024.67	1.146e2
1024.68	1.152e2
1024.70	1.188e2
1024.71	1.179e2
1024.72	1.160e2
1024.74	1.158e2
1024.75	1.165e2
1024.76	1.155e2
1024.78	1.191e2
1024.79	1.152e2
1024.81	1.143e2
1024.82	1.143e2
1024.83	1.124e2
1024.85	1.120e2
1024.86	1.109e2
1024.88	1.046e2
1024.89	1.004e2
1024.90	9.898e1
1024.92	9.486e1
1024.93	8.971e1
1024.95	8.729e1
1024.96	8.221e1
1024.97	8.006e1
1024.99	7.478e1
1025.00	7.215e1
1025.02	6.575e1
1025.03	6.160e1
1025.04	5.211e1
1025.06	4.812e1
1025.07	5.055e1
1025.09	4.520e1
1025.10	4.629e1
1025.11	4.402e1
1025.13	4.002e1
1025.14	4.654e1
1025.16	5.242e1
1025.17	5.377e1
1025.18	5.714e1
1025.20	6.084e1
1025.21	6.261e1
1025.23	6.582e1
1025.24	6.902e1
1025.25	7.220e1
1025.27	7.348e1
1025.28	7.527e1
1025.30	7.807e1
1025.31	7.950e1
1025.32	8.267e1
1025.34	8.505e1
1025.35	8.568e1
1025.37	8.731e1
1025.38	8.693e1
1025.39	7.805e1
1025.41	7.268e1
1025.42	7.223e1
1025.44	7.101e1
1025.45	7.201e1
1025.46	7.510e1
1025.48	7.492e1
1025.49	7.485e1
1025.51	7.189e1
1025.52	6.776e1
1025.53	6.494e1
1025.55	6.221e1
1025.56	6.390e1
1025.58	6.113e1
1025.59	6.014e1
1025.60	5.770e1
1025.62	5.902e1
1025.63	5.843e1
1025.65	5.724e1
1025.66	5.630e1
1025.67	5.630e1
1025.69	5.989e1
1025.70	6.186e1
1025.71	5.922e1
1025.73	5.582e1
1025.74	6.013e1
1025.76	6.240e1
1025.77	6.353e1
1025.78	6.357e1
1025.80	6.498e1
1025.81	6.456e1
1025.83	6.460e1
1025.84	6.148e1
1025.85	6.160e1
1025.87	6.289e1
1025.88	6.217e1
1025.90	6.084e1
1025.91	5.752e1
1025.92	5.399e1
1025.94	5.084e1
1025.95	4.404e1
1025.97	5.423e1
1025.98	6.168e1
1025.99	6.417e1
1026.01	6.508e1
1026.02	6.429e1
1026.04	6.202e1
1026.05	6.390e1
1026.06	6.174e1
1026.08	5.853e1
1026.09	5.451e1
1026.11	5.638e1
1026.12	5.935e1
1026.13	5.818e1
1026.15	6.102e1
1026.16	6.710e1
1026.18	7.251e1
1026.19	7.669e1
1026.20	7.682e1
1026.22	7.781e1
1026.23	7.744e1
1026.25	7.684e1
1026.26	7.783e1
1026.27	7.880e1
1026.29	8.127e1
1026.30	9.026e1
1026.32	9.363e1
1026.33	9.422e1
1026.34	9.682e1
1026.36	1.005e2
1026.37	1.018e2
1026.39	1.026e2
1026.40	1.000e2
1026.41	1.041e2
1026.43	1.065e2
1026.44	1.036e2
1026.46	1.017e2
1026.47	9.984e1
1026.48	9.874e1
1026.50	9.803e1
1026.51	9.870e1
1026.53	1.040e2
1026.54	1.005e2
1026.55	9.409e1
1026.57	9.174e1
1026.58	9.096e1
1026.60	8.651e1
1026.61	8.260e1
1026.62	7.356e1
1026.64	7.271e1
1026.65	7.606e1
1026.67	8.152e1
1026.68	8.209e1
1026.69	8.286e1
1026.71	8.583e1
1026.72	9.133e1
1026.74	9.094e1
1026.75	8.145e1
1026.76	7.874e1
1026.78	8.530e1
1026.79	8.880e1
1026.81	9.193e1
1026.82	9.829e1
1026.83	9.634e1
1026.85	1.063e2
1026.86	1.142e2
1026.88	1.118e2
1026.89	1.070e2
1026.90	1.084e2
1026.92	1.127e2
1026.93	1.127e2
1026.95	1.099e2
1026.96	1.130e2
1026.97	1.234e2
1026.99	1.246e2
1027.00	1.262e2
1027.02	1.278e2
1027.03	1.262e2
1027.04	1.368e2
1027.06	1.501e2
1027.07	1.618e2
1027.08	1.699e2
1027.10	1.706e2
1027.11	1.771e2
1027.13	1.867e2
1027.14	1.900e2
1027.15	1.898e2
1027.17	1.910e2
1027.18	1.991e2
1027.20	2.060e2
1027.21	2.124e2
1027.22	2.151e2
1027.24	2.161e2
1027.25	2.176e2
1027.27	2.184e2
1027.28	2.211e2
1027.29	2.177e2
1027.31	2.074e2
1027.32	2.131e2
1027.34	2.137e2
1027.35	2.046e2
1027.36	1.966e2
1027.38	1.936e2
1027.39	1.886e2
1027.41	1.864e2
1027.42	1.701e2
1027.43	1.571e2
1027.45	1.486e2
1027.46	1.473e2
1027.48	1.388e2
1027.49	1.294e2
1027.50	1.253e2
1027.52	1.214e2
1027.53	1.160e2
1027.55	1.106e2
1027.56	1.089e2
1027.57	1.066e2
1027.59	1.112e2
1027.60	1.233e2
1027.62	1.272e2
1027.63	1.257e2
1027.64	1.237e2
1027.66	1.210e2
1027.67	1.245e2
1027.69	1.239e2
1027.70	1.195e2
1027.71	1.189e2
1027.73	1.202e2
1027.74	1.203e2
1027.76	1.169e2
1027.77	1.176e2
1027.78	1.086e2
[truncated: 262,991 more rows]
