# Supplementary material for: Structural insights into chaperone addiction of toxin-antitoxin systems
Source: Nat Commun. 2019 Feb 15;10:782. doi: 10.1038/s41467-019-08747-4 (PMC6377645; doi:10.1038/s41467-019-08747-4)
Supplement: Supplementary file 7 — Source Data [file 41467_2019_8747_MOESM7_ESM.xlsx]

## Sheet: Figure 4b
NanoTemper Technologies	NanoTemper Technologies
MO.AffinityAnalysis v2.1.2030	MO.AffinityAnalysis v2.1.2030
Origin of exported data	Origin of exported data
Project Title:
Comment:
Project File Path:
Analysis-Set Name:	Analysis-Set #1
Exported from:	Dose-Response (Grouped)
Exported on:	2017-04-28 11:33:07
Analysis Settings	Analysis Settings
Type of Analysis:	MST
Evaluation strategy:	Manual
Cold Region Start:	-1
Cold Region End:	0
Hot Region Start:	3.54
Hot Region End:	4.54
Sample Information	Sample Information
Merge-Set Name:	Rv C4 hkd Rv c4 tri1
Date of Measurement:	2017-02-15 10:04:06.999 → 2017-02-15 11:34:39.971
Capillary Type:	Unspecified container/capillary type
Target:	Target
TargetConcentration:	0.1
Ligand:	Rv C4 hkd
Measurement Settings	Measurement Settings
MST-Power:	40
Excitation-Power:	50
Excitation type:	Red
Thermostat Setpoint:	(disabled)
Fit Results (Kd)	Fit Results (Kd)
Fit Model:	Kd
Bound	930.349
Unbound	920.801
Kd	2.61402
TargetConc	02:24:00
Standard Deviation:	0.599485
Kd Confidence:	0.526635
Dose Response Curve	Dose Response Curve	Dose Response Curve		Shifted Dose Response Curve of Run #02 of Experiment #03	Shifted Dose Response Curve of Run #02 of Experiment #03		Shifted Dose Response Curve of Run #02 of Experiment #02	Shifted Dose Response Curve of Run #02 of Experiment #02		Shifted Dose Response Curve of Run #02 of Experiment #01	Shifted Dose Response Curve of Run #02 of Experiment #01
Ligand Concentration	Fnorm [‰]	Error Value		Ligand Concentration	Fnorm [‰]		Ligand Concentration	Fnorm [‰]		Ligand Concentration	Fnorm [‰]
100	930.365	0.477765		100	930.561		100	930.714		100	929.821
50	929.833	0.373407		50	930.222		50	929.799		50	929.477
25	929.348	0.197622		25	929.166		25	929.319		25	929.558
12.5	928.399	0.588727		12.5	928.746		12.5	928.731		12.5	927.719
6.25	927.512	0.220658		6.25	927.765		6.25	927.41		6.25	927.361
3.125	926.294	0.840653		3.125	927.043		3.125	925.384		3.125	926.454
1.5625	924.048	0.458619		1.5625	923.887		1.5625	923.692		1.5625	924.566
0.7813	922.891	0.535073		0.7813	923.447		0.7813	922.38		0.7813	922.846
0.3906	922.31	0.3379		0.3906	922.631		0.3906	921.957		0.3906	922.342
0.1953	921.891	0.718469		0.1953	921.251		0.1953	921.755		0.1953	922.668
0.0977	920.394	1.76967		0.0977	918.351		0.0977	921.45		0.0977	921.38
0.0488	920.73	0.687888		0.0488	920.273		0.0488	920.395		0.0488	921.521
0.0244	920.502	1.41267		0.0244	920.901		0.0244	921.672		0.0244	918.932
0.0122	922.476	1.00968		0.0122	922.018		0.0122	921.777		0.0122	923.634
0.0061	920.736	1.42776		0.0061	921.802		0.0061	919.114		0.0061	921.293
0.0031	920.035	2.03212		0.0031	919.701		0.0031	922.213		0.0031	918.19

## Sheet: Figure 4d
79495	0	0
79496	0	0
79497	0	0
79498	0	0
79499	0	0
79500	0	0
79501	0	0
79502	0	0
79503	0	0
79504	0	0
79505	0	0
79506	0	0
79507	0	0
79508	0	0
79509	0	0
79510	0	0
79511	0	0
79512	0	0
79513	0	0
79514	0	0
79515	0	0
79516	0	0
79517	0	0
79518	0	0
79519	0	0
79520	0	0
79521	0	0
79522	0	0
79523	0	0
79524	0	0
79525	0	0
79526	0	0
79527	0	0
79528	0	0
79529	0	0
79530	0	0
79531	0	0
79532	0	0
79533	0	0
79534	0	0
79535	0	0
79536	0	0
79537	0	0
79538	0	0
79539	0	0
79540	0	0
79541	0	0
79542	0	0
79543	0	0
79544	0	0
79545	0	0
79546	0	0
79547	0	0
79548	0	0
79549	0	0
79550	0	0
79551	0	0
79552	0	0
79553	0	0
79554	0	0
79555	0	0
79556	0	0
79557	0	0
79558	0	0
79559	0	0
79560	0	0
79561	0	0
79562	0	0
79563	0	0
79564	0	0
79565	0	0
79566	0	0
79567	0	0
79568	0	0
79569	0	0
79570	0	0
79571	0	0
79572	0	0
79573	0	0
79574	0	0
79575	0	0
79576	0	0
79577	0	0
79578	0	0
79579	0	0
79580	0	0
79581	0	0
79582	0	0
79583	0	0
79584	0	0
79585	0	0
79586	0	0
79587	0	0
79588	0	0
79589	0	0
79590	0	0
79591	0	0
79592	0	0
79593	0	0
79594	0	0
79595	0	0
79596	0	0
79597	0	0
79598	0	0
79599	0	0
79600	0	0
79601	0	0
79602	0	0
79603	0	0
79604	0	0
79605	0	0
79606	0	0
79607	0	0
79608	0	0
79609	0	0
79610	0	0
79611	0	0
79612	0	0
79613	0	0
79614	0	0
79615	0	0
79616	0	0
79617	0	0
79618	0	0
79619	0	0
79620	0	0
79621	0	0
79622	0	0
79623	0	0
79624	0	0
79625	0	0
79626	0	0
79627	0	0
79628	0	0
79629	0	0
79630	0	0
79631	0	0
79632	0	0
79633	0	0
79634	0	0
79635	0	0
79636	0	0
79637	0	0
79638	0	0
79639	0	0
79640	0	0
79641	0	0
79642	0	0
79643	0	0
79644	0	0
79645	0	0
79646	0	0
79647	0	0
79648	0	0
79649	0	0
79650	0	0
79651	0	0
79652	0	0
79653	0	0
79654	0	0
79655	0	0
79656	0	0
79657	0	0
79658	0	0
79659	0	0
79660	0	0
79661	0	0
79662	0	0
79663	0	0
79664	0	0
79665	0	0
79666	0	0
79667	0	0
79668	0	0
79669	0	0
79670	0	0
79671	0	0
79672	0	0
79673	0	0
79674	0	0
79675	0	0
79676	0	0
79677	0	0
79678	0	0
79679	0	0
79680	0	0
79681	0	0
79682	0	0
79683	0	0
79684	0	0
79685	0	0
79686	0	0
79687	0	0
79688	0	0
79689	0	0
79690	0	0
79691	0	0
79692	0	0
79693	0	0
79694	0	0
79695	0	0
79696	0	0
79697	0	0
79698	0	0
79699	0	0
79700	0	0
79701	0	0
79702	0	0
79703	0	0
79704	0	0
79705	0	0
79706	0	0
79707	0	0
79708	0	0
79709	0	0
79710	0	0
79711	0	0
79712	0	0
79713	0	0
79714	0	0
79715	0	0
79716	0	0
79717	0	0
79718	0	0
79719	0	0
79720	0	0
79721	0	0
79722	0	0
79723	0	0
79724	0	0
79725	0	0
79726	0	0
79727	0	0
79728	0	0
79729	0	0
79730	0	0
79731	0	0
79732	0	0
79733	0	0
79734	0	0
79735	0	0
79736	0	0
79737	0	0
79738	0	0
79739	0	0
79740	0	0
79741	0	0
79742	0	0
79743	0	0
79744	0	0
79745	0	0
79746	0	0
79747	0	0
79748	0	0
79749	0	0
79750	0	0
79751	0	0
79752	0	0
79753	0	0
79754	0	0
79755	0	0
79756	0	0
79757	0	0
79758	0	0
79759	0	0
79760	0	0
79761	0	0
79762	0	0
79763	0	0
79764	0	0
79765	0	0
79766	0	0
79767	0	0
79768	0	0
79769	0	0
79770	0	0
79771	0	0
79772	0	0
79773	0	0
79774	0	0
79775	0	0
79776	0	0
79777	0	0
79778	0	0
79779	0	0
79780	0	0
79781	0	0
79782	0	0
79783	0	0
79784	0	0
79785	0	0
79786	0	0
79787	0	0
79788	0	0
79789	0	0
79790	0	0
79791	0	0
79792	0	0
79793	0	0
79794	0	0
79795	0	0
79796	0	0
79797	0	0
79798	0	0
79799	0	0
79800	0	0
79801	0	0
79802	0	0
79803	0	0
79804	0	0
79805	0	0
79806	0	0
79807	0	0
79808	0	0
79809	0	0
79810	0	0
79811	0	0
79812	0	0
79813	0	0
79814	0	0
79815	0	0
79816	0	0
79817	0	0
79818	0	0
79819	0	0
79820	0	0
79821	0	0
79822	0	0
79823	0	0
79824	0	0
79825	0	0
79826	0	0
79827	0	0
79828	0	0
79829	0	0
79830	0	0
79831	0	0
79832	0	0
79833	0	0
79834	0	0
79835	0	0
79836	0	0
79837	0	0
79838	0	0
79839	0	0
79840	0	0
79841	0	0
79842	0	0
79843	0	0
79844	0	0
79845	0	0
79846	0	0
79847	0	0
79848	0	0
79849	0	0
79850	0	0
79851	0	0
79852	0	0
79853	0	0
79854	0	0
79855	0	0
79856	0	0
79857	0	0
79858	0	0
79859	0	0
79860	0	0
79861	0	0
79862	0	0
79863	0	0
79864	0	0
79865	0	0
79866	0	0
79867	0	0
79868	0	0
79869	0	0
79870	0	0
79871	0	0
79872	0	0
79873	0	0
79874	0	0
79875	0	0
79876	0	0
79877	0	0
79878	0	0
79879	0	0
79880	0	0
79881	0	0
79882	0	0
79883	0	0
79884	0	0
79885	0	0
79886	0	0
79887	0	0
79888	0	0
79889	0	0
79890	0	0
79891	0	0
79892	0	0
79893	0	0
79894	0	0
79895	0	0
79896	0	0
79897	0	0
79898	0	0
79899	0	0
79900	0	0
79901	0	0
79902	0	0
79903	0	0
79904	0	0
79905	0	0
79906	0	0
79907	0	0
79908	0	0
79909	0	0
79910	0	0
79911	0	0
79912	0	0
79913	0	0
79914	0	0
79915	0	0
79916	0	0
79917	0	0
79918	0	0
79919	0	0
79920	0	0
79921	0	0
79922	0	0
79923	0	0
79924	0	0
79925	0	0
79926	0	0
79927	0	0
79928	0	0
79929	0	0
79930	0	0
79931	0	0
79932	0	0
79933	0	0
79934	0	0
79935	0	0
79936	0	0
79937	0	0
79938	0	0
79939	0	0
79940	0	0
79941	0	0
79942	0	0
79943	0	0
79944	0	0
79945	0	0
79946	0	0
79947	0	0
79948	0	0
79949	0	0
79950	0	0
79951	0	0
79952	0	0
79953	0	0
79954	0	0
79955	0	0
79956	0	0
79957	0	0
79958	0	0
79959	0	0
79960	0	0
79961	0	0
79962	0	0
79963	0	0
79964	0	0
79965	0	0
79966	0	0
79967	0	0
79968	0	0
79969	0	0
79970	0	0
79971	0	0
79972	0	0
79973	0	0
79974	0	0
79975	0	0
79976	0	0
79977	0	0
79978	0	0
79979	0	0
79980	0	0
79981	0	0
79982	0	0
79983	0	0
79984	0	0
79985	0	0
79986	0	0
79987	0	0
79988	0	0
79989	0	0
79990	0	0
79991	0	0
79992	0	0
79993	0	0
79994	0	0
79995	0	0
79996	1e-06	7.55882e-05
79997	4e-06	0.000302353
79998	8e-06	0.000604706
79999	1.3e-05	0.000982646
80000	1.7e-05	0.001285
80001	1.9e-05	0.00143618
80002	1.9e-05	0.00143618
80003	1.7e-05	0.001285
80004	1.2e-05	0.000907058
80005	8e-06	0.000604706
80006	4e-06	0.000302353
80007	2e-06	0.000151176
80008	1e-06	7.55882e-05
80009	1e-06	7.55882e-05
80010	0	0
80011	0	0
80012	0	0
80013	0	0
80014	0	0
80015	0	0
80016	0	0
80017	0	0
80018	0	0
80019	0	0
80020	0	0
80021	0	0
80022	1e-06	7.55882e-05
80023	1e-06	7.55882e-05
80024	0	0
80025	0	0
80026	2e-06	0.000151176
80027	9e-06	0.000680294
80028	2.2e-05	0.00166294
80029	3.6e-05	0.00272117
80030	5.2e-05	0.00393059
80031	7.2e-05	0.00544235
80032	9.7e-05	0.00733205
80033	0.000131	0.00990205
80034	0.000168	0.0126988
80035	0.000205	0.0154956
80036	0.000234	0.0176876
80037	0.000249	0.0188215
80038	0.000248	0.0187459
80039	0.000232	0.0175365
80040	0.0002	0.0151176
80041	0.000159	0.0120185
80042	0.000112	0.00846588
80043	6.7e-05	0.00506441
80044	3.8e-05	0.00287235
80045	3e-05	0.00226765
80046	3.1e-05	0.00234323
80047	3e-05	0.00226765
80048	2.6e-05	0.00196529
80049	2e-05	0.00151176
80050	1.4e-05	0.00105823
80051	1e-05	0.000755882
80052	9e-06	0.000680294
80053	1.3e-05	0.000982646
80054	1.9e-05	0.00143618
80055	2.5e-05	0.0018897
80056	3.1e-05	0.00234323
80057	3.6e-05	0.00272117
80058	4.1e-05	0.00309912
80059	4.5e-05	0.00340147
80060	4.8e-05	0.00362823
80061	4.9e-05	0.00370382
80062	4.9e-05	0.00370382
80063	4.5e-05	0.00340147
80064	3.7e-05	0.00279676
80065	2.5e-05	0.0018897
80066	1.4e-05	0.00105823
80067	7e-06	0.000529117
80068	5e-06	0.000377941
80069	1.2e-05	0.000907058
80070	2.7e-05	0.00204088
80071	4.4e-05	0.00332588
80072	5.7e-05	0.00430853
80073	6.1e-05	0.00461088
80074	5.4e-05	0.00408176
80075	3.8e-05	0.00287235
80076	2.2e-05	0.00166294
80077	1.2e-05	0.000907058
80078	1.2e-05	0.000907058
80079	1.9e-05	0.00143618
80080	3.2e-05	0.00241882
80081	4.4e-05	0.00332588
80082	5.3e-05	0.00400617
80083	5.5e-05	0.00415735
80084	5.2e-05	0.00393059
80085	4.5e-05	0.00340147
80086	3.9e-05	0.00294794
80087	3.5e-05	0.00264559
80088	3.3e-05	0.00249441
80089	3.1e-05	0.00234323
80090	2.4e-05	0.00181412
80091	1.7e-05	0.001285
80092	1.1e-05	0.00083147
80093	7e-06	0.000529117
80094	2e-06	0.000151176
80095	0	0
80096	0	0
80097	0	0
80098	0	0
80099	0	0
80100	0	0
80101	0	0
80102	0	0
80103	0	0
80104	0	0
80105	0	0
80106	0	0
80107	0	0
80108	0	0
80109	0	0
80110	0	0
80111	0	0
80112	0	0
80113	0	0
80114	0	0
80115	0	0
80116	0	0
80117	0	0
80118	0	0
80119	0	0
80120	0	0
80121	0	0
80122	0	0
80123	0	0
80124	0	0
80125	0	0
80126	0	0
80127	0	0
80128	0	0
80129	0	0
80130	0	0
80131	0	0
80132	0	0
80133	0	0
80134	0	0
80135	0	0
80136	0	0
80137	0	0
80138	0	0
80139	0	0
80140	0	0
80141	0	0
80142	0	0
80143	0	0
80144	0	0
80145	0	0
80146	0	0
80147	0	0
80148	0	0
80149	0	0
80150	0	0
80151	0	0
80152	1e-06	7.55882e-05
80153	1e-06	7.55882e-05
80154	1e-06	7.55882e-05
80155	2e-06	0.000151176
80156	2e-06	0.000151176
80157	1e-06	7.55882e-05
80158	0	0
80159	5e-06	0.000377941
80160	1.1e-05	0.00083147
80161	2e-05	0.00151176
80162	3e-05	0.00226765
80163	4.2e-05	0.0031747
80164	5.4e-05	0.00408176
80165	6.6e-05	0.00498882
80166	7.7e-05	0.00582029
80167	8.4e-05	0.00634941
80168	8.9e-05	0.00672735
80169	8.7e-05	0.00657617
80170	7.9e-05	0.00597147
80171	6.3e-05	0.00476206
80172	4.3e-05	0.00325029
80173	2.5e-05	0.0018897
80174	1e-05	0.000755882
80175	4e-06	0.000302353
80176	0	0
80177	0	0
80178	3e-06	0.000226765
80179	7e-06	0.000529117
80180	1.3e-05	0.000982646
80181	2.2e-05	0.00166294
80182	3e-05	0.00226765
80183	3.6e-05	0.00272117
80184	3.8e-05	0.00287235
80185	3.3e-05	0.00249441
80186	2.6e-05	0.00196529
80187	2.4e-05	0.00181412
80188	3.6e-05	0.00272117
80189	7.3e-05	0.00551794
80190	0.000115	0.00869264
80191	0.000151	0.0114138
80192	0.000171	0.0129256
80193	0.000168	0.0126988
80194	0.000142	0.0107335
80195	0.000103	0.00778558
80196	6.1e-05	0.00461088
80197	2.7e-05	0.00204088
80198	1.4e-05	0.00105823
80199	1.5e-05	0.00113382
80200	2.1e-05	0.00158735
80201	2.3e-05	0.00173853
80202	2.6e-05	0.00196529
80203	2.7e-05	0.00204088
80204	2.9e-05	0.00219206
80205	3e-05	0.00226765
80206	3.1e-05	0.00234323
80207	3.4e-05	0.00257
80208	3.8e-05	0.00287235
80209	4e-05	0.00302353
80210	4.1e-05	0.00309912
80211	3.9e-05	0.00294794
80212	3.6e-05	0.00272117
80213	3.2e-05	0.00241882
80214	2.7e-05	0.00204088
80215	2.2e-05	0.00166294
80216	1.6e-05	0.00120941
80217	1.2e-05	0.000907058
80218	9e-06	0.000680294
80219	7e-06	0.000529117
80220	5e-06	0.000377941
80221	3e-06	0.000226765
80222	1e-06	7.55882e-05
80223	1e-06	7.55882e-05
80224	1e-06	7.55882e-05
80225	0	0
80226	0	0
80227	0	0
80228	0	0
80229	0	0
80230	0	0
80231	0	0
80232	0	0
80233	0	0
80234	1e-06	7.55882e-05
80235	1e-06	7.55882e-05
80236	1e-06	7.55882e-05
80237	0	0
80238	0	0
80239	0	0
80240	1e-06	7.55882e-05
80241	2e-06	0.000151176
80242	2e-06	0.000151176
80243	4e-06	0.000302353
80244	1.2e-05	0.000907058
80245	2.4e-05	0.00181412
80246	3.8e-05	0.00287235
80247	5e-05	0.00377941
80248	6.5e-05	0.00491323
80249	8.2e-05	0.00619823
80250	0.000104	0.00786117
80251	0.00013	0.00982646
80252	0.000162	0.0122453
80253	0.000218	0.0164782
80254	0.000274	0.0207112
80255	0.000314	0.0237347
80256	0.000328	0.0247929
80257	0.00031	0.0234323
80258	0.000264	0.0199553
80259	0.000204	0.01542
80260	0.000143	0.0108091
80261	9.9e-05	0.00748323
80262	5.4e-05	0.00408176
80263	3.6e-05	0.00272117
80264	2.6e-05	0.00196529
80265	1.9e-05	0.00143618
80266	1.5e-05	0.00113382
80267	1.2e-05	0.000907058
80268	1e-05	0.000755882
80269	1.1e-05	0.00083147
80270	1.3e-05	0.000982646
80271	1.5e-05	0.00113382
80272	1.6e-05	0.00120941
80273	1.7e-05	0.001285
80274	1.6e-05	0.00120941
80275	2.8e-05	0.00211647
80276	4.9e-05	0.00370382
80277	8.3e-05	0.00627382
80278	0.000126	0.00952411
80279	0.000174	0.0131523
80280	0.000216	0.016327
80281	0.00024	0.0181412
80282	0.000244	0.0184435
80283	0.000225	0.0170073
80284	0.000187	0.014135
80285	0.000138	0.0104312
80286	8.7e-05	0.00657617
80287	4.7e-05	0.00355264
80288	1.8e-05	0.00136059
80289	4e-06	0.000302353
80290	0	0
80291	0	0
80292	0	0
80293	1e-06	7.55882e-05
80294	2e-06	0.000151176
80295	4e-06	0.000302353
80296	5e-06	0.000377941
80297	6e-06	0.000453529
80298	7e-06	0.000529117
80299	6e-06	0.000453529
80300	5e-06	0.000377941
80301	5e-06	0.000377941
80302	8e-06	0.000604706
80303	1.7e-05	0.001285
80304	3.2e-05	0.00241882
80305	5.4e-05	0.00408176
80306	7.7e-05	0.00582029
80307	0.0001	0.00755882
80308	0.000119	0.00899499
80309	0.000132	0.00997764
80310	0.000137	0.0103556
80311	0.000138	0.0104312
80312	0.000139	0.0105068
80313	0.000141	0.0106579
80314	0.000144	0.0108847
80315	0.000148	0.0111871
80316	0.000159	0.0120185
80317	0.000176	0.0133035
80318	0.000191	0.0144373
80319	0.000199	0.015042
80320	0.000202	0.0152688
80321	0.000201	0.0151932
80322	0.000194	0.0146641
80323	0.000179	0.0135303
80324	0.000161	0.0121697
80325	0.000148	0.0111871
80326	0.00014	0.0105823
80327	0.000139	0.0105068
80328	0.000139	0.0105068
80329	0.000134	0.0101288
80330	0.00012	0.00907058
80331	0.000101	0.00763441
80332	8.2e-05	0.00619823
80333	6.6e-05	0.00498882
80334	5.4e-05	0.00408176
80335	5.1e-05	0.003855
80336	5.7e-05	0.00430853
80337	6.6e-05	0.00498882
80338	7.3e-05	0.00551794
80339	7.4e-05	0.00559353
80340	7e-05	0.00529117
80341	6.3e-05	0.00476206
80342	5.5e-05	0.00415735
80343	4.6e-05	0.00347706
80344	3.8e-05	0.00287235
80345	3.3e-05	0.00249441
80346	2.8e-05	0.00211647
80347	2.3e-05	0.00173853
80348	2e-05	0.00151176
80349	1.7e-05	0.001285
80350	1.5e-05	0.00113382
80351	1.3e-05	0.000982646
80352	9e-06	0.000680294
80353	6e-06	0.000453529
80354	3e-06	0.000226765
80355	1e-06	7.55882e-05
80356	0	0
80357	0	0
80358	0	0
80359	0	0
80360	0	0
80361	0	0
80362	1e-06	7.55882e-05
80363	1e-06	7.55882e-05
80364	1e-06	7.55882e-05
80365	1e-06	7.55882e-05
80366	1e-06	7.55882e-05
80367	1e-06	7.55882e-05
80368	0	0
80369	0	0
80370	0	0
80371	0	0
80372	0	0
80373	0	0
80374	0	0
80375	0	0
80376	0	0
80377	0	0
80378	0	0
80379	0	0
80380	0	0
80381	0	0
80382	0	0
80383	0	0
80384	1e-06	7.55882e-05
80385	1e-06	7.55882e-05
80386	1e-06	7.55882e-05
80387	1e-06	7.55882e-05
80388	0	0
80389	0	0
80390	0	0
80391	0	0
80392	0	0
80393	0	0
80394	0	0
80395	0	0
80396	0	0
80397	0	0
80398	1e-06	7.55882e-05
80399	0	0
80400	0	0
80401	1e-06	7.55882e-05
80402	1.8e-05	0.00136059
80403	4.5e-05	0.00340147
80404	8e-05	0.00604706
80405	0.000113	0.00854147
80406	0.000136	0.01028
80407	0.000146	0.0110359
80408	0.00014	0.0105823
80409	0.000121	0.00914617
80410	9.4e-05	0.00710529
80411	6.8e-05	0.00514
80412	4.8e-05	0.00362823
80413	3.5e-05	0.00264559
80414	2.4e-05	0.00181412
80415	1.2e-05	0.000907058
80416	1e-06	7.55882e-05
80417	1e-06	7.55882e-05
80418	1e-06	7.55882e-05
80419	0	0
80420	0	0
80421	0	0
80422	0	0
80423	0	0
80424	0	0
80425	0	0
80426	0	0
80427	0	0
80428	0	0
80429	0	0
80430	0	0
80431	0	0
80432	1e-06	7.55882e-05
80433	1e-06	7.55882e-05
80434	1e-06	7.55882e-05
80435	2e-06	0.000151176
80436	2e-06	0.000151176
80437	2e-06	0.000151176
80438	3e-06	0.000226765
80439	3e-06	0.000226765
80440	3e-06	0.000226765
80441	3e-06	0.000226765
80442	3e-06	0.000226765
80443	4e-06	0.000302353
80444	4e-06	0.000302353
80445	5e-06	0.000377941
80446	7e-06	0.000529117
80447	8e-06	0.000604706
80448	9e-06	0.000680294
80449	1e-05	0.000755882
80450	1.2e-05	0.000907058
80451	1.2e-05	0.000907058
80452	1.3e-05	0.000982646
80453	1.2e-05	0.000907058
80454	1.1e-05	0.00083147
80455	1e-05	0.000755882
80456	9e-06	0.000680294
80457	7e-06	0.000529117
80458	6e-06	0.000453529
80459	5e-06	0.000377941
80460	3e-06	0.000226765
80461	2e-06	0.000151176
80462	1e-06	7.55882e-05
80463	1e-06	7.55882e-05
80464	1e-06	7.55882e-05
80465	1e-06	7.55882e-05
80466	1e-06	7.55882e-05
80467	1e-06	7.55882e-05
80468	1e-06	7.55882e-05
80469	1e-06	7.55882e-05
80470	2e-06	0.000151176
80471	3e-06	0.000226765
80472	6e-06	0.000453529
80473	1.1e-05	0.00083147
80474	1.7e-05	0.001285
80475	2.2e-05	0.00166294
80476	2.6e-05	0.00196529
80477	2.7e-05	0.00204088
80478	2.6e-05	0.00196529
80479	2.4e-05	0.00181412
80480	2.1e-05	0.00158735
80481	1.9e-05	0.00143618
80482	1.7e-05	0.001285
80483	1.5e-05	0.00113382
80484	1.4e-05	0.00105823
80485	1.3e-05	0.000982646
80486	1.3e-05	0.000982646
80487	1.3e-05	0.000982646
80488	1.2e-05	0.000907058
80489	1.2e-05	0.000907058
80490	1.2e-05	0.000907058
80491	1.2e-05	0.000907058
80492	1.1e-05	0.00083147
80493	1.3e-05	0.000982646
80494	1.6e-05	0.00120941
80495	2.1e-05	0.00158735
80496	2.7e-05	0.00204088
80497	3.5e-05	0.00264559
80498	4.2e-05	0.0031747
80499	4.5e-05	0.00340147
80500	4.5e-05	0.00340147
80501	4e-05	0.00302353
80502	3e-05	0.00226765
80503	2e-05	0.00151176
80504	1e-05	0.000755882
80505	4e-06	0.000302353
80506	1e-06	7.55882e-05
80507	3e-06	0.000226765
80508	8e-06	0.000604706
80509	1.6e-05	0.00120941
80510	2.6e-05	0.00196529
80511	3.9e-05	0.00294794
80512	5.1e-05	0.003855
80513	6.3e-05	0.00476206
80514	7.2e-05	0.00544235
80515	7.7e-05	0.00582029
80516	7.8e-05	0.00589588
80517	7.7e-05	0.00582029
80518	7.6e-05	0.0057447
80519	7.5e-05	0.00566911
80520	7.5e-05	0.00566911
80521	7.4e-05	0.00559353
80522	6.9e-05	0.00521559
80523	6e-05	0.00453529
80524	5e-05	0.00377941
80525	3.7e-05	0.00279676
80526	2.6e-05	0.00196529
80527	1.5e-05	0.00113382
80528	6e-06	0.000453529
80529	3e-06	0.000226765
80530	1e-06	7.55882e-05
80531	0	0
80532	0	0
80533	3e-06	0.000226765
80534	9e-06	0.000680294
80535	1.6e-05	0.00120941
80536	2.5e-05	0.0018897
80537	3.4e-05	0.00257
80538	4.3e-05	0.00325029
80539	4.9e-05	0.00370382
80540	5.2e-05	0.00393059
80541	5e-05	0.00377941
80542	4.4e-05	0.00332588
80543	3.3e-05	0.00249441
80544	2.1e-05	0.00158735
80545	1.3e-05	0.000982646
80546	7e-06	0.000529117
80547	1.2e-05	0.000907058
80548	2.7e-05	0.00204088
80549	5.1e-05	0.003855
80550	7.4e-05	0.00559353
80551	9.8e-05	0.00740764
80552	0.000151	0.0114138
80553	0.000244	0.0184435
80554	0.000344	0.0260023
80555	0.000424	0.0320494
80556	0.000508	0.0383988
80557	0.000634	0.0479229
80558	0.00079	0.0597147
80559	0.00094	0.0710529
80560	0.001048	0.0792164
80561	0.001099	0.0830714
80562	0.001084	0.0819376
80563	0.001011	0.0764197
80564	0.000887	0.0670467
80565	0.000728	0.0550282
80566	0.000552	0.0417247
80567	0.000413	0.0312179
80568	0.000343	0.0259267
80569	0.000331	0.0250197
80570	0.000339	0.0256244
80571	0.000333	0.0251709
80572	0.000305	0.0230544
80573	0.000267	0.020182
80574	0.000223	0.0168562
80575	0.000175	0.0132279
80576	0.000125	0.00944852
80577	7.2e-05	0.00544235
80578	2.9e-05	0.00219206
80579	1.2e-05	0.000907058
80580	1.6e-05	0.00120941
80581	1.9e-05	0.00143618
80582	2.4e-05	0.00181412
80583	2.6e-05	0.00196529
80584	2.4e-05	0.00181412
80585	1.9e-05	0.00143618
80586	1.3e-05	0.000982646
80587	8e-06	0.000604706
80588	7e-06	0.000529117
80589	1e-05	0.000755882
80590	1.3e-05	0.000982646
80591	1.6e-05	0.00120941
80592	1.7e-05	0.001285
80593	1.6e-05	0.00120941
80594	1.4e-05	0.00105823
80595	1.1e-05	0.00083147
80596	8e-06	0.000604706
80597	3e-06	0.000226765
80598	0	0
80599	0	0
80600	1e-06	7.55882e-05
80601	2e-05	0.00151176
80602	4.3e-05	0.00325029
80603	8.5e-05	0.006425
80604	0.00013	0.00982646
80605	0.000168	0.0126988
80606	0.000187	0.014135
80607	0.000181	0.0136815
80608	0.000153	0.011565
80609	0.00011	0.0083147
80610	6.8e-05	0.00514
80611	3.5e-05	0.00264559
80612	1.6e-05	0.00120941
80613	0	0
80614	0	0
80615	3e-06	0.000226765
80616	9e-06	0.000680294
80617	1.5e-05	0.00113382
80618	2e-05	0.00151176
80619	2.2e-05	0.00166294
80620	2.1e-05	0.00158735
80621	1.7e-05	0.001285
80622	1.2e-05	0.000907058
80623	6e-06	0.000453529
80624	1e-06	7.55882e-05
80625	1e-06	7.55882e-05
80626	1e-06	7.55882e-05
80627	1e-06	7.55882e-05
80628	0	0
80629	2e-06	0.000151176
80630	6e-06	0.000453529
80631	1.2e-05	0.000907058
80632	1.9e-05	0.00143618
80633	2.5e-05	0.0018897
80634	2.9e-05	0.00219206
80635	3e-05	0.00226765
80636	2.9e-05	0.00219206
80637	2.5e-05	0.0018897
80638	2e-05	0.00151176
80639	1.5e-05	0.00113382
80640	1e-05	0.000755882
80641	7e-06	0.000529117
80642	5e-06	0.000377941
80643	4e-06	0.000302353
80644	4e-06	0.000302353
80645	4e-06	0.000302353
80646	4e-06	0.000302353
80647	6e-06	0.000453529
80648	6e-06	0.000453529
80649	5e-06	0.000377941
80650	5e-06	0.000377941
80651	8e-06	0.000604706
80652	1.3e-05	0.000982646
80653	1.8e-05	0.00136059
80654	2.3e-05	0.00173853
80655	2.9e-05	0.00219206
80656	3.7e-05	0.00279676
80657	4.5e-05	0.00340147
80658	5.1e-05	0.003855
80659	5.3e-05	0.00400617
80660	5.2e-05	0.00393059
80661	4.9e-05	0.00370382
80662	4.3e-05	0.00325029
80663	3.5e-05	0.00264559
80664	2.6e-05	0.00196529
80665	1.8e-05	0.00136059
80666	1.4e-05	0.00105823
80667	1.3e-05	0.000982646
80668	1.2e-05	0.000907058
80669	1e-05	0.000755882
80670	8e-06	0.000604706
80671	8e-06	0.000604706
80672	9e-06	0.000680294
80673	9e-06	0.000680294
80674	8e-06	0.000604706
80675	8e-06	0.000604706
80676	8e-06	0.000604706
80677	9e-06	0.000680294
80678	1.2e-05	0.000907058
80679	1.9e-05	0.00143618
80680	2.5e-05	0.0018897
80681	3.1e-05	0.00234323
80682	3.5e-05	0.00264559
80683	3.7e-05	0.00279676
80684	3.4e-05	0.00257
80685	3e-05	0.00226765
80686	2.5e-05	0.0018897
80687	2.1e-05	0.00158735
80688	1.9e-05	0.00143618
80689	1.7e-05	0.001285
80690	1.6e-05	0.00120941
80691	1.3e-05	0.000982646
80692	1.3e-05	0.000982646
80693	1.2e-05	0.000907058
80694	1.1e-05	0.00083147
80695	1e-05	0.000755882
80696	8e-06	0.000604706
80697	9e-06	0.000680294
80698	1e-05	0.000755882
80699	1.3e-05	0.000982646
80700	1.6e-05	0.00120941
80701	2e-05	0.00151176
80702	2.3e-05	0.00173853
80703	2.5e-05	0.0018897
80704	2.6e-05	0.00196529
80705	2.6e-05	0.00196529
80706	2.4e-05	0.00181412
80707	2.4e-05	0.00181412
80708	2.6e-05	0.00196529
80709	2.7e-05	0.00204088
80710	3e-05	0.00226765
80711	3.3e-05	0.00249441
80712	4e-05	0.00302353
80713	4.7e-05	0.00355264
80714	5.2e-05	0.00393059
80715	5.4e-05	0.00408176
80716	5.5e-05	0.00415735
80717	5.4e-05	0.00408176
80718	5.2e-05	0.00393059
80719	5e-05	0.00377941
80720	4.6e-05	0.00347706
80721	4.4e-05	0.00332588
80722	4.3e-05	0.00325029
80723	4.3e-05	0.00325029
80724	4.4e-05	0.00332588
80725	4.4e-05	0.00332588
80726	4.4e-05	0.00332588
80727	4.2e-05	0.0031747
80728	4e-05	0.00302353
80729	3.7e-05	0.00279676
80730	3.3e-05	0.00249441
80731	2.9e-05	0.00219206
80732	2.3e-05	0.00173853
80733	1.8e-05	0.00136059
80734	1.5e-05	0.00113382
80735	1.3e-05	0.000982646
80736	1.1e-05	0.00083147
80737	9e-06	0.000680294
80738	5e-06	0.000377941
80739	3e-06	0.000226765
80740	1e-06	7.55882e-05
80741	1e-06	7.55882e-05
80742	1e-06	7.55882e-05
80743	2e-06	0.000151176
80744	4e-06	0.000302353
80745	6e-06	0.000453529
80746	7e-06	0.000529117
80747	6e-06	0.000453529
80748	4e-06	0.000302353
80749	3e-06	0.000226765
80750	2e-06	0.000151176
80751	2e-06	0.000151176
80752	2e-06	0.000151176
80753	2e-06	0.000151176
80754	0	0
80755	2e-06	0.000151176
80756	2e-06	0.000151176
80757	2e-06	0.000151176
80758	1e-05	0.000755882
80759	3.5e-05	0.00264559
80760	6.6e-05	0.00498882
80761	9.4e-05	0.00710529
80762	0.000111	0.00839029
80763	0.000111	0.00839029
80764	9.3e-05	0.0070297
80765	6.5e-05	0.00491323
80766	3.6e-05	0.00272117
80767	1.3e-05	0.000982646
80768	1.8e-05	0.00136059
80769	3.7e-05	0.00279676
80770	6e-05	0.00453529
80771	8e-05	0.00604706
80772	8.8e-05	0.00665176
80773	8.1e-05	0.00612264
80774	6.1e-05	0.00461088
80775	3.7e-05	0.00279676
80776	1.4e-05	0.00105823
80777	4e-06	0.000302353
80778	5e-06	0.000377941
80779	9e-06	0.000680294
80780	1.6e-05	0.00120941
80781	2.2e-05	0.00166294
80782	4.6e-05	0.00347706
80783	0.000109	0.00823911
80784	0.000193	0.0145885
80785	0.00028	0.0211647
80786	0.000354	0.0267582
80787	0.000402	0.0303865
80788	0.000411	0.0310667
80789	0.000374	0.02827
80790	0.000299	0.0226009
80791	0.000205	0.0154956
80792	0.000115	0.00869264
80793	5.1e-05	0.003855
80794	3.4e-05	0.00257
80795	4.3e-05	0.00325029
80796	5.3e-05	0.00400617
80797	7.9e-05	0.00597147
80798	0.000145	0.0109603
80799	0.000231	0.0174609
80800	0.000323	0.024415
80801	0.000407	0.0307644
80802	0.00047	0.0355264
80803	0.000501	0.0378697
80804	0.00049	0.0370382
80805	0.000435	0.0328809
80806	0.000349	0.0263803
80807	0.000245	0.0185191
80808	0.000141	0.0106579
80809	4.8e-05	0.00362823
80810	7e-06	0.000529117
80811	4e-06	0.000302353
80812	5e-06	0.000377941
80813	1.7e-05	0.001285
80814	3.3e-05	0.00249441
80815	5.1e-05	0.003855
80816	7.1e-05	0.00536676
80817	9.2e-05	0.00695411
80818	0.000112	0.00846588
80819	0.000129	0.00975088
80820	0.00014	0.0105823
80821	0.000146	0.0110359
80822	0.000143	0.0108091
80823	0.000134	0.0101288
80824	0.000117	0.00884382
80825	9.5e-05	0.00718088
80826	7.3e-05	0.00551794
80827	5.4e-05	0.00408176
80828	3.7e-05	0.00279676
80829	2e-05	0.00151176
80830	7e-06	0.000529117
80831	0	0
80832	0	0
80833	0	0
80834	0	0
80835	1e-06	7.55882e-05
80836	2e-06	0.000151176
80837	3e-06	0.000226765
80838	5e-06	0.000377941
80839	6e-06	0.000453529
80840	7e-06	0.000529117
80841	7e-06	0.000529117
80842	8e-06	0.000604706
80843	1.3e-05	0.000982646
80844	2.7e-05	0.00204088
80845	4.7e-05	0.00355264
80846	7.3e-05	0.00551794
80847	9.6e-05	0.00725647
80848	0.000114	0.00861705
80849	0.000123	0.00929735
80850	0.000121	0.00914617
80851	0.00011	0.0083147
80852	9.3e-05	0.0070297
80853	7.5e-05	0.00566911
80854	6e-05	0.00453529
80855	4.9e-05	0.00370382
80856	3.8e-05	0.00287235
80857	2.7e-05	0.00204088
80858	1.8e-05	0.00136059
80859	1.5e-05	0.00113382
80860	1.6e-05	0.00120941
80861	1.8e-05	0.00136059
80862	1.8e-05	0.00136059
80863	2e-05	0.00151176
80864	2.1e-05	0.00158735
80865	2.2e-05	0.00166294
80866	2.1e-05	0.00158735
80867	1.8e-05	0.00136059
80868	1.4e-05	0.00105823
80869	1e-05	0.000755882
80870	7e-06	0.000529117
80871	6e-06	0.000453529
80872	8e-06	0.000604706
80873	1.1e-05	0.00083147
80874	1.4e-05	0.00105823
80875	1.7e-05	0.001285
80876	2e-05	0.00151176
80877	2.1e-05	0.00158735
80878	2.1e-05	0.00158735
80879	2e-05	0.00151176
80880	2.1e-05	0.00158735
80881	2.1e-05	0.00158735
80882	2e-05	0.00151176
80883	1.8e-05	0.00136059
80884	1.8e-05	0.00136059
80885	1.7e-05	0.001285
80886	1.6e-05	0.00120941
80887	1.5e-05	0.00113382
80888	1.3e-05	0.000982646
80889	1.1e-05	0.00083147
80890	8e-06	0.000604706
80891	5e-06	0.000377941
80892	3e-06	0.000226765
80893	2e-06	0.000151176
80894	1e-06	7.55882e-05
80895	1e-06	7.55882e-05
80896	0	0
80897	0	0
80898	1e-06	7.55882e-05
80899	1e-06	7.55882e-05
80900	2e-06	0.000151176
80901	2e-06	0.000151176
80902	2e-06	0.000151176
80903	2e-06	0.000151176
80904	1e-06	7.55882e-05
80905	3e-06	0.000226765
80906	1e-05	0.000755882
80907	1.5e-05	0.00113382
80908	2.4e-05	0.00181412
80909	4.5e-05	0.00340147
80910	8.3e-05	0.00627382
80911	0.000127	0.0095997
80912	0.000167	0.0126232
80913	0.000199	0.015042
80914	0.000216	0.016327
80915	0.000215	0.0162515
80916	0.000196	0.0148153
80917	0.000163	0.0123209
80918	0.00012	0.00907058
80919	8.2e-05	0.00619823
80920	5.3e-05	0.00400617
80921	3.6e-05	0.00272117
80922	2.3e-05	0.00173853
80923	1.2e-05	0.000907058
80924	7e-06	0.000529117
80925	7e-06	0.000529117
80926	8e-06	0.000604706
80927	1e-05	0.000755882
80928	1.2e-05	0.000907058
80929	1.5e-05	0.00113382
80930	1.7e-05	0.001285
80931	1.7e-05	0.001285
80932	1.7e-05	0.001285
80933	1.5e-05	0.00113382
80934	1.3e-05	0.000982646
80935	1.2e-05	0.000907058
80936	1.1e-05	0.00083147
80937	1.1e-05	0.00083147
80938	1.1e-05	0.00083147
80939	1e-05	0.000755882
80940	8e-06	0.000604706
80941	7e-06	0.000529117
80942	5e-06	0.000377941
80943	5e-06	0.000377941
80944	5e-06	0.000377941
80945	6e-06	0.000453529
80946	7e-06	0.000529117
80947	7e-06	0.000529117
80948	7e-06	0.000529117
80949	6e-06	0.000453529
80950	5e-06	0.000377941
80951	4e-06	0.000302353
80952	2e-06	0.000151176
80953	2e-06	0.000151176
80954	2e-06	0.000151176
80955	2e-06	0.000151176
80956	2e-06	0.000151176
80957	2e-06	0.000151176
80958	4e-06	0.000302353
80959	6e-06	0.000453529
80960	1.1e-05	0.00083147
80961	1.9e-05	0.00143618
80962	2.7e-05	0.00204088
80963	3.4e-05	0.00257
80964	3.7e-05	0.00279676
80965	3.5e-05	0.00264559
80966	2.9e-05	0.00219206
80967	2e-05	0.00151176
80968	1e-05	0.000755882
80969	3e-06	0.000226765
80970	0	0
80971	0	0
80972	0	0
80973	0	0
80974	0	0
80975	3e-06	0.000226765
80976	2.3e-05	0.00173853
80977	0.000105	0.00793676
80978	0.00022	0.0166294
80979	0.00038	0.0287235
80980	0.000513	0.0387767
80981	0.000586	0.0442947
80982	0.000579	0.0437656
80983	0.000493	0.037265
80984	0.000353	0.0266826
80985	0.000196	0.0148153
80986	8.3e-05	0.00627382
80987	2.5e-05	0.0018897
80988	1.5e-05	0.00113382
80989	1e-05	0.000755882
80990	9e-06	0.000680294
80991	1.1e-05	0.00083147
80992	1.8e-05	0.00136059
80993	2.8e-05	0.00211647
80994	3.9e-05	0.00294794
80995	4.9e-05	0.00370382
80996	5.4e-05	0.00408176
80997	5.5e-05	0.00415735
80998	5.1e-05	0.003855
80999	4.4e-05	0.00332588
81000	3.5e-05	0.00264559
81001	2.5e-05	0.0018897
81002	1.7e-05	0.001285
81003	1.1e-05	0.00083147
81004	6e-06	0.000453529
81005	3e-06	0.000226765
81006	3e-06	0.000226765
81007	3e-06	0.000226765
81008	4e-06	0.000302353
81009	4e-06	0.000302353
81010	3e-06	0.000226765
81011	2e-06	0.000151176
81012	1e-06	7.55882e-05
81013	1e-06	7.55882e-05
81014	1e-06	7.55882e-05
81015	1e-06	7.55882e-05
81016	2e-06	0.000151176
81017	2e-06	0.000151176
81018	0	0
81019	0	0
81020	0	0
81021	0	0
81022	1.4e-05	0.00105823
81023	3.1e-05	0.00234323
81024	4.7e-05	0.00355264
81025	5.7e-05	0.00430853
81026	5.7e-05	0.00430853
81027	4.6e-05	0.00347706
81028	3e-05	0.00226765
81029	1.4e-05	0.00105823
81030	2e-06	0.000151176
81031	4e-06	0.000302353
81032	5e-06	0.000377941
81033	1e-05	0.000755882
81034	1.3e-05	0.000982646
81035	1.2e-05	0.000907058
81036	8e-06	0.000604706
81037	6e-06	0.000453529
81038	4e-06	0.000302353
81039	6e-06	0.000453529
81040	1.1e-05	0.00083147
81041	1.6e-05	0.00120941
81042	2.2e-05	0.00166294
81043	2.5e-05	0.0018897
81044	2.7e-05	0.00204088
81045	2.9e-05	0.00219206
81046	3e-05	0.00226765
81047	3.7e-05	0.00279676
81048	4.8e-05	0.00362823
81049	6.4e-05	0.00483764
81050	8.3e-05	0.00627382
81051	0.000101	0.00763441
81052	0.000114	0.00861705
81053	0.00012	0.00907058
81054	0.000118	0.00891941
81055	0.000106	0.00801235
81056	8.6e-05	0.00650058
81057	6.3e-05	0.00476206
81058	4.4e-05	0.00332588
81059	3.1e-05	0.00234323
81060	2.3e-05	0.00173853
81061	2.5e-05	0.0018897
81062	3.3e-05	0.00249441
81063	4e-05	0.00302353
81064	4.4e-05	0.00332588
81065	4.3e-05	0.00325029
81066	3.9e-05	0.00294794
81067	3.5e-05	0.00264559
81068	3e-05	0.00226765
81069	2.4e-05	0.00181412
81070	1.8e-05	0.00136059
81071	1.4e-05	0.00105823
81072	1.2e-05	0.000907058
81073	1e-05	0.000755882
81074	1e-05	0.000755882
81075	1.4e-05	0.00105823
81076	2.9e-05	0.00219206
81077	5.4e-05	0.00408176
81078	8.4e-05	0.00634941
81079	0.000118	0.00891941
81080	0.000148	0.0111871
81081	0.000171	0.0129256
81082	0.00018	0.0136059
81083	0.000178	0.0134547
81084	0.000168	0.0126988
81085	0.000153	0.011565
81086	0.000139	0.0105068
81087	0.000129	0.00975088
81088	0.00012	0.00907058
81089	0.000114	0.00861705
81090	0.000109	0.00823911
81091	0.000109	0.00823911
81092	0.00011	0.0083147
81093	0.000107	0.00808794
81094	9.8e-05	0.00740764
81095	8.4e-05	0.00634941
81096	6.9e-05	0.00521559
81097	5.2e-05	0.00393059
81098	3.6e-05	0.00272117
81099	2.2e-05	0.00166294
81100	1.6e-05	0.00120941
81101	1.3e-05	0.000982646
81102	1.1e-05	0.00083147
81103	8e-06	0.000604706
81104	6e-06	0.000453529
81105	4e-06	0.000302353
81106	3e-06	0.000226765
81107	2e-06	0.000151176
81108	1e-06	7.55882e-05
81109	1e-06	7.55882e-05
81110	1e-06	7.55882e-05
81111	1e-06	7.55882e-05
81112	1e-06	7.55882e-05
81113	0	0
81114	0	0
81115	0	0
81116	0	0
81117	0	0
81118	0	0
81119	1e-06	7.55882e-05
81120	2e-06	0.000151176
81121	3e-06	0.000226765
81122	4e-06	0.000302353
81123	6e-06	0.000453529
81124	1e-05	0.000755882
81125	1.4e-05	0.00105823
81126	1.9e-05	0.00143618
81127	2.3e-05	0.00173853
81128	2.5e-05	0.0018897
81129	2.5e-05	0.0018897
81130	2.3e-05	0.00173853
81131	1.9e-05	0.00143618
81132	1.4e-05	0.00105823
81133	8e-06	0.000604706
81134	4e-06	0.000302353
81135	0	0
81136	0	0
81137	0	0
81138	3e-06	0.000226765
81139	6e-06	0.000453529
81140	8e-06	0.000604706
81141	8e-06	0.000604706
81142	7e-06	0.000529117
81143	6e-06	0.000453529
81144	4e-06	0.000302353
81145	2e-06	0.000151176
81146	0	0
81147	0	0
81148	0	0
81149	0	0
81150	0	0
81151	0	0
81152	0	0
81153	0	0
81154	0	0
81155	0	0
81156	2e-06	0.000151176
81157	8e-06	0.000604706
81158	2.9e-05	0.00219206
81159	5.3e-05	0.00400617
81160	8.1e-05	0.00612264
81161	0.00011	0.0083147
81162	0.000137	0.0103556
81163	0.000158	0.0119429
81164	0.000169	0.0127744
81165	0.000168	0.0126988
81166	0.000156	0.0117918
81167	0.000137	0.0103556
81168	0.000113	0.00854147
81169	8.7e-05	0.00657617
81170	5.9e-05	0.0044597
81171	3.4e-05	0.00257
81172	1.9e-05	0.00143618
81173	1.1e-05	0.00083147
81174	1.1e-05	0.00083147
81175	1.6e-05	0.00120941
81176	2.8e-05	0.00211647
81177	4.4e-05	0.00332588
81178	6.1e-05	0.00461088
81179	7.5e-05	0.00566911
81180	8.2e-05	0.00619823
81181	8.2e-05	0.00619823
81182	7.5e-05	0.00566911
81183	6.3e-05	0.00476206
81184	5e-05	0.00377941
81185	3.9e-05	0.00294794
81186	3.2e-05	0.00241882
81187	3e-05	0.00226765
81188	2.9e-05	0.00219206
81189	2.8e-05	0.00211647
81190	2.8e-05	0.00211647
81191	2.9e-05	0.00219206
81192	2.9e-05	0.00219206
81193	2.8e-05	0.00211647
81194	2.4e-05	0.00181412
81195	1.9e-05	0.00143618
81196	1.4e-05	0.00105823
81197	8e-06	0.000604706
81198	5e-06	0.000377941
81199	3e-06	0.000226765
81200	2e-06	0.000151176
81201	3e-06	0.000226765
81202	4e-06	0.000302353
81203	4e-06	0.000302353
81204	3e-06	0.000226765
81205	2e-06	0.000151176
81206	2e-06	0.000151176
81207	2e-06	0.000151176
81208	2e-06	0.000151176
81209	2e-06	0.000151176
81210	2e-06	0.000151176
81211	2e-06	0.000151176
81212	3e-06	0.000226765
81213	4e-06	0.000302353
81214	6e-06	0.000453529
81215	9e-06	0.000680294
81216	1.3e-05	0.000982646
81217	1.6e-05	0.00120941
81218	1.7e-05	0.001285
81219	1.7e-05	0.001285
81220	1.5e-05	0.00113382
81221	1.2e-05	0.000907058
81222	7e-06	0.000529117
81223	4e-06	0.000302353
81224	5e-06	0.000377941
81225	1e-05	0.000755882
81226	1.7e-05	0.001285
81227	2.5e-05	0.0018897
81228	3.2e-05	0.00241882
81229	3.8e-05	0.00287235
81230	4.5e-05	0.00340147
81231	4.9e-05	0.00370382
81232	5.3e-05	0.00400617
81233	5.6e-05	0.00423294
81234	5.7e-05	0.00430853
81235	5.7e-05	0.00430853
81236	5.7e-05	0.00430853
81237	5.4e-05	0.00408176
81238	5.1e-05	0.003855
81239	4.6e-05	0.00347706
81240	4.1e-05	0.00309912
81241	3.6e-05	0.00272117
81242	3.4e-05	0.00257
81243	3.4e-05	0.00257
81244	3.5e-05	0.00264559
81245	3.5e-05	0.00264559
81246	3.5e-05	0.00264559
81247	3.5e-05	0.00264559
81248	3.7e-05	0.00279676
81249	3.9e-05	0.00294794
81250	4.1e-05	0.00309912
81251	4.2e-05	0.0031747
81252	4.1e-05	0.00309912
81253	3.7e-05	0.00279676
81254	3.1e-05	0.00234323
81255	2.4e-05	0.00181412
81256	1.6e-05	0.00120941
81257	8e-06	0.000604706
81258	2e-06	0.000151176
81259	0	0
81260	0	0
81261	0	0
81262	0	0
81263	0	0
81264	0	0
81265	3e-06	0.000226765
81266	9e-06	0.000680294
81267	1.5e-05	0.00113382
81268	2e-05	0.00151176
81269	2.3e-05	0.00173853
81270	2.4e-05	0.00181412
81271	2.2e-05	0.00166294
81272	2.1e-05	0.00158735
81273	1.8e-05	0.00136059
81274	1.5e-05	0.00113382
81275	1.2e-05	0.000907058
81276	1.1e-05	0.00083147
81277	7e-06	0.000529117
81278	5e-06	0.000377941
81279	4e-06	0.000302353
81280	7e-06	0.000529117
81281	1.3e-05	0.000982646
81282	1.8e-05	0.00136059
81283	2.3e-05	0.00173853
81284	2.5e-05	0.0018897
81285	2.5e-05	0.0018897
81286	2.4e-05	0.00181412
81287	2.2e-05	0.00166294
81288	2.1e-05	0.00158735
81289	2.3e-05	0.00173853
81290	2.4e-05	0.00181412
81291	2.5e-05	0.0018897
81292	2.5e-05	0.0018897
81293	2.4e-05	0.00181412
81294	2.4e-05	0.00181412
81295	3.5e-05	0.00264559
81296	5.3e-05	0.00400617
81297	7.4e-05	0.00559353
81298	9.5e-05	0.00718088
81299	0.000111	0.00839029
81300	0.000116	0.00876823
81301	0.000109	0.00823911
81302	9.2e-05	0.00695411
81303	6.7e-05	0.00506441
81304	4e-05	0.00302353
81305	1.5e-05	0.00113382
81306	5e-06	0.000377941
81307	1e-06	7.55882e-05
81308	0	0
81309	0	0
81310	1e-06	7.55882e-05
81311	2e-06	0.000151176
81312	3e-06	0.000226765
81313	4e-06	0.000302353
81314	5e-06	0.000377941
81315	7e-06	0.000529117
81316	8e-06	0.000604706
81317	8e-06	0.000604706
81318	8e-06	0.000604706
81319	7e-06	0.000529117
81320	5e-06	0.000377941
81321	3e-06	0.000226765
81322	1e-06	7.55882e-05
81323	1e-06	7.55882e-05
81324	2e-06	0.000151176
81325	4e-06	0.000302353
81326	6e-06	0.000453529
81327	8e-06	0.000604706
81328	7e-06	0.000529117
81329	3e-06	0.000226765
81330	1e-05	0.000755882
81331	2.3e-05	0.00173853
81332	4.6e-05	0.00347706
81333	7.6e-05	0.0057447
81334	0.000102	0.00771
81335	0.000119	0.00899499
81336	0.000122	0.00922176
81337	0.000107	0.00808794
81338	8.2e-05	0.00619823
81339	5.9e-05	0.0044597
81340	5e-05	0.00377941
81341	5.5e-05	0.00415735
81342	6.8e-05	0.00514
81343	8.4e-05	0.00634941
81344	9.8e-05	0.00740764
81345	0.00011	0.0083147
81346	0.000113	0.00854147
81347	0.000111	0.00839029
81348	0.000105	0.00793676
81349	0.0001	0.00755882
81350	9.4e-05	0.00710529
81351	8.5e-05	0.006425
81352	7.9e-05	0.00597147
81353	8.1e-05	0.00612264
81354	9.4e-05	0.00710529
81355	0.000114	0.00861705
81356	0.000134	0.0101288
81357	0.000145	0.0109603
81358	0.000146	0.0110359
81359	0.000137	0.0103556
81360	0.000119	0.00899499
81361	9.5e-05	0.00718088
81362	6.7e-05	0.00506441
81363	4.6e-05	0.00347706
81364	3.3e-05	0.00249441
81365	2.5e-05	0.0018897
81366	1.7e-05	0.001285
81367	1.2e-05	0.000907058
81368	1.1e-05	0.00083147
81369	1.3e-05	0.000982646
81370	1.4e-05	0.00105823
81371	1.3e-05	0.000982646
81372	1.2e-05	0.000907058
81373	9e-06	0.000680294
81374	6e-06	0.000453529
81375	6e-06	0.000453529
81376	8e-06	0.000604706
81377	1.1e-05	0.00083147
81378	1.5e-05	0.00113382
81379	1.8e-05	0.00136059
81380	1.8e-05	0.00136059
81381	1.8e-05	0.00136059
81382	1.8e-05	0.00136059
81383	1.8e-05	0.00136059
81384	1.9e-05	0.00143618
81385	1.9e-05	0.00143618
81386	1.8e-05	0.00136059
81387	1.2e-05	0.000907058
81388	8e-06	0.000604706
81389	4e-06	0.000302353
81390	7e-06	0.000529117
81391	4.5e-05	0.00340147
81392	9.3e-05	0.0070297
81393	0.000144	0.0108847
81394	0.000184	0.0139082
81395	0.000205	0.0154956
81396	0.000201	0.0151932
81397	0.000178	0.0134547
81398	0.000141	0.0106579
81399	9.8e-05	0.00740764
81400	5.9e-05	0.0044597
81401	3.8e-05	0.00287235
81402	2.5e-05	0.0018897
81403	1.5e-05	0.00113382
81404	8e-06	0.000604706
81405	6e-06	0.000453529
81406	1.1e-05	0.00083147
81407	1.7e-05	0.001285
81408	2.3e-05	0.00173853
81409	2.5e-05	0.0018897
81410	2.4e-05	0.00181412
81411	2e-05	0.00151176
81412	1.6e-05	0.00120941
81413	1.2e-05	0.000907058
81414	1.1e-05	0.00083147
81415	1.2e-05	0.000907058
81416	1.3e-05	0.000982646
81417	1.4e-05	0.00105823
81418	1.4e-05	0.00105823
81419	1.2e-05	0.000907058
81420	1.1e-05	0.00083147
81421	9e-06	0.000680294
81422	8e-06	0.000604706
81423	6e-06	0.000453529
81424	5e-06	0.000377941
81425	5e-06	0.000377941
81426	4e-06	0.000302353
81427	4e-06	0.000302353
81428	4e-06	0.000302353
81429	3e-06	0.000226765
81430	3e-06	0.000226765
81431	2e-06	0.000151176
81432	2e-06	0.000151176
81433	1e-06	7.55882e-05
81434	1e-06	7.55882e-05
81435	1e-06	7.55882e-05
81436	1e-06	7.55882e-05
81437	1e-06	7.55882e-05
81438	0	0
81439	0	0
81440	0	0
81441	0	0
81442	0	0
81443	0	0
81444	0	0
81445	1e-06	7.55882e-05
81446	1e-06	7.55882e-05
81447	2e-06	0.000151176
81448	2e-06	0.000151176
81449	3e-06	0.000226765
81450	4e-06	0.000302353
81451	4e-06	0.000302353
81452	5e-06	0.000377941
81453	5e-06	0.000377941
81454	4e-06	0.000302353
81455	3e-06	0.000226765
81456	2e-06	0.000151176
81457	2e-06	0.000151176
81458	1e-06	7.55882e-05
81459	1e-06	7.55882e-05
81460	1e-06	7.55882e-05
81461	2e-06	0.000151176
81462	2e-06	0.000151176
81463	2e-06	0.000151176
81464	2e-06	0.000151176
81465	2e-06	0.000151176
81466	1e-06	7.55882e-05
81467	1e-06	7.55882e-05
81468	1e-06	7.55882e-05
81469	1e-06	7.55882e-05
81470	3e-06	0.000226765
81471	6e-06	0.000453529
81472	9e-06	0.000680294
81473	1.3e-05	0.000982646
81474	1.9e-05	0.00143618
81475	2.4e-05	0.00181412
81476	2.8e-05	0.00211647
81477	2.9e-05	0.00219206
81478	2.8e-05	0.00211647
81479	2.3e-05	0.00173853
81480	1.7e-05	0.001285
81481	1.1e-05	0.00083147
81482	4e-06	0.000302353
81483	0	0
81484	0	0
81485	0	0
81486	1e-06	7.55882e-05
81487	2e-06	0.000151176
81488	2e-06	0.000151176
81489	2e-06	0.000151176
81490	2e-06	0.000151176
81491	2e-06	0.000151176
81492	3e-06	0.000226765
81493	4e-06	0.000302353
81494	5e-06	0.000377941
[truncated: 19,140 more rows]

## Sheet: Figure 4e
			native	ChAD	C2	C3	C7
		MW
	0	81581.7	100	0.73	80.74	65.5	30.65
	1	83181.6	0	5.04	17.26	26.03	45.44
	2	84781.6	0	26.33	2	8.47	20.13
	3	86361.6	0	42.66	0	0	3.77
	4	87961.6	0	19.61	0	0	0
	5	89531.6	0	4.78	0	0	0
	6	91141.6	0	0.84	0	0	0
	7	92741.6	0	0	0	0	0

## Sheet: Figure 5c
	% 4-Mer	% 6-Mer
0	19.26	80.74
1	25.7	74.29
2	36.3	49.73
4	56.74	35.48
16	75.3	20.66
